# Supplementary material for: Conservation and divergence of the p53 gene regulatory network between mice and humans
Source: Oncogene. 2019 Feb 1;38(21):4095–109. doi: 10.1038/s41388-019-0706-9 (PMC6755996; doi:10.1038/s41388-019-0706-9)
Supplement: Supplementary file 4 — Supplementary Table S1 [file 41388_2019_706_MOESM4_ESM.xlsx]

## Sheet: Tabelle1
Chromosome Name	Gene Start (bp)	Gene End (bp)	Strand	Ensembl Gene ID	Associated Gene Name	p53 Expression Score mouse	Tonelli 2015 IR non-B-cells log2FC	Tonelli 2015 IR non-B-cells adj.p-value	Tonelli 2015 IR non-B-cells (-1,0,1)	Tonelli 2015 IR B-cells log2FC	Tonelli 2015 IR B-cells adj.p-value	Tonelli 2015 IR B-cells (-1,0,1)	Younger 2015 doxorubicin MEF log2FC	Younger 2015 doxorubicin MEF q-value	Younger 2015 doxorubicin MEF (-1,0,1)	Dimitrova 2014 doxorubicin MEF log2FC	Dimitrova 2014 doxorubicin MEF adj.p-value	Dimitrova 2014 doxorubicin MEF (-1,0,1)	Kenzelmann-Broz 2013 doxorubicin MEF log2FC	Kenzelmann-Broz 2013 doxorubicin MEF adj.p-value	Kenzelmann-Broz 2013 doxorubicin MEF (-1,0,1)	Marín-Béjar 2013 siTP53 MEF log2FC	Marín-Béjar 2013 siTP53 MEF adj.p-value	Marín-Béjar 2013 siTP53 MEF (-1,0,1)	Gambino 2013 doxorubicin MEF log2FC	Gambino 2013 doxorubicin MEF p-value	Gambino 2013 doxorubicin MEF adj.p-value	Gambino 2013 doxorubicin MEF (-1,0,1)	Zhang 2013 doxorubicin MEF log2FC	Zhang 2013 doxorubicin MEF p-value	Zhang 2013 doxorubicin MEF (-1,0,1)	Brady 2011 p53 knock in MEF log2FC	Brady 2011 p53 knock in MEF adj.p-value	Brady 2011 p53 knock in MEF (-1,0,1)	Huarte 2010 siTP53 #1 MEF log2FC	Huarte 2010 siTP53 #1 MEF adj.p-value	Huarte 2010 siTP53 #1 MEF (-1,0,1)	Huarte 2010 siTP53 #2 MEF log2FC	Huarte 2010 siTP53 #2 MEF adj.p-value	Huarte 2010 siTP53 #2 MEF (-1,0,1)	Huarte 2010 doxorubicin MEF log2FC	Huarte 2010 doxorubicin MEF adj.p-value	Huarte 2010 doxorubicin MEF (-1,0,1)	Huarte 2010 KRAS MEF log2FC	Huarte 2010 KRAS MEF adj.p-value	Huarte 2010 KRAS MEF (-1,0,1)	Lee 2010 doxorubicin mESC log2FC	Lee 2010 doxorubicin mESC adj.p-value	Lee 2010 doxorubicin mESC (-1,0,1)
X	67639052	67642592	1	ENSMUSG00000045237	1110012L19Rik	15	0.510172	0.00144146	1	1.1486	1.06233e-09	1	2.25328	0.000147021	1	2.21794	7.99489e-29	1	1.75992	0.00712338	1	-0.711	0.01002	1	2.2898	5.18e-07	0.000163	1	1.24107	3.33e-05	1	0.825288	0.000645	1	-1.52583	0.0179883	1	-0.64872	0.0104384	1	2.16	0.00030126	1	1.53246	0.00387389	1	1.30168	1.31e-07	1
2	28317521	28321852	-1	ENSMUSG00000026831	1700007K13Rik	15	4.89632	8.166e-46	1	6.13803	5.12931e-57	1	5.42192	0.000147021	1	4.9248	1.68044e-98	1	5.98605	2.21054e-27	1	-1.62	0.00045	1	3.61123	2.87e-07	0.00015	1	2.23529	1.18e-09	1	5.67502	1.59e-07	1	-5.36407	0.0033605	1	-4.41257	3.03e-05	1	6.25	0.00066521	1	7.19832	1.756e-05	1	2.39634	3.93e-10	1
19	8911957	8923173	1	ENSMUSG00000071657	Bscl2	15	0.699016	5.02405e-13	1	1.33645	4.02965e-34	1	1.03707	0.000147021	1	1.49672	1.65444e-16	1	1.21282	0.0212924	1	-0.61	0.001002	1	1.70789	0.000125	0.001691	1	1.26112	1.83e-06	1	1.75126	8.56e-05	1	-1.9352	0.0001955	1	-0.8854	0.0028775	1	1.51	0.00213246	1	2.61728	0.00109349	1	1.66088	3.33e-09	1
17	29227924	29237667	1	ENSMUSG00000023067	Cdkn1a	15	3.78391	2.00611e-74	1	6.12452	6.31224e-294	1	2.53433	0.000147021	1	1.15413	4.15621e-11	1	2.65643	7.56759e-15	1	-0.53	0.001447	1	1.5649	2.1e-05	0.000616	1	1.11863	3.93e-09	1	2.60511	7.3e-06	1	-2.64005	0.0004926	1	-2.07261	0.0001368	1	3.92	0.0179497	1	3.81299	0.00090325	1	1.0296	9.83e-08	1
10	80921972	80945454	-1	ENSMUSG00000034818	Celf5	15	5.38828	3.74518e-99	1	5.46738	2.8902e-53	1	4.18944	0.000147021	1	4.24221	1.61005e-79	1	6.68156	1.76101e-30	1	-1.33	0.000361	1	0.594612	0.00696	0.024645	1	2.13017	9.86e-10	1	3.45333	3.02e-05	1	-3.45219	0.0002403	1	-2.52799	6.75e-05	1	4.05	2e-06	1	4.29187	3.37e-05	1	2.07676	1.76e-10	1
12	113960385	113984802	1	ENSMUSG00000072825	Cep170b	15	3.08989	1.16543e-82	1	4.11182	0	1	2.12743	0.000147021	1	1.40829	2.53567e-17	1	2.83452	5.97054e-06	1	-0.761	0.00071	1	1.37451	7.43e-05	0.001224	1	2.03843	4.1e-12	1	2.21408	2.82e-07	1	-1.29428	0.0011328	1	-0.95049	0.0011739	1	1.84	0.00178044	1	1.11522	0.0240295	1	1.98558	3.86e-10	1
5	31235519	31247853	-1	ENSMUSG00000029161	Cgref1	15	1.01398	0.000237399	1	1.11715	0.00240318	1	2.75461	0.000147021	1	2.14426	2.92413e-31	1	1.04354	0.0968652	1	-0.673	0.001441	1	1.48308	0.000602	0.004629	1	1.73172	5.28e-10	1	1.66821	0.000301	1	-1.05498	0.0011168	1	-1.62143	0.0006647	1	1.91	0.0038593	1	3.20122	0.00010281	1	2.04349	2.27e-10	1
12	84861416	84882938	1	ENSMUSG00000021222	Dcaf4	15	1.48619	9.18876e-30	1	2.27491	7.27638e-130	1	2.25845	0.000147021	1	2.07342	1.07243e-25	1	2.62078	3.1224e-08	1	-0.92	0.002375	1	1.82423	1.26e-05	0.000474	1	1.05368	1.94e-08	1	1.42873	4.74e-05	1	-1.85106	0.0007114	1	-1.27025	0.0011907	1	2.15	0.00054941	1	2.09073	0.00019154	1	0.984677	6.81e-08	1
11	120586713	120588595	-1	ENSMUSG00000039450	Dcxr	15	2.72349	1.42639e-97	1	2.97901	1.44578e-186	1	2.77894	0.000147021	1	2.46416	1.40465e-46	1	3.68708	5.30447e-26	1	-0.655	0.000765	1	2.34726	1.75e-07	0.000146	1	2.35401	9.39e-09	1	3.73401	3.61e-05	1	-3.61066	0.0017383	1	-2.99604	7.65e-05	1	4.15	0.00189251	1	5.85578	1.93e-06	1	2.52645	1.71e-10	1
3	137284576	137291297	1	ENSMUSG00000046818	Ddit4l	15	3.45113	5.73782e-28	1	5.06914	2.5382e-63	1	2.38365	0.000147021	1	3.74214	9.00442e-97	1	3.68507	3.66189e-11	1	-0.923	0.000765	1	3.41636	1.53e-05	0.000523	1	2.51533	1.02e-09	1	3.80841	2.7e-07	1	-2.63901	8.63e-05	1	-1.93257	0.0001357	1	4.87	0.00173539	1	4.93706	2.671e-05	1	2.52837	5.72e-10	1
4	153338558	153349235	-1	ENSMUSG00000029027	Dffb	15	0.821952	1.46459e-10	1	1.46421	2.57474e-22	1	2.78129	0.000147021	1	2.9706	1.32885e-36	1	2.95442	5.38233e-06	1	-0.862	0.002975	1	1.72997	4.36e-07	0.000163	1	1.96621	1.61e-11	1	0.852789	0.0116	1	-1.44959	0.0010655	1	-0.888398	0.0059321	1	2.35	0.00134746	1	1.19452	0.00131985	1	2.30984	3.87e-10	1
3	105507517	105523760	1	ENSMUSG00000048458	Fam212b	15	2.72635	1.48538e-55	1	4.41457	2.51234e-216	1	3.33101	0.000147021	1	2.61087	8.51644e-50	1	3.06401	4.29957e-10	1	-0.826	0.000538	1	0.961688	9.58e-05	0.001425	1	1.28643	2.62e-08	1	1.48217	8.26e-06	1	-1.76505	0.0002403	1	-0.975657	0.0024282	1	2.84	0.00190055	1	2.18888	0.00013148	1	1.42584	5.39e-08	1
8	87583954	87591023	1	ENSMUSG00000008167	Fbxw9	15	1.70798	9.35606e-30	1	1.97791	1.95187e-27	1	2.11668	0.000147021	1	1.2501	7.80978e-14	1	4.40399	2.26591e-17	1	-1.13	0.000387	1	1.06179	0.000696	0.005091	1	1.22006	1.29e-07	1	1.7329	0.000114	1	-2.39206	0.0001004	1	-1.1818	0.0010326	1	1.98	0.00143203	1	3.00761	5.958e-05	1	1.32406	1.71e-07	1
4	135476650	135496226	1	ENSMUSG00000028673	Fuca1	15	0.822067	1.0055e-14	1	0.811174	1.04559e-35	1	1.04239	0.000147021	1	2.63254	6.56887e-56	1	1.2548	0.00461498	1	-0.519	0.006561	1	0.999245	4.62e-05	0.000942	1	0.859214	1.64e-06	1	0.967093	0.00706	1	-0.735909	0.0111213	1	-0.506149	0.0140533	1	1.12	0.00074884	1	1.71972	0.00015659	1	0.936443	2.45e-07	1
4	44046947	44097049	-1	ENSMUSG00000028479	Gne	15	1.00369	1.02828e-25	1	1.61238	4.19881e-139	1	1.19977	0.000147021	1	0.794592	6.50911e-05	1	1.36547	0.00796257	1	-0.692	0.001122	1	0.74527	0.000528	0.004246	1	2.15583	2.92e-11	1	1.2273	9.47e-06	1	-1.5815	0.0007285	1	-0.882665	0.0086374	1	1.26	0.00679726	1	0.911746	0.00555646	1	2.17661	2.13e-10	1
9	107157258	107192208	-1	ENSMUSG00000032577	Mapkapk3	15	0.662543	3.38604e-09	1	1.61318	2.84652e-68	1	2.65922	0.000147021	1	1.91786	6.95685e-28	1	2.44687	2.05544e-05	1	-0.679	0.000754	1	1.96712	0.000876	0.005969	1	0.932689	4.89e-07	1	2.2856	3.44e-05	1	-1.01661	0.0013373	1	-0.891593	0.010149	1	2.44	0.00087649	1	1.6484	0.00150567	1	0.873686	4.91e-08	1
17	32257765	32303825	-1	ENSMUSG00000038146	Notch3	15	3.87228	5.83651e-51	1	3.07334	2.5287e-30	1	2.73878	0.000147021	1	2.57634	4.02893e-43	1	3.52213	2.91724e-08	1	-1.28	0.000375	1	2.23453	6.14e-06	0.000338	1	1.88733	5.25e-10	1	2.41245	0.00497	1	-2.2408	0.0013337	1	-1.22475	0.0021952	1	3.69	2.191e-05	1	4.10799	0.00021977	1	1.80046	8.05e-10	1
7	19945098	19963882	1	ENSMUSG00000040734	Ppp1r13l	15	1.08196	0.00213256	1	2.69229	6.25608e-12	1	1.70242	0.000147021	1	1.85589	2.68754e-21	1	1.43804	0.0186039	1	-0.868	0.000456	1	1.09266	0.000316	0.003024	1	2.05428	1.1e-10	1	0.947075	0.00906	1	-1.17712	0.0005478	1	-0.593167	0.0271211	1	1.05	0.0015324	1	1.55027	0.00321939	1	2.15926	1.78e-09	1
2	104670898	104690033	-1	ENSMUSG00000027171	Prrg4	15	3.41753	6.18377e-166	1	4.19965	9.42763e-281	1	3.8714	0.000147021	1	3.76479	1.85294e-88	1	6.11378	6.41014e-10	1	-1.68	0.000361	1	0.599028	0.000465	0.003912	1	1.35434	6.47e-10	1	2.84441	0.000297	1	-2.40149	0.000294	1	-2.38177	6.16e-05	1	3.6	5.267e-05	1	1.56274	0.00622922	1	1.53498	6.82e-09	1
3	108186757	108191149	1	ENSMUSG00000068744	Psrc1	15	2.20981	1.49786e-07	1	5.89007	6.98645e-304	1	2.00209	0.000147021	1	0.782263	1.60674e-06	1	1.99992	5.2217e-06	1	-0.663	0.001195	1	0.967747	0.000149	0.001901	1	0.885309	4.08e-08	1	3.64575	3.47e-09	1	-3.44362	0.0003401	1	-1.67963	8.29e-05	1	3.48	0.0241487	1	3.68454	3.37e-05	1	0.871992	1.28e-06	1
7	31106430	31107394	-1	ENSMUSG00000074211	Sdhaf1	15	0.862724	2.57016e-10	1	1.65925	2.49756e-49	1	1.46413	0.000147021	1	1.3066	3.33224e-08	1	2.44509	0.000975959	1	-0.559	0.004413	1	1.82747	2.58e-06	0.000233	1	0.96753	6.27e-06	1	0.711263	0.000374	1	-0.89027	0.0032379	1	-0.607921	0.0147752	1	1.04	0.00600129	1	0.777045	0.00129566	1	0.910784	3.91e-08	1
4	132047947	132066416	-1	ENSMUSG00000028893	Sesn2	15	2.11276	3.5504e-37	1	3.53344	1.50548e-270	1	1.13877	0.000147021	1	0.507533	0.00237415	1	2.43667	0.000161127	1	-0.622	0.001061	1	1.26323	0.000348	0.003221	1	0.922046	6.06e-05	1	1.31953	0.000419	1	-1.75444	0.0002226	1	-0.822931	0.0044184	1	0.912	0.0276818	1	2.48238	8.319e-05	1	0.899277	7.78e-08	1
1	166179177	166195516	1	ENSMUSG00000040918	Slc19a2	15	2.77113	1.35287e-56	1	4.24825	3.55237e-272	1	2.4019	0.000147021	1	1.49895	1.48757e-20	1	2.91051	7.9717e-05	1	-0.745	0.000809	1	1.27856	4.13e-05	0.000889	1	1.39242	7.77e-10	1	1.42957	0.000183	1	-1.66198	0.0005348	1	-0.795581	0.0072203	1	2.58	0.0051835	1	2.47397	0.00033634	1	1.35385	1.22e-09	1
4	132809005	132819028	-1	ENSMUSG00000028860	Sytl1	15	1.30941	1.05898e-12	1	1.9166	6.11413e-20	1	3.60563	0.000147021	1	4.67934	1.89327e-58	1	5.15712	2.89048e-23	1	-1.17	0.000652	1	0.609167	0.00598	0.022155	1	2.26406	7.36e-11	1	2.44693	0.00462	1	-2.52172	0.0003303	1	-1.62724	0.0026082	1	1.78	0.00514075	1	4.50671	2.94e-06	1	2.22621	8.89e-10	1
17	45797120	45823854	-1	ENSMUSG00000036026	Tmem63b	15	1.08618	4.81565e-14	1	2.65016	2.22099e-85	1	1.11445	0.000147021	1	0.946424	6.09949e-09	1	1.93333	1.89403e-05	1	-0.7	0.001165	1	0.64325	0.0135	0.039576	1	1.10694	1.89e-08	1	0.961003	0.00282	1	-1.39547	0.0005831	1	-0.682788	0.0045806	1	0.837	0.0238918	1	1.29946	0.000176	1	1.09575	4.43e-08	1
4	155400273	155403004	1	ENSMUSG00000041954	Tnfrsf18	15	1.00679	6.35667e-16	1	1.40346	7.2166e-20	1	3.19183	0.000147021	1	6.07411	9.85617e-39	1	5.77254	7.59116e-18	1	-1.1	0.001021	1	0.525683	0.000755	0.005375	1	1.13968	1.28e-08	1	1.03502	0.0105	1	-2.41102	0.0002267	1	-0.960013	0.0060183	1	3.21	6.838e-05	1	2.96012	0.00861585	1	1.22343	4.13e-08	1
11	48639642	48665711	1	ENSMUSG00000040350	Trim7	15	1.31108	1.90298e-09	1	0.955305	9.82662e-52	1	3.55755	0.000147021	1	3.02739	8.55891e-57	1	4.71961	6.66627e-07	1	-1.41	0.000294	1	2.49664	5.32e-08	0.000133	1	1.86866	3.23e-09	1	2.60651	7.77e-05	1	-2.56773	0.0002081	1	-1.48004	0.0008524	1	3.19	0.00089048	1	3.24151	8.067e-05	1	1.89165	1.55e-08	1
10	67348851	67375410	-1	ENSMUSG00000037855	Zfp365	15	3.35939	3.45936e-60	1	5.88206	1.48678e-215	1	2.95784	0.000147021	1	2.37722	1.12179e-44	1	3.94776	4.97725e-08	1	-1	0.000454	1	1.45062	0.00789	0.02692	1	1.97474	2.11e-08	1	2.86321	7.36e-06	1	-3.37174	0.000575	1	-1.96476	0.0003102	1	2.5	0.00026715	1	4.08191	1.85e-05	1	2.3884	2.13e-10	1
15	103144319	103170517	-1	ENSMUSG00000000552	Zfp385a	15	0.926398	8.8313e-12	1	1.51191	9.43734e-21	1	1.76605	0.000147021	1	1.79697	3.4525e-26	1	2.34082	5.44876e-10	1	-1.03	0.000553	1	1.57587	0.000177	0.002118	1	0.999264	7.55e-06	1	1.43263	0.0314	1	-1.81424	0.0004926	1	-0.924378	0.0014313	1	2.01	0.00117095	1	2.6626	0.00023219	1	1.2021	2.67e-07	1
14	54878907	54888829	1	ENSMUSG00000040997	Abhd4	14	1.51439	5.84868e-12	1	1.40375	5.11278e-24	1	1.80678	0.000147021	1	1.66068	1.69337e-24	1	2.08959	7.54619e-07	1	-0.499	0.002043	0	1.54193	7.05e-06	0.000359	1	1.55041	2.43e-08	1	1.47378	4.59e-06	1	-0.793145	0.0298383	1	-0.595915	0.0084647	1	2.04	0.00096089	1	2.43811	3.37e-05	1	1.72921	3.16e-10	1
9	103942992	104029976	1	ENSMUSG00000090150	Acad11	14	0.785549	1.33177e-07	1	1.10916	5.91424e-10	1	1.6487	0.000147021	1	1.91101	7.84133e-26	1	2.24776	0.0231267	1	-0.963	0.000504	1	0.499802	0.00608	0.022449	0	1.50944	1.47e-09	1	1.15021	0.000116	1	-1.49207	0.0004926	1	-0.938841	0.0010926	1	2.25	0.00183601	1	2.75942	6.262e-05	1	1.47104	1.67e-09	1
7	86040740	86056095	1	ENSMUSG00000030609	Aen	14	1.74296	5.09758e-69	1	2.32424	3.5152e-214	1	1.5541	0.000147021	1	0.789464	1.39163e-06	1	---	---	0	-0.596	0.002186	1	0.78374	0.00708	0.024952	1	0.579885	1.34e-06	1	1.67076	2.34e-05	1	-2.09656	0.0003801	1	-1.25628	0.0008748	1	1.2	0.0147012	1	1.60856	0.00059917	1	0.695222	2.31e-06	1
2	32477278	32502325	1	ENSMUSG00000026817	Ak1	14	1.71035	4.90371e-05	1	3.27591	5.85524e-17	1	1.45856	0.000147021	1	0.994013	5.49768e-09	1	2.03835	2.95427e-07	1	-0.438	0.003143	0	0.50944	0.00202	0.010507	1	0.715024	2.15e-05	1	3.49996	1.14e-06	1	-1.84758	0.000294	1	-1.16921	0.001057	1	2.44	0.0195388	1	0.566769	0.00655871	1	0.870022	4.48e-07	1
4	139178781	139205605	1	ENSMUSG00000028737	Aldh4a1	14	1.69133	1.25971e-51	1	2.43672	1.10858e-160	1	1.97612	0.000147021	1	2.00557	1.77507e-31	1	3.34249	8.10633e-06	1	-1.07	0.000363	1	0.428953	0.00512	0.019895	0	1.63869	1.71e-08	1	1.29577	0.00278	1	-1.44122	0.0006496	1	-0.928146	0.0230285	1	1.92	0.00104502	1	2.06057	0.0004977	1	1.67721	1.33e-09	1
19	6306456	6325652	1	ENSMUSG00000024769	Cdc42bpg	14	2.507	1.85128e-111	1	3.19759	2.68818e-245	1	1.77121	0.000147021	1	2.12627	2.6725e-33	1	1.70905	0.0555684	1	-1.16	0.000506	1	0.440035	0.0167	0.04602	0	1.98405	1.03e-09	1	2.57898	3.44e-05	1	-2.66503	0.0001048	1	-2.18665	5.4e-05	1	2.21	0.00336826	1	2.97482	0.00021367	1	1.90497	4.01e-10	1
7	52214743	52230184	-1	ENSMUSG00000007783	Cpt1c	14	2.59244	2.49485e-17	1	3.48347	2.104e-24	1	1.70729	0.000147021	1	0.83806	6.27201e-07	1	2.01794	3.8767e-07	1	-0.619	0.001122	1	1.14072	0.000837	0.005787	1	1.61162	1.36e-08	1	1.92711	1.38e-05	1	-1.79591	0.0007114	1	-0.856965	0.0079578	1	1.81	0.00148284	1	1.7344	0.22947	0	1.64515	6.77e-09	1
9	36586740	36604938	-1	ENSMUSG00000062762	Ei24	14	1.46995	5.97158e-56	1	2.00361	4.24271e-136	1	2.00089	0.000147021	1	1.32336	8.03779e-17	1	2.53102	9.59327e-05	1	-0.648	0.002249	1	1.2544	0.000131	0.001744	1	0.628382	5.74e-05	1	1.85109	2.05e-05	1	-1.94934	0.0001955	1	-1.24782	0.0002143	1	1.75	0.00116733	1	1.72117	0.00016033	1	0.560565	1.6e-06	1
1	44204589	44238105	1	ENSMUSG00000026048	Ercc5	14	1.15968	3.19565e-20	1	1.80756	1.33139e-140	1	1.75994	0.000147021	1	1.69888	1.38703e-22	1	1.93897	0.000318843	1	-0.882	0.000574	1	-0.154973	0.398	0.500049	0	2.04109	2.59e-09	1	2.17255	1.65e-07	1	-1.97322	0.0002834	1	-1.48827	0.0012415	1	2.09	0.00286919	1	3.18101	6.554e-05	1	1.86282	2.41e-09	1
19	34365149	34402260	1	ENSMUSG00000024778	Fas	14	1.38112	6.46869e-38	1	2.74714	1.76276e-89	1	1.51769	0.000147021	1	2.50502	1.1301e-32	1	4.06472	0.000110149	1	-0.443	0.003993	0	1.3807	0.00361	0.01557	1	2.99235	7.18e-10	1	1.55597	0.00141	1	-2.07154	0.0014324	1	-1.4996	0.0014721	1	2.56	0.00011373	1	3.08497	0.0002103	1	3.18061	5.72e-10	1
15	85690137	85707002	1	ENSMUSG00000022385	Gtse1	14	1.63669	0.000176509	1	4.72465	1.64261e-230	1	1.85216	0.000147021	1	1.34337	2.16349e-16	1	---	---	0	-0.807	0.000553	1	1.34684	0.00027	0.002736	1	0.697658	4.67e-07	1	1.62149	0.000101	1	-2.13521	0.0012681	1	-0.740503	0.0060183	1	2.04	0.00445417	1	2.38055	0.00055216	1	0.764474	9.81e-08	1
8	72806726	72818260	1	ENSMUSG00000003573	Homer3	14	1.05147	1.06235e-08	1	1.68552	1.54247e-17	1	1.42866	0.000147021	1	0.642454	0.000143754	1	1.1969	0.0176548	1	-0.679	0.000809	1	0.528315	0.0734	0.138013	0	0.870897	6.98e-10	1	1.08512	0.0422	1	-1.51707	0.0002403	1	-0.707766	0.0030043	1	1.23	0.0137358	1	1.41999	0.00049377	1	1.08891	5.34e-08	1
17	33947465	33959863	1	ENSMUSG00000042099	Kank3	14	2.96443	4.02873e-88	1	3.78059	1.52135e-181	1	3.20685	0.000147021	1	3.11385	5.6346e-34	1	4.93824	8.4664e-16	1	-0.83	0.004742	1	0.64392	0.000288	0.002853	1	0.736588	1.67e-08	1	1.26072	0.0002	1	-2.13084	0.0005654	1	-0.857834	0.0044895	1	2.37	0.00041787	1	2.50654	6.262e-05	1	0.83255	2.26e-07	1
12	16542475	16596576	-1	ENSMUSG00000020593	Lpin1	14	1.14672	1.18758e-26	1	2.44681	1.4808e-195	1	2.04743	0.000147021	1	2.18742	5.45725e-36	1	3.70323	1.77655e-05	1	-1.25	0.000361	1	2.54639	0.00063	0.004761	1	1.54522	7.3e-10	1	1.40961	0.00261	1	-2.80508	0.0001065	1	-1.2212	0.0526859	0	2.2	0.00065428	1	2.73515	0.00147424	1	1.47729	5.72e-10	1
4	148859338	148870777	1	ENSMUSG00000028990	Lzic	14	0.724302	1.67498e-06	1	1.27599	3.69842e-22	1	1.69211	0.000147021	1	1.06164	5.20286e-10	1	---	---	0	-0.606	0.021731	1	0.834198	0.00203	0.01051	1	1.32746	8.78e-06	1	0.99729	5.72e-05	1	-1.45993	0.0006496	1	-0.740149	0.0049901	1	1.02	0.00287668	1	1.22238	0.00016599	1	1.37908	5.37e-08	1
10	117125944	117147814	-1	ENSMUSG00000020184	Mdm2	14	1.19493	4.12539e-53	1	1.65556	5.2096e-123	1	2.63766	0.000147021	1	1.79594	3.78343e-24	1	2.8006	6.23377e-16	1	-0.961	0.000809	1	-0.465353	0.0594	0.117284	0	1.95827	1.94e-09	1	2.66308	3.09e-07	1	-3.22078	0.0006341	1	-2.36111	0.0001357	1	2.52	0.00436288	1	4.18453	4.794e-05	1	1.89037	4.02e-10	1
1	9657496	9690290	-1	ENSMUSG00000025912	Mybl1	14	2.62237	2.90006e-44	1	2.02754	6.12666e-08	1	2.53902	0.000147021	1	2.65001	8.70732e-44	1	2.3931	0.0669973	1	-1.07	0.000363	1	-0.188927	0.097	0.170038	0	1.04014	4.99e-06	1	0.98437	0.00757	1	-1.21619	0.0289431	1	-0.916413	0.0008586	1	1.26	0.0036628	1	1.2838	0.00996768	1	1.00073	4.02e-07	1
10	18564877	18576879	1	ENSMUSG00000019851	Perp	14	1.05208	0.00550194	1	1.72681	0.000730719	1	3.68337	0.000147021	1	5.13512	4.07241e-59	1	3.80993	8.24355e-05	1	-1.99	0.000361	1	0.218642	0.513	0.607351	0	2.07966	7.18e-08	1	5.24997	2.98e-07	1	-3.27258	8.53e-05	1	-2.37043	4.75e-05	1	4.19	0.00455536	1	1.58571	0.00346452	1	2.25044	4.78e-10	1
7	148624012	148629924	-1	ENSMUSG00000025507	Pidd1	14	1.38138	5.51509e-09	1	3.20576	2.05882e-133	1	2.57901	0.000147021	1	1.89959	1.11399e-26	1	3.67638	3.31731e-05	1	-1.01	0.000506	1	1.21504	0.000112	0.001576	1	1.79421	2.38e-08	1	1.38816	0.0011	1	-1.64876	0.0009181	1	-0.622674	0.10665	0	1.74	0.00024825	1	1.9308	0.0001365	1	1.7546	5.63e-10	1
17	87396596	87424746	-1	ENSMUSG00000024145	Pigf	14	0.715678	0.00110149	1	1.56296	1.87166e-21	1	1.37757	0.000147021	1	2.32833	7.72684e-33	1	1.71199	0.0261521	1	-0.966	0.002309	1	-0.03842	0.821	0.865935	0	1.56117	3.67e-08	1	0.716154	0.000413	1	-2.02278	0.0001533	1	-1.05967	0.0007272	1	1.43	0.00227028	1	1.16688	0.010461	1	1.31818	2.21e-07	1
18	66618258	66625204	1	ENSMUSG00000024521	Pmaip1	14	1.21938	8.82306e-15	1	2.42132	3.9348e-195	1	3.14665	0.000147021	1	2.20864	1.15436e-20	1	6.41042	5.81092e-09	1	-0.617	0.02871	1	0.0408125	0.96	0.970582	0	1.33848	2.87e-10	1	3.34573	3.62e-05	1	-2.86241	0.0002403	1	-2.17593	0.0011474	1	3.01	0.00246019	1	1.7183	0.0377287	1	1.44642	2.21e-07	1
15	81781538	81791360	-1	ENSMUSG00000022474	Pmm1	14	-0.0529012	0.890758	0	1.18646	3.71651e-14	1	1.82677	0.000147021	1	1.30508	1.39314e-12	1	2.04215	3.45537e-08	1	-1.15	0.000408	1	1.76933	0.000127	0.001713	1	1.00608	5.78e-10	1	2.49484	0.000185	1	-2.60712	0.0015831	1	-1.2599	0.0003042	1	1.77	0.00336998	1	2.55784	0.00033224	1	0.995196	1.48e-08	1
13	97250644	97312440	-1	ENSMUSG00000021668	Polk	14	2.37241	1.66327e-96	1	2.72252	0	1	2.00699	0.000147021	1	0.633719	0.000414394	1	1.22494	0.0176548	1	-0.79	0.000727	1	-0.24055	0.125	0.205706	0	1.27967	6.94e-08	1	2.05569	5.8e-05	1	-1.99482	0.0002403	1	-1.04012	0.0009118	1	2.2	0.00956031	1	2.50732	0.00012269	1	1.52115	4.37e-09	1
11	85124746	85160568	1	ENSMUSG00000020525	Ppm1d	14	1.17837	1.31146e-42	1	1.53956	2.32997e-64	1	1.6308	0.000147021	1	1.87438	5.21441e-19	1	1.44622	0.0174604	1	-0.416	0.01129	0	0.81401	0.0027	0.012771	1	1.22993	5.99e-07	1	0.625034	0.00565	1	-1.0147	0.0014323	1	-0.759323	0.0116056	1	1.05	0.00357457	1	0.944663	0.00328861	1	1.42708	1.34e-09	1
15	73553575	73589196	1	ENSMUSG00000059895	Ptp4a3	14	0.829087	6.58302e-07	1	0.680078	6.19233e-23	1	1.88751	0.000147021	1	1.47412	2.3885e-17	1	2.43711	4.85333e-09	1	-0.817	0.000566	1	0.243143	0.0404	0.088	0	1.67616	5.79e-09	1	2.73847	0.000145	1	-2.62586	0.0002886	1	-1.4241	0.0003164	1	2.86	0.0140418	1	3.60513	0.00020638	1	1.88084	5.72e-10	1
1	191552147	191700574	1	ENSMUSG00000026604	Ptpn14	14	0.902003	4.93924e-07	1	0.797082	1.60545e-11	1	2.00917	0.000147021	1	1.3511	9.94173e-16	1	1.89332	0.000190286	1	-0.509	0.001639	1	0.40583	0.00721	0.025265	0	2.06199	1.38e-09	1	1.53111	2.06e-05	1	-1.03448	0.0019994	1	-0.577943	0.0082352	1	1.57	0.00065428	1	1.75409	8.432e-05	1	2.02876	1.74e-10	1
1	79790772	79855271	-1	ENSMUSG00000026249	Serpine2	14	3.38468	1.03954e-65	1	4.04144	6.91521e-90	1	1.36881	0.000147021	1	3.49696	2.13454e-78	1	3.31638	6.75594e-16	1	-0.516	0.002865	1	0.371827	0.421	0.52301	0	2.6098	5.07e-10	1	3.02201	8.24e-07	1	-1.50595	0.0006822	1	-1.34566	0.0002757	1	3.12	0.00729384	1	1.9925	0.0195068	1	2.72568	2.16e-10	1
12	31596533	31645027	1	ENSMUSG00000020669	Sh3yl1	14	0.969891	0.0230776	1	2.09593	1.16397e-11	1	1.8438	0.000147021	1	2.57142	4.89875e-25	1	3.08098	0.00507902	1	-0.967	0.002978	1	0.928482	0.000499	0.004101	1	1.6885	6.51e-09	1	0.77712	0.00128	1	-1.66947	0.0004848	1	-1.10933	0.0009118	1	2.28	0.00025849	1	1.07964	0.110946	0	1.66619	2.01e-08	1
9	37036734	37063323	-1	ENSMUSG00000032122	Slc37a2	14	1.08628	1.04907e-08	1	0.90718	1.19031e-12	1	1.82986	0.000147021	1	3.04671	7.33231e-34	1	2.57532	2.06461e-06	1	-1.01	0.000591	1	1.37701	7.98e-05	0.00128	1	2.11615	5.04e-09	1	0.561339	0.0443	1	-0.546569	0.0466262	1	-0.091475	0.76906	0	2	0.0001167	1	0.782921	0.0147842	1	2.23256	5.72e-10	1
9	30896987	30939438	-1	ENSMUSG00000031995	St14	14	1.89578	8.52946e-36	1	1.49356	3.80437e-71	1	4.56521	0.000147021	1	6.90904	2.1543e-154	1	6.4654	8.37851e-12	1	-1.78	0.000363	1	0.535262	0.00581	0.021706	1	1.23872	1.83e-07	1	1.24852	0.00101	1	-3.27466	0.0004848	1	-1.15144	0.0007478	1	2.29	0.0001167	1	0.651214	0.496211	0	1.19681	4.59e-09	1
1	39428344	39535592	-1	ENSMUSG00000003134	Tbc1d8	14	0.337687	0.0447228	0	1.12941	8.1069e-19	1	3.66955	0.00806379	1	6.06876	6.42356e-115	1	4.03098	2.51167e-05	1	-2.07	0.000294	1	1.08136	2.48e-05	0.000675	1	2.35142	1.3e-10	1	2.93779	3.47e-05	1	-3.36908	0.0004498	1	-2.36037	4.75e-05	1	4.21	5.9e-06	1	4.37745	2.94e-06	1	2.49685	2.13e-10	1
8	80119881	80134597	-1	ENSMUSG00000031617	Tmem184c	14	0.508434	0.00088581	1	0.717588	1.259e-17	1	1.29186	0.000147021	1	1.03822	3.56028e-10	1	2.03684	0.0139219	1	-0.622	0.002282	1	0.0900225	0.575	0.662503	0	1.22698	3.08e-06	1	0.587919	0.0238	1	-1.0926	0.0024739	1	-0.74356	0.0022284	1	0.762	0.0155804	1	0.895455	0.00168913	1	0.761586	3.68e-07	1
10	114777795	114799318	-1	ENSMUSG00000069520	Tmem19	14	0.599444	2.87507e-09	1	0.916598	3.21363e-10	1	2.03195	0.000147021	1	1.06864	1.64751e-10	1	2.28281	3.13944e-06	1	-0.954	0.000999	1	0.376475	0.00623	0.022838	0	1.90776	1.73e-08	1	1.67359	9.47e-06	1	-1.76418	0.0002971	1	-1.3598	0.0002065	1	1.95	0.0001019	1	1.44099	0.0138018	1	1.83672	5.89e-09	1
4	11083578	11101526	1	ENSMUSG00000028211	Trp53inp1	14	0.867425	5.39197e-13	1	1.00373	5.52732e-42	1	2.55379	0.00257435	1	1.5528	1.73437e-21	1	3.51706	2.65331e-06	1	-0.547	0.003651	1	0.313675	0.0295	0.06974	0	1.19658	9.41e-09	1	4.29966	2.7e-07	1	-2.03327	0.0002418	1	-1.2196	0.0021952	1	1.98	0.00473273	1	2.63025	8.432e-05	1	1.24021	2.79e-09	1
4	153516481	153542372	1	ENSMUSG00000029029	Wrap73	14	0.456536	0.00161337	0	1.14807	5.27932e-23	1	1.64663	0.000147021	1	0.572379	0.0215597	1	1.98786	1.4614e-05	1	-0.62	0.00171	1	2.34184	2.52e-06	0.00023	1	1.01846	7.74e-08	1	0.674265	0.00134	1	-1.19745	0.0005654	1	-0.615792	0.0101926	1	1.47	0.00099628	1	0.935492	0.00058831	1	1.16426	1.11e-08	1
10	90452056	90545515	-1	ENSMUSG00000019979	Apaf1	13	1.3345	5.81008e-20	1	2.06464	4.6963e-178	1	1.21724	0.000147021	1	0.942221	2.15826e-08	1	---	---	0	-0.703	0.001074	1	-0.297548	0.102	0.176513	0	2.21432	4.7e-11	1	0.749151	0.00709	1	-1.75106	0.0004854	1	-1.01659	0.0006647	1	1.05	0.00703482	1	2.11751	0.00150567	1	2.10804	3.86e-10	1
5	62993684	63157437	-1	ENSMUSG00000037999	Arap2	13	0.678229	6.85998e-05	1	0.731248	5.92274e-19	1	2.26814	0.000147021	1	2.14724	3.65513e-32	1	3.76134	0.000296948	1	-1.39	0.000361	1	-0.91073	0.036	0.080831	0	2.32283	1e-08	1	2.6223	5.11e-08	1	-2.9575	6.11e-05	1	-1.88502	0.000219	1	2.46	0.00398159	1	1.86862	0.00122729	1	2.01742	2.18e-09	1
4	140542788	140563245	1	ENSMUSG00000036622	Atp13a2	13	0.173111	0.145047	0	-0.0580865	0.627619	0	0.929357	0.000147021	1	2.4579	4.19057e-42	1	1.495	0.00421791	1	-0.699	0.001385	1	0.79286	0.000232	0.0025	1	1.47827	1.46e-08	1	0.906975	0.0114	1	-1.24185	0.0005654	1	-1.17963	0.0005589	1	1.6	0.00067385	1	1.03684	0.00025243	1	1.4541	2.41e-09	1
4	128607477	128639686	-1	ENSMUSG00000028789	Azin2	13	0.90141	0.03149	1	1.18779	0.00066143	1	0.914648	0.000147021	1	1.09494	1.18133e-08	1	---	---	0	-0.64	0.002043	1	0.41865	0.00378	0.016083	0	1.92611	8.98e-09	1	1.37839	0.000799	1	-0.888033	0.0023118	1	-0.507012	0.0281206	1	1.34	0.00036878	1	1.19557	0.00097915	1	2.27283	1.76e-10	1
1	135971747	135975697	-1	ENSMUSG00000020423	Btg2	13	0.538396	0.000413622	1	0.36207	1.7443e-06	0	2.49372	0.000147021	1	1.13561	5.854e-11	1	2.29607	1.39628e-06	1	-0.732	0.001171	1	1.14132	6.62e-05	0.001149	1	2.49795	5.54e-08	1	2.53221	0.000238	1	-1.81245	0.0006679	1	-2.08025	9.81e-05	1	2.16	0.116937	0	3.5413	1.756e-05	1	2.45517	9.66e-10	1
16	8658680	8672246	-1	ENSMUSG00000008393	Carhsp1	13	0.416298	0.126178	0	1.54933	6.89605e-35	1	1.24904	0.000147021	1	1.66266	1.84433e-20	1	1.18172	0.0128473	1	-0.587	0.00205	1	1.38299	0.000278	0.002785	1	1.27484	1.02e-07	1	0.697182	0.00952	1	-1.21828	0.0022529	1	-0.24948	0.22794	0	1.22	0.0020182	1	1.50288	9.138e-05	1	1.34898	2.08e-08	1
11	40562054	40568813	-1	ENSMUSG00000020326	Ccng1	13	1.23764	4.8901e-36	1	1.60835	3.64878e-67	1	2.24567	0.000147021	1	0.844008	2.96764e-06	1	3.24353	6.15877e-10	1	-0.331	0.008553	0	0.42657	0.0222	0.056625	0	0.959273	1.14e-07	1	3.86159	1.67e-09	1	-2.26076	0.0010655	1	-1.57524	0.0001636	1	3.1	0.027579	1	4.32052	7.15e-05	1	0.883315	1.11e-07	1
16	38459013	38495821	1	ENSMUSG00000075122	Cd80	13	1.99381	8.35682e-50	1	3.25287	2.04527e-227	1	2.45912	0.000147021	1	0.942832	3.3878e-05	1	3.13462	0.00114513	1	-0.925	0.001122	1	-0.503025	0.0757	0.141204	0	1.6971	1.37e-08	1	3.61317	1.46e-08	1	-1.57849	0.0002703	1	-1.23231	0.0049901	1	1.84	0.00488893	1	0.891687	0.0604033	0	1.6051	1.67e-08	1
16	11803814	11909538	-1	ENSMUSG00000065979	Cpped1	13	1.16604	1.32557e-13	1	1.91242	1.32422e-63	1	1.49143	0.000147021	1	0.3858	0.0421219	0	---	---	0	-0.791	0.000676	1	0.674418	0.00172	0.009406	1	0.968872	1.58e-06	1	1.93567	5.08e-07	1	-1.89578	0.0004926	1	-1.15349	0.0010295	1	1.76	0.00290476	1	2.71399	1.85e-05	1	0.974761	1.91e-07	1
12	114378447	114383715	1	ENSMUSG00000006356	Crip2	13	-0.264944	0.486308	0	0.651992	0.000257405	1	3.0816	0.000147021	1	2.7051	1.12166e-57	1	2.34352	7.35135e-12	1	-1.37	0.00045	1	1.35854	0.00177	0.009592	1	1.67059	2.75e-10	1	3.33924	1.14e-06	1	-3.24189	0.0012501	1	-1.48402	0.0002065	1	3.31	0.00336998	1	1.63862	0.0617198	0	1.60786	3.75e-09	1
3	130993409	131006145	-1	ENSMUSG00000027983	Cyp2u1	13	2.14535	1.08593e-11	1	2.20934	2.63655e-12	1	2.70831	0.000147021	1	1.98655	2.97386e-09	1	2.7485	0.000521322	1	-0.635	0.004814	1	0.4519	0.0114	0.035067	0	1.2914	6.86e-07	1	0.923841	0.000491	1	-0.53068	0.0178492	1	-0.502522	0.0455407	1	1.64	0.00089037	1	0.91401	0.143588	0	1.30646	1.62e-08	1
9	108472223	108475102	1	ENSMUSG00000019039	Dalrd3	13	0.200372	0.2174	0	0.13638	0.414248	0	0.97598	0.000147021	1	1.36682	8.10939e-13	1	1.05433	0.0934796	1	-0.547	0.00126	1	0.79363	2.59e-05	0.000692	1	0.76707	8.98e-07	1	0.752756	0.000869	1	-1.76334	0.0002226	1	-0.832976	0.0063187	1	1.01	0.00326898	1	0.950547	0.0359664	1	0.817526	1.82e-07	1
13	60703308	60864546	1	ENSMUSG00000021559	Dapk1	13	1.1668	1.83599e-08	1	1.32482	3.38263e-06	1	1.55906	0.000147021	1	2.26927	1.48508e-24	1	2.79692	4.2096e-05	1	-1.11	0.000754	1	0.491635	0.0141	0.040709	0	1.08315	7.63e-08	1	2.07362	6.33e-05	1	-3.23159	0.0006652	1	-0.775917	0.0014962	1	2.03	0.00015882	1	1.97549	0.00012269	1	1.04939	2.93e-08	1
17	28344723	28365553	1	ENSMUSG00000002257	Def6	13	0.40923	0.0165133	0	0.739033	9.13887e-21	1	2.04838	0.000147021	1	0.633984	0.00543107	1	2.58511	5.97411e-05	1	-0.76	0.002043	1	2.46561	7.28e-06	0.000363	1	1.27153	5.28e-09	1	2.791	3.44e-06	1	-2.60464	0.0007269	1	-0.692628	0.0840538	0	3	0.00370104	1	2.73658	0.00827822	1	1.18105	5.87e-08	1
3	102906527	102973692	1	ENSMUSG00000007379	Dennd2c	13	2.22445	3.89117e-36	1	4.74701	1.05797e-181	1	2.03847	0.000147021	1	1.71825	3.2283e-16	1	4.81429	0.000487116	1	-0.911	0.000538	1	1.47009	1.06e-05	0.00043	1	2.09151	1.13e-06	1	1.07468	0.000171	1	-1.21722	0.0015812	1	-1.04865	0.0007364	1	1.62	0.00650265	1	1.9138	7.198e-05	1	0.269151	0.000637	0
X	94529179	94572555	-1	ENSMUSG00000034457	Eda2r	13	2.92889	5.5906e-19	1	4.25944	2.28794e-25	1	3.26269	0.000147021	1	1.5016	2.5425e-21	1	3.30115	5.24361e-05	1	-0.919	0.000652	1	0.104775	0.708	0.776412	0	1.00615	9.41e-07	1	4.0045	2.7e-07	1	-2.99076	0.000575	1	-2.1572	0.0027421	1	4.62	0.0138104	1	2.79411	0.0238548	1	1.0174	5.69e-08	1
1	182906286	182951035	-1	ENSMUSG00000038776	Ephx1	13	0.625353	0.00155848	1	0.491528	5.21693e-12	0	1.63308	0.000147021	1	1.16635	2.4254e-11	1	1.62098	0.000397163	1	-0.294	0.019778	0	1.51831	0.000255	0.002647	1	2.62517	3.74e-11	1	4.02335	3.09e-07	1	-1.73311	0.003259	1	-1.11622	0.0007757	1	3.28	0.0202075	1	4.65239	0.00010384	1	2.4773	1.88e-10	1
16	90826964	90905354	1	ENSMUSG00000039903	Eva1c	13	0.84196	0.0955135	0	0.584054	0.303837	0	2.69069	0.000147021	1	3.05576	4.57321e-16	1	2.46221	2.06879e-05	1	-0.648	0.00236	1	1.15678	2.87e-05	0.000729	1	1.37343	6.74e-05	1	0.710435	0.0431	1	-1.92826	0.0002403	1	-0.634062	0.0170413	1	1.1	0.00891873	1	0.909588	0.0468636	1	1.5883	3.48e-08	1
15	75831523	75844766	-1	ENSMUSG00000046761	Fam83h	13	1.63445	1.26539e-14	1	2.22645	2.07782e-18	1	2.1044	0.000147021	1	2.41993	3.84119e-37	1	3.1944	1.03825e-10	1	-0.912	0.001441	1	0.743322	0.000549	0.004355	1	1.41209	1.02e-07	1	1.91788	0.000419	1	-1.03725	0.0009267	1	-0.340571	0.151752	0	2.39	7.326e-05	1	1.05797	0.222415	0	1.90805	1.64e-09	1
11	33017430	33047400	-1	ENSMUSG00000057967	Fgf18	13	0.201601	NA	0	0.566497	0.241192	0	3.60566	0.000147021	1	5.0876	1.4739e-34	1	2.74251	2.66037e-06	1	-1.55	0.00045	1	2.23176	0.00153	0.008686	1	0.955871	2.33e-06	1	1.42923	0.0146	1	-1.15585	0.0051779	1	-0.669138	0.029538	1	3	1.42e-05	1	1.79096	0.00263712	1	1.0719	7.13e-08	1
10	41901647	41996561	-1	ENSMUSG00000048756	Foxo3	13	0.565326	9.6487e-05	1	1.2877	4.7181e-52	1	0.721653	0.000147021	1	1.24838	1.21434e-14	1	2.12911	0.0171307	1	-0.378	0.016519	0	1.29385	0.00041	0.003599	1	0.91666	3.47e-06	1	1.12344	0.00267	1	-0.873644	0.0081175	1	-0.585161	0.0124221	1	1.26	0.00336998	1	1.59956	0.00035407	1	0.821962	1.1e-06	1
2	155388917	155418546	-1	ENSMUSG00000027610	Gss	13	0.4893	0.000596929	0	1.70691	1.17225e-21	1	2.27687	0.000147021	1	1.97665	1.24071e-33	1	1.60613	7.56204e-05	1	-0.688	0.000765	1	1.03697	0.000408	0.00359	1	0.556268	3.46e-05	1	1.12105	0.000895	1	-0.869578	0.029287	1	-0.531128	0.033537	1	1.76	0.00294507	1	1.25134	0.0011235	1	0.575765	1.33e-05	1
7	132784469	132851294	-1	ENSMUSG00000032777	Gtf3c1	13	0.433871	7.89617e-05	0	1.00346	5.81624e-41	1	1.27102	0.000147021	1	1.01225	4.12746e-09	1	1.15785	0.0239404	1	-0.688	0.001615	1	0.311868	0.0735	0.138088	0	1.43797	9.74e-08	1	0.864953	0.000177	1	-1.08917	0.0007523	1	-0.622305	0.0100132	1	1.12	0.00268195	1	1.3858	0.00026172	1	1.32407	1.84e-09	1
12	17697620	17798732	1	ENSMUSG00000071379	Hpcal1	13	0.341754	0.0555823	0	0.963483	6.465e-17	1	1.70764	0.000147021	1	1.47619	7.16965e-18	1	1.15046	0.0702962	1	-0.864	0.000553	1	1.00944	4.14e-05	0.000889	1	1.45081	2.1e-06	1	1.25824	8.54e-05	1	-1.73855	0.000547	1	-0.804206	0.0014721	1	1.71	0.00052837	1	1.06345	0.00406695	1	1.5123	2.3e-08	1
9	107479258	107485174	1	ENSMUSG00000010051	Hyal1	13	-0.00762803	0.988804	0	-0.00480438	0.989288	0	3.76681	0.000147021	1	4.21594	3.59346e-105	1	4.29795	1.27343e-18	1	-1.65	0.000292	1	1.79071	2.85e-05	0.000726	1	3.02964	3.39e-13	1	1.73594	0.000476	1	-2.21392	0.0009571	1	-0.718896	0.0061268	1	3.55	2e-06	1	2.98681	4.732e-05	1	3.25425	2.7e-11	1
15	77989895	78004538	-1	ENSMUSG00000016637	Ift27	13	0.347652	0.0339986	0	0.472011	0.012202	0	1.66012	0.000147021	1	3.22682	9.25766e-65	1	1.89978	1.86146e-06	1	-0.927	0.000898	1	1.95662	0.000177	0.002119	1	1.78952	6.48e-08	1	0.904047	0.00332	1	-1.48492	0.0004556	1	-0.82949	0.0018593	1	1.59	0.00050717	1	0.73557	0.00629508	1	1.82263	4.49e-09	1
8	72974127	73000842	-1	ENSMUSG00000055707	Klhl26	13	1.1471	6.14331e-23	1	2.29126	3.23432e-86	1	2.56554	0.000147021	1	1.5251	4.69837e-19	1	2.60549	2.03789e-07	1	-0.736	0.001385	1	0.450433	0.00784	0.0268	0	2.30181	1.11e-09	1	1.72342	0.000903	1	-1.07842	0.0010782	1	-0.388151	0.0434209	0	1.72	0.00459907	1	2.6031	8.432e-05	1	2.6183	1.75e-10	1
15	74578286	74583409	-1	ENSMUSG00000022594	Lynx1	13	0.659329	0.0183128	1	0.584964	4.97046e-09	1	2.15639	0.000147021	1	2.52841	2.31979e-32	1	2.2943	5.05566e-05	1	-0.539	0.006873	1	2.16622	3.32e-05	0.000782	1	3.2417	2.31e-08	1	0.812637	0.0257	1	-1.32984	0.0007269	1	-0.599912	0.0061268	1	3.01	3.032e-05	1	0.985581	0.00592045	1	0.194028	0.0704	0
3	101616999	101652882	-1	ENSMUSG00000044313	Mab21l3	13	-0.0947584	0.785563	0	-0.639466	0.165861	0	2.74408	0.000147021	1	3.63487	1.36105e-22	1	5.81956	2.18344e-10	1	-1.29	0.001155	1	2.94907	1.25e-08	0.000133	1	1.56074	3.93e-08	1	1.33299	0.000899	1	-3.36386	0.000294	1	-1.73693	0.0030653	1	3.32	4.11e-06	1	2.35808	0.00043269	1	1.49555	2.29e-09	1
14	32291506	32308216	-1	ENSMUSG00000021891	Mettl6	13	0.900677	5.4734e-26	1	1.49557	4.8962e-88	1	1.65197	0.000147021	1	0.991828	1.90273e-08	1	1.88831	3.02153e-05	1	-0.474	0.003675	0	0.636713	0.00107	0.006795	1	1.47428	1.35e-07	1	0.808096	8.56e-05	1	-0.780268	0.0113187	1	-0.333545	0.101573	0	1.01	0.00119999	1	1.40503	0.0065472	1	1.60838	1.1e-09	1
8	97876168	97898193	1	ENSMUSG00000031790	Mmp15	13	0.322074	0.480149	0	1.17339	0.00826601	1	2.94104	0.000147021	1	5.49789	2.08651e-137	1	3.39026	2.122e-11	1	-1.62	0.000506	1	1.32008	2.18e-06	0.000225	1	1.47306	8.87e-09	1	1.14286	0.017	1	-1.49448	0.0029868	1	-0.277793	0.184286	0	2.49	5.267e-05	1	2.44401	0.0115276	1	1.76016	2.07e-09	1
11	45961657	45980010	-1	ENSMUSG00000020411	Nipal4	13	0.76856	0.0400284	1	0.813443	0.0155427	1	3.27899	0.000147021	1	1.62885	2.69534e-12	1	2.14794	0.0057005	1	-1.38	0.000387	1	0.363548	0.00802	0.027217	0	2.62167	3.24e-10	1	2.21253	8.43e-05	1	-1.74832	0.0006965	1	-0.405717	0.0299001	0	2.19	0.012603	1	2.92619	0.0173299	1	2.56106	8.05e-11	1
2	26313423	26372183	-1	ENSMUSG00000026923	Notch1	13	0.407747	0.0331973	0	1.73258	9.50961e-65	1	2.36054	0.000147021	1	1.08404	1.01241e-10	1	1.21637	0.0793948	1	-0.646	0.001501	1	1.13632	0.000701	0.005112	1	1.26158	6.23e-06	1	0.332136	0.386	0	-0.821193	0.006066	1	-0.832489	0.0036486	1	1.2	0.00451148	1	1.32729	0.00190297	1	1.25502	4.55e-08	1
5	139451968	139473324	-1	ENSMUSG00000025856	Pdgfa	13	0.541851	0.314736	0	0.52504	0.304579	0	2.01916	0.000147021	1	1.33831	9.0023e-15	1	1.24943	0.0618419	1	-0.631	0.001619	1	0.762983	0.00427	0.017526	1	0.554756	3.49e-05	1	0.963383	0.00218	1	-1.48751	0.0006962	1	-0.91762	0.0019557	1	1.69	0.00563912	1	1.01951	0.00130867	1	0.528063	1.7e-05	1
4	104702479	104782495	-1	ENSMUSG00000028518	Prkaa2	13	0.990121	0.0304473	1	1.77141	3.91153e-06	1	2.89392	0.000147021	1	3.84416	7.28792e-44	1	4.1873	0.011471	1	-1.44	0.00032	1	0.30029	0.0159	0.044326	0	0.668509	6.7e-05	1	0.636822	0.00593	1	-1.85157	0.0003801	1	-0.670246	0.0218026	1	2.46	6.958e-05	1	1.63181	0.0370042	1	0.775337	2.97e-06	1
13	48673239	48721033	-1	ENSMUSG00000038042	Ptpdc1	13	2.61479	4.58831e-46	1	2.22555	2.53281e-62	1	1.62695	0.000147021	1	0.828064	4.82667e-05	1	---	---	0	-0.768	0.001639	1	0.481498	0.0161	0.04493	0	1.3803	1.1e-09	1	1.12628	0.000156	1	-1.92775	0.0006675	1	-1.0786	0.0043101	1	0.996	0.00173539	1	0.804764	0.0029809	1	1.55977	1.06e-08	1
7	19725566	19734545	-1	ENSMUSG00000030407	Qpctl	13	1.44682	3.05234e-45	1	2.43164	9.85978e-61	1	1.73942	0.000147021	1	2.07234	1.05995e-31	1	---	---	0	-0.648	0.000949	1	1.10154	1.92e-05	0.00058	1	1.07566	3.39e-07	1	1.09337	0.00197	1	-0.869277	0.0041145	1	-0.378278	0.0519732	0	0.936	0.00488893	1	1.41272	0.00353248	1	1.08417	6.04e-08	1
17	26019059	26056672	-1	ENSMUSG00000025730	Rab40c	13	0.904598	1.54105e-11	1	1.29422	3.58921e-16	1	1.31897	0.000147021	1	1.12133	9.38654e-10	1	---	---	0	-0.612	0.002285	1	1.594	6.01e-07	0.000163	1	0.740772	7.42e-08	1	0.953351	8.51e-05	1	-1.17947	0.0007814	1	-0.459769	0.0212592	0	1.21	0.00208559	1	1.29778	0.00036533	1	0.891271	7.74e-07	1
2	172845999	172860235	1	ENSMUSG00000027510	Rbm38	13	-0.165192	0.405759	0	0.500186	2.51575e-09	1	2.22889	0.000147021	1	2.96465	1.50969e-52	1	2.9713	2.83879e-08	1	-0.956	0.001195	1	1.67635	0.00017	0.002064	1	1.36569	1.21e-09	1	1.04025	0.0584	0	-1.7616	0.001583	1	-0.84674	0.0025709	1	1.45	0.00359515	1	1.38904	0.00116438	1	1.24858	6.95e-08	1
19	4425459	4439432	-1	ENSMUSG00000041845	Rhod	13	2.24629	4.34123e-09	1	4.25869	9.38149e-29	1	1.66422	0.000147021	1	1.56303	1.09983e-18	1	1.31594	0.014458	1	-0.325	0.012014	0	1.93261	2.33e-06	0.000226	1	1.50706	8.14e-08	1	1.47569	0.000196	1	-0.927193	0.0043914	1	-0.275916	0.128545	0	1.67	0.00134902	1	0.811801	0.0447684	1	1.59693	1.97e-08	1
7	107068764	107128968	-1	ENSMUSG00000058761	Rnf169	13	1.30695	1.14123e-60	1	1.71645	1.96489e-132	1	1.14876	0.000147021	1	0.591224	0.00164948	1	---	---	0	-0.587	0.001391	1	0.200967	0.0918	0.162956	0	1.28379	3.71e-10	1	1.97364	3.09e-07	1	-1.59914	0.001231	1	-1.10482	0.0012436	1	1.59	0.0108573	1	2.62365	8.319e-05	1	1.26286	2.73e-09	1
7	31901544	31911964	-1	ENSMUSG00000019194	Scn1b	13	1.12405	0.000700484	1	0.376102	0.171589	0	2.36015	0.000147021	1	2.33287	2.19775e-37	1	2.86379	2.39833e-14	1	-0.999	0.000817	1	0.728028	0.0016	0.008944	1	1.54512	1.49e-08	1	1.56154	0.000198	1	-1.03066	0.0017613	1	-0.337086	0.177774	0	1.93	0.00082933	1	1.5652	0.00016592	1	2.10534	3.31e-09	1
9	40076801	40099203	1	ENSMUSG00000049281	Scn3b	13	1.06016	0.000328847	1	1.00747	0.000554374	1	3.13428	0.000147021	1	5.8545	1.61509e-105	1	3.31172	0.0402564	1	-2.08	0.00032	1	0.155433	0.122	0.20162	0	2.74113	4.97e-13	1	2.71349	5.76e-05	1	-2.75066	0.0010743	1	-1.00969	0.0040636	1	1.94	0.00041524	1	1.62874	0.0591443	0	3.50662	2.16e-10	1
16	5147202	5184027	1	ENSMUSG00000091712	Sec14l5	13	1.63167	6.66744e-05	1	3.0245	3.48891e-13	1	6.59139	0.0010492	1	---	---	0	Inf	0.00491486	1	-0.883	0.000511	1	0.726255	0.00139	0.008124	1	2.89643	4.21e-12	1	0.390054	0.102	0	-0.624406	0.0302252	1	-0.514147	0.0156553	1	1.29	0.0216827	1	1.76623	0.00325447	1	2.85528	4.92e-09	1
11	74662763	74710562	-1	ENSMUSG00000038351	Sgsm2	13	1.41887	7.7014e-21	1	2.36768	6.32377e-55	1	1.85435	0.000147021	1	1.71411	4.98815e-20	1	1.89952	0.00461498	1	-0.767	0.000889	1	0.423422	0.0432	0.092541	0	1.89994	1.88e-10	1	1.22981	0.000491	1	-0.870251	0.0096534	1	-0.233979	0.225153	0	1.82	0.00096089	1	1.94606	0.00239325	1	1.88792	1.85e-09	1
1	137267634	137271814	-1	ENSMUSG00000041889	Shisa4	13	0.83033	0.1213	0	1.9034	0.000134716	1	1.59541	0.000147021	1	1.33303	8.69365e-14	1	1.09794	0.0633703	1	-0.673	0.000814	1	1.7127	0.00729	0.025445	1	2.25312	2.27e-12	1	1.07096	0.00175	1	-0.862877	0.0043969	1	-0.387596	0.0430379	0	1.43	0.00089037	1	1.90927	9.758e-05	1	2.45339	2.01e-09	1
12	113883039	113887363	1	ENSMUSG00000064326	Siva1	13	-0.0968529	0.811459	0	1.08494	1.6129e-07	1	1.47458	0.000147021	1	1.11273	2.19176e-09	1	1.16928	0.0103686	1	-0.366	0.019235	0	0.732165	6.74e-05	0.001163	1	0.873545	0.000216128	1	1.22039	0.00012	1	-1.34732	0.0004556	1	-0.679457	0.0064065	1	1.29	0.00098988	1	1.26767	0.0183105	1	0.879135	1.94e-07	1
8	108467490	108489974	-1	ENSMUSG00000017765	Slc12a4	13	-0.153247	0.542539	0	0.532405	0.00117595	1	0.890713	0.000147021	1	1.32688	1.43428e-15	1	1.30416	0.00320293	1	-0.55	0.001458	1	0.329603	0.0255	0.062746	0	1.41399	7.63e-11	1	0.848235	0.00725	1	-1.41928	0.0017289	1	-0.513666	0.0126613	1	0.997	0.0137358	1	1.41455	8.617e-05	1	1.38959	1.58e-09	1
2	130509849	130523255	-1	ENSMUSG00000074796	Slc4a11	13	0.509394	0.137587	0	0.607607	0.0193614	1	5.38539	0.000147021	1	6.19115	4.14386e-205	1	4.59323	2.00408e-09	1	-1.51	0.000553	1	0.861395	0.000362	0.00331	1	3.04382	1.78e-10	1	1.7174	0.000105	1	-2.73793	0.0012502	1	-1.02077	0.0007943	1	3.36	1.633e-05	1	1.21691	0.119687	0	2.89224	4.42e-11	1
10	127646964	127648850	-1	ENSMUSG00000051346	Spryd4	13	-0.107906	0.733291	0	0.867851	1.02238e-07	1	1.38282	0.000147021	1	0.523657	0.0287182	1	1.80521	0.0329196	1	-0.572	0.005149	1	1.19034	1.35e-05	0.000491	1	0.837782	0.000856664	1	0.978557	7.77e-05	1	-0.989204	0.0381276	1	-0.319564	0.0796446	0	0.993	0.00724283	1	1.11964	0.00055393	1	0.68394	7.24e-06	1
2	165898589	165981163	-1	ENSMUSG00000006800	Sulf2	13	0.887634	5.70295e-08	1	2.29116	4.40212e-34	1	2.11002	0.000147021	1	1.00861	1.10076e-08	1	2.93364	1.38885e-06	1	-0.647	0.001015	1	0.89502	0.00837	0.028106	1	0.474867	7.69e-05	1	5.36214	2.33e-09	1	-1.67499	0.000294	1	-1.00238	0.0014557	1	2.09	0.00548425	1	5.54482	6.554e-05	1	0.347847	3.87e-05	0
4	46617262	46663081	-1	ENSMUSG00000039813	Tbc1d2	13	0.453742	0.314605	0	1.62791	4.76815e-09	1	4.0517	0.000147021	1	2.54577	1.58595e-39	1	4.24144	8.10151e-17	1	-1.22	0.000375	1	1.58645	0.000127	0.00171	1	0.88931	9.16e-07	1	2.91044	5e-07	1	-1.38203	0.0006652	1	-0.917379	0.0105768	1	3.33	0.00216889	1	1.21513	0.0640197	0	0.919135	4.44e-06	1
5	122691296	122714469	-1	ENSMUSG00000038593	Tctn1	13	1.31117	8.96801e-16	1	0.674999	2.32212e-05	1	1.16022	0.000147021	1	1.38363	1.20428e-09	1	---	---	0	-0.797	0.000809	1	---	---	---	0	1.27821	7.02e-07	1	1.28582	0.00087	1	-0.968298	0.011838	1	-0.515431	0.0298472	1	1.49	0.00268195	1	1.94918	0.00253023	1	1.31531	1.67e-08	1
8	34627210	34696054	1	ENSMUSG00000009628	Tex15	13	0.940844	0.0672748	0	7.03524	5.64725e-158	1	3.51442	0.000147021	1	2.83662	5.18285e-24	1	4.06829	0.00111192	1	-1.45	0.000387	1	-0.239465	0.341	0.444639	0	1.70989	1.36e-10	1	2.31523	0.000812	1	-3.20225	0.0006652	1	-2.09518	0.0007716	1	2.54	0.00041096	1	2.97753	0.00053815	1	1.91368	1e-08	1
2	25475587	25477525	-1	ENSMUSG00000026939	Tmem141	13	0.603193	0.0349392	1	-0.422963	0.0928205	0	1.3798	0.000147021	1	1.22705	2.67637e-05	1	1.52332	0.00971231	1	-0.556	0.00212	1	1.45477	8.29e-06	0.000382	1	1.0906	2.39e-07	1	0.448368	0.019	0	-1.44056	0.0014801	1	-0.625739	0.0054369	1	1.68	0.0002089	1	1.67942	0.00993085	1	1.0933	1.25e-07	1
11	77972001	77979091	-1	ENSMUSG00000017386	Traf4	13	-0.140822	0.331086	0	0.609769	5.37398e-13	1	1.24874	0.000147021	1	0.762356	7.63334e-06	1	1.57173	0.037285	1	-0.364	0.004142	0	0.680767	0.000792	0.005561	1	0.786931	3.05e-06	1	0.608725	0.0428	1	-1.31571	0.0013337	1	-0.605714	0.012442	1	0.991	0.00464014	1	0.649026	0.0157678	1	0.708459	3.88e-07	1
11	58791595	58804960	1	ENSMUSG00000020455	Trim11	13	0.337669	0.0132358	0	0.313294	0.000283584	0	2.00428	0.000147021	1	2.01686	6.34442e-34	1	2.0182	1.04791e-05	1	-0.567	0.006757	1	1.62694	5.21e-06	0.000314	1	1.13465	3.37e-07	1	1.86498	0.000259	1	-1.63805	0.0005654	1	-1.08458	0.0006647	1	2.41	0.00134746	1	2.15104	0.00039482	1	1.11971	1.38e-07	1
15	83314202	83341323	-1	ENSMUSG00000022442	Ttll1	13	0.443303	0.0488673	0	0.579869	0.0525769	0	1.76825	0.000147021	1	1.3782	5.62761e-13	1	2.16545	0.000115239	1	-0.527	0.002375	1	2.33311	0.000935	0.006225	1	2.46154	4.2e-10	1	0.622363	0.00196	1	-1.32119	0.0061713	1	-0.51032	0.0114189	1	1.87	0.00028545	1	0.686012	0.0340218	1	2.34276	8.89e-10	1
6	34830426	34860876	-1	ENSMUSG00000058486	Wdr91	13	0.835754	1.11375e-16	1	1.22284	7.62704e-44	1	1.90041	0.000147021	1	2.01131	9.6987e-24	1	2.81061	6.35495e-09	1	-0.755	0.001429	1	1.2987	2.56e-05	0.000687	1	1.46486	3.89e-07	1	0.430743	0.0479	0	-0.698769	0.020505	1	-0.181542	0.377732	0	1.03	0.00191854	1	1.48467	0.00027049	1	1.52266	3.7e-09	1
11	59120430	59147054	1	ENSMUSG00000000126	Wnt9a	13	0.448367	0.442795	0	0.818921	0.0744278	0	3.54114	0.000147021	1	2.25577	3.83065e-28	1	3.23138	7.2608e-07	1	-0.778	0.000809	1	2.17725	0.00149	0.008514	1	1.4589	3.06e-08	1	2.37423	4.91e-06	1	-0.914369	0.0058569	1	-1.5585	0.0011818	1	2.91	8.434e-05	1	3.0584	0.00122981	1	1.03896	2.44e-05	1
5	8798147	8866314	1	ENSMUSG00000028970	Abcb1b	12	1.93676	7.16047e-44	1	3.32579	8.47001e-126	1	1.65223	0.000147021	1	2.0342	9.19733e-26	1	---	---	0	-0.851	0.001818	1	-0.446422	0.0439	0.093547	0	2.02818	1.01e-08	1	0.320319	0.171	0	-0.863351	0.0089041	1	-0.62951	0.0061539	1	1.49	0.00794154	1	1.61003	0.00122729	1	1.88697	9.97e-09	1
9	26781720	26807151	-1	ENSMUSG00000031969	Acad8	12	1.42515	3.30081e-26	1	2.83903	1.74772e-73	1	0.68429	0.000147021	1	1.71364	1.5543e-21	1	---	---	0	-0.74	0.000882	1	0.133945	0.375	0.477689	0	0.705739	5.39e-05	1	0.388857	0.0894	0	-1.55774	0.0020045	1	-0.695315	0.0069006	1	1.66	0.0001167	1	1.16007	0.00301981	1	0.719544	1.31e-05	1
18	62337471	62339613	-1	ENSMUSG00000045730	Adrb2	12	0.683261	0.000615922	1	0.374653	8.22728e-06	0	2.33549	0.000147021	1	3.78386	9.18836e-42	1	3.45535	0.00314956	1	-0.774	0.003712	1	2.48519	3.85e-06	0.000274	1	2.04293	4.88e-09	1	1.55942	0.0417	1	-0.50699	0.0684954	0	-0.531935	0.0730206	0	2.55	5.361e-05	1	1.56896	0.00190297	1	2.7428	3.86e-10	1
6	34334218	34346950	1	ENSMUSG00000061758	Akr1b10	12	1.45628	2.21376e-29	1	1.4819	1.00291e-37	1	0.497893	0.000147021	0	0.749311	0.000278327	1	---	---	0	-0.692	0.003875	1	0.408573	0.0062	0.022738	0	0.754742	0.000316744	1	1.26243	0.000314	1	-1.4991	0.000294	1	-0.610311	0.0052431	1	1.07	0.0374774	1	2.8818	0.00020566	1	1.30547	1.11e-06	1
19	4270180	4283137	-1	ENSMUSG00000005986	Ankrd13d	12	0.446316	0.00211969	0	0.593727	0.0026741	1	2.20862	0.000147021	1	2.29325	3.45844e-18	1	3.19335	4.85333e-09	1	-0.61	0.002065	1	1.19011	0.000298	0.002922	1	1.73726	7.41e-07	1	0.541103	0.00226	1	-1.20901	0.0011407	1	-0.816718	0.0028701	1	1.67	0.0008711	1	1.82605	0.00288362	1	0.236593	0.00612	0
6	122527810	122552462	-1	ENSMUSG00000040613	Apobec1	12	0.765235	8.48862e-07	1	0.980665	1.75582e-45	1	1.07724	0.000147021	1	3.36703	4.10076e-14	1	2.81886	0.0131197	1	-0.672	0.001779	1	1.14943	0.0122	0.036762	1	0.986243	6.08e-08	1	0.315313	0.673	0	-1.85857	0.0002226	1	-0.321261	0.126227	0	2.22	5.267e-05	1	1.64326	0.159296	0	1.049	2.31e-08	1
7	52717065	52722268	-1	ENSMUSG00000003873	Bax	12	1.49706	1.90843e-45	1	1.8936	8.43988e-111	1	0.921376	0.000147021	1	0.464112	0.0051765	0	1.09897	0.0704526	1	-0.531	0.001741	1	0.857812	0.000505	0.004136	1	0.572046	6.06e-05	1	1.60611	2.18e-06	1	-1.40237	0.0176649	1	-0.641396	0.0097409	1	1.23	0.0231132	1	1.62629	8.319e-05	1	0.12752	0.0727	0
7	16894965	16903554	1	ENSMUSG00000002083	Bbc3	12	2.41968	2.18017e-80	1	4.4506	0	1	1.13063	0.000147021	1	0.0384047	0.896232	0	2.48759	1.51323e-05	1	-0.15	0.346277	0	1.39844	0.000293	0.002886	1	0.669462	0.000115229	1	0.753543	0.0115	1	-0.918634	0.0101389	1	-0.317712	0.230424	0	1.11	0.0307797	1	1.53894	8.094e-05	1	0.665006	4.17e-06	1
15	79489657	79498090	1	ENSMUSG00000022428	Cby1	12	0.839202	0.000856592	1	1.85742	7.38153e-27	1	1.19683	0.000147021	1	2.06346	8.95463e-21	1	1.13952	0.0591979	1	-0.377	0.017517	0	1.54302	2.67e-06	0.000237	1	1.17362	2.01e-08	1	0.359551	0.00564	0	-0.533546	0.0172988	1	-0.256911	0.211423	0	0.864	0.00891609	1	0.660243	0.0357938	1	1.22546	1.42e-07	1
2	29724684	29738360	1	ENSMUSG00000039787	Cercam	12	0.112607	0.83439	0	3.3974	3.78887e-59	1	1.2984	0.000147021	1	1.22736	1.29664e-10	1	1.81998	9.82639e-05	1	-0.799	0.001096	1	1.49907	0.000178	0.002125	1	2.01187	2.09e-10	1	0.93404	0.0443	1	-0.429778	0.0794083	0	-0.361227	0.159333	0	1.21	0.00191854	1	2.84607	0.00089475	1	2.11962	5.21e-10	1
19	4855129	4860912	1	ENSMUSG00000083282	Ctsf	12	0.123383	0.811515	0	-0.728301	0.0378943	-1	1.75193	0.000147021	1	3.1802	3.93199e-76	1	2.1035	0.00118845	1	-0.653	0.000847	1	1.75693	2.57e-06	0.000233	1	0.808945	4.52e-06	1	1.71167	0.000321	1	-1.80564	0.0120318	1	-0.83866	0.0034694	1	2.48	0.00155837	1	3.29957	0.00037744	1	0.920265	6.54e-07	1
7	100006039	100022743	-1	ENSMUSG00000030641	Ddias	12	1.50833	0.000462052	1	4.16927	1.18659e-141	1	1.41398	0.000147021	1	0.984696	1.9139e-07	1	---	---	0	-0.547	0.006147	1	-1.09142	0.00394	0.016537	-1	0.88843	2.25e-06	1	1.40515	2.11e-06	1	-1.20828	0.0006824	1	-0.673619	0.0143474	1	1.25	0.0197895	1	1.78175	0.00022657	1	0.906812	4.46e-07	1
2	152766731	152777434	-1	ENSMUSG00000042662	Dusp15	12	1.4205	0.00233602	1	1.83058	0.000288002	1	3.71745	0.000147021	1	2.38738	2.23829e-12	1	1.82816	0.0317963	1	-1.52	0.000506	1	0.341527	0.00664	0.023888	0	1.60097	1.22e-07	1	1.03379	0.00935	1	-1.27194	0.0003575	1	0.138139	0.526167	0	1.17	0.00725108	1	0.106852	0.714231	0	1.82704	1.02e-06	1
14	119274742	119324609	-1	ENSMUSG00000042156	Dzip1	12	0.772827	0.0134989	1	2.91062	2.00524e-52	1	0.752598	0.000147021	1	1.21561	1.88353e-11	1	---	---	0	-0.495	0.003263	0	0.09536	0.582	0.668531	0	1.32659	7.3e-10	1	1.00409	0.00156	1	-0.817304	0.0221322	1	-0.500893	0.0260614	1	1.26	0.00835461	1	0.623091	0.0351363	1	1.41188	2.51e-08	1
3	95538070	95543492	-1	ENSMUSG00000028108	Ecm1	12	0.39128	0.154083	0	0.870183	0.00102691	1	1.726	0.000147021	1	2.15474	8.6099e-29	1	1.09825	0.0155972	1	-0.353	0.004328	0	1.00929	0.0135	0.039489	1	0.934796	1.13e-07	1	1.29362	0.000166	1	-0.990995	0.0100302	1	-0.133851	0.507329	0	1.42	0.00293061	1	1.59658	0.00040334	1	0.906366	7.59e-07	1
11	119951845	119960045	-1	ENSMUSG00000025377	Enthd2	12	0.158284	0.380105	0	0.409027	0.006714	0	1.39235	0.000147021	1	1.2492	6.85522e-10	1	1.03771	0.0929893	1	-0.563	0.001597	1	0.768992	3.92e-05	0.00086	1	0.575012	2.33e-06	1	0.863422	0.0333	1	-0.843435	0.010265	1	-0.2425	0.251202	0	1.15	0.00396173	1	0.731173	0.0363915	1	0.624833	5.18e-07	1
X	70473645	70476134	1	ENSMUSG00000078317	F8a	12	0.633399	0.000379502	1	0.888288	1.88071e-06	1	1.3464	0.000147021	1	1.84151	1.89615e-06	1	---	---	0	-0.497	0.065091	0	1.01936	0.000432	0.00372	1	---	---	0	0.864346	0.0111	1	-1.97001	0.0001644	1	-0.720152	0.0027877	1	1.16	0.00340189	1	1.70839	0.00013875	1	0.832801	1.93e-06	1
7	91733669	91755232	-1	ENSMUSG00000030630	Fah	12	0.447329	0.233509	0	0.676431	0.0179929	1	1.19435	0.000147021	1	2.57187	9.69474e-33	1	1.95115	3.26011e-06	1	-0.85	0.001102	1	0.598625	0.167	0.256523	0	1.81635	1.06e-08	1	0.603616	0.0921	0	-1.90033	0.0010435	1	-0.823162	0.0059268	1	1.85	0.00073446	1	2.19404	0.00153368	1	1.69859	3.49e-09	1
2	32390852	32425276	1	ENSMUSG00000039157	Fam102a	12	0.171458	0.555978	0	0.326072	0.00507116	0	1.35948	0.000147021	1	3.88982	1.02456e-77	1	3.279	0.00365733	1	-0.827	0.001122	1	2.07719	3.2e-06	0.000254	1	0.669535	0.000136103	1	1.4563	0.00152	1	-1.52545	0.0015515	1	-0.5354	0.0578465	0	1.57	0.0004089	1	1.31668	0.0183105	1	0.640301	2.97e-06	1
9	74800691	74880275	1	ENSMUSG00000034858	Fam214a	12	0.279394	0.130761	0	-0.459312	4.52569e-13	0	2.01095	0.000147021	1	1.36159	2.2366e-13	1	1.86751	0.0253261	1	-0.587	0.002118	1	1.00927	0.0147	0.041911	1	2.04589	6.28e-11	1	1.34683	0.00085	1	-0.967923	0.0033779	1	-0.316964	0.104258	0	1.19	0.00218924	1	1.78475	0.00264539	1	2.18624	7.83e-10	1
7	139903765	140005569	-1	ENSMUSG00000030956	Fam53b	12	0.221656	0.0183099	0	1.13568	1.2172e-24	1	1.13841	0.000147021	1	1.2222	1.47677e-07	1	1.9185	0.000461441	1	-0.307	0.035292	0	2.12017	1.76e-05	0.000552	1	0.958278	1.39e-05	1	0.632838	0.00271	1	-0.633702	0.04145	1	-0.650383	0.0244243	1	1.26	0.0123266	1	0.727408	0.00565979	1	1.10646	7.09e-08	1
11	97943868	98011717	-1	ENSMUSG00000020883	Fbxl20	12	0.855494	5.33162e-20	1	0.859881	6.5846e-33	1	1.12363	0.000147021	1	0.855905	3.62008e-07	1	2.37297	0.00173209	1	-0.472	0.00283	0	1.51831	6.12e-06	0.000338	1	1.14639	1.04e-06	1	0.752587	0.000726	1	-0.612848	0.0110145	1	-0.413944	0.0379677	0	0.866	0.0090885	1	1.21011	0.00575828	1	1.08139	1.32e-08	1
19	36992040	36994105	-1	ENSMUSG00000047632	Fgfbp3	12	-0.0863211	0.839386	0	0.101021	0.827128	0	2.35155	0.000147021	1	4.30855	1.15786e-76	1	3.38018	0.0096928	1	-0.502	0.019932	1	0.0633275	0.764	0.821842	0	1.23483	5.19e-08	1	1.25976	0.00451	1	-1.71347	0.0007814	1	-1.54672	0.0002055	1	2.62	0.00142967	1	2.39714	0.00037689	1	0.906899	4.94e-05	1
9	20820404	20833241	1	ENSMUSG00000037405	Icam1	12	0.791229	6.25417e-22	1	1.36588	3.90873e-88	1	2.27173	0.000147021	1	5.5444	1.02328e-110	1	3.53297	9.06973e-22	1	-0.614	0.00099	1	2.90966	3.35e-05	0.000786	1	2.68292	7.84e-07	1	2.2143	0.000391	1	-2.56925	0.0008403	1	-0.706207	0.102576	0	4.12	0.00014948	1	0.741091	0.0111351	1	-0.0327988	0.621	0
6	125095259	125111800	1	ENSMUSG00000038271	Iffo1	12	0.179284	0.205957	0	-0.361043	0.00138337	0	2.81877	0.000147021	1	3.20786	6.22364e-70	1	3.36546	2.04356e-18	1	-0.692	0.001045	1	0.942843	0.000385	0.003452	1	1.79958	1.29e-07	1	1.36944	0.00919	1	-1.29613	0.0014813	1	-0.704196	0.0046537	1	2.72	0.00011663	1	0.421494	0.624751	0	2.11845	9e-09	1
6	147039663	147061300	1	ENSMUSG00000040102	Klhl42	12	0.351387	0.0833438	0	0.625061	1.62134e-10	1	1.52803	0.000147021	1	0.894531	1.94586e-05	1	---	---	0	-0.621	0.001529	1	0.31184	0.0654	0.126119	0	1.60591	4.8e-08	1	0.973259	0.00132	1	-1.41794	0.0020682	1	-0.763582	0.0030653	1	1.02	0.0163771	1	0.81153	0.00629508	1	1.54056	1.21e-09	1
5	104290992	104340278	-1	ENSMUSG00000029312	Klhl8	12	0.535466	0.053282	0	1.17061	2.82358e-06	1	0.651299	0.000147021	1	0.938842	0.00130059	1	---	---	0	-0.893	0.00171	1	0.581037	0.012	0.036256	1	0.949834	4.84e-05	1	1.83366	0.000198	1	-2.03678	0.0004502	1	-1.32389	0.0003538	1	1.16	0.00585108	1	1.95694	0.00044345	1	0.957634	1.94e-06	1
6	142438769	142456477	-1	ENSMUSG00000030246	Ldhb	12	1.5554	2.5472e-12	1	1.75715	7.86206e-06	1	1.13929	0.000147021	1	3.87816	2.06245e-88	1	---	---	0	-0.566	0.004002	1	1.09956	0.000117	0.001622	1	1.77422	3.35e-06	1	1.7425	0.00543	1	-2.17083	0.000174	1	-1.36554	0.0004659	1	1.19	0.00087649	1	3.05079	0.00993925	1	-0.0512215	0.605	0
4	134300650	134323939	-1	ENSMUSG00000037295	Ldlrap1	12	0.0773551	0.580162	0	0.919556	2.37233e-10	1	1.10902	0.000147021	1	2.10946	9.42683e-28	1	1.35388	0.00675235	1	-0.43	0.007218	0	1.40744	7.94e-06	0.000374	1	1.96319	3.57e-10	1	0.850925	0.00296	1	-0.677852	0.0125761	1	-0.30149	0.111251	0	1.27	0.00066521	1	0.98606	0.00312812	1	2.02732	7.25e-10	1
8	87607168	87622638	1	ENSMUSG00000005142	Man2b1	12	0.144349	0.382233	0	0.250311	0.000643039	0	0.828022	0.000147021	1	3.89731	2.26272e-84	1	---	---	0	-0.821	0.000506	1	0.777552	0.000541	0.004314	1	2.73552	7.18e-10	1	1.02531	0.00573	1	-0.946985	0.0014691	1	-0.56432	0.0070581	1	1.18	0.00098988	1	1.91821	0.00013281	1	2.44989	4.3e-11	1
2	119798435	119853144	1	ENSMUSG00000033902	Mapkbp1	12	0.512712	0.000164214	1	0.615776	3.18644e-07	1	1.26587	0.000147021	1	2.62615	3.69799e-36	1	---	---	0	-0.608	0.002559	1	-0.238615	0.123	0.203057	0	1.32679	2.14e-10	1	0.435545	0.173	0	-0.910301	0.0028775	1	-0.596883	0.0116882	1	1.29	0.00108891	1	0.673752	0.0176569	1	1.35288	4.18e-09	1
9	107481218	107486379	1	ENSMUSG00000079334	Nat6	12	-0.345238	0.114655	0	-0.322336	0.087114	0	1.82399	0.000147021	1	3.28097	1.10954e-69	1	3.47125	2.96351e-20	1	-0.797	0.002309	1	1.43218	2.29e-06	0.000226	1	2.91094	2.13e-11	1	1.04329	0.00252	1	-0.969763	0.0099324	1	-0.417935	0.0388195	0	1.69	0.00105605	1	1.26981	0.00125977	1	2.71632	5.63e-10	1
4	43644807	43664116	1	ENSMUSG00000028469	Npr2	12	1.30745	5.79088e-05	1	1.29331	9.59783e-07	1	1.1249	0.000147021	1	0.933722	2.06225e-08	1	2.02685	0.000318843	1	-0.771	0.000765	1	0.158048	0.249	0.349176	0	2.10909	2.75e-12	1	1.35951	0.00113	1	-1.03391	0.0021643	1	-0.366652	0.0762751	0	1.18	0.0167607	1	1.28236	0.397728	0	2.11762	1.1e-09	1
5	136623334	136646526	-1	ENSMUSG00000039747	Orai2	12	0.108587	0.585424	0	0.472155	0.000380981	0	---	---	0	1.96791	4.18446e-21	1	2.3625	0.000975959	1	-0.739	0.000765	1	1.04148	2.49e-05	0.000679	1	2.29945	1.13e-07	1	1.29351	6.92e-05	1	-1.09456	0.0008911	1	-0.831077	0.0020393	1	2.56	0.00190055	1	1.87461	7.48e-05	1	0.774417	3.37e-07	1
18	80243634	80316379	1	ENSMUSG00000056214	Pard6g	12	0.476221	0.103143	0	1.98376	2.77045e-21	1	1.75728	0.000147021	1	1.47222	2.27571e-16	1	1.82065	4.08798e-05	1	-1.05	0.000676	1	0.40138	0.0236	0.059118	0	1.25788	1.37e-07	1	1.15711	0.000163	1	-1.4102	0.002829	1	-0.95354	0.0014721	1	1.28	0.00036324	1	1.39728	0.0927351	0	1.64396	6.86e-09	1
2	152834626	152841163	-1	ENSMUSG00000027472	Pdrg1	12	0.504111	8.27572e-05	1	1.07361	1.25769e-21	1	1.2034	0.000147021	1	0.736401	5.32304e-06	1	---	---	0	-0.639	0.003009	1	0.71391	0.00201	0.010478	1	---	---	0	1.53263	0.000161	1	-1.01677	0.0066408	1	-0.476474	0.0268968	0	1.21	0.0353861	1	1.45116	0.000176	1	1.18961	6.4e-07	1
2	164665018	164683211	-1	ENSMUSG00000017754	Pltp	12	-0.311178	0.489373	0	-1.1226	2.88686e-09	-1	0.801566	0.00211668	1	3.81744	1.26405e-83	1	1.95533	0.000234475	1	-1.21	0.000361	1	0.734683	0.000282	0.002805	1	0.899601	6.57e-05	1	3.50189	0.00024	1	-1.67512	0.0014634	1	-1.02954	0.0011949	1	2.31	0.00052837	1	5.31657	4.794e-05	1	0.892548	2.55e-08	1
12	88447816	88488852	-1	ENSMUSG00000034126	Pomt2	12	1.50361	7.78646e-18	1	2.28225	4.18518e-60	1	1.10179	0.000147021	1	0.644142	0.000616739	1	1.0477	0.0776192	1	-0.452	0.002865	0	0.705958	0.000128	0.001723	1	1.12004	2.41e-09	1	0.680236	0.00167	1	-0.563434	0.0351469	1	-0.217033	0.522101	0	0.773	0.0147422	1	0.501272	0.059516	0	1.19084	9.4e-09	1
12	16995454	17007214	-1	ENSMUSG00000045679	Pqlc3	12	0.414367	0.0110833	0	0.2215	0.103354	0	2.00112	0.000147021	1	1.69445	3.92471e-23	1	1.7495	0.0920619	1	-0.78	0.000991	1	-0.100425	0.778	0.832633	0	1.04506	1.55e-06	1	2.44016	3.38e-06	1	-1.38359	0.0016081	1	-0.817767	0.0017876	1	2.26	0.00173667	1	3.52951	8.067e-05	1	1.12008	1.15e-06	1
2	53936504	53937963	-1	ENSMUSG00000075334	Rprm	12	0.400212	0.470307	0	0.378397	NA	0	---	---	0	3.49111	8.46902e-39	1	4.46607	5.98381e-11	1	-1.07	0.002762	1	2.12099	1.59e-05	0.000528	1	0.80981	1.64e-05	1	2.11643	3.44e-05	1	-2.4141	0.0005654	1	-1.18733	0.003554	1	2.24	0.00036863	1	0.774495	0.0024271	1	0.620517	5.63e-06	1
17	46804407	46811236	-1	ENSMUSG00000023971	Rrp36	12	0.477359	0.000571581	0	1.22106	9.35882e-37	1	1.02947	0.000147021	1	0.981736	3.01678e-07	1	---	---	0	-0.591	0.001796	1	1.50035	0.000101	0.001475	1	---	---	0	0.704523	0.0047	1	-1.50751	0.0107524	1	-0.523975	0.0183918	1	0.949	0.00225844	1	1.10675	0.00052522	1	0.623448	3.33e-06	1
7	133416133	133438513	1	ENSMUSG00000042978	Sbk1	12	-0.229643	0.345925	0	-0.405952	0.000811588	0	---	---	0	2.37937	1.72014e-23	1	2.29925	0.000139401	1	-0.617	0.004257	1	2.05418	2.03e-06	0.000225	1	0.973398	3.62e-08	1	1.47423	0.000644	1	-1.61131	0.0002403	1	-1.32415	0.0008752	1	1.38	0.0227445	1	1.56363	0.00119327	1	1.10322	1.92e-08	1
9	83441934	83532408	1	ENSMUSG00000032261	Sh3bgrl2	12	0.856367	0.000157041	1	0.45596	0.00690917	0	1.41925	0.000147021	1	2.95459	1.35718e-44	1	---	---	0	-0.877	0.00048	1	0.380918	0.185	0.278003	0	1.25472	2.9e-08	1	1.09578	0.00332	1	-1.60499	0.0004848	1	-0.993852	0.0007863	1	2.05	0.00271786	1	1.63711	0.0119673	1	1.35192	8.39e-09	1
8	72708239	72736204	-1	ENSMUSG00000002346	Slc25a42	12	0.888532	8.36586e-07	1	2.23934	8.70726e-53	1	1.94442	0.000147021	1	2.18188	5.26539e-21	1	2.0822	0.00246392	1	-0.793	0.00195	1	0.41213	0.0454	0.095874	0	1.29415	2.44e-08	1	0.801054	0.0594	0	-0.505969	0.0229131	1	-0.239304	0.489216	0	1.54	0.00375953	1	1.00666	0.00458062	1	1.33602	3.18e-07	1
3	90189161	90193860	-1	ENSMUSG00000027932	Slc27a3	12	0.513748	0.070315	0	1.51758	2.45779e-08	1	1.41345	0.000147021	1	2.11573	6.07626e-17	1	2.43549	1.21171e-07	1	-0.51	0.006395	1	1.94945	0.000478	0.003983	1	1.40972	2.18e-07	1	0.794513	0.00442	1	-1.35246	0.0125761	1	-0.151987	0.488459	0	1.29	0.0109889	1	0.807753	0.400552	0	1.43767	4.74e-09	1
5	38740512	38894382	-1	ENSMUSG00000005107	Slc2a9	12	1.55602	1.18102e-14	1	1.91777	3.47131e-58	1	---	---	0	2.45471	7.32733e-18	1	2.85997	1.88632e-05	1	-1.03	0.000387	1	0.157945	0.252	0.352223	0	0.914212	1.05e-07	1	1.24836	0.000349	1	-1.54044	0.0005657	1	-0.539955	0.0169096	1	1.03	0.0155409	1	2.07424	9.138e-05	1	0.722771	1.65e-06	1
4	102843254	102887769	-1	ENSMUSG00000028521	Slc35d1	12	1.09735	1.45259e-08	1	1.58331	7.70636e-44	1	1.51282	0.000147021	1	1.325	8.5646e-11	1	---	---	0	-0.781	0.000773	1	0.411055	0.0834	0.151767	0	1.65072	2.11e-07	1	0.402791	0.272	0	-0.638202	0.0086763	1	-0.535489	0.0147752	1	1.35	0.00487482	1	0.767674	0.00729094	1	1.74449	7.04e-09	1
17	34324498	34334170	1	ENSMUSG00000037321	Tap1	12	0.217922	0.0730741	0	0.424364	1.0009e-11	0	1.99705	0.000147021	1	2.99049	4.49686e-39	1	2.9608	7.5156e-07	1	-0.232	0.025786	0	3.06376	1.02e-07	0.000134	1	3.37605	6.55e-11	1	2.05021	0.000608	1	-2.2345	0.000575	1	-1.0356	0.0021952	1	2.91	5.9e-06	1	3.24751	0.00019049	1	3.53301	4.3e-11	1
15	81632851	81657291	1	ENSMUSG00000022389	Tef	12	1.22344	9.49656e-15	1	1.4996	1.77662e-40	1	---	---	0	0.798193	7.33058e-06	1	1.4994	0.00118845	1	-0.439	0.008009	0	1.69984	1.99e-05	0.000593	1	1.46944	1.22e-09	1	0.576316	0.00626	1	-0.600933	0.0102779	1	-0.507312	0.129721	0	0.73	0.00858683	1	1.39912	0.00165214	1	1.6469	2.14e-08	1
14	70167279	70184210	1	ENSMUSG00000022074	Tnfrsf10b	12	2.17541	7.14148e-57	1	3.36408	1.67342e-210	1	1.22815	0.000147021	1	0.315531	0.0921459	0	2.16617	0.000617421	1	-0.616	0.001652	1	0.297687	0.0209	0.054217	0	0.875426	5.91e-08	1	1.21998	0.00104	1	-1.16777	0.0028775	1	-0.707984	0.0418833	1	1.43	0.0244919	1	1.42247	0.0549316	0	0.781239	1.36e-07	1
6	57677801	57775148	-1	ENSMUSG00000037788	Vopp1	12	0.619377	3.34083e-06	1	1.64122	1.64345e-79	1	0.980537	0.000147021	1	0.923944	2.70287e-08	1	---	---	0	-0.604	0.00476	1	-0.0505575	0.707	0.775847	0	1.5825	1.07e-07	1	0.814096	0.00578	1	-1.0354	0.0014822	1	-0.400317	0.0322596	0	0.602	0.00969769	1	1.12094	0.0004977	1	1.69231	2.77e-06	1
12	8980698	9035653	1	ENSMUSG00000066643	Wdr35	12	0.49886	0.182564	0	1.44845	2.07735e-10	1	1.17555	0.000147021	1	1.85886	8.42139e-26	1	---	---	0	-1.18	0.000506	1	-0.50809	0.0568	0.113351	0	1.74805	8.33e-08	1	1.03659	9.84e-05	1	-1.75707	0.0001307	1	-1.125	0.0006077	1	1.01	0.0103084	1	1.90141	0.0346556	1	1.40979	1.15e-08	1
14	52625752	52640408	-1	ENSMUSG00000049295	Zfp219	12	0.598414	2.70175e-05	1	0.990041	4.57698e-09	1	1.1402	0.000147021	1	1.25199	1.53406e-13	1	2.21457	5.38233e-06	1	-0.543	0.004852	1	1.38658	2.85e-06	0.000243	1	1.12225	4.95e-07	1	0.699356	0.0113	1	-0.903588	0.0047991	1	-0.410367	0.186341	0	0.865	0.00530345	1	1.00754	0.0147069	1	-0.123403	0.0622	0
7	134562481	134565582	-1	ENSMUSG00000045251	Zfp688	12	1.44003	2.78751e-28	1	1.63535	1.1797e-26	1	---	---	0	0.798578	0.039974	1	---	---	0	-0.6	0.002209	1	1.68959	4.97e-07	0.000163	1	---	---	0	1.01853	0.00723	1	-1.78565	0.0041528	1	-0.693727	0.0091969	1	1.09	0.00845306	1	1.84775	0.00016045	1	1.11993	4.56e-08	1
15	102168678	102181190	-1	ENSMUSG00000036678	Aaas	11	1.59051	3.20685e-76	1	2.20416	1.94113e-241	1	1.06704	0.000147021	1	1.04195	3.16263e-09	1	---	---	0	-0.471	0.001869	0	0.896232	0.000101	0.001475	1	0.816567	3.88e-07	1	0.674475	0.0714	0	-0.938118	0.0067556	1	-0.143753	0.526973	0	1.02	0.00778917	1	1.51541	0.00157531	1	0.73306	1.59e-07	1
9	106342382	106350009	-1	ENSMUSG00000042210	Abhd14a	11	0.539284	0.0267207	1	1.9266	1.24506e-19	1	0.942564	0.000147021	1	1.79481	5.26799e-20	1	1.12765	0.0352344	1	-0.349	0.007039	0	1.13254	0.000428	0.003695	1	1.02707	1.87e-05	1	0.302303	0.328	0	0.169821	0.596352	0	0.0703216	0.770164	0	0.685	0.0090885	1	0.959152	0.00089475	1	1.15994	1.67e-08	1
9	119057141	119066211	-1	ENSMUSG00000010651	Acaa1b	11	0.194927	0.761908	0	0.612053	0.253398	0	2.71505	0.000147021	1	4.19065	1.67748e-18	1	4.0009	1.60825e-12	1	-0.276	0.020406	0	2.66193	9.77e-08	0.000134	1	---	---	0	1.68571	0.0045	1	-3.94657	0.0004926	1	-2.46948	8.29e-05	1	3.62	1.42e-05	1	0.881741	0.014689	1	1.53338	7.39e-06	1
11	69823685	69828913	-1	ENSMUSG00000018574	Acadvl	11	0.0189308	0.909645	0	0.0425281	0.799335	0	0.796821	0.000147021	1	2.08795	3.07939e-31	1	0.944347	0.0838189	1	-0.457	0.002545	0	0.81447	3e-05	0.000746	1	1.32451	4.28e-07	1	0.77283	0.00292	1	-0.681128	0.0069477	1	-0.202081	0.277286	0	1.05	0.00230195	1	1.20769	0.0321683	1	0.671665	4.7e-06	1
4	86520300	86580726	1	ENSMUSG00000038007	Acer2	11	0.485113	0.0804382	0	0.578475	0.00465192	1	4.06582	0.000147021	1	6.50792	1.7227e-118	1	4.61833	0.00190777	1	-1.04	0.000506	1	0.458303	0.0139	0.040509	0	1.45519	7.88e-10	1	0.394242	0.0103	0	-1.14121	0.0009717	1	-0.0671701	0.766467	0	1.72	5.361e-05	1	1.31075	0.00683724	1	1.59873	6.04e-08	1
5	35925689	35958001	1	ENSMUSG00000029098	Acox3	11	0.3669	0.000936359	0	-0.0719585	0.505205	0	1.80007	0.000147021	1	1.41473	6.79568e-17	1	2.44364	3.07172e-07	1	-0.892	0.000553	1	0.442142	0.00357	0.015473	0	0.985121	2.07e-08	1	1.36908	0.00642	1	-1.32727	0.0181922	1	-0.5037	0.0821568	0	1.76	0.00098988	1	2.73645	0.00188138	1	1.1053	9.25e-08	1
6	116360095	116411196	-1	ENSMUSG00000025701	Alox5	11	0.475405	0.373395	0	0.389774	0.397258	0	3.02066	0.000147021	1	6.28986	9.17692e-90	1	3.85217	0.00025088	1	-1.93	0.000361	1	0.45768	0.00146	0.008425	0	3.83606	5.77e-14	1	0.550171	0.0254	1	-2.5485	0.000294	1	-0.538205	0.279763	0	1.54	0.0224987	1	1.4252	0.0134086	1	3.97451	8.39e-12	1
10	89336417	90435730	1	ENSMUSG00000058589	Anks1b	11	1.29176	0.00233065	1	1.29367	0.000837748	1	---	---	0	5.38042	4.77683e-36	1	---	---	0	-1.42	0.000999	1	0.351765	0.0248	0.061318	0	0.885004	6.31e-06	1	1.48948	0.00269	1	-1.62163	0.0065495	1	-0.84425	0.0052791	1	1.97	0.00062216	1	0.614708	0.012158	1	0.645564	6.79e-05	1
13	98668550	98976120	-1	ENSMUSG00000021662	Arhgef28	11	1.01138	0.0296866	1	1.25479	0.0177311	1	1.07447	0.000147021	1	0.756213	1.13446e-05	1	---	---	0	-0.503	0.006914	1	0.212283	0.386	0.488948	0	1.01547	5.8e-08	1	1.176	0.00995	1	-0.743105	0.0132067	1	-0.533058	0.0429526	1	1.77	0.00509236	1	1.14965	0.0946832	0	0.936362	9.24e-08	1
1	34778769	34870154	1	ENSMUSG00000037509	Arhgef4	11	-0.100573	0.671893	0	0.460448	9.35827e-05	0	---	---	0	3.90781	1.15944e-46	1	3.5654	3.14517e-10	1	-1	0.000387	1	0.75097	0.00717	0.025184	1	1.93924	8.51e-12	1	1.52076	0.00119	1	-2.07001	0.0015147	1	-0.398579	0.0449474	0	3.07	4.224e-05	1	2.55523	0.00074781	1	2.83965	2.03e-10	1
5	23889999	23897961	-1	ENSMUSG00000038295	Atg9b	11	-0.0788271	0.890878	0	3.07708	1.77482e-13	1	---	---	0	6.54601	1.00596e-117	1	4.72269	0.000955095	1	-1.42	0.002622	1	0.87754	0.000109	0.001547	1	---	---	0	1.33027	0.0515	0	-1.88612	0.0004848	1	-0.993837	0.0006489	1	1.15	0.00143203	1	2.10853	0.00207298	1	1.39123	4.66e-09	1
11	55260143	55274741	-1	ENSMUSG00000018585	Atox1	11	0.00951443	0.977394	0	-0.507439	0.0150374	-1	0.78371	0.000147021	1	2.30275	8.01631e-40	1	0.865797	0.0665974	1	-0.556	0.006724	1	1.74105	2.17e-05	0.000628	1	0.781897	6.82e-05	1	0.500865	0.0108	1	-0.76303	0.003971	1	-0.335425	0.0791438	0	0.793	0.0148373	1	0.788438	0.00955517	1	0.75555	0.000112	1
12	114047186	114054456	1	ENSMUSG00000037594	BC022687	11	0.335685	0.528306	0	1.07828	0.0223246	1	1.55166	0.000147021	1	1.66559	6.68365e-19	1	1.26586	0.0547292	1	-0.186	0.152909	0	1.88682	1.02e-06	0.000191	1	0.4804	1e-05	1	1.20631	6.87e-05	1	-0.840171	0.0026607	1	-0.39097	0.223612	0	1.49	0.00257713	1	0.8225	0.00135588	1	0.452503	7.62e-05	0
7	148039283	148042282	-1	ENSMUSG00000025484	Bet1l	11	0.298169	0.0225736	0	0.756551	2.0248e-07	1	0.832121	0.000147021	1	---	---	0	1.16875	0.0131197	1	-0.321	0.039853	0	1.50312	3.25e-05	0.000773	1	0.912236	2.93e-06	1	0.841361	0.00108	1	-0.997966	0.0017604	1	-0.431786	0.0759396	0	0.799	0.00833668	1	1.11947	0.00059917	1	0.943004	2.44e-05	1
10	79593196	79603580	-1	ENSMUSG00000035640	Cbarp	11	0.75001	0.000549651	1	1.04643	4.42318e-14	1	1.06612	0.000283039	1	1.88871	7.70141e-19	1	---	---	0	-0.294	0.020444	0	0.233403	0.022	0.056291	0	0.737444	9.71e-08	1	1.3939	0.00018	1	-0.57134	0.0275159	1	-0.433661	0.0572925	0	1.11	0.0202075	1	1.3262	0.0091587	1	0.757944	3.75e-07	1
7	134726602	134732109	-1	ENSMUSG00000057176	Ccdc189	11	0.832246	0.0186248	1	0.578081	0.167813	0	---	---	0	3.95155	2.73398e-39	1	3.43419	7.62064e-10	1	-0.511	0.003183	1	0.82462	0.000119	0.001639	1	---	---	0	0.575183	0.00258	1	-1.34701	0.0033166	1	-0.303579	0.257518	0	1.69	0.00514075	1	1.1036	0.00055317	1	0.929011	8.79e-07	1
9	78463353	78564060	1	ENSMUSG00000046186	Cd109	11	1.50195	0.0012076	1	1.42045	0.00672387	1	1.17615	0.000147021	1	1.16511	2.28404e-11	1	1.24827	0.0548443	1	-0.56	0.001902	1	-1.61923	7.16e-05	0.0012	-1	2.84683	6.06e-09	1	1.38561	0.00141	1	-0.633109	0.0096622	1	-0.33471	0.07467	0	1.03	0.00969769	1	0.725219	0.63204	0	2.89507	2.62e-11	1
4	137894339	137923907	-1	ENSMUSG00000028755	Cda	11	-0.324558	NA	0	0.264915	0.562858	0	---	---	0	3.54038	9.60665e-22	1	2.27309	0.00307242	1	-0.833	0.00201	1	0.746073	0.00286	0.013279	1	1.44625	1.32e-05	1	1.04788	0.00276	1	-3.22272	0.0004926	1	-1.03433	0.0050787	1	1.82	0.00340189	1	1.2261	0.0114623	1	0.520144	3.07e-05	1
8	108368578	108375908	-1	ENSMUSG00000036672	Cenpt	11	-0.256245	0.139835	0	0.180019	0.344831	0	0.97091	0.000147021	1	1.23007	1.61828e-11	1	---	---	0	-0.676	0.000967	1	0.647587	0.000332	0.003124	1	0.927115	4.66e-06	1	0.734121	0.00821	1	-0.780054	0.0041343	1	-0.134729	0.522858	0	0.956	0.0106322	1	1.52748	0.00027054	1	0.885842	6.11e-08	1
8	97056890	97094429	1	ENSMUSG00000034361	Cpne2	11	0.724808	0.155702	0	2.21144	9.18486e-23	1	0.910775	0.000147021	1	0.705329	0.000586945	1	---	---	0	-0.318	0.006045	0	0.95774	0.00392	0.016488	1	2.31056	9.49e-11	1	0.974068	0.00101	1	-0.9546	0.0023206	1	-0.432963	0.0595123	0	0.858	0.00364445	1	0.75605	0.0067074	1	2.43424	1.14e-10	1
5	35844864	35868347	-1	ENSMUSG00000036596	Cpz	11	0.398122	NA	0	0.958812	0.0551838	0	1.18936	0.000147021	1	4.56854	2.1104e-53	1	---	---	0	-1.52	0.000363	1	0.432125	0.0148	0.042296	0	3.27583	1.7e-11	1	1.49806	0.0158	1	-0.881305	0.0488566	1	-0.5902	0.0114271	1	1.37	0.00366588	1	2.00243	0.00280063	1	3.46454	1.76e-10	1
11	68829413	68849975	1	ENSMUSG00000020898	Ctc1	11	1.22015	4.31961e-14	1	2.38379	4.28808e-136	1	0.952508	0.000147021	1	0.416454	0.0365673	0	---	---	0	-0.389	0.007591	0	1.23414	0.000152	0.001922	1	1.09758	3.31e-09	1	0.57186	0.00266	1	-1.19584	0.0007158	1	-0.29269	0.102112	0	0.811	0.0234657	1	1.14387	0.00304577	1	1.01998	7.21e-09	1
10	59412423	59414518	-1	ENSMUSG00000020108	Ddit4	11	0.832709	5.66451e-05	1	1.4756	5.27705e-28	1	---	---	0	0.0368457	0.861845	0	2.36898	1.64848e-05	1	-0.575	0.002639	1	0.69056	0.00671	0.024047	1	---	---	0	1.12597	0.00716	1	-1.2062	0.0009772	1	-0.923681	0.0009118	1	0.811	0.122383	0	1.04687	0.0109299	1	0.727351	8.98e-06	1
10	128157197	128181112	-1	ENSMUSG00000025357	Dgka	11	-0.160809	0.473619	0	-0.613488	4.14095e-05	-1	1.21182	0.000147021	1	2.35016	4.31335e-31	1	3.11345	6.69374e-05	1	-1.47	0.000361	1	0.30143	0.00774	0.026577	0	1.17165	9.63e-08	1	1.6405	0.00557	1	-2.54759	0.0011313	1	-1.68377	7.76e-05	1	2.1	0.00096089	1	4.13265	0.00063244	1	1.13303	9.44e-09	1
14	55535380	55545625	-1	ENSMUSG00000022203	Efs	11	0.690522	NA	0	0.606406	0.19165	0	1.61748	0.000147021	1	2.81561	2.48117e-27	1	2.45288	3.50128e-08	1	-0.223	0.191988	0	2.38407	5.84e-05	0.001078	1	0.823138	7.9e-07	1	0.770614	0.0152	1	-0.625762	0.0194173	1	-0.431869	0.0886885	0	2.66	1.633e-05	1	0.591703	0.0203449	1	0.89516	6.9e-07	1
2	119914911	119980342	-1	ENSMUSG00000027293	Ehd4	11	0.439095	0.0125141	0	0.654012	6.96797e-07	1	1.30581	0.000147021	1	2.01219	1.11996e-30	1	1.60189	0.00628575	1	-0.491	0.009675	0	0.057305	0.789	0.841117	0	1.28414	1.44e-08	1	0.790555	0.0426	1	-0.839809	0.0023988	1	-0.270191	0.383924	0	1.36	0.00264317	1	0.764872	0.00680334	1	1.22952	6.33e-08	1
6	97060018	97099176	-1	ENSMUSG00000035245	Eogt	11	0.3093	0.211676	0	0.00221126	0.992358	0	1.0733	0.000147021	1	1.14052	5.2511e-09	1	3.59369	2.6702e-06	1	-0.772	0.000765	1	-1.24973	0.0033	0.014664	-1	1.81798	4.85e-08	1	0.563532	0.0155	1	-0.798072	0.0078507	1	-0.585205	0.0169096	1	0.836	0.00509236	1	0.877432	0.00499134	1	1.82826	2.36e-09	1
4	140857155	140885299	1	ENSMUSG00000006445	Epha2	11	4.63156	1.12547e-117	1	6.03764	1.16862e-268	1	2.63644	0.000147021	1	2.64463	1.76094e-58	1	1.19969	0.0869183	1	-0.572	0.001113	1	-0.06864	0.82	0.865028	0	0.679496	0.000757829	1	1.06376	0.00869	1	-0.947217	0.0035594	1	-0.486476	0.0487061	0	1.52	0.00033993	1	0.45261	0.0985291	0	0.580244	1.41e-06	1
7	112527124	112548568	-1	ENSMUSG00000044465	Fam160a2	11	0.631412	8.40562e-05	1	1.39499	2.93975e-34	1	1.22394	0.000147021	1	0.821209	6.2066e-05	1	---	---	0	-0.412	0.004433	0	1.28411	6.65e-05	0.001154	1	0.643967	3.54e-07	1	0.58284	0.00223	1	-0.764603	0.0055002	1	-0.273941	0.220613	0	1.06	0.00326898	1	0.525115	0.00529239	1	0.653161	3.89e-07	1
7	142073609	142130113	-1	ENSMUSG00000073805	Fam196a	11	0.349005	0.316094	0	0.294082	0.57071	0	5.49795	0.000283039	1	5.16187	7.43443e-40	1	4.69086	6.23384e-10	1	-1.28	0.000765	1	0.6945	0.00144	0.008323	1	2.52931	2.72e-10	1	0.372071	0.0511	0	-1.71363	0.0009538	1	-0.494175	0.0418833	0	2.04	0.00181572	1	0.628688	0.00845311	1	2.74513	1.64e-08	1
5	122814589	122822373	-1	ENSMUSG00000029463	Fam216a	11	0.713351	8.95642e-05	1	1.54956	5.85059e-21	1	0.928894	0.000147021	1	1.20867	4.11868e-12	1	---	---	0	-0.562	0.003498	1	0.82268	0.00703	0.024841	1	0.948264	1.51e-08	1	0.456474	0.0779	0	-1.0741	0.0275209	1	-0.223391	0.303811	0	0.623	0.0100991	1	0.360216	0.107534	0	0.991039	7.81e-07	1
3	84619190	84783120	1	ENSMUSG00000028086	Fbxw7	11	0.0944481	0.478456	0	0.101073	0.194401	0	1.87046	0.000147021	1	1.27439	2.54244e-12	1	1.82045	0.010729	1	-0.553	0.004382	1	0.0642025	0.708	0.776348	0	0.957595	4.17e-08	1	0.689337	0.00106	1	-0.68335	0.0065881	1	-0.670858	0.0078589	1	1.19	0.00191854	1	0.274855	0.272636	0	1.24295	9.65e-09	1
11	115129338	115138364	-1	ENSMUSG00000018861	Fdxr	11	0.327485	0.0313311	0	0.745311	0.00010709	1	1.05351	0.000147021	1	2.60361	8.95098e-25	1	1.78886	0.000595374	1	-0.189	0.276022	0	1.29535	4.05e-05	0.000879	1	0.800422	8.98e-05	1	0.180322	0.247	0	-0.649073	0.0326874	1	-0.100907	0.694486	0	1.02	0.00824983	1	0.615975	0.036376	1	0.864646	1.03e-06	1
19	5849702	5875274	-1	ENSMUSG00000024816	Frmd8	11	-0.215914	0.218692	0	0.529677	0.000320033	1	1.37037	0.0284496	1	1.21587	6.20693e-14	1	1.59832	0.0178242	1	-0.337	0.004937	0	1.31093	1.27e-05	0.000477	1	1.25422	9.85e-06	1	0.989272	0.0168	1	0.0630344	0.868807	0	0.0287647	0.922475	0	1.29	0.00183895	1	0.951401	0.0008174	1	1.01859	5.22e-08	1
7	106530059	106609493	1	ENSMUSG00000035314	Gdpd5	11	1.40298	1.13923e-25	1	0.952937	1.38697e-07	1	1.79588	0.000147021	1	0.826074	0.000667954	1	1.24734	0.0339701	1	-0.564	0.002728	1	0.262605	0.418	0.520108	0	---	---	0	0.852603	0.00714	1	-0.83194	0.0032328	1	-0.0015233	0.996978	0	1.27	0.104802	0	1.30313	0.00268665	1	1.29357	3.55e-07	1
4	135097803	135129545	-1	ENSMUSG00000037188	Grhl3	11	5.33579	3.24141e-104	1	6.53006	1.92554e-99	1	---	---	0	7.0404	7.58331e-47	1	Inf	0.000399796	1	-1.49	0.00045	1	1.05246	5.32e-05	0.001024	1	0.404162	0.000671514	1	0.964447	0.00559	1	-1.88212	0.0034668	1	-0.199947	0.36365	0	2.05	4.699e-05	1	2.54212	0.0170382	1	0.410038	0.000643	0
6	136756769	136758595	1	ENSMUSG00000060032	H2afj	11	0.743563	3.53228e-17	1	1.36494	3.04544e-65	1	0.953969	0.000147021	1	1.00145	2.91903e-08	1	---	---	0	-0.484	0.006378	0	1.04883	0.000141	0.00183	1	---	---	0	0.743479	0.00361	1	-1.75522	0.0011339	1	-0.707933	0.006177	1	1.5	0.0067742	1	0.900544	0.00320274	1	0.3898	0.000136	0
1	93308060	93310615	-1	ENSMUSG00000067071	Hes6	11	0.0797148	0.645722	0	-0.0536104	0.792406	0	0.557835	0.000283039	1	0.878709	7.85535e-05	1	---	---	0	-0.638	0.001619	1	1.39202	5.34e-06	0.000319	1	---	---	0	0.825761	0.00716	1	-1.43488	0.001238	1	-0.859093	0.0111491	1	0.914	0.0083068	1	1.32433	0.00039247	1	0.820232	5.14e-07	1
12	114146801	114167706	-1	ENSMUSG00000002799	Jag2	11	1.0428	0.00571079	1	3.24955	7.04385e-34	1	---	---	0	8.10633	7.40822e-183	1	4.47415	6.08153e-07	1	-1.4	0.000363	1	0.492613	0.00352	0.015303	0	2.07099	2.67e-10	1	0.65413	0.0166	1	-0.878474	0.0390044	1	-0.215572	0.493953	0	1.28	0.00230401	1	1.23726	0.143234	0	2.02789	2.12e-10	1
16	17759711	17793475	1	ENSMUSG00000022750	Klhl22	11	1.12788	2.01799e-13	1	2.17609	8.18568e-44	1	1.01202	0.00188493	1	1.09603	1.54906e-10	1	---	---	0	-0.241	0.029415	0	0.72881	3.74e-05	0.000839	1	1.25796	3.99e-09	1	0.344042	0.252	0	-0.618936	0.0090334	1	0.0787143	0.753531	0	0.621	0.0300436	1	0.745222	0.0129602	1	1.35805	8.02e-09	1
11	4157560	4172517	1	ENSMUSG00000034394	Lif	11	3.00893	1.44474e-32	1	4.85682	1.45114e-34	1	3.38401	0.000147021	1	2.30103	4.87674e-27	1	2.18592	0.0100778	1	-0.61	0.001615	1	0.20008	0.383	0.486143	0	---	---	0	0.560849	0.155	0	-1.95902	0.0004085	1	-0.844504	0.011068	1	1.22	0.0127621	1	0.43186	0.202854	0	1.06161	4.45e-07	1
11	3244259	3309192	-1	ENSMUSG00000020451	Limk2	11	-0.0137764	0.96421	0	-0.0138162	0.909547	0	1.62764	0.000147021	1	1.62496	5.92713e-21	1	1.80521	6.04127e-05	1	-0.574	0.00146	1	0.887385	0.000547	0.004347	1	0.877579	2.08e-07	1	0.797343	0.0135	1	-0.898875	0.0201782	1	-0.364277	0.0813276	0	1.51	0.00050717	1	0.959896	0.00286036	1	0.935608	8.25e-08	1
2	120429974	120435256	-1	ENSMUSG00000027286	Lrrc57	11	0.422404	0.00388263	0	0.53852	0.000417762	1	1.65802	0.000147021	1	1.6346	4.81953e-17	1	---	---	0	-0.516	0.004413	1	0.199845	0.0638	0.123811	0	1.40437	8.52e-06	1	0.933718	9.63e-05	1	-0.714042	0.0050576	1	-0.377484	0.0880848	0	0.887	0.0215464	1	0.755383	0.00917142	1	1.52148	1.55e-09	1
14	56380761	56381843	1	ENSMUSG00000040432	Ltb4r2	11	0.770193	0.145476	0	0.402016	0.494082	0	5.14104	0.00176842	1	5.51884	3.95738e-54	1	Inf	4.8987e-06	1	-1.13	0.000735	1	0.642088	0.00157	0.008813	1	2.95028	8.36e-10	1	1.348	0.000475	1	-1.48656	0.0007269	1	-0.346108	0.354413	0	2.33	0.00336998	1	0.8915	0.261202	0	2.97356	1.76e-10	1
5	31117014	31168479	1	ENSMUSG00000029166	Mapre3	11	0.610663	0.00605591	1	-0.216216	0.553172	0	1.30885	0.000147021	1	2.53387	3.40513e-44	1	1.54149	0.0015209	1	-0.503	0.005097	1	0.422698	0.00938	0.030495	0	2.19768	2.29e-09	1	1.00573	0.142	0	-1.21138	0.0051356	1	-0.333898	0.0973653	0	1.76	0.00258802	1	1.43522	7.75e-05	1	2.34653	4.06e-10	1
1	72205807	72258881	-1	ENSMUSG00000039395	Mreg	11	1.01814	7.63359e-07	1	2.2938	3.02055e-47	1	3.69901	0.000147021	1	6.56207	4.65763e-98	1	3.41821	0.0112104	1	-0.725	0.005186	1	1.33099	7.01e-06	0.000357	1	2.06616	3.48e-09	1	1.24919	0.00876	1	0.311518	0.385138	0	-0.386756	0.0674338	0	3.28	4.699e-05	1	0.963892	0.00104933	1	0.408141	3.63e-05	0
19	60831890	60835816	1	ENSMUSG00000072437	Nanos1	11	0.467846	0.00953181	0	1.43359	6.60419e-13	1	3.08538	0.000147021	1	3.12003	6.15905e-41	1	---	---	0	-0.921	0.001529	1	0.42714	0.0443	0.094246	0	1.71903	2.82e-08	1	0.700181	0.00964	1	-0.727406	0.0121056	1	-0.558786	0.0462328	1	1.43	0.0556248	0	0.916115	0.00381765	1	0.819027	4.14e-06	1
11	115044146	115049173	-1	ENSMUSG00000015542	Nat9	11	0.303228	0.173289	0	0.246387	0.14552	0	0.989761	0.000147021	1	1.76687	1.85479e-16	1	---	---	0	-0.757	0.000999	1	1.21192	0.000227	0.002465	1	0.99636	3.94e-05	1	0.932167	0.00143	1	-2.18516	0.0051779	1	-0.944863	0.0009118	1	1.17	0.027555	1	2.1893	0.00017926	1	0.544284	1.79e-05	1
13	49282854	49291613	1	ENSMUSG00000037966	Ninj1	11	0.544899	0.0161373	1	0.284511	0.0956906	0	1.26027	0.000147021	1	2.2004	1.19237e-28	1	1.55913	0.000172039	1	-0.155	0.11312	0	1.86417	1.43e-06	0.000201	1	1.48065	3.6e-08	1	0.505897	0.00715	1	0.235632	0.386031	0	0.0881234	0.774655	0	1.39	0.00068427	1	1.04128	0.00716838	1	1.77483	3.71e-09	1
17	26228679	26232453	-1	ENSMUSG00000024177	Nme4	11	-0.0587328	0.886517	0	2.24979	3.52436e-21	1	0.619553	0.000147021	1	1.54122	3.4731e-14	1	---	---	0	-0.827	0.000765	1	1.44563	0.000727	0.005239	1	0.74547	0.000103287	1	1.35349	0.00894	1	-0.340274	0.721036	0	0.239739	0.317794	0	0.958	0.0211135	1	2.52224	8.319e-05	1	0.791353	6.02e-07	1
14	70977654	70982378	1	ENSMUSG00000045211	Nudt18	11	0.145942	0.574089	0	-0.130007	0.545144	0	0.762453	0.000147021	1	0.590306	0.00644183	1	1.7298	0.000423004	1	-0.127	0.341458	0	0.66097	0.0036	0.015539	1	---	---	0	1.30395	0.00641	1	-0.826705	0.0033056	1	-0.545572	0.0278313	1	1.2	0.0151048	1	1.56912	0.00078493	1	1.5139	2.37e-07	1
1	137662696	137665713	1	ENSMUSG00000041801	Phlda3	11	4.55873	1.55068e-163	1	6.39455	3.56414e-233	1	1.13969	0.000147021	1	0.196188	0.266973	0	---	---	0	-0.311	0.009599	0	0.872602	0.000391	0.003485	1	---	---	0	3.09054	1.48e-08	1	-2.69212	0.0016623	1	-0.972896	0.0016738	1	1.73	0.0477856	1	2.92868	0.00012212	1	1.75233	1.67e-09	1
12	79989678	80007951	-1	ENSMUSG00000021118	Plek2	11	-0.785264	0.0839601	0	0.126443	0.79207	0	4.81951	0.000147021	1	6.19804	4.95286e-62	1	Inf	1.77535e-05	1	-0.817	0.002371	1	1.16486	6.47e-06	0.000344	1	2.56614	1.84e-08	1	1.43936	0.00411	1	-2.64033	0.0006406	1	-0.403373	0.057507	0	3.34	5.7e-06	1	0.135495	0.821446	0	2.53753	1.24e-09	1
9	92437061	92503266	1	ENSMUSG00000032374	Plod2	11	2.4025	3.47659e-19	1	3.68879	5.39369e-36	1	0.21288	0.0283591	0	1.73573	8.59255e-22	1	1.52014	0.0490855	1	-0.713	0.001122	1	-1.19398	0.0482	0.100224	0	1.04619	3.4e-07	1	0.800169	0.0888	0	-1.31887	0.0011941	1	-0.553768	0.0210197	1	1.05	0.00112241	1	1.92275	0.00056282	1	0.911042	6.16e-08	1
1	133693958	133718050	1	ENSMUSG00000042251	Pm20d1	11	3.47342	6.31241e-22	1	3.66897	2.94198e-28	1	4.53767	0.000147021	1	7.84216	2.42184e-134	1	---	---	0	-1.79	0.000281	1	0.249012	0.0153	0.043225	0	3.11533	4.95e-12	1	2.03718	0.00197	1	-3.01409	0.0003367	1	-0.310034	0.217586	0	2.12	0.0140958	1	0.563863	0.0887867	0	3.14625	7.66e-11	1
12	77518586	77540460	1	ENSMUSG00000052221	Ppp1r36	11	1.90582	3.75014e-05	1	3.68566	3.11412e-18	1	2.7353	0.000147021	1	4.54816	5.19327e-32	1	Inf	0.0713967	1	-0.524	0.025857	1	0.182837	0.0999	0.173788	0	3.61116	7.22e-14	1	0.250465	0.0386	0	-0.421787	0.102287	0	-0.020225	0.954254	0	1.2	0.0351889	1	0.510388	0.00469085	1	3.71481	1.05e-10	1
17	46819940	46841951	-1	ENSMUSG00000059409	Ppp2r5d	11	0.66099	1.86703e-13	1	1.53751	3.41643e-95	1	1.63928	0.000147021	1	2.01683	2.50243e-32	1	1.50872	0.000194137	1	-0.4	0.005721	0	1.16692	3.55e-06	0.000265	1	1.02186	3.58e-08	1	0.379251	0.167	0	-0.736665	0.0462135	1	-0.00494033	0.98849	0	0.892	0.00096919	1	0.296538	0.056886	0	0.951257	2.13e-08	1
X	163784254	163820681	-1	ENSMUSG00000025742	Prps2	11	0.468321	0.000968347	0	0.571793	1.12879e-09	1	1.53442	0.000147021	1	1.81382	6.67912e-27	1	2.14651	0.0176548	1	-0.7	0.000881	1	0.529497	0.00233	0.011534	1	0.939181	1.45e-08	1	1.46733	3.09e-05	1	0.497599	0.0360195	0	-0.311138	0.209421	0	1.19	0.00212032	1	0.968762	0.00350589	1	0.963434	1.25e-07	1
14	120877666	120906416	1	ENSMUSG00000051615	Rap2a	11	0.745419	1.10494e-06	1	2.13223	8.54527e-38	1	1.09532	0.00380362	1	1.36618	6.6967e-17	1	1.43885	0.0871065	1	-0.418	0.002375	0	0.042825	0.793	0.843605	0	1.15087	3.63e-11	1	0.780734	0.00161	1	-0.465164	0.101062	0	-0.374828	0.043024	0	1.16	0.00290476	1	1.3197	0.0059348	1	1.45963	6e-09	1
3	61168429	61172625	1	ENSMUSG00000036894	Rap2b	11	0.616721	4.18257e-11	1	1.80215	3.44429e-67	1	---	---	0	1.52307	1.50969e-20	1	1.86254	0.00314394	1	-0.554	0.002186	1	0.281045	0.0458	0.096569	0	1.93338	2.6e-08	1	0.914442	0.000317	1	-0.49273	0.0123866	0	-0.125675	0.550343	0	1.14	0.00036863	1	1.06776	0.00066685	1	2.02293	3.16e-10	1
14	73583480	73725629	-1	ENSMUSG00000022105	Rb1	11	0.27285	0.193814	0	0.173733	0.0999878	0	1.75206	0.000147021	1	2.36797	6.42148e-43	1	1.95245	0.0210182	1	-0.982	0.000543	1	0.0205425	0.835	0.877333	0	2.03806	3.32e-08	1	2.08859	2.48e-05	1	-0.674154	0.0230475	1	-0.799885	0.0096809	1	0.986	0.00245319	1	2.23467	8.067e-05	1	1.93237	2.3e-09	1
6	83085457	83102573	1	ENSMUSG00000034930	Rtkn	11	0.405166	0.463208	0	1.11888	0.0380426	1	0.55539	0.000147021	1	1.0647	4.161e-07	1	---	---	0	-0.209	0.100934	0	1.36763	1.16e-05	0.000453	1	1.65653	2.88e-12	1	0.689525	0.0114	1	-1.39946	0.0004266	1	-0.31904	0.119259	0	0.647	0.0277695	1	0.747616	0.0403481	1	2.00915	5.63e-10	1
14	31528035	31635899	1	ENSMUSG00000006527	Sfmbt1	11	0.480018	0.0358049	0	0.62014	1.70777e-11	1	1.36725	0.000147021	1	1.29832	1.66379e-11	1	2.01105	0.0302949	1	-0.723	0.000809	1	0.60982	0.0214	0.055153	0	1.6865	7.86e-09	1	0.557591	0.00504	1	-1.11028	0.0007114	1	-0.537462	0.0114632	1	0.761	0.0976752	0	0.708014	0.00499863	1	0.582973	8.99e-06	1
8	124978106	124984592	-1	ENSMUSG00000006587	Snai3	11	0.910819	0.00173328	1	4.03184	6.01495e-43	1	---	---	0	6.05549	1.01411e-38	1	4.9548	6.7126e-14	1	-0.629	0.005987	1	0.62497	0.00109	0.006925	1	1.70849	6.33e-09	1	0.176472	0.468	0	-0.917324	0.0275159	1	-0.199265	0.422646	0	1.37	0.00159129	1	0.798832	0.177736	0	1.66523	7.05e-09	1
11	96874708	96886048	1	ENSMUSG00000038560	Sp6	11	0.472183	0.178479	0	2.65604	5.97086e-18	1	---	---	0	3.59711	1.36899e-30	1	4.63502	2.96197e-06	1	-0.726	0.009807	1	0.73644	0.000998	0.006507	1	0.823138	5.46e-05	1	0.360619	0.0618	0	-0.633821	0.0157177	1	-0.119551	0.701114	0	0.812	0.0175223	1	0.753062	0.00305913	1	0.761207	3.43e-06	1
6	85083672	85087760	-1	ENSMUSG00000033735	Spr	11	0.0845212	0.669303	0	0.561334	0.00310254	1	1.61921	0.000147021	1	1.49356	1.62792e-16	1	1.51876	0.000255419	1	-0.416	0.013046	0	1.71058	0.000442	0.003781	1	0.924617	1.71e-06	1	0.547145	0.0468	1	-1.52926	0.0836254	0	-0.35916	0.0781522	0	1.16	0.00477147	1	0.667608	0.00842239	1	0.855594	1.49e-06	1
7	74875047	74904628	-1	ENSMUSG00000030554	Synm	11	0.939031	0.0230776	1	-0.0123656	0.978708	0	1.5831	0.000147021	1	3.70164	1.60451e-62	1	---	---	0	-0.713	0.001525	1	0.24176	0.111	0.187484	0	---	---	0	1.10621	0.00147	1	-0.833149	0.0123706	1	-0.566506	0.0434589	1	1.34	0.0040705	1	3.98369	7.75e-05	1	1.90048	1e-09	1
19	3896050	3907133	-1	ENSMUSG00000001750	Tcirg1	11	0.129876	0.43398	0	0.227178	0.0459099	0	0.757725	0.000147021	1	1.66868	1.124e-17	1	1.31623	0.00571642	1	-0.0642	0.465106	0	0.645437	0.00667	0.023953	1	1.18296	1.46e-08	1	0.571939	0.00118	1	-0.765425	0.0498993	1	-0.20647	0.266614	0	0.861	0.00686398	1	0.774637	0.00264167	1	1.28953	5.63e-09	1
10	119638646	119661973	1	ENSMUSG00000020225	Tmbim4	11	0.179398	0.361626	0	-0.0962687	0.496526	0	0.987087	0.000147021	1	1.08966	2.77739e-10	1	2.79597	0.00412207	1	-0.54	0.002745	1	0.240198	0.0517	0.105628	0	1.15101	3.33e-09	1	1.35232	0.000101	1	-1.55706	0.0011313	1	-0.716739	0.0036535	1	1.15	0.00455536	1	1.45781	0.00219077	1	0.596904	7.96e-06	1
5	136211355	136220141	-1	ENSMUSG00000039886	Tmem120a	11	0.32622	0.0751989	0	0.6129	7.23323e-05	1	1.36117	0.000147021	1	1.00672	4.82862e-09	1	0.963563	0.0591267	1	-0.372	0.005149	0	1.26612	0.000198	0.002267	1	1.14253	8.44e-07	1	0.512056	0.036	1	-0.982644	0.0106257	1	-0.270261	0.213847	0	0.897	0.0067742	1	0.344637	0.279907	0	1.1914	6.16e-09	1
X	130829764	130840508	1	ENSMUSG00000033578	Tmem35	11	2.26913	1.89456e-08	1	0.651383	0.214192	0	2.12216	0.000147021	1	3.41298	1.25907e-23	1	3.68131	0.00175868	1	-0.517	0.009063	1	0.82695	0.000255	0.002647	1	0.78447	1.53e-05	1	0.407358	0.422	0	-0.838342	0.0905429	0	-0.668378	0.0158531	1	1.35	0.0125239	1	-0.0289993	0.931995	0	1.03673	1.55e-06	1
10	121515170	121534427	-1	ENSMUSG00000034620	Tmem5	11	1.5668	4.06151e-29	1	2.20178	3.7291e-87	1	0.742849	0.000147021	1	0.315843	0.0786107	0	---	---	0	-0.52	0.005656	1	0.24137	0.0843	0.152942	0	0.631523	9.25e-06	1	0.789193	0.000645	1	-0.909565	0.0016735	1	-0.497713	0.0335318	0	0.62	0.0118624	1	0.656356	0.0453299	1	0.9831	1.62e-07	1
5	121821734	121835641	-1	ENSMUSG00000042726	Trafd1	11	0.39785	0.0228958	0	-0.119942	0.268653	0	1.519	0.000147021	1	1.89942	3.2721e-29	1	2.08582	7.54619e-07	1	-0.309	0.019142	0	1.89013	3.48e-06	0.000263	1	2.25519	8.43e-09	1	0.743847	0.0115	1	-1.01043	0.0033783	1	-0.235303	0.253963	0	1.49	0.00026715	1	1.75298	0.00046346	1	2.21674	1.03e-09	1
2	152788221	152834218	1	ENSMUSG00000074673	Ttll9	11	1.02547	0.000736636	1	1.70184	3.2913e-14	1	3.79264	0.000147021	1	5.01528	1.42327e-24	1	4.48604	8.93499e-09	1	-0.176	0.340519	0	0.629495	0.000635	0.004782	1	1.66992	2.18e-09	1	0.243788	0.117	0	-0.370335	0.10114	0	-0.135972	0.668538	0	0.96	0.0213958	1	0.894995	0.00148384	1	1.65086	1.58e-08	1
5	111213507	111239116	-1	ENSMUSG00000029512	Ulk1	11	0.579131	0.00528814	1	1.1925	1.28744e-23	1	1.57808	0.000147021	1	2.19994	3.01303e-38	1	1.69269	0.00175626	1	-0.323	0.010787	0	1.61421	8.17e-07	0.000176	1	0.606063	0.000311645	1	0.579314	0.252	0	-0.509893	0.0194473	1	-0.120579	0.694077	0	1.1	0.00076155	1	0.859396	0.00379083	1	0.586427	2.02e-05	1
7	133920469	133924028	1	ENSMUSG00000042675	Ypel3	11	0.152892	0.41449	0	-0.235252	0.0650806	0	0.901719	0.000147021	1	0.609691	0.00144846	1	1.7843	0.00128868	1	-0.208	0.037167	0	1.5174	8.65e-05	0.001344	1	1.44106	1.57e-07	1	0.629757	0.0297	1	-0.896594	0.0020487	1	-0.352298	0.107675	0	1.03	0.00190055	1	2.04318	0.00020822	1	0.739284	5.86e-07	1
12	113917039	113920958	1	ENSMUSG00000037638	Zbtb42	11	0.948101	5.78163e-05	1	1.39261	1.41572e-10	1	1.88192	0.000147021	1	---	---	0	---	---	0	-0.265	0.02537	0	1.85854	7.4e-07	0.000173	1	1.08818	1.57e-06	1	0.620047	0.00967	1	-2.13989	0.0001546	1	-0.605205	0.0078686	1	1.63	0.00025849	1	0.855012	0.253911	0	1.25213	2.84e-08	1
3	32233718	32264600	-1	ENSMUSG00000027663	Zmat3	11	1.84027	1.75899e-38	1	2.76796	6.02766e-194	1	1.52781	0.000147021	1	0.405878	0.0159757	0	---	---	0	-0.718	0.000727	1	0.10209	0.335	0.437936	0	---	---	0	2.55545	2.7e-07	1	-1.38429	0.0010655	1	-1.11982	0.0004187	1	1.96	0.0220755	1	2.97678	0.00010791	1	0.800589	1.92e-07	1
12	102017267	102135191	1	ENSMUSG00000021185	9030617O03Rik	10	1.94802	1.39891e-66	1	2.59302	7.33201e-254	1	0.500763	0.000147021	1	-0.54817	0.0143816	-1	---	---	0	-0.818	0.000765	1	1.07367	0.00349	0.015222	1	---	---	0	3.0133	2.24e-06	1	-3.01549	0.0001326	1	-1.72923	0.0020393	1	2.89	0.0714905	0	5.30122	1.845e-05	1	2.18888	2.3e-09	1
3	95480124	95491840	-1	ENSMUSG00000015850	Adamtsl4	10	1.05034	0.000308292	1	0.815054	0.000610503	1	1.49875	0.000147021	1	0.843845	0.000174305	1	1.24043	0.0402564	1	-0.14	0.275202	0	1.17203	0.00362	0.015609	1	0.846088	3.19e-08	1	0.60075	0.0256	1	0.471565	0.0961494	0	0.0992688	0.706616	0	0.909	0.00227331	1	0.905891	0.131905	0	0.836242	4.52e-07	1
8	28336248	28340060	-1	ENSMUSG00000031489	Adrb3	10	0.809369	0.0674568	0	0.651275	0.132259	0	---	---	0	3.86066	2.0691e-37	1	3.80204	9.982e-05	1	-0.548	0.041144	1	1.85887	3.48e-06	0.000263	1	0.901842	2.18e-06	1	0.355846	0.0922	0	-1.25744	0.018509	1	-0.623722	0.0905291	0	1.93	0.00143203	1	0.728439	0.013788	1	0.814071	1.3e-06	1
8	18846277	18891361	1	ENSMUSG00000031467	Agpat5	10	0.420125	0.0223191	0	1.74671	1.54699e-33	1	1.41922	0.000147021	1	2.32763	6.60792e-39	1	1.22282	0.058422	1	-0.521	0.007823	1	0.320335	0.267	0.368383	0	1.59164	7.33e-07	1	0.491497	0.0489	0	-1.09078	0.0018993	1	-0.437383	0.0397117	0	1.09	0.00325291	1	0.630528	0.0443503	1	0.827485	9.3e-07	1
10	20672391	20800234	1	ENSMUSG00000019986	Ahi1	10	1.08873	6.37285e-08	1	1.878	2.00642e-28	1	0.333311	0.00257435	0	0.88037	2.35065e-05	1	---	---	0	-0.615	0.003663	1	-0.433478	0.0367	0.081986	0	0.702613	0.000105792	1	0.545188	0.0539	0	-1.2497	0.0029423	1	-0.574171	0.0106917	1	0.75	0.0282116	1	0.695551	0.0390361	1	0.673069	2.17e-06	1
12	114010405	114040868	-1	ENSMUSG00000072812	Ahnak2	10	---	---	0	---	---	0	1.22496	0.000283039	1	0.616561	0.000462722	1	---	---	0	-0.515	0.001979	1	1.35505	0.000917	0.006142	1	2.30329	1.6e-09	1	1.25181	6.01e-05	1	-0.128013	0.676765	0	-0.228032	0.199812	0	1.45	0.00651037	1	2.76162	6.554e-05	1	2.22809	1.71e-10	1
3	107876980	107889569	-1	ENSMUSG00000027889	Ampd2	10	0.152732	0.298903	0	0.748791	9.20479e-12	1	1.73455	0.000147021	1	1.39665	1.79772e-17	1	1.62843	0.00947276	1	-0.476	0.002372	0	0.833248	0.000236	0.002525	1	1.34445	9.69e-08	1	0.568733	0.0843	0	-1.04613	0.0049214	1	-0.335476	0.0612216	0	0.976	0.0014708	1	0.387602	0.257543	0	1.21094	8.16e-09	1
2	110495358	110791080	-1	ENSMUSG00000074968	Ano3	10	0.64011	NA	0	0.998141	0.0374353	1	2.61018	0.000147021	1	0.460148	0.0349285	0	---	---	0	-1.63	0.001195	1	-0.252848	0.184	0.276538	0	3.06504	4.42e-09	1	4.34564	3.35e-07	1	-2.37293	0.0005438	1	-0.655681	0.0170187	1	2.09	0.00717053	1	2.27035	0.00074253	1	3.02687	2.41e-09	1
4	135762280	135801131	1	ENSMUSG00000036995	Asap3	10	2.05618	1.58246e-12	1	3.07487	1.62579e-48	1	0.528117	0.000147021	1	2.53993	2.10578e-38	1	2.45271	4.02797e-06	1	-0.459	0.00493	0	0.79566	4.28e-05	0.000904	1	0.806671	3.52e-07	1	0.261378	0.0449	0	-0.409014	0.116107	0	-0.085824	0.736228	0	1.11	0.00349895	1	0.269248	0.18232	0	0.873239	7e-06	1
2	31325727	31376192	1	ENSMUSG00000076441	Ass1	10	0.850065	4.5999e-09	1	2.44455	1.46596e-73	1	---	---	0	1.43832	3.56092e-13	1	2.56415	1.26099e-08	1	---	---	0	1.63015	0.000279	0.002788	1	---	---	0	1.74844	0.0212	1	-1.1556	0.015341	1	-0.818007	0.0046232	1	0.635	0.017785	1	3.50745	0.0025406	1	0.45169	4.68e-06	0
4	155068451	155070590	1	ENSMUSG00000074738	B930041F14Rik	10	0.931285	0.00126116	1	1.44621	4.79748e-08	1	0.92828	0.000147021	1	0.765819	0.00686644	1	---	---	0	-0.516	0.006161	1	0.735365	0.000199	0.002269	1	---	---	0	0.771095	0.000841	1	-1.84507	0.0004926	1	-1.34628	0.001284	1	0.935	0.128203	0	1.4008	0.00210232	1	0.32619	0.00018	0
4	122989888	123020495	-1	ENSMUSG00000032726	Bmp8a	10	1.84439	8.30762e-08	1	0.363281	0.534841	0	3.35208	0.000147021	1	5.05512	3.10744e-48	1	Inf	1.17706e-06	1	-0.79	0.006873	1	0.226378	0.0612	0.119825	0	1.58943	2.67e-07	1	0.778045	0.00608	1	-2.04295	0.000791	1	-0.291169	0.164679	0	2.53	4.699e-05	1	1.8949	0.0120343	1	0.306046	0.00128	0
4	116791824	116798271	-1	ENSMUSG00000073771	Btbd19	10	0.299247	0.0343644	0	0.493922	0.000259821	0	1.11283	0.000147021	1	0.911219	4.61788e-06	1	---	---	0	-0.69	0.001934	1	0.15461	0.508	0.602881	0	1.42503	8.16e-09	1	1.12865	0.00027	1	-1.56257	0.0008408	1	-0.762612	0.0020698	1	0.729	0.074118	0	2.16217	0.00010106	1	1.34322	5.02e-09	1
5	31357153	31380852	1	ENSMUSG00000013629	Cad	10	0.70432	6.15365e-08	1	2.32889	3.73634e-158	1	0.698774	0.000147021	1	1.75869	5.34627e-20	1	---	---	0	-0.318	0.017323	0	0.956588	0.000174	0.00209	1	0.927206	1.68e-09	1	0.0799885	0.938	0	-0.810017	0.0075576	1	-0.467859	0.0382365	0	0.578	0.0292211	1	0.23599	0.465245	0	0.834503	5.35e-08	1
9	66561493	66614652	1	ENSMUSG00000032373	Car12	10	0.980914	0.00288965	1	1.90435	9.48919e-08	1	0.902196	0.000147021	1	2.93921	1.11569e-23	1	3.21866	0.00149386	1	-0.46	0.011217	0	0.173423	0.106	0.182249	0	---	---	0	0.462025	0.418	0	-0.660376	0.0403676	1	-0.658041	0.0147752	1	0.916	0.00853191	1	0.151032	0.263856	0	1.40505	5.88e-08	1
19	4825366	4839322	-1	ENSMUSG00000034108	Ccs	10	0.0536246	0.824241	0	0.718508	0.000184337	1	1.20355	0.000147021	1	1.98325	4.24489e-26	1	0.94807	0.0963954	1	-0.417	0.00327	0	1.07536	5.14e-05	0.001005	1	0.954427	8.87e-06	1	0.989856	0.00132	1	-1.36784	0.0326217	1	-0.403827	0.0657681	0	1.06	0.00361419	1	1.38251	0.00123905	1	-0.0684437	0.418	0
1	132335604	132359321	-1	ENSMUSG00000026399	Cd55	10	0.0637293	0.817886	0	-0.173641	0.0172767	0	0.589589	0.000147021	1	2.74233	4.51964e-42	1	3.70684	0.0518444	1	-0.418	0.057004	0	-0.120377	0.558	0.648179	0	1.54524	7.53e-09	1	1.6687	0.000184	1	-1.85894	0.0004556	1	0.170591	0.572086	0	1.34	0.00698593	1	4.14842	0.00053815	1	1.71891	3.09e-07	1
1	134010127	134036262	-1	ENSMUSG00000026437	Cdk18	10	0.0961203	0.881631	0	0.115751	0.834578	0	1.27139	0.000147021	1	1.99266	6.56149e-31	1	1.60052	0.00175868	1	-0.845	0.000759	1	0.596237	0.0203	0.052966	0	0.809373	2.99e-07	1	1.68523	0.0126	1	-1.76348	0.0006652	1	-0.436399	0.05003	0	1.76	0.00450796	1	1.00272	0.00119129	1	0.848718	1.68e-07	1
2	121183450	121189473	1	ENSMUSG00000000308	Ckmt1	10	3.34397	1.03958e-19	1	5.29395	8.45498e-39	1	---	---	0	8.57914	6.55549e-51	1	7.72348	1.04345e-12	1	-1.51	0.000605	1	0.115227	0.395	0.497595	0	1.73249	3.93e-10	1	0.266229	0.165	0	-1.60371	0.0013046	1	-0.401314	0.0343543	0	0.416	0.0303572	0	4.72418	7.624e-05	1	1.7859	3.46e-10	1
2	156138035	156201374	1	ENSMUSG00000038085	Cnbd2	10	1.35081	2.64458e-16	1	1.69365	3.45504e-29	1	---	---	0	2.74484	7.91655e-18	1	2.52055	0.00116149	1	-0.625	0.002375	1	0.291345	0.0086	0.028641	0	1.45725	3.34e-07	1	0.440044	0.016	0	-1.08302	0.011967	1	0.174533	0.370896	0	0.592	0.0872178	0	0.858908	0.00322486	1	1.50912	2.58e-07	1
17	32673503	32688743	1	ENSMUSG00000048440	Cyp4f16	10	0.184626	0.516365	0	-0.421721	0.145611	0	1.61187	0.000147021	1	0.505616	0.0246276	1	---	---	0	-0.493	0.005727	0	0.730982	0.00338	0.014889	1	0.987328	5.06e-06	1	0.663181	0.00869	1	-0.885224	0.003259	1	-0.285128	0.304964	0	1.16	0.00159129	1	0.85632	0.00183657	1	1.12958	2.07e-07	1
2	104561941	104583035	-1	ENSMUSG00000027173	Depdc7	10	0.493702	0.225464	0	-0.180972	0.750242	0	1.64713	0.000147021	1	3.25826	1.47289e-34	1	---	---	0	-1.24	0.003039	1	0.610158	0.0178	0.048169	1	1.56638	1.44e-05	1	0.907554	0.0755	0	-1.65139	0.002213	1	-0.766472	0.019087	1	2.22	0.00253312	1	0.483875	0.317199	0	1.59931	5.89e-09	1
5	109075712	109098691	-1	ENSMUSG00000004815	Dgkq	10	0.138062	0.334369	0	0.059911	0.703346	0	0.915795	0.000147021	1	1.97228	2.08676e-25	1	1.61732	0.0976885	1	-0.533	0.002601	1	0.120663	0.697	0.767304	0	1.25497	2.55e-08	1	0.377517	0.255	0	-0.893092	0.0057928	1	-0.399595	0.0718272	0	0.549	0.0211236	1	0.965652	0.010277	1	1.25653	2.03e-07	1
3	89075655	89085064	-1	ENSMUSG00000027954	Efna1	10	0.971731	0.0637714	0	1.10252	0.0279236	1	0.626396	0.000147021	1	3.38144	9.59095e-26	1	1.70406	0.0314395	1	-0.17	0.144483	0	2.31241	0.000303	0.002947	1	1.59811	9.97e-05	1	0.109177	0.894	0	-1.43037	0.0334584	1	-0.0533871	0.928567	0	1.06	0.0373245	1	0.53699	0.212654	0	0.728849	5.94e-05	1
3	89117821	89126887	-1	ENSMUSG00000028039	Efna3	10	0.124791	NA	0	0.224227	NA	0	---	---	0	2.26871	3.32907e-17	1	Inf	0.0116683	1	-1.04	0.000506	1	0.62086	0.000127	0.001714	1	1.45981	2.71e-06	1	0.919087	0.00719	1	-0.576473	0.0203701	1	-0.720779	0.0156784	1	2.18	0.0007441	1	1.11191	0.119147	0	0.260479	0.0237	0
2	32502115	32538189	1	ENSMUSG00000026814	Eng	10	0.0789444	0.851173	0	2.07593	6.86269e-22	1	1.04476	0.000147021	1	0.625822	0.00156003	1	1.37664	0.0389356	1	-0.361	0.01516	0	0.584457	0.000362	0.003308	1	1.84172	2.13e-10	1	0.760836	0.00102	1	-0.488315	0.337173	0	0.0714945	0.774318	0	0.838	0.00754509	1	0.233849	0.245795	0	1.79821	1.82e-09	1
6	124710071	124719691	-1	ENSMUSG00000004267	Eno2	10	0.665963	0.0115559	1	1.59407	4.44577e-06	1	0.670567	0.000147021	1	1.52928	2.38694e-16	1	1.22135	0.0546248	1	-0.357	0.010634	0	0.83593	0.00165	0.009101	1	1.18606	3.07e-07	1	0.817811	0.344	0	-0.220734	0.328099	0	0.00577825	0.98694	0	1.03	0.00179668	1	1.00387	0.00064434	1	0.509434	3.04e-05	1
19	6985467	6996303	-1	ENSMUSG00000024955	Esrra	10	0.369783	0.000656262	0	0.425727	8.09371e-06	0	1.36643	0.000147021	1	0.886468	3.40401e-06	1	1.89478	1.02677e-05	1	-0.507	0.006494	1	0.438082	0.00281	0.013131	0	0.683041	4.97e-05	1	0.878736	0.000349	1	-1.61965	0.0010655	1	-1.01084	0.0031018	1	0.904	0.0108597	1	1.78971	0.00045684	1	0.36939	0.000344	0
13	30905788	31065916	-1	ENSMUSG00000021357	Exoc2	10	0.400626	2.33703e-05	0	0.695614	1.32325e-14	1	1.15026	0.000147021	1	0.300771	0.117312	0	---	---	0	-0.714	0.001014	1	-0.394065	0.0504	0.103641	0	0.802268	4.49e-06	1	0.680731	0.0119	1	-1.30824	0.0009803	1	-0.689616	0.0027877	1	0.752	0.0381111	1	1.59599	0.0025711	1	0.753607	1.85e-07	1
1	173367666	173394734	1	ENSMUSG00000038235	F11r	10	0.264869	0.585391	0	0.155464	0.535536	0	1.37349	0.000147021	1	2.42934	1.2199e-41	1	4.01724	7.92688e-10	1	-0.766	0.0044	1	0.960225	0.0123	0.036996	1	2.18926	5.66e-07	1	1.42862	0.000116	1	-1.65308	0.0003411	1	0.143645	0.526783	0	1.35	0.00087649	1	0.771194	0.0154711	1	0.450397	0.00135	0
14	48092236	48151637	1	ENSMUSG00000037536	Fbxo34	10	0.447281	0.0141715	0	1.3393	1.63233e-35	1	1.25854	0.000147021	1	0.599385	0.00260188	1	2.09903	0.00543783	1	-0.461	0.022674	0	0.95885	2.64e-05	0.000698	1	0.842239	2.12e-07	1	0.652842	0.0002	1	-0.543296	0.0178898	1	-0.290799	0.104965	0	0.823	0.00306726	1	0.603723	0.163338	0	0.740381	4.76e-06	1
17	24830136	24833101	-1	ENSMUSG00000040888	Gfer	10	0.757527	9.88001e-06	1	1.67917	1.69809e-59	1	0.788088	0.000147021	1	1.06816	2.01779e-08	1	---	---	0	---	---	0	0.629498	0.0706	0.133884	0	0.551836	2.64e-05	1	0.861026	0.00258	1	-1.06849	0.0010743	1	-0.761487	0.0107939	1	0.877	0.0070373	1	1.5118	9.998e-05	1	---	---	0
4	127032053	127035425	-1	ENSMUSG00000042357	Gjb5	10	0.368273	NA	0	0.351311	NA	0	1.81345	0.000147021	1	1.76917	2.6193e-06	1	2.43589	6.69374e-05	1	-0.615	0.021566	1	1.44255	0.00201	0.010479	1	---	---	0	0.910052	0.00128	1	-3.22161	0.0002419	1	-1.53249	0.000219	1	2.52	0.00385816	1	2.7431	0.00221416	1	0.104062	0.239	0
X	38754031	39031778	1	ENSMUSG00000001986	Gria3	10	1.76822	1.72571e-14	1	3.20079	6.14717e-60	1	0.559664	0.000147021	1	0.608193	0.000267848	1	2.31476	0.019691	1	-0.702	0.001501	1	-1.03431	0.0028	0.013101	-1	1.07928	3.68e-06	1	3.26891	3.09e-07	1	-2.07927	0.0007114	1	-1.62938	0.0002099	1	1.37	0.0812337	0	0.332475	0.285592	0	1.02161	2.98e-06	1
17	35106144	35109069	-1	ENSMUSG00000091971	Hspa1a	10	1.30144	0.000847441	1	1.65642	3.49078e-06	1	1.51515	0.000147021	1	2.72973	2.54653e-12	1	2.19916	0.0172127	1	-0.215	0.167894	0	2.71624	1.03e-06	0.000191	1	1.00439	9.49e-08	1	0.791315	0.0502	0	-0.425789	0.107926	0	-0.391472	0.177632	0	1.45	0.00366588	1	1.32229	0.122331	0	0.82683	1.07e-05	1
1	133150920	133176183	-1	ENSMUSG00000042349	Ikbke	10	0.621882	0.000280088	1	2.45076	6.11722e-72	1	0.359957	0.000283039	0	1.55083	9.87825e-15	1	1.90055	0.0228975	1	-0.631	0.00161	1	0.39467	0.0363	0.08133	0	1.40378	1.51e-10	1	0.740782	0.0937	0	-0.504396	0.05946	0	-0.27253	0.182676	0	1.52	0.00191854	1	2.22604	0.0062272	1	1.48838	2.62e-08	1
15	79314148	79335671	-1	ENSMUSG00000044216	Kcnj4	10	0.0938621	NA	0	0.694675	0.114861	0	---	---	0	4.61046	9.33205e-91	1	6.32223	8.75593e-22	1	-0.829	0.001316	1	0.746487	0.000211	0.002352	1	2.01659	1.68e-08	1	0.905325	0.0452	1	-0.400231	0.084742	0	-0.269061	0.279501	0	1.51	0.0001167	1	1.45723	0.00672021	1	1.47155	1.76e-07	1
18	15127194	15309955	-1	ENSMUSG00000036225	Kctd1	10	0.200097	0.531336	0	0.262859	0.122248	0	0.946908	0.000147021	1	1.69946	2.14075e-12	1	---	---	0	-0.545	0.004547	1	0.604947	0.00293	0.013491	1	0.868742	2.11e-08	1	0.634357	0.0848	0	-0.809131	0.009576	1	-0.522989	0.0281417	1	1.34	0.00399148	1	1.60305	0.0144944	1	0.833579	2.22e-06	1
7	109061498	109082409	-1	ENSMUSG00000064307	Lrrc51	10	0.314052	0.133976	0	0.576118	0.00506956	1	1.29811	0.000147021	1	2.43462	1.09765e-13	1	1.87783	0.00751371	1	-0.213	0.040907	0	1.0374	0.000435	0.003734	1	1.34815	1.91e-08	1	0.218313	0.248	0	-0.454861	0.297796	0	0.222931	0.407125	0	1.01	0.0210021	1	0.670217	0.0101516	1	1.44565	4.26e-08	1
14	56384799	56387331	1	ENSMUSG00000046908	Ltb4r1	10	0.0604949	0.933009	0	0.445746	0.414324	0	---	---	0	5.69377	3.48155e-40	1	5.8613	3.65912e-07	1	-1.06	0.001195	1	0.870733	0.000653	0.004874	1	2.80551	1.22e-08	1	0.968276	0.0109	1	-0.809821	0.035225	1	-0.101397	0.711154	0	1.18	0.00398159	1	0.592418	0.174933	0	1.99427	3.58e-09	1
10	53624594	53795602	-1	ENSMUSG00000003746	Man1a	10	-0.0855773	0.67806	0	-0.426758	1.22293e-06	0	0.784457	0.000147021	1	2.04944	7.76774e-28	1	2.40739	0.0508746	1	-0.389	0.009565	0	-0.187867	0.421	0.522902	0	1.10336	2.88e-06	1	0.697944	0.00168	1	-1.66914	0.0004067	1	-1.25259	0.0008709	1	1.31	0.00155855	1	0.878938	0.0272094	1	1.24721	4.5e-07	1
2	164215129	164230660	-1	ENSMUSG00000016995	Matn4	10	0.72834	0.110258	0	1.23434	0.0206564	1	2.37031	0.000147021	1	7.93797	5.63569e-216	1	1.96429	0.0227098	1	-0.619	0.002182	1	0.473778	0.00227	0.011314	0	0.843815	7.46e-07	1	0.377709	0.246	0	-1.16298	0.0184707	1	-0.167716	0.379314	0	1.19	0.00336998	1	2.76168	0.00156452	1	0.712086	1.03e-05	1
7	144086294	144319870	1	ENSMUSG00000054612	Mgmt	10	2.42629	5.05187e-17	1	2.81953	5.51667e-27	1	0.38051	0.000147021	0	0.590166	0.00820641	1	---	---	0	-0.651	0.000983	1	0.79176	0.00115	0.007176	1	---	---	0	1.94729	2.85e-06	1	-2.31849	0.0022464	1	-0.765118	0.0228186	1	1.63	0.073003	0	1.46917	0.00185018	1	0.77149	6.4e-07	1
15	78939413	78967328	1	ENSMUSG00000033039	Micall1	10	-0.10067	0.748843	0	0.00670998	0.962434	0	1.28909	0.000147021	1	1.23015	2.35273e-13	1	---	---	0	-0.552	0.004215	1	0.215287	0.414	0.516442	0	---	---	0	0.913383	0.00665	1	-1.1924	0.0017688	1	-0.628123	0.0044728	1	1.04	0.0116523	1	1.063	0.00619817	1	1.11557	2.07e-06	1
6	86597038	86619153	-1	ENSMUSG00000001156	Mxd1	10	0.766249	0.00891123	1	0.0297873	0.856963	0	1.68767	0.000147021	1	2.55837	1.36413e-19	1	1.89969	0.011596	1	-0.188	0.129209	0	1.48339	1.04e-05	0.000424	1	0.720506	8.85e-06	1	0.625313	0.0643	0	-0.783439	0.0198104	1	-0.431983	0.0832342	0	1.35	0.00052837	1	0.708925	0.0150136	1	0.553868	0.000185	1
5	108890251	108935995	1	ENSMUSG00000033623	Pcgf3	10	0.288335	0.0828565	0	0.515645	6.99339e-06	1	0.925133	0.000147021	1	0.65413	0.000276233	1	---	---	0	-0.635	0.000817	1	-0.534757	0.0109	0.034022	-1	---	---	0	0.697584	0.000215	1	-0.64763	0.0062734	1	-0.719303	0.0170187	1	0.725	0.00969769	1	1.04476	0.0002674	1	1.41742	1.74e-09	1
1	84032868	84360755	-1	ENSMUSG00000045658	Pid1	10	0.700854	1.92674e-09	1	0.0886311	0.676613	0	---	---	0	0.947718	2.06797e-06	1	---	---	0	-1.02	0.00045	1	0.193935	0.125	0.205928	0	1.23178	1.49e-07	1	2.30961	0.000449	1	-2.39408	0.0001277	1	-1.64396	0.0007716	1	2.47	0.00290476	1	2.10238	0.00139705	1	1.89734	8.74e-09	1
7	123267008	123451890	-1	ENSMUSG00000045659	Plekha7	10	2.26711	1.42548e-17	1	3.77898	2.47529e-132	1	1.84687	0.000147021	1	2.33945	5.21935e-15	1	3.4956	1.06635e-05	1	-0.405	0.021361	0	0.168845	0.181	0.272836	0	1.16826	6.06e-07	1	1.28594	0.00295	1	-0.609262	0.0119186	1	0.157772	0.494368	0	1.34	0.00191854	1	0.975635	0.0174759	1	0.283335	0.000245	0
4	45031455	45049437	1	ENSMUSG00000028318	Polr1e	10	-0.000992201	0.997708	0	1.07549	1.98203e-18	1	1.01403	0.000147021	1	1.50918	1.2609e-14	1	---	---	0	-0.615	0.002569	1	0.472612	0.093	0.164473	0	0.475956	6.08e-06	1	0.33717	0.127	0	-1.13663	0.0098704	1	-0.664718	0.0067451	1	0.669	0.0211236	1	0.210327	0.213684	0	0.509449	4.29e-06	1
7	30074339	30078409	1	ENSMUSG00000037166	Ppp1r14a	10	0.250668	0.65932	0	0.673702	0.22576	0	1.6649	0.000147021	1	0.738774	0.0179203	1	---	---	0	-0.425	0.009079	0	1.38074	0.0105	0.033084	1	0.883355	1e-07	1	1.74022	0.00933	1	-0.209616	0.450299	0	-0.656343	0.0131032	1	2.49	0.00065428	1	2.13612	0.0346853	1	0.948864	1.41e-07	1
5	37259752	37346317	1	ENSMUSG00000029120	Ppp2r2c	10	0.562402	0.262875	0	1.23752	0.0173987	1	---	---	0	8.48121	5.14398e-164	1	Inf	1.07882e-11	1	-1.82	0.00099	1	0.110098	0.297	0.39917	0	2.14868	8.22e-09	1	0.643636	0.0397	1	-1.99449	0.0002226	1	-0.216168	0.33891	0	3.27	3.032e-05	1	1.1579	0.291276	0	2.03635	1.27e-09	1
2	155576853	155581207	1	ENSMUSG00000027611	Procr	10	0.628571	0.0656775	0	-0.0946863	0.840606	0	2.19529	0.000147021	1	4.37	7.04026e-90	1	2.28483	0.00272213	1	-0.609	0.000905	1	0.93615	0.0221	0.0565	0	0.627831	2.43e-05	1	0.909417	0.0013	1	-1.19284	0.0004848	1	-0.335439	0.0629526	0	2.46	0.00290476	1	0.266556	0.489709	0	0.631445	1.74e-05	1
8	28153027	28166603	1	ENSMUSG00000031485	Prosc	10	0.599709	5.62939e-07	1	0.953949	6.70948e-21	1	1.22214	0.000147021	1	1.13722	1.49743e-11	1	---	---	0	-0.463	0.002184	0	0.589788	0.00457	0.018373	1	1.0252	7.46e-06	1	0.403887	0.00455	0	-0.45089	0.072618	0	-0.336751	0.0769359	0	0.969	0.00189123	1	0.975188	0.00063957	1	1.328	2.73e-08	1
11	82685466	82704116	-1	ENSMUSG00000018841	Rad51d	10	0.825993	1.20982e-12	1	1.15457	1.07558e-40	1	0.990822	0.000147021	1	0.395069	0.131091	0	---	---	0	-0.47	0.003814	0	1.84513	4.79e-05	0.000964	1	1.14641	1.08e-07	1	0.358912	0.0982	0	-0.779487	0.0147513	1	-0.440429	0.279517	0	0.885	0.00449737	1	0.94968	0.0157678	1	1.15342	1.18e-07	1
8	93593956	93647743	1	ENSMUSG00000031666	Rbl2	10	0.792179	2.87215e-25	1	1.08352	3.62691e-75	1	1.54516	0.000147021	1	1.5999	2.49413e-20	1	1.81056	0.00485555	1	-0.216	0.053208	0	-0.0317475	0.883	0.913574	0	1.95033	4.87e-10	1	0.156097	0.684	0	-0.566522	0.0414624	1	-0.0986281	0.703953	0	0.969	0.00963966	1	0.486128	0.477236	0	1.99564	4.98e-09	1
2	51779968	51790683	-1	ENSMUSG00000036249	Rbm43	10	0.102499	0.600451	0	0.274645	0.0297901	0	1.36831	0.000147021	1	0.937816	0.000195839	1	---	---	0	-0.275	0.028391	0	0.86711	0.00238	0.011712	1	1.03307	1.38e-07	1	0.718339	0.0129	1	-1.1341	0.0007114	1	-0.452247	0.0289647	0	1.16	0.00201759	1	1.07434	0.00856085	1	1.2235	2.21e-08	1
5	35292094	35382293	1	ENSMUSG00000029101	Rgs12	10	0.246832	0.595544	0	1.86916	2.34859e-25	1	1.96835	0.000147021	1	0.488055	0.005708	0	---	---	0	-0.941	0.000765	1	0.552638	0.00237	0.011682	1	1.21464	1.45e-07	1	1.86612	8.04e-07	1	-1.82055	0.0007269	1	-0.66455	0.0330654	1	0.81	0.0117674	1	0.995248	0.116982	0	1.1826	4.45e-08	1
6	72309708	72312715	-1	ENSMUSG00000055850	Rnf181	10	0.415692	3.09488e-05	0	0.564127	1.37349e-08	1	1.27193	0.000147021	1	1.44162	4.19015e-19	1	2.94408	1.28208e-09	1	-0.275	0.013716	0	0.286753	0.0239	0.059689	0	0.55028	4.54e-06	1	0.655013	0.0257	1	-0.460684	0.0166808	0	-0.311631	0.272139	0	1.04	0.0149167	1	0.807807	0.00399385	1	0.607332	4.07e-05	1
2	30200329	30214857	-1	ENSMUSG00000026860	Sh3glb2	10	-0.270306	0.0582907	0	-0.171773	0.208083	0	0.661134	0.000147021	1	1.58258	2.8954e-20	1	---	---	0	-0.47	0.00212	0	1.12174	1.5e-05	0.00052	1	1.18551	7.63e-07	1	0.507038	0.0303	1	-0.94743	0.0047991	1	-0.293289	0.211276	0	0.889	0.0332124	1	1.11261	0.00165925	1	1.28328	7.67e-08	1
9	45745940	45763330	-1	ENSMUSG00000034908	Sidt2	10	0.238566	0.104305	0	0.175807	0.04202	0	0.86532	0.000147021	1	1.42243	2.41495e-14	1	---	---	0	-0.439	0.007639	0	0.752988	0.00011	0.001558	1	1.56245	1.89e-09	1	1.2275	1.4e-05	1	-0.620491	0.0159669	1	-0.35995	0.0514379	0	0.871	0.00858683	1	0.948257	0.00629367	1	1.50776	1.9e-09	1
18	60633847	60661637	-1	ENSMUSG00000038059	Smim3	10	0.699369	0.0122157	1	0.819072	0.000649548	1	0.665732	0.000147021	1	1.53721	4.77872e-16	1	2.49168	0.00141386	1	-0.107	0.335015	0	0.332883	0.0572	0.113897	0	0.870779	6.79e-06	1	-0.0421176	0.923	0	-1.18693	0.0029019	1	-0.0933214	0.762958	0	0.7	0.0276213	1	-0.0346535	0.958852	0	0.591238	1.45e-06	1
14	35183460	35187975	-1	ENSMUSG00000023064	Sncg	10	0.87352	NA	0	0.679152	0.121052	0	2.46678	0.000147021	1	4.56239	2.84527e-81	1	4.55674	7.47213e-13	1	-0.437	0.021361	0	1.51618	0.00149	0.008507	1	1.51996	2.34e-09	1	2.64157	0.000681	1	-0.547787	0.0298206	1	-0.433832	0.116132	0	1.86	0.00068427	1	0.453424	0.0556607	0	1.66863	1.68e-08	1
16	18300918	18348196	-1	ENSMUSG00000013539	Tango2	10	-0.490456	0.0227469	0	0.222067	0.288583	0	1.09809	0.000147021	1	2.2016	1.15076e-27	1	4.4373	1.14112e-10	1	-0.37	0.044675	0	0.146388	0.297	0.399537	0	1.17651	1.28e-07	1	0.623919	0.00258	1	-0.512937	0.0421373	1	-0.0637124	0.848616	0	1.38	0.00375953	1	0.713542	0.0181469	1	1.24368	3.74e-06	1
5	115157769	115172336	1	ENSMUSG00000002486	Tchp	10	0.494396	0.00740811	0	0.865383	6.15634e-15	1	1.42007	0.000147021	1	2.09155	1.03408e-25	1	---	---	0	-0.305	0.016821	0	0.781388	0.00396	0.01662	1	1.09461	6.77e-09	1	0.390745	0.0334	0	-0.846895	0.0082127	1	-0.381146	0.0706445	0	1.1	0.00507025	1	0.761302	0.00451792	1	1.18504	9.26e-08	1
11	3817195	3832162	-1	ENSMUSG00000020432	Tcn2	10	0.631424	0.0164865	1	0.0982936	0.558834	0	0.639367	0.000147021	1	1.55088	2.20123e-21	1	1.06861	0.0706697	1	-0.241	0.022807	0	1.0061	4.95e-05	0.000984	1	---	---	0	1.72375	9.06e-05	1	-0.153101	0.417949	0	-0.142148	0.543441	0	1.2	0.00106124	1	2.62155	0.00015509	1	1.61846	5.63e-10	1
1	74334821	74352196	-1	ENSMUSG00000006301	Tmbim1	10	0.405543	0.00314465	0	0.774231	2.19091e-11	1	1.3904	0.000147021	1	1.31135	2.21939e-15	1	---	---	0	-0.371	0.003857	0	0.892428	0.000258	0.002675	1	1.69129	1.32e-06	1	1.2054	4.74e-05	1	-0.0445383	0.861236	0	0.113391	0.589754	0	1.15	0.00108475	1	1.30308	0.0281091	1	1.74785	1.59e-09	1
2	127073644	127086843	1	ENSMUSG00000034850	Tmem127	10	0.260272	0.0449918	0	0.326511	1.23125e-05	0	1.23348	0.00129102	1	1.21313	1.02739e-13	1	1.97877	0.00272213	1	-0.253	0.022248	0	1.01026	1.65e-05	0.000534	1	1.07739	1.2e-08	1	1.03834	0.00143	1	0.308912	0.144656	0	0.133372	0.600322	0	1.02	0.00344999	1	1.15298	0.00121737	1	1.484	1.8e-08	1
2	25110959	25111872	1	ENSMUSG00000078201	Tmem203	10	0.247542	0.196385	0	0.156279	0.547984	0	1.07828	0.000147021	1	1.12375	2.34153e-05	1	---	---	0	-0.418	0.006944	0	1.1459	3.25e-05	0.000773	1	0.565149	2.65e-05	1	0.803232	0.000837	1	-0.805896	0.0081674	1	-0.407165	0.0419625	0	1.04	0.0128418	1	1.96447	0.00078493	1	0.861734	1.92e-06	1
6	91423697	91438453	1	ENSMUSG00000030095	Tmem43	10	0.509967	0.0131586	1	0.344642	0.0465844	0	0.87467	0.000147021	1	1.21971	1.27891e-13	1	---	---	0	-0.379	0.006343	0	0.719775	0.000299	0.002923	1	1.82561	1.91e-09	1	0.895929	0.000648	1	-0.699685	0.110437	0	-0.0607981	0.797697	0	1.04	0.0020133	1	1.55714	0.00016599	1	1.81734	5.63e-10	1
10	99906536	99949984	-1	ENSMUSG00000036676	Tmtc3	10	0.0252597	0.964476	0	1.32079	4.47494e-10	1	1.28806	0.000147021	1	1.67945	2.10658e-23	1	---	---	0	-1.03	0.000676	1	-2.06268	6.47e-05	0.001135	-1	1.63104	1.34e-09	1	0.573254	0.0986	0	-1.17584	0.000681	1	-0.730454	0.0053305	1	1.31	0.00891609	1	2.45214	0.000176	1	1.65548	1.62e-09	1
15	78778154	78836299	1	ENSMUSG00000033088	Triobp	10	0.104736	0.686948	0	0.249099	0.0120299	0	0.67771	0.000147021	1	0.884476	1.3784e-06	1	1.13991	0.0219622	1	-0.192	0.039436	0	0.635572	0.000217	0.002396	1	0.896334	6.57e-08	1	0.429718	0.183	0	-0.639499	0.0166131	1	-0.0473616	0.864834	0	1.01	0.00891609	1	0.714616	0.0391206	1	0.8817	3.15e-07	1
2	93027705	93041916	1	ENSMUSG00000068735	Trp53i11	10	-0.0824687	0.794905	0	0.0682336	0.606533	0	2.13501	0.000147021	1	3.56889	6.89485e-58	1	2.28585	9.84818e-06	1	-0.998	0.000553	1	0.432198	0.00164	0.009097	0	1.03052	2.82e-05	1	0.773695	0.00923	1	-0.592407	0.0324506	1	-0.209425	0.283364	0	1.86	0.00015007	1	0.406538	0.278426	0	1.0893	3.68e-08	1
5	137735897	137736892	1	ENSMUSG00000051502	Ufsp1	10	0.194402	0.553702	0	1.32195	1.36272e-06	1	1.7514	0.000147021	1	2.3189	3.22834e-15	1	---	---	0	-0.445	0.07602	0	0.90798	0.00215	0.010925	1	0.771581	2.86e-06	1	0.349519	0.135	0	-0.711041	0.0166377	1	-0.330953	0.130624	0	1.37	0.00875935	1	0.72334	0.0428537	1	0.867882	3e-07	1
9	54562542	54595757	-1	ENSMUSG00000061559	Wdr61	10	-0.121882	0.617896	0	0.702165	1.78426e-07	1	0.930047	0.000147021	1	1.08287	1.46727e-10	1	---	---	0	-0.691	0.001171	1	-0.279245	0.0625	0.121803	0	1.12448	5.58e-06	1	0.470164	0.00909	0	-0.961002	0.0040715	1	-0.478921	0.0147361	0	0.764	0.00642703	1	1.24203	0.00016592	1	0.869673	3.62e-06	1
17	46385029	46389486	1	ENSMUSG00000071074	Yipf3	10	0.0899404	0.678101	0	0.448863	2.73009e-06	0	0.78576	0.000147021	1	1.35792	7.70584e-17	1	---	---	0	-0.247	0.03962	0	0.661312	0.0046	0.018447	1	1.27712	6.29e-08	1	0.71533	0.00544	1	-0.559448	0.015015	1	-0.260933	0.202825	0	1	0.00665031	1	1.14921	0.00394227	1	1.21556	2.19e-07	1
5	139947165	139960503	-1	ENSMUSG00000053581	Zfand2a	10	0.549618	6.2485e-05	1	0.661096	2.20858e-05	1	0.577161	0.000147021	1	2.15493	9.11808e-30	1	---	---	0	-0.319	0.008275	0	0.365025	0.0244	0.060599	0	---	---	0	0.580276	0.0099	1	-1.44402	0.0005654	1	0.151088	0.617035	0	0.731	0.0222625	1	1.0319	0.0278089	1	0.608133	0.000118	1
11	121372292	121380647	-1	ENSMUSG00000039238	Zfp750	10	0.632849	0.00399864	1	0.934669	8.98274e-07	1	---	---	0	2.04314	6.98635e-05	1	Inf	0.0712767	1	-1.19	0.000566	1	0.31312	0.0189	0.050383	0	3.01808	1.24e-08	1	0.768385	0.0361	1	-0.308514	0.409548	0	-0.217264	0.419591	0	0.385	0.172819	0	1.76086	0.00082109	1	2.63647	3.47e-10	1
12	85943481	85958416	-1	ENSMUSG00000021240	Abcd4	9	0.68524	0.00106691	1	1.02305	3.63115e-11	1	1.23295	0.000147021	1	0.26497	0.272173	0	1.39248	0.0264617	1	-0.257	0.045929	0	0.47308	0.00108	0.006869	0	0.910971	2.79e-06	1	0.351894	0.228	0	-0.480724	0.0227529	0	-0.0946673	0.799177	0	1.07	0.00113108	1	1.00459	0.0442543	1	0.857698	6e-08	1
4	125993291	125998947	-1	ENSMUSG00000042558	Adprhl2	9	0.5627	3.64546e-08	1	1.18044	5.15867e-27	1	0.741774	0.000147021	1	0.680503	0.00141914	1	---	---	0	-0.296	0.012657	0	1.29593	6.29e-05	0.001121	1	---	---	0	0.487722	0.0953	0	-1.27172	0.0067556	1	-0.259836	0.158383	0	0.678	0.06153	0	0.80634	0.00092483	1	0.562906	6.41e-06	1
8	54597080	54608776	1	ENSMUSG00000031521	Aga	9	1.15713	1.8707e-10	1	1.09834	5.60752e-14	1	0.590118	0.000147021	1	0.417184	0.0139959	0	---	---	0	-0.761	0.006496	1	0.12597	0.595	0.680663	0	---	---	0	1.56476	2.09e-05	1	-1.02622	0.0009647	1	-0.685725	0.0053334	1	1.01	0.0222244	1	1.99657	0.00017318	1	0.443714	0.000103	0
6	90436421	90550197	1	ENSMUSG00000030088	Aldh1l1	9	0.588773	0.0949008	0	-0.688508	0.14512	0	0.638731	0.000147021	1	5.33739	5.67569e-86	1	2.4206	0.000425007	1	-0.363	0.014793	0	0.117797	0.269	0.369703	0	---	---	0	0.362916	0.291	0	-2.02823	0.0002403	1	-0.895046	0.001575	1	0.97	0.0221891	1	1.09059	0.0318476	1	1.80686	1.67e-08	1
14	34899167	34913757	1	ENSMUSG00000021950	Anxa8	9	1.4504	0.00127743	1	0.578258	0.279608	0	0.64451	0.000147021	1	1.52811	1.18802e-06	1	---	---	0	-0.595	0.001387	1	-0.15882	0.828	0.871922	0	---	---	0	1.7771	0.0806	0	-0.762969	0.0535724	0	-1.17106	0.0010663	1	1.98	0.0197515	1	1.53775	0.00242099	1	2.86641	1.14e-10	1
2	157382098	157397010	-1	ENSMUSG00000067787	Blcap	9	0.619328	1.55275e-06	1	0.62086	8.07084e-09	1	1.14829	0.000147021	1	1.0389	2.32275e-10	1	---	---	0	-0.417	0.006577	0	0.719915	0.00523	0.020202	1	---	---	0	1.228	6.5e-05	1	-0.914495	0.0093199	1	-0.244828	0.230259	0	1.22	0.00399148	1	0.992683	0.00036625	1	0.027247	0.748	0
X	101272773	101396524	-1	ENSMUSG00000046449	C77370	9	2.36506	4.87827e-08	1	2.8872	1.59577e-11	1	---	---	0	1.70024	6.73718e-11	1	3.72019	0.00730587	1	-1	0.00126	1	-0.591413	0.214	0.310027	0	1.53744	5.45e-05	1	1.09195	0.00226	1	-1.32322	0.0013891	1	-0.513699	0.049215	1	1.13	0.00074982	1	0.170134	0.827796	0	-0.375597	0.0102	0
X	160414754	160465929	-1	ENSMUSG00000031373	Car5b	9	0.214504	0.261282	0	0.565805	0.00238577	1	1.13378	0.000147021	1	2.24361	1.35667e-18	1	1.65867	0.0644876	1	-0.427	0.014764	0	0.308975	0.0902	0.160801	0	2.40165	9.33e-09	1	0.595615	0.0233	1	-0.626761	0.243388	0	-0.201822	0.407557	0	1.94	0.0018749	1	0.614138	0.516943	0	2.41054	1.94e-08	1
7	148653261	148657378	1	ENSMUSG00000025510	Cd151	9	0.504743	0.000244239	1	1.01782	6.52389e-12	1	0.53846	0.000147021	1	0.758672	3.05912e-06	1	---	---	0	-0.195	0.039351	0	0.979495	0.00383	0.016234	1	0.436769	0.000808972	1	0.833838	0.000336	1	-0.614959	0.0781059	0	0.139745	0.541999	0	0.668	0.0319286	1	0.504442	0.0640908	0	0.406205	0.000559	0
8	4493026	4525757	1	ENSMUSG00000008206	Cers4	9	1.07604	3.07829e-08	1	1.16722	9.91121e-35	1	0.443358	0.000147021	0	0.724371	0.0010432	1	1.34312	0.0105684	1	-0.334	0.005656	0	-0.190153	0.338	0.440688	0	1.58861	1.43e-07	1	0.542593	0.302	0	-0.959674	0.0046834	1	0.345197	0.241266	0	0.895	0.00145322	1	0.340921	0.296024	0	0.912587	6.66e-07	1
10	76514923	76629293	-1	ENSMUSG00000001435	Col18a1	9	-1.194	6.1252e-07	-1	0.935715	0.000276597	1	1.16444	0.000147021	1	2.10428	5.77212e-35	1	---	---	0	-0.665	0.00434	1	0.706468	0.000275	0.002769	1	0.374166	0.000268988	1	1.18544	0.00469	1	-1.81884	0.0003423	1	-1.46831	0.0002065	1	2	0.00191854	1	0.421849	0.720827	0	0.346978	0.000118	0
7	149557053	149573943	-1	ENSMUSG00000007891	Ctsd	9	0.159023	0.33602	0	-0.109924	0.466534	0	0.75501	0.000147021	1	1.4539	1.72874e-14	1	---	---	0	-0.193	0.051893	0	0.70407	0.000608	0.004652	1	0.847756	2.67e-08	1	1.30853	3.47e-05	1	-0.577562	0.204937	0	-0.095391	0.647309	0	1.04	0.00509236	1	1.45621	0.00025839	1	0.768417	7.93e-07	1
11	46007357	46125852	-1	ENSMUSG00000020340	Cyfip2	9	-0.138234	0.403636	0	-0.247533	0.00174867	0	1.17064	0.000147021	1	3.15784	8.91095e-42	1	---	---	0	-1.37	0.000361	1	0.21933	0.0863	0.155701	0	0.678595	4.73e-06	1	1.6434	0.0134	1	-1.74907	0.0014324	1	-0.288328	0.0984761	0	1.48	0.0116021	1	1.14873	0.0342745	1	0.71073	3.32e-07	1
1	74760148	74784464	1	ENSMUSG00000026170	Cyp27a1	9	0.210104	0.205809	0	-1.19492	4.63557e-21	-1	3.33891	0.000147021	1	5.71582	1.45459e-79	1	3.281	0.00433537	1	-0.617	0.007467	1	0.60422	0.000474	0.003964	1	2.07105	5.17e-09	1	0.679225	0.0354	1	-0.740446	0.148235	0	-0.213767	0.317222	0	1.54	0.00760074	1	0.955339	0.0918381	0	1.97859	1.55e-09	1
17	35818512	35841566	-1	ENSMUSG00000003534	Ddr1	9	0.0834257	0.80194	0	0.429045	0.235837	0	0.620503	0.000147021	1	1.25196	3.07973e-10	1	1.69392	0.0239404	1	0.0848	0.296171	0	0.552855	0.022	0.056246	0	1.80731	1.43e-08	1	0.757955	0.00564	1	-0.350795	0.184057	0	-0.144496	0.468682	0	0.862	0.0308218	1	0.616987	0.00208362	1	1.76589	5.72e-10	1
7	19669198	19679170	1	ENSMUSG00000030409	Dmpk	9	-0.50152	0.0784119	0	-0.361371	0.0176074	0	0.501521	0.00795991	1	0.71919	0.000149943	1	1.68962	0.0860774	1	-0.526	0.002043	1	0.708115	0.00586	0.021851	1	1.47623	3.54e-12	1	0.46876	0.698	0	-0.554451	0.0738761	0	0.137919	0.598892	0	1.2	0.0184735	1	0.515958	0.631638	0	1.43674	4.54e-09	1
4	42962686	42972297	1	ENSMUSG00000036052	Dnajb5	9	0.166215	0.532868	0	0.295088	0.0399375	0	---	---	0	1.04926	6.46524e-07	1	---	---	0	-0.57	0.002118	1	0.636273	0.0013	0.007784	1	0.837911	2.09e-05	1	0.946616	0.000468	1	-0.7505	0.0056943	1	-0.313606	0.134036	0	0.852	0.0090885	1	0.533203	0.0673022	0	1.15242	9.85e-09	1
11	116149315	116168547	-1	ENSMUSG00000020792	Exoc7	9	0.105813	0.534785	0	0.278672	0.0245018	0	0.630376	0.000147021	1	1.61757	1.01501e-22	1	---	---	0	-0.555	0.002404	1	1.04184	0.000926	0.006185	1	0.929412	3.89e-08	1	0.286379	0.112	0	-0.962919	0.0145564	1	-0.38349	0.0514379	0	0.711	0.0147012	1	1.75075	0.00158694	1	1.01244	5.39e-08	1
14	63174574	63227323	1	ENSMUSG00000035184	Fam124a	9	---	---	0	---	---	0	---	---	0	1.402	1.33853e-05	1	---	---	0	-0.669	0.004084	1	---	---	---	0	1.00213	4.32e-07	1	1.85035	0.000141	1	-0.678757	0.0215837	1	-0.274285	0.434581	0	2.53	0.00138299	1	1.53831	0.00439897	1	0.956161	1.54e-05	1
11	59604910	59623518	-1	ENSMUSG00000032633	Flcn	9	0.0819717	0.556374	0	-0.0108096	0.953235	0	1.22754	0.000147021	1	1.25381	2.93685e-14	1	2.3223	0.0374208	1	-0.161	0.163304	0	1.28562	6.03e-05	0.001094	1	1.49423	1.39e-09	1	0.514965	0.0025	1	0.265552	0.49881	0	0.066727	0.778964	0	0.694	0.0051241	1	0.539752	0.0711222	0	1.44168	2.23e-09	1
8	87410292	87417820	-1	ENSMUSG00000003809	Gcdh	9	1.65115	6.21989e-40	1	2.41108	3.81875e-106	1	---	---	0	1.12899	9.23889e-06	1	---	---	0	-0.355	0.009079	0	1.02276	0.000275	0.00277	1	0.547381	0.000565957	1	0.0683457	0.835	0	-1.00951	0.0061063	1	-0.270869	0.237828	0	0.721	0.0522858	0	0.600788	0.017352	1	0.599591	1.55e-05	1
8	73153292	73156355	-1	ENSMUSG00000038508	Gdf15	9	1.83615	2.10799e-06	1	1.69801	1.84285e-06	1	2.52406	0.000147021	1	0.786884	0.0181954	1	3.5952	4.70619e-10	1	-0.343	0.008809	0	2.97919	4.65e-07	0.000163	1	1.24286	3.07e-05	1	0.407919	0.127	0	-1.17003	0.0025186	1	-0.197265	0.356115	0	2.71	0.00050717	1	2.24211	0.0551628	0	0.197129	0.0645	0
2	35255699	35318751	-1	ENSMUSG00000035778	Ggta1	9	0.680213	1.74773e-07	1	0.482736	1.03012e-12	0	0.925966	0.000147021	1	0.121907	0.514911	0	2.15916	0.00960025	1	-0.47	0.004413	0	0.077065	0.659	0.735025	0	1.20468	4.89e-07	1	0.916192	3.44e-05	1	-1.62121	0.000417	1	-0.333394	0.070777	0	1.19	0.00898109	1	1.90286	0.0365608	1	0.508065	9.44e-06	1
16	18498861	18566772	1	ENSMUSG00000000884	Gnb1l	9	1.34288	8.57779e-18	1	2.96933	2.87448e-94	1	2.05209	0.000147021	1	1.83347	1.17545e-08	1	---	---	0	-0.382	0.025328	0	0.918107	0.00414	0.017155	1	---	---	0	0.248578	0.411	0	-1.53175	0.0005654	1	-0.731561	0.0052791	1	0.438	0.449077	0	1.12126	0.0298007	1	0.611583	2.55e-05	1
5	122821885	122832911	1	ENSMUSG00000029464	Gpn3	9	2.87378e-05	0.999815	0	0.746814	6.39894e-09	1	1.35448	0.000147021	1	2.10797	2.77124e-23	1	1.7531	0.0516086	1	-0.407	0.044463	0	0.6239	0.00586	0.021855	1	1.30531	2.25e-06	1	0.0419642	0.902	0	-0.478233	0.0578168	0	-0.145102	0.570225	0	0.766	0.00830261	1	0.0997081	0.80895	0	1.32182	3.9e-08	1
11	54715955	54723879	1	ENSMUSG00000018339	Gpx3	9	0.0551113	0.867814	0	0.202569	0.395637	0	0.355709	0.000147021	0	2.91622	1.17183e-34	1	1.64515	0.000248956	1	-1.22	0.000553	1	1.09568	0.000803	0.005619	1	---	---	0	2.11809	0.00889	1	-1.55655	0.0015553	1	-0.364828	0.0542971	0	1.64	0.00116843	1	1.29165	0.306113	0	2.72859	3.16e-10	1
17	24977088	25001395	1	ENSMUSG00000024158	Hagh	9	-0.380526	0.148546	0	-0.121855	0.505227	0	1.24517	0.000147021	1	3.01216	6.20065e-50	1	1.61688	0.00361815	1	-0.339	0.014931	0	1.77022	6.16e-07	0.000163	1	1.5847	6.36e-09	1	0.353765	0.136	0	-0.530468	0.0134726	1	-0.29181	0.113252	0	0.955	0.00719224	1	0.69435	0.0457125	1	0.533141	8.27e-05	1
19	37507377	37515218	1	ENSMUSG00000024986	Hhex	9	-0.0104639	0.971699	0	-0.317328	0.015224	0	---	---	0	2.05327	4.28542e-05	1	3.922	0.00901206	1	-0.534	0.025986	1	0.856158	0.000301	0.002938	1	0.799808	0.000137321	1	0.604151	0.0687	0	-0.96926	0.011082	1	-0.215434	0.344835	0	1.44	0.00698593	1	1.09696	0.0971884	0	0.685858	2.27e-05	1
9	75862662	75984157	1	ENSMUSG00000007908	Hmgcll1	9	2.09616	1.11548e-09	1	2.40525	9.61264e-20	1	---	---	0	1.40248	0.000166738	1	---	---	0	-0.742	0.071022	0	-0.124268	0.262	0.362197	0	2.07095	2.46e-09	1	1.74023	0.000114	1	-0.591996	0.0141202	1	-0.240516	0.255609	0	0.876	0.0639737	0	1.32141	0.00040031	1	2.20228	6.56e-09	1
8	77617490	77624495	1	ENSMUSG00000005413	Hmox1	9	0.408527	0.0266268	0	0.115305	0.53442	0	---	---	0	1.6335	1.9739e-23	1	2.05034	0.0100778	1	-0.436	0.007538	0	1.71134	0.00998	0.031884	1	0.937563	0.00044855	1	1.72428	0.000326	1	-1.17659	0.0448884	1	-0.13956	0.700815	0	0.958	0.0393664	1	1.53216	0.00188873	1	0.384358	4.12e-05	0
8	121868438	121872827	1	ENSMUSG00000031839	Hsbp1	9	-0.0983183	0.529321	0	-0.181236	0.153452	0	0.585715	0.000147021	1	1.31222	1.55142e-16	1	---	---	0	-0.137	0.214049	0	0.590307	0.00139	0.008119	1	0.624297	0.000305514	1	0.818233	7.83e-05	1	-0.456648	0.0726831	0	-0.21165	0.281956	0	0.771	0.0106404	1	0.562889	0.0144781	1	0.51151	2.94e-05	1
11	115836023	115869726	1	ENSMUSG00000020758	Itgb4	9	-0.31362	0.294471	0	0.258851	0.305581	0	---	---	0	6.7685	6.60139e-185	1	2.0933	0.00521741	1	-0.338	0.022367	0	0.655062	0.000794	0.005572	1	1.79372	9.55e-11	1	0.412391	0.259	0	-0.55457	0.0282982	1	0.0568748	0.836445	0	0.603	0.0418638	1	1.77343	0.0006473	1	1.8477	1e-09	1
X	104592438	104598715	-1	ENSMUSG00000031239	Itm2a	9	0.52877	0.0498925	1	1.77524	2.38638e-17	1	0.379801	0.000147021	0	3.4907	2.16372e-74	1	1.5354	0.0499149	1	-0.505	0.007309	1	-0.330035	0.631	0.711944	0	---	---	0	0.59182	0.26	0	-0.639332	0.0112342	1	-0.667651	0.0126613	1	0.305	0.451307	0	1.0298	0.168345	0	2.11324	4.78e-10	1
10	80165438	80168127	1	ENSMUSG00000055862	Izumo4	9	0.419555	0.0509263	0	0.569585	3.59412e-05	1	2.21575	0.000147021	1	1.63475	1.28363e-12	1	3.08093	4.5937e-12	1	-0.219	0.094739	0	0.845673	0.00012	0.001652	1	1.05816	4.33e-07	1	0.470679	0.00772	0	-0.371882	0.222463	0	-0.189454	0.417675	0	1.48	0.00075829	1	0.535666	0.0124014	1	1.38868	7.12e-08	1
16	95479165	95521867	1	ENSMUSG00000062609	Kcnj15	9	0.691973	0.0818455	0	0.685151	0.15955	0	0.74518	0.000147021	1	1.50101	2.11359e-11	1	3.21471	1.24761e-05	1	-0.551	0.002327	1	0.001065	0.997	0.997962	0	1.21722	1.57e-05	1	0.632743	0.309	0	-0.89023	0.0221768	1	-0.704404	0.0131032	1	2.34	8.624e-05	1	-0.17231	0.382289	0	0.720961	8.59e-05	1
12	70342163	70385619	1	ENSMUSG00000051890	Klhdc1	9	-0.09274	0.82987	0	-0.455678	0.0161624	0	1.15236	0.000147021	1	2.15931	3.25918e-13	1	---	---	0	-1.06	0.001601	1	0.495318	0.00203	0.010544	0	2.60143	7.23e-07	1	1.46736	2.89e-05	1	-1.76132	0.0004848	1	-0.341579	0.0880579	0	1.87	0.0068085	1	1.4506	0.00660636	1	0.88015	4.83e-05	1
X	71596615	71598957	-1	ENSMUSG00000015289	Lage3	9	0.0953728	0.680284	0	0.578912	0.000180132	1	0.660208	0.000147021	1	0.827781	0.00041361	1	1.58195	0.0582145	1	-0.196	0.169278	0	0.914623	3.37e-05	0.000788	1	0.586241	0.000316147	1	0.347787	0.0792	0	0.186464	0.809266	0	0.449621	0.0194977	0	0.632	0.0197994	1	0.784018	0.10039	0	0.638439	6.07e-05	1
4	132796733	132808844	1	ENSMUSG00000028862	Map3k6	9	0.596608	0.137587	0	0.913919	0.0414204	1	1.47122	0.000147021	1	0.217727	0.425282	0	2.07315	9.21055e-05	1	-0.406	0.005097	0	1.21261	0.00985	0.031575	1	1.48898	1.17e-09	1	0.823438	0.00649	1	-0.271499	0.597772	0	0.0548665	0.883718	0	1.07	0.0204964	1	0.361522	0.250993	0	1.45557	2.92e-09	1
7	71537531	71557007	1	ENSMUSG00000033429	Mcee	9	0.0936794	0.771716	0	0.0698134	0.794698	0	1.09754	0.000147021	1	2.31591	2.00795e-21	1	---	---	0	-0.259	0.10361	0	1.27778	0.000407	0.00358	1	0.755537	8.23e-05	1	0.266464	0.433	0	-1.11668	0.030205	1	-0.238764	0.178064	0	1.07	0.00301948	1	1.55786	0.00029525	1	1.00655	1.5e-05	1
12	87087489	87154535	1	ENSMUSG00000034258	Mfsd7c	9	-0.169602	0.718623	0	-0.157316	0.676771	0	0.511243	0.000147021	1	3.80708	1.4018e-32	1	2.76278	0.00120766	1	-0.963	0.000566	1	0.689083	0.000472	0.003955	1	2.40787	4.07e-09	1	0.540376	0.292	0	-0.41441	0.0829726	0	-0.00846173	0.988896	0	0.646	0.0172256	1	0.199345	0.590861	0	2.37679	1.76e-10	1
18	7347960	7626861	-1	ENSMUSG00000057440	Mpp7	9	0.124171	0.717123	0	0.414479	0.0117196	0	1.04568	0.000147021	1	2.92181	4.81271e-35	1	---	---	0	-1.41	0.004996	1	0.13075	0.35	0.453774	0	0.549097	0.000292426	1	0.574897	0.0124	1	-0.811711	0.0037765	1	-0.784857	0.0030039	1	1.24	0.0317226	1	1.59292	9.848e-05	1	0.531415	5.4e-05	1
17	24873587	24879723	1	ENSMUSG00000075705	Msrb1	9	0.342307	0.182564	0	0.0755175	0.70218	0	0.767697	0.000147021	1	1.69769	1.0485e-21	1	---	---	0	-0.103	0.448086	0	1.03588	0.00155	0.008753	1	1.09924	2.52e-06	1	0.549247	0.00143	1	-0.543037	0.316519	0	0.0441283	0.858665	0	0.954	0.00612689	1	0.521245	0.0139533	1	1.14021	1.1e-05	1
12	57712376	57714271	-1	ENSMUSG00000058669	Nkx2-9	9	0.36539	0.557119	0	0.105819	0.869969	0	---	---	0	6.22503	1.06317e-20	1	4.39672	0.00818326	1	-1.89	0.000281	1	0.631622	0.000419	0.003652	1	1.92759	3.07e-07	1	0.447122	0.00451	0	-1.49595	0.0029256	1	-0.317661	0.118428	0	0.747	0.00941975	1	1.57632	0.102781	0	1.46747	2.58e-08	1
12	114172944	114180329	-1	ENSMUSG00000002804	Nudt14	9	0.369651	0.129325	0	0.84878	5.52511e-07	1	0.536211	0.000283039	1	1.12412	0.000341268	1	---	---	0	-0.443	0.026064	0	1.33153	3.34e-05	0.000783	1	---	---	0	0.53169	0.0988	0	-2.19272	0.0051143	1	-0.554843	0.0247019	1	0.656	0.0225405	1	1.23906	0.0568064	0	1.22056	5.43e-08	1
19	7067509	7070527	-1	ENSMUSG00000037349	Nudt22	9	-0.00890845	0.986395	0	-0.383759	0.114861	0	1.28605	0.000147021	1	2.53415	6.79815e-28	1	1.47302	0.00446693	1	-0.844	0.001643	1	1.70809	5e-06	0.000312	1	---	---	0	0.790276	0.00468	1	-1.36577	0.0278049	1	-0.390186	0.0421041	0	1.19	0.0116283	1	0.846056	0.00520337	1	0.298615	0.00176	0
9	14809605	14849922	-1	ENSMUSG00000031934	Panx1	9	0.0948326	0.670163	0	0.478732	9.84318e-07	0	1.84682	0.000147021	1	2.05367	9.50009e-27	1	1.91647	2.6343e-05	1	-0.394	0.009099	0	1.16512	0.000138	0.001806	1	1.30399	3.79e-09	1	0.368737	0.187	0	-0.92939	0.0027794	1	-0.235931	0.31054	0	1.08	0.00433204	1	-0.0982713	0.744862	0	1.39792	1.16e-08	1
10	110943342	110945705	1	ENSMUSG00000020205	Phlda1	9	0.927813	0.00233602	1	2.22691	1.66455e-16	1	1.82512	0.000416113	1	1.25403	6.99265e-09	1	2.86841	2.63912e-08	1	-0.357	0.05868	0	-1.00886	0.148	0.234164	0	---	---	0	0.113449	0.839	0	-1.10234	0.0011339	1	-0.548257	0.0143519	1	0.671	0.25169	0	-0.0821543	0.814301	0	1.04309	7.58e-07	1
6	89266310	89312607	-1	ENSMUSG00000030084	Plxna1	9	1.81496	2.8436e-34	1	2.08556	1.19089e-66	1	1.03948	0.000147021	1	0.186794	0.341797	0	---	---	0	-0.435	0.003183	0	0.610803	0.0502	0.103324	0	---	---	0	1.09771	0.0148	1	-0.588557	0.0101029	1	-0.424912	0.0469154	0	0.717	0.0341516	1	1.15851	0.0015449	1	1.32108	1.09e-08	1
9	58064986	58097593	-1	ENSMUSG00000036986	Pml	9	-0.223928	0.0321555	0	-0.377419	4.96436e-08	0	1.21602	0.000147021	1	1.44972	2.48767e-16	1	1.12509	0.0629815	1	-0.365	0.009063	0	1.55665	7.85e-06	0.000373	1	1.64155	9.17e-08	1	1.29809	0.000276	1	-1.01891	0.0013098	1	-0.476098	0.0235799	0	1.91	0.0015589	1	1.6653	0.0001796	1	0.358283	7.21e-05	0
9	121890724	121905144	-1	ENSMUSG00000066235	Pomgnt2	9	-0.590061	0.18795	0	-0.31139	0.586903	0	1.61261	0.000147021	1	1.36181	1.96757e-09	1	1.76915	0.00175868	1	-0.101	0.31431	0	1.05372	1.97e-05	0.000589	1	0.701656	0.000696129	1	0.31576	0.12	0	-0.523372	0.0260275	1	-0.624512	0.0688019	0	1.49	0.00089063	1	0.22855	0.461819	0	0.543296	0.000457	1
17	28369699	28438414	1	ENSMUSG00000002250	Ppard	9	0.435678	0.0718768	0	0.175677	0.40335	0	0.722675	0.000147021	1	1.00033	1.5976e-08	1	---	---	0	-0.577	0.001195	1	0.508755	0.00695	0.024634	1	1.38111	2.27e-10	1	0.356858	0.716	0	-1.51459	0.0002702	1	-0.349675	0.0542539	0	0.766	0.0101456	1	0.376019	0.602197	0	1.54069	5.8e-09	1
1	58487838	58502330	-1	ENSMUSG00000026035	Ppil3	9	0.414843	0.0068066	0	0.966562	1.36274e-13	1	1.2111	0.000147021	1	0.927994	5.05494e-06	1	---	---	0	-0.644	0.003255	1	0.320082	0.0121	0.036526	0	0.798913	0.000124895	1	0.434334	0.125	0	-0.66824	0.0221988	1	-0.407977	0.0719238	0	0.83	0.00258896	1	0.794949	0.0194975	1	0.828723	0.000122	1
7	17428283	17455810	1	ENSMUSG00000041187	Prkd2	9	0.143253	0.630734	0	0.669743	3.64594e-08	1	0.815475	0.000147021	1	1.41816	4.15545e-12	1	---	---	0	-0.265	0.017468	0	0.548133	0.000892	0.006035	1	---	---	0	0.281758	0.296	0	-0.554919	0.0373438	1	-0.149483	0.544044	0	0.674	0.0278373	1	1.49568	0.00016602	1	1.68664	6.16e-09	1
2	30744991	30785383	-1	ENSMUSG00000050737	Ptges	9	0.493817	0.397815	0	1.65446	0.000225173	1	1.73718	0.000147021	1	2.08349	4.14396e-31	1	---	---	0	-0.647	0.00126	1	0.637695	0.02	0.052479	0	0.861423	2.93e-06	1	0.284092	0.71	0	-1.78019	0.0027131	1	-0.185821	0.535872	0	1.46	0.00034286	1	1.85272	0.28899	0	0.940962	1.28e-06	1
7	142729507	142877977	1	ENSMUSG00000041836	Ptpre	9	0.270708	0.196085	0	-0.456296	4.96282e-05	0	1.36686	0.000147021	1	1.04493	6.05493e-05	1	1.84135	0.018021	1	-0.535	0.004284	1	-0.66228	0.0267	0.064947	0	1.02317	8.14e-07	1	0.587809	0.0225	1	-1.08537	0.0011714	1	-0.399062	0.215122	0	1.68	0.0169316	1	0.333261	0.20757	0	0.991748	3.36e-07	1
12	77898947	77923895	-1	ENSMUSG00000021062	Rab15	9	1.75235	0.000188436	1	1.7342	0.000697867	1	1.68653	0.000147021	1	1.95527	4.07184e-14	1	1.50254	0.059114	1	-0.07	0.507612	0	0.74149	0.00911	0.029799	1	1.33114	1.6e-07	1	-0.0445353	0.899	0	-0.212552	0.371433	0	-0.00156486	0.996384	0	0.965	0.00212982	1	0.281059	0.530846	0	0.503724	1.84e-05	1
11	116459479	116488333	-1	ENSMUSG00000020806	Rhbdf2	9	0.818481	8.3737e-07	1	0.39968	3.73566e-05	0	0.616745	0.000147021	1	1.18731	7.21162e-08	1	2.08766	0.00461498	1	-0.363	0.009583	0	1.13761	6.8e-05	0.001168	1	1.18976	9.59e-06	1	0.222113	0.537	0	-0.923468	0.0067556	1	-0.0637156	0.834759	0	1.04	0.0281148	1	0.739031	0.024092	1	0.282929	0.000555	0
9	37223254	37240760	-1	ENSMUSG00000032128	Robo3	9	2.74413	4.94434e-12	1	4.98526	3.81327e-38	1	5.1034	0.000147021	1	6.02706	3.47045e-36	1	---	---	0	-0.0255	0.887037	0	-0.0652925	0.485	0.582276	0	---	---	0	0.480246	0.0819	0	-2.21316	0.0004422	1	-0.815099	0.0021952	1	2.06	0.00093458	1	3.17669	0.00428587	1	0.54582	0.000403	1
19	6116004	6118586	-1	ENSMUSG00000024790	Sac3d1	9	1.12991	2.84077e-11	1	1.86357	1.64832e-32	1	1.13413	0.000147021	1	0.682519	0.00110728	1	---	---	0	-0.427	0.004486	0	0.424598	0.0203	0.052971	0	---	---	0	1.03126	0.000272	1	-1.19343	0.0011544	1	-0.698174	0.0136892	1	0.978	0.0216193	1	0.558067	0.0547385	0	0.397775	0.00218	0
15	53293176	53734092	-1	ENSMUSG00000058656	Samd12	9	0.523523	NA	0	0.354918	0.439009	0	---	---	0	3.93849	1.50959e-19	1	---	---	0	-1.33	0.000438	1	0.286425	0.0382	0.084423	0	1.15592	5.67e-07	1	1.68745	0.000682	1	-2.6555	0.0006496	1	-1.469	0.0020076	1	1.77	0.0449592	1	3.46441	1.756e-05	1	1.24324	8.83e-08	1
7	31536490	31541152	1	ENSMUSG00000046056	Sbsn	9	0.923337	0.000199102	1	1.33717	2.22879e-07	1	2.06208	0.000147021	1	6.5479	1.14093e-172	1	---	---	0	-0.36	0.070552	0	1.38827	0.0101	0.032124	1	---	---	0	1.06054	0.113	0	-0.368619	0.3333	0	-0.586353	0.0101237	1	0.742	0.0220574	1	1.10048	0.253847	0	2.17567	1.34e-08	1
9	110235792	110287450	1	ENSMUSG00000032485	Scap	9	0.435389	0.000415153	0	1.05434	7.74733e-36	1	1.07973	0.000147021	1	0.600931	0.00051719	1	---	---	0	-0.358	0.007571	0	1.05933	7.49e-06	0.000365	1	1.52194	1.84e-13	1	0.372909	0.28	0	-0.348373	0.0731661	0	-0.309914	0.128869	0	0.949	0.00143152	1	0.604766	0.00223272	1	1.53844	1.5e-09	1
12	8778129	8800521	1	ENSMUSG00000020592	Sdc1	9	0.447214	0.277934	0	0.639082	0.000213745	1	1.12985	0.000147021	1	1.21523	3.19459e-12	1	---	---	0	-0.24	0.029267	0	1.0058	0.00017	0.002064	1	0.977375	8.39e-08	1	0.436643	0.0119	0	-1.15458	0.0019562	1	-0.414221	0.0669369	0	0.795	0.00483789	1	0.38455	0.179926	0	1.05879	1.46e-08	1
5	136694019	136720773	-1	ENSMUSG00000005057	Sh2b2	9	0.223089	0.416591	0	0.861725	2.34024e-05	1	0.670024	0.000147021	1	2.22924	8.03027e-11	1	1.73306	0.00716463	1	-0.353	0.014278	0	1.5963	7.95e-06	0.000374	1	---	---	0	0.471127	0.114	0	-0.634488	0.0095902	1	-0.138801	0.509169	0	0.896	0.0642285	0	1.54319	0.00074422	1	0.769895	6.7e-07	1
10	117170735	117183414	-1	ENSMUSG00000060181	Slc35e3	9	0.231562	0.0867666	0	0.306632	0.0879008	0	1.1441	0.000147021	1	1.68248	9.70035e-22	1	1.79053	0.0127175	1	-0.151	0.462903	0	0.82505	0.00128	0.007683	1	1.00095	0.000466215	1	0.932197	0.000185	1	-0.140128	0.66423	0	-0.220278	0.286231	0	0.91	0.0036628	1	0.10918	0.860856	0	1.0539	2.83e-08	1
11	3807024	3814667	-1	ENSMUSG00000048807	Slc35e4	9	1.0516	2.14255e-05	1	2.03688	1.25036e-13	1	1.46752	0.000147021	1	1.68421	2.51276e-23	1	1.06338	0.0391152	1	-0.0939	0.261229	0	1.16084	3.89e-05	0.000856	1	1.14652	7.29e-08	1	0.54531	0.0822	0	0.440785	0.0921733	0	-0.280454	0.16367	0	0.602	0.0567232	0	-0.243406	0.178753	0	0.981475	2.67e-07	1
2	131317232	131351658	1	ENSMUSG00000027333	Smox	9	0.788366	0.0267976	1	0.503433	0.0040093	1	0.442632	0.000147021	0	2.00205	1.5851e-21	1	---	---	0	-0.526	0.00329	1	0.0841875	0.371	0.473955	0	---	---	0	0.668681	0.0216	1	-2.13465	0.0002403	1	-0.283211	0.152425	0	0.84	0.0155804	1	0.913485	0.0943273	0	1.37621	5.66e-09	1
11	74719861	74739450	-1	ENSMUSG00000001323	Srr	9	-0.0402414	0.863543	0	0.610486	1.73518e-09	1	---	---	0	0.979531	4.53526e-07	1	---	---	0	-0.49	0.004378	0	0.007605	0.931	0.948598	0	1.01243	6.83e-06	1	0.723029	0.00294	1	-0.675965	0.039788	1	-0.205133	0.366553	0	0.722	0.0278656	1	1.39694	0.0247902	1	1.18836	4.75e-06	1
7	90780469	90801637	1	ENSMUSG00000046027	Stard5	9	0.153381	0.237544	0	-0.00188516	0.988696	0	0.442859	0.000147021	0	1.51639	1.7662e-11	1	---	---	0	-0.455	0.002178	0	1.14223	0.000106	0.001519	1	1.4583	1.51e-07	1	-0.171793	0.555	0	-0.560366	0.0430585	1	-0.604183	0.0213689	1	0.679	0.0357368	1	0.60024	0.0318081	1	1.50035	1.08e-06	1
5	114476919	114541579	-1	ENSMUSG00000042078	Svop	9	2.99879	4.76568e-13	1	3.82009	8.02696e-19	1	---	---	0	3.58461	1.83765e-14	1	3.74121	2.92972e-05	1	-1.5	0.000294	1	0.257738	0.0466	0.097815	0	---	---	0	0.431993	0.022	0	-0.62154	0.0305216	1	-0.2244	0.216724	0	0.306	0.274208	0	0.86241	0.00294319	1	2.74577	4.9e-09	1
7	125525370	125587066	-1	ENSMUSG00000058420	Syt17	9	0.233138	NA	0	0.311077	NA	0	1.86909	0.000147021	1	3.29274	5.7717e-28	1	---	---	0	-0.621	0.00195	1	0.533817	0.0555	0.111324	0	1.71491	6.39e-09	1	0.102797	0.858	0	-0.772322	0.0076686	1	-0.135193	0.510111	0	2.11	0.00096875	1	1.05119	0.0249603	1	1.80441	9.12e-09	1
17	81425667	81464425	-1	ENSMUSG00000024246	Thumpd2	9	0.984387	1.45197e-08	1	1.81053	9.80785e-57	1	1.01752	0.000147021	1	1.11927	0.000266945	1	---	---	0	-0.624	0.003265	1	0.118998	0.279	0.380728	0	---	---	0	0.49096	0.0061	0	-1.15632	0.0025317	1	-0.334177	0.239505	0	1.07	0.0231432	1	1.52347	0.00017429	1	0.733565	2.05e-06	1
9	26807262	26814915	1	ENSMUSG00000035443	Thyn1	9	1.32417	1.87706e-13	1	2.64088	2.58706e-38	1	0.398237	0.0492956	0	1.29585	6.58887e-15	1	---	---	0	-0.828	0.001894	1	0.454018	0.00947	0.030682	0	1.32188	2.62e-06	1	0.602759	0.0735	0	-1.92419	0.0007192	1	-0.781346	0.0023407	1	1.68	0.00192552	1	1.61163	9.577e-05	1	0.32904	0.00194	0
8	106750591	106772458	-1	ENSMUSG00000035824	Tk2	9	0.123461	0.438144	0	-0.445925	5.98833e-08	0	0.787373	0.000147021	1	0.94794	5.09788e-06	1	1.95655	0.0268154	1	-0.342	0.022947	0	0.513073	0.00286	0.013289	1	0.85528	4.99e-05	1	0.383037	0.17	0	-0.768819	0.0036143	1	-0.346756	0.127184	0	0.77	0.0243759	1	0.938312	0.00124107	1	0.554234	2.15e-05	1
7	125679357	125728250	-1	ENSMUSG00000042246	Tmc7	9	0.384908	0.453098	0	-0.243939	0.542267	0	4.2698	0.000147021	1	3.02256	9.68374e-29	1	Inf	1.34177e-09	1	-0.265	0.022152	0	0.36102	0.0126	0.037704	0	2.07223	1.71e-11	1	1.90289	1.4e-05	1	0.154313	0.411193	0	0.13852	0.547889	0	2.32	5.361e-05	1	1.69461	0.0006807	1	2.17862	9.18e-10	1
1	21208656	21220248	1	ENSMUSG00000025933	Tmem14a	9	0.327594	0.42376	0	-0.359298	0.388711	0	1.23521	0.000147021	1	1.51712	9.23938e-08	1	---	---	0	-0.657	0.030462	1	-0.028725	0.821	0.865797	0	---	---	0	0.768657	0.00275	1	-2.06451	0.0004079	1	-1.32088	0.0007803	1	1.45	0.00201759	1	1.99008	7.258e-05	1	0.808233	1.55e-05	1
16	21934400	21947617	-1	ENSMUSG00000022856	Tmem41a	9	-0.328813	0.261508	0	1.174	1.74571e-05	1	1.3008	0.000147021	1	1.86997	3.26e-16	1	1.74298	0.0613616	1	-0.228	0.07202	0	1.39365	2.56e-05	0.000688	1	0.634872	3.9e-07	1	0.393875	0.0945	0	-0.178579	0.430408	0	-0.105495	0.615001	0	1.1	0.0035753	1	0.105631	0.894944	0	0.730031	2.27e-07	1
8	87560814	87581482	1	ENSMUSG00000031691	Tnpo2	9	-0.0739057	0.588671	0	0.501537	1.39463e-06	1	0.630885	0.000147021	1	1.00288	1.94568e-09	1	---	---	0	-0.364	0.005093	0	0.402008	0.00363	0.015631	0	0.691811	3.05e-07	1	0.777577	0.0724	0	-0.746938	0.0078325	1	-0.100517	0.634507	0	0.726	0.0386161	1	0.821309	0.00091471	1	0.678679	5.02e-07	1
11	94072768	94076809	1	ENSMUSG00000037573	Tob1	9	0.623449	0.00299521	1	0.331912	0.0180167	0	1.29182	0.000147021	1	0.62591	0.00131387	1	2.63288	0.00195323	1	-0.224	0.049138	0	0.256113	0.0192	0.050831	0	0.76807	5.81e-07	1	0.688403	0.00172	1	-0.439833	0.220921	0	-0.428015	0.0512386	0	0.855	0.00406781	1	1.33004	0.00557968	1	0.287496	0.000454	0
3	124023955	124026178	1	ENSMUSG00000044528	Tram1l1	9	0.198282	NA	0	0.327781	NA	0	1.17954	0.000147021	1	0.0991125	0.783152	0	---	---	0	-0.552	0.020892	1	0.555235	0.0234	0.058834	0	0.838879	2.33e-07	1	0.529491	0.0106	1	-1.23569	0.0014116	1	-0.803155	0.0040443	1	1.04	0.00329457	1	-0.119575	0.749569	0	0.74461	1.31e-06	1
4	65266020	65277272	1	ENSMUSG00000051675	Trim32	9	0.826335	5.95726e-05	1	1.64645	1.43625e-17	1	0.354039	0.000283039	0	0.708006	4.42095e-05	1	---	---	0	-0.337	0.056869	0	0.705795	0.000998	0.006507	1	---	---	0	0.452114	0.684	0	-0.814238	0.0186379	1	-0.558161	0.016536	1	0.546	0.0256495	1	0.40307	0.1137	0	0.747213	3.62e-06	1
7	74792296	74871462	1	ENSMUSG00000030555	Ttc23	9	0.571482	0.0316639	1	0.615974	0.00537746	1	0.90889	0.000147021	1	-0.00356406	0.991818	0	1.09602	0.0720656	1	-0.522	0.007318	1	1.08123	0.000136	0.00179	1	0.919088	2.85e-05	1	0.222659	0.361	0	-1.0727	0.0064323	1	-0.216967	0.465107	0	0.611	0.223385	0	0.880511	0.0145879	1	0.304427	0.0136	0
10	23614494	23625149	1	ENSMUSG00000037440	Vnn1	9	0.469384	NA	0	0.0535782	NA	0	3.15158	0.000147021	1	5.12556	3.35381e-148	1	4.3659	0.000133919	1	-0.0593	0.507612	0	2.64938	5.26e-08	0.000133	1	4.23694	2.81e-08	1	2.12902	0.000184	1	-2.34317	0.0001644	1	-0.880507	0.0040443	1	4.33	1.42e-05	1	1.25573	0.0855412	0	0.170475	0.2	0
8	23303281	23331315	1	ENSMUSG00000031479	Vps36	9	0.279733	0.0373301	0	0.624173	1.66214e-08	1	0.9969	0.000147021	1	0.767678	1.49574e-05	1	---	---	0	-0.455	0.003373	0	-0.895915	0.000152	0.00192	-1	0.688825	0.000469786	1	0.780087	3.6e-05	1	-1.39384	0.0026658	1	-0.629034	0.0063322	1	0.76	0.0221959	1	1.10837	0.00119129	1	0.736834	1.99e-07	1
4	63075944	63157025	-1	ENSMUSG00000039137	Whrn	9	0.799234	0.000262012	1	0.243317	0.0441328	0	1.74567	0.000147021	1	1.80587	1.7624e-13	1	1.51864	0.0505813	1	-0.253	0.141765	0	0.55428	0.000531	0.00426	1	0.810262	1.73e-08	1	0.205182	0.348	0	-0.653057	0.0058515	1	0.20001	0.410649	0	1.07	0.0314084	1	0.195531	0.335131	0	0.765179	1.73e-06	1
11	69375260	69393757	-1	ENSMUSG00000041346	Wrap53	9	0.249392	0.154624	0	0.791419	4.41446e-11	1	1.09322	0.000147021	1	3.23635	1.18234e-53	1	1.12999	0.0393519	1	-0.361	0.00418	0	0.977905	0.00307	0.013926	1	1.32863	1.26e-07	1	-0.118539	0.772	0	-0.652364	0.116812	0	-0.138654	0.521875	0	0.808	0.0443864	1	-0.28324	0.44546	0	1.45214	4.81e-09	1
2	72123694	72280667	1	ENSMUSG00000004085	Zak	9	1.34717	3.86543e-05	1	3.50096	0	1	0.755362	0.000147021	1	0.065798	0.752118	0	---	---	0	-0.532	0.001479	1	-0.067195	0.703	0.771954	0	---	---	0	1.2728	3.44e-05	1	-1.53285	0.0016633	1	-0.482333	0.0355998	0	0.388	0.152749	0	0.701931	0.0384281	1	1.98672	5.72e-10	1
13	67527195	67552560	-1	ENSMUSG00000069206	Zfp874a	9	1.27825	6.00853e-27	1	1.7214	8.28683e-48	1	1.70264	0.000147021	1	1.07383	6.16292e-06	1	---	---	0	-0.54	0.003772	1	0.71534	0.195	0.288734	0	0.338407	0.000542241	1	0.936705	0.224	0	-0.843404	0.0305808	1	-0.558022	0.0161886	1	1.42	0.0123605	1	0.160797	0.414188	0	0.357391	0.00104	0
8	124806041	124861151	1	ENSMUSG00000049577	Zfpm1	9	-1.3567	2.74907e-14	-1	0.662598	6.85193e-08	1	1.50359	0.000147021	1	0.845773	2.1128e-05	1	1.21383	0.0546248	1	-0.511	0.007639	1	---	---	---	0	1.2567	1.06e-06	1	1.45895	0.0121	1	-0.546613	0.0739143	0	-0.141734	0.661581	0	0.914	0.0166825	1	1.31997	0.0637919	0	1.36496	6.68e-07	1
12	113052381	113066596	1	ENSMUSG00000021286	Zfyve21	9	0.632111	0.00052915	1	1.36598	5.86892e-14	1	0.710936	0.000147021	1	0.592653	0.00477096	1	---	---	0	-0.0198	0.861848	0	1.55138	3.25e-06	0.000255	1	0.70573	1.25e-06	1	0.386936	0.118	0	-0.211971	0.448441	0	0.076146	0.756601	0	0.701	0.00915553	1	0.648044	0.0678234	0	0.775865	1.18e-06	1
9	50889220	50910183	-1	ENSMUSG00000032057	4833427G06Rik	8	-0.0913508	NA	0	0.342532	NA	0	3.06745	0.000147021	1	2.23155	3.24928e-08	1	---	---	0	-0.686	0.001998	1	0.233072	0.353	0.457161	0	1.11999	4.36e-06	1	1.17236	0.000982	1	-3.37045	8.53e-05	1	-1.68527	0.0003862	1	3.13	0.0056224	1	0.62643	0.134816	0	0.25923	0.00383	0
14	77424007	77436711	-1	ENSMUSG00000044350	9030625A04Rik	8	2.07045	3.04765e-28	1	2.42814	3.40487e-71	1	0.529401	0.000147021	1	0.250524	0.34855	0	---	---	0	-0.834	0.000773	1	0.05924	0.774	0.829662	0	1.43452	6.71e-05	1	0.756631	0.0281	1	-1.4989	0.0010296	1	-0.275647	0.197187	0	0.597	0.179836	0	0.525233	0.0149208	1	0.211264	0.018	0
9	122260726	122290642	1	ENSMUSG00000032540	Abhd5	8	-0.0706472	0.880194	0	0.187011	0.280185	0	0.47568	0.000147021	0	0.897104	5.46431e-07	1	---	---	0	-0.2	0.143554	0	1.1442	0.000121	0.001662	1	1.63691	1.13e-10	1	0.669385	0.000487	1	-0.587554	0.0062133	1	-0.476332	0.0372803	0	0.784	0.00891609	1	0.62934	0.338488	0	1.95212	1.1e-09	1
9	90057816	90102909	1	ENSMUSG00000032363	Adamts7	8	0.380398	0.343305	0	0.705871	0.136972	0	0.269118	0.0128956	0	0.849031	0.000540689	1	1.37574	0.0419641	1	-0.0609	0.566043	0	0.856977	2.74e-05	0.00071	1	2.03243	2.89e-09	1	-0.510569	0.335	0	-1.09789	0.0014203	1	-0.32155	0.0993779	0	1.21	0.00293061	1	1.07071	0.0599207	0	1.86958	8.89e-10	1
17	12311570	12412511	1	ENSMUSG00000023827	Agpat4	8	-0.00131712	0.998031	0	0.489189	0.000499275	0	0.830572	0.000147021	1	0.981275	1.08463e-07	1	---	---	0	-0.642	0.0015	1	0.610677	0.00112	0.007046	1	0.719648	4.6e-05	1	0.196528	0.201	0	-0.630387	0.0090259	1	-0.179226	0.344238	0	0.473	0.0155874	0	0.634315	0.00272056	1	0.84999	2.55e-06	1
13	59550896	59686588	-1	ENSMUSG00000021557	Agtpbp1	8	0.455002	0.000240298	0	0.761829	2.84027e-20	1	0.795188	0.000147021	1	0.7437	8.31974e-05	1	1.68428	0.0899821	1	-0.448	0.003082	0	0.586697	0.000516	0.004185	1	0.582546	0.000163767	1	0.390174	0.0331	0	-0.353047	0.634348	0	-0.191794	0.347561	0	0.529	0.0339356	1	0.513624	0.326652	0	0.717618	1.92e-06	1
8	18690263	18741562	-1	ENSMUSG00000031465	Angpt2	8	-0.397831	0.0110808	0	0.359812	0.0524249	0	1.6827	0.000147021	1	3.77749	1.26585e-82	1	---	---	0	-0.557	0.002004	1	0.0352575	0.688	0.759926	0	---	---	0	0.719127	0.0428	1	-1.59177	0.0004556	1	-0.136796	0.642911	0	1.16	0.0216414	1	0.501629	0.111512	0	1.63662	4.4e-08	1
5	91568641	91577458	1	ENSMUSG00000029378	Areg	8	2.6199	5.85792e-10	1	1.17169	0.025624	1	---	---	0	4.50908	9.33155e-44	1	---	---	0	-1.57	0.000765	1	0.0097475	0.956	0.967784	0	1.85556	1.92e-07	1	0.317217	0.45	0	-5.20783	0.0002226	1	-1.41147	0.0003862	1	3	0.0002089	1	0.435416	0.811035	0	0.0046675	0.959	0
5	102910410	103326955	1	ENSMUSG00000057315	Arhgap24	8	1.25547	6.68501e-14	1	0.836076	1.10577e-28	1	1.36236	0.000147021	1	-0.0473692	0.840573	0	2.62616	0.00134862	1	-0.468	0.002516	0	0.0828175	0.701	0.770805	0	0.404238	0.000586361	1	0.978409	0.000223	1	-0.32685	0.192104	0	-0.653506	0.0232403	1	1.41	0.00359515	1	-0.193055	0.948011	0	0.410896	0.00017	0
11	103192811	103225006	-1	ENSMUSG00000034255	Arhgap27	8	0.0883783	0.675162	0	-0.131466	0.145534	0	1.55313	0.000147021	1	1.51712	8.30567e-10	1	3.80515	1.71223e-10	1	-0.316	0.045828	0	0.100917	0.336	0.438855	0	1.03898	1.45e-06	1	0.268926	0.0383	0	-0.623769	0.0327169	1	-0.282011	0.152834	0	0.914	0.00718415	1	0.665868	0.00579677	1	0.510672	2.64e-05	1
4	140795490	140813479	1	ENSMUSG00000028919	Arhgef19	8	0.673751	NA	0	1.64085	0.00131986	1	1.22796	0.000147021	1	1.56741	3.75373e-11	1	1.58569	0.0235766	1	-0.257	0.02931	0	1.4748	0.000381	0.003432	1	1.17026	2.1e-05	1	0.508397	0.0184	1	-0.433264	0.0446802	0	-0.148727	0.461485	0	0.812	0.00794154	1	0.0929979	0.775123	0	0.154005	0.0751	0
11	119804077	119868096	1	ENSMUSG00000025372	Baiap2	8	1.11542	4.48464e-07	1	0.396851	0.0241679	0	0.821378	0.000147021	1	2.00725	1.26446e-31	1	---	---	0	-0.156	0.091736	0	0.98958	3.31e-05	0.000782	1	1.79532	7.7e-09	1	0.234263	0.137	0	-0.981442	0.0796281	0	-0.10672	0.634947	0	0.586	0.0922913	0	0.640842	0.0395283	1	1.82044	6.37e-10	1
7	20341480	20356365	-1	ENSMUSG00000002980	Bcam	8	0.843213	0.0412167	1	0.639874	0.166598	0	0.948943	0.000147021	1	2.82117	6.6583e-24	1	2.42183	0.000750569	1	-0.693	0.00309	1	0.715803	0.00563	0.021254	1	1.13458	1.56e-06	1	0.379333	0.226	0	-0.161068	0.656806	0	-0.00428235	0.993773	0	0.789	0.0156136	1	0.818609	0.629763	0	0.245544	0.00677	0
19	47179843	47212784	-1	ENSMUSG00000033033	Calhm2	8	0.172615	0.405875	0	-0.00410281	0.978906	0	0.764804	0.000546499	1	0.960671	8.18375e-06	1	---	---	0	-0.331	0.032247	0	0.617375	0.0045	0.018159	1	1.13895	1.68e-05	1	0.865219	0.00293	1	-0.225156	0.381763	0	-0.186383	0.464128	0	1.39	0.0252346	1	0.619551	0.512901	0	0.796123	4.65e-06	1
8	47702803	47724060	1	ENSMUSG00000031628	Casp3	8	0.180844	0.568662	0	0.568819	0.000249955	1	0.876434	0.000147021	1	0.985415	8.46631e-08	1	---	---	0	-0.541	0.00992	1	0.568213	0.00131	0.007807	1	0.650149	6.69e-06	1	-0.227482	0.0692	0	-0.967456	0.0009571	1	-0.302397	0.105477	0	0.479	0.0559242	0	0.264119	0.0984417	0	0.675902	3.06e-05	1
2	30040644	30061367	-1	ENSMUSG00000039648	Ccbl1	8	-0.00287387	0.994431	0	0.332964	0.148749	0	1.75453	0.000147021	1	1.99255	1.88715e-12	1	2.48596	3.02932e-06	1	-0.408	0.006888	0	0.363005	0.0216	0.05565	0	0.464846	0.000125777	1	0.0999698	0.784	0	-0.867513	0.014471	1	-0.50295	0.0363981	1	1.54	0.00068427	1	0.687657	0.0702758	0	0.50149	0.000192	1
7	125856066	125880538	1	ENSMUSG00000033904	Ccp110	8	-0.495387	0.132473	0	0.017818	0.935499	0	1.18399	0.000147021	1	0.854238	8.89746e-05	1	1.58702	0.0974296	1	-1.04	0.000363	1	-2.54245	2.1e-06	0.000225	-1	---	---	0	0.293472	0.292	0	-1.93723	0.0004069	1	-1.10733	0.0006077	1	0.826	0.0432507	1	0.397607	0.100542	0	1.19145	2.6e-08	1
3	108193769	108218470	-1	ENSMUSG00000068740	Celsr2	8	0.890112	0.0143917	1	1.72193	2.68482e-10	1	---	---	0	2.45216	1.01469e-13	1	2.34473	0.00204699	1	0.015	0.909354	0	0.42555	0.00126	0.007611	0	1.27631	1.48e-09	1	0.094079	0.701	0	-0.336757	0.33189	0	0.05965	0.869847	0	0.696	0.0298599	1	-0.0269259	0.915286	0	1.32682	6.79e-08	1
8	107450160	107458572	1	ENSMUSG00000031886	Ces2e	8	0.839424	0.09388	0	0.288508	NA	0	4.31669	0.000147021	1	7.34851	1.23334e-44	1	---	---	0	-1.67	0.000363	1	0.360637	0.0083	0.027933	0	---	---	0	0.187718	0.457	0	-0.70275	0.0042047	1	-1.16024	0.0007272	1	0.801	0.0582728	0	2.11276	0.00250516	1	2.03634	6.25e-07	1
4	120339168	120340425	1	ENSMUSG00000070803	Cited4	8	-1.54365	1.74394e-05	-1	0.0285796	0.961768	0	5.06627	0.000147021	1	9.50999	4.24446e-140	1	6.53089	4.94436e-36	1	0.0341	0.876809	0	2.07774	5.35e-07	0.000163	1	1.03612	0.00019469	1	0.505704	0.0174	1	-0.0754882	0.874551	0	-0.116316	0.622319	0	2.49	8.624e-05	1	0.452299	0.633439	0	1.03957	3.37e-06	1
13	54693762	54712705	-1	ENSMUSG00000047547	Cltb	8	-0.0798942	0.65689	0	-0.304489	0.0481361	0	0.827149	0.000147021	1	1.85113	5.34772e-29	1	---	---	0	-0.231	0.048246	0	0.509815	0.0164	0.045407	1	0.873002	4.54e-06	1	1.07028	0.0371	1	-0.221428	0.672589	0	-0.125692	0.572086	0	1.16	0.00698593	1	0.270989	0.189569	0	0.853022	2.46e-07	1
2	18594011	18597858	1	ENSMUSG00000051154	Commd3	8	0.948972	1.43191e-18	1	1.20342	8.8419e-30	1	---	---	0	0.148902	0.440874	0	---	---	0	-0.418	0.007576	0	-0.231325	0.131	0.213554	0	---	---	0	1.54465	3.38e-06	1	-1.95504	0.0247193	1	-0.777957	0.0025709	1	0.433	0.491775	0	1.92022	0.00027705	1	1.48856	1.04e-08	1
7	4703396	4704696	-1	ENSMUSG00000051811	Cox6b2	8	1.10563	0.00310837	1	4.11753	4.41067e-49	1	2.46242	0.000147021	1	3.26399	5.6346e-34	1	3.50285	8.66587e-18	1	-0.893	0.000757	1	1.48816	8.98e-05	0.001369	1	0.807033	0.000218037	1	---	---	0	---	---	0	---	---	0	---	---	0	---	---	0	---	---	0
19	10651944	10669758	1	ENSMUSG00000034445	Cyb561a3	8	-0.219305	0.14129	0	-0.294021	0.018307	0	1.13273	0.000147021	1	2.68765	3.32908e-49	1	---	---	0	-0.416	0.00344	0	0.644607	0.000872	0.005949	1	1.43627	2.17e-06	1	0.348569	0.0166	0	-0.372935	0.134707	0	-0.283753	0.153855	0	1.59	0.00119278	1	0.880255	0.00120119	1	1.37031	1.92e-08	1
16	85421778	85553642	-1	ENSMUSG00000041134	Cyyr1	8	0.322693	0.613722	0	0.637556	0.188043	0	---	---	0	5.29593	3.00958e-32	1	---	---	0	-1.35	0.001783	1	0.249262	0.175	0.266191	0	3.19652	1.9e-12	1	1.80276	0.00152	1	-0.847104	0.0063213	1	0.14322	0.552721	0	1.84	0.00228082	1	0.0960866	0.736682	0	3.1782	5.52e-10	1
19	10319755	10379367	-1	ENSMUSG00000035735	Dagla	8	1.3057	0.000623989	1	2.0873	3.81225e-09	1	1.5201	0.000147021	1	0.481053	0.0297657	0	---	---	0	-0.469	0.002589	0	-0.1746	0.222	0.318278	0	1.17417	1.62e-09	1	0.798464	9.47e-05	1	-0.707361	0.0070099	1	-0.153435	0.506176	0	0.797	0.0168128	1	0.554933	0.268993	0	1.18809	2.73e-08	1
10	51953425	52041184	1	ENSMUSG00000019891	Dcbld1	8	0.61445	0.0339888	1	0.46471	0.00475968	0	1.57546	0.000147021	1	1.64775	8.99593e-12	1	---	---	0	-0.62	0.004654	1	0.405385	0.00714	0.025122	0	1.30396	6.04e-06	1	0.123505	0.65	0	-1.0501	0.0007814	1	-0.543913	0.0114001	1	0.959	0.0125239	1	0.358972	0.685747	0	0.13767	0.0756	0
2	30139749	30141874	-1	ENSMUSG00000075419	Dolk	8	-0.187723	0.325915	0	-0.165625	0.406016	0	1.16616	0.000147021	1	2.11075	7.4858e-28	1	---	---	0	-0.329	0.005049	0	1.05052	0.000114	0.001602	1	0.821784	1.15e-05	1	0.536218	0.00193	1	-0.254199	0.293874	0	-0.103361	0.666133	0	0.834	0.0323378	1	0.61499	0.0648249	0	0.707475	2.48e-06	1
1	94803566	94805197	1	ENSMUSG00000047067	Dusp28	8	-0.261227	0.226995	0	-0.468825	0.0421757	0	2.22317	0.000147021	1	3.50274	5.01389e-43	1	2.91821	0.0169656	1	0.0937	0.541214	0	2.17629	3.87e-06	0.000275	1	1.87393	1.99e-08	1	0.227745	0.423	0	-0.410237	0.125423	0	0.00315515	0.994991	0	1.83	0.00436288	1	-0.21749	0.503144	0	0.940064	2.26e-06	1
X	96331469	96344330	1	ENSMUSG00000031217	Efnb1	8	0.0409776	0.92106	0	0.122619	0.663737	0	0.692952	0.000147021	1	0.903472	1.7522e-06	1	---	---	0	-0.382	0.008916	0	0.236585	0.419	0.521337	0	0.551649	0.000316841	1	0.504253	0.0417	1	-0.891471	0.0138515	1	-0.430616	0.036291	0	0.85	0.0291354	1	0.455165	0.502787	0	0.605743	0.000744	1
8	73063574	73116757	1	ENSMUSG00000070002	Ell	8	0.193724	0.408043	0	0.117141	0.410524	0	0.724599	0.000147021	1	1.00583	9.01181e-08	1	---	---	0	-0.386	0.00434	0	0.799175	0.00069	0.005058	1	0.809184	5.96e-06	1	0.486681	0.0698	0	-0.29043	0.265646	0	-0.26758	0.377182	0	0.792	0.026129	1	0.911319	0.0011638	1	0.829174	1.97e-06	1
2	165113531	165151979	-1	ENSMUSG00000017670	Elmo2	8	0.212827	0.144947	0	0.462052	9.13671e-10	0	0.625565	0.000147021	1	0.122279	0.543214	0	---	---	0	-0.35	0.004296	0	0.9487	0.000762	0.005406	1	0.792905	3.36e-08	1	1.11226	0.000579	1	-0.673037	0.0224218	1	-0.428761	0.0419625	0	1.22	0.00788032	1	1.01279	0.00085899	1	0.818772	2.3e-07	1
X	71500026	71506887	1	ENSMUSG00000001964	Emd	8	0.524994	1.64261e-05	1	0.910485	5.07688e-30	1	0.533912	0.000147021	1	0.516464	0.00313133	1	---	---	0	-0.25	0.020969	0	0.66443	0.00287	0.013294	1	0.792447	1.28e-05	1	0.273769	0.302	0	-0.716757	0.0760777	0	-0.146231	0.453525	0	0.412	0.0527487	0	0.556165	0.290651	0	0.637575	1.81e-06	1
4	151494440	151526480	-1	ENSMUSG00000028943	Espn	8	-0.249906	0.516304	0	1.32395	5.02388e-06	1	4.13549	0.000147021	1	5.25985	1.06406e-58	1	6.24004	2.16244e-19	1	-0.403	0.006819	0	0.55693	0.00318	0.014273	1	---	---	0	1.19979	0.0577	0	-0.468474	0.0896624	0	-0.0282598	0.935535	0	0.316	0.291132	0	1.25929	0.00852841	1	0.601561	3.12e-06	1
2	151795134	151805955	-1	ENSMUSG00000027459	Fam110a	8	0.264771	0.200063	0	1.2036	3.9114e-08	1	0.770661	0.000147021	1	0.731642	0.00322463	1	---	---	0	-0.142	0.17653	0	0.881212	0.00672	0.024096	1	---	---	0	0.450286	0.302	0	-1.26773	0.0056693	1	-0.209109	0.320668	0	1.16	0.048972	1	0.643042	0.163338	0	0.989032	1.76e-07	1
X	50596592	50622982	-1	ENSMUSG00000036022	Fam122b	8	-0.367465	0.128022	0	0.0229132	0.91269	0	1.58973	0.000147021	1	4.16784	1.05025e-81	1	---	---	0	-1	0.000511	1	-1.03357	0.00939	0.030502	-1	1.48999	9.6e-09	1	0.429196	0.411	0	-1.14672	0.0021848	1	-0.13857	0.537808	0	1.48	0.00827199	1	1.03815	0.021139	1	1.46888	2.68e-09	1
4	43045286	43059092	-1	ENSMUSG00000036002	Fam214b	8	0.315318	0.346638	0	-1.5315	3.09972e-24	-1	1.23418	0.000147021	1	1.67871	3.09216e-18	1	---	---	0	-0.395	0.005194	0	0.646985	0.0116	0.03538	1	0.371336	0.000305538	1	1.08525	0.00152	1	-0.576272	0.0211713	1	-0.531343	0.0103334	1	1.5	0.0015596	1	1.30117	0.00150567	1	0.48622	3.53e-05	0
7	4704828	4722904	-1	ENSMUSG00000092518	Fam71e2	8	0.673645	0.209508	0	1.92234	0.000134797	1	---	---	0	---	---	0	---	---	0	-0.0303	0.855584	0	---	---	---	0	---	---	0	2.54748	0.000565	1	-3.45942	0.0030145	1	-2.6147	8.29e-05	1	2.59	0.00338006	1	4.40285	5.381e-05	1	0.832004	1.11e-07	1
7	28856255	28905881	1	ENSMUSG00000047730	Fcgbp	8	0.92678	0.0635437	0	1.06825	0.0416479	1	---	---	0	6.29215	1.74874e-18	1	3.34405	3.12742e-09	1	---	---	0	0.794987	0.000155	0.001949	1	---	---	0	1.1317	5.54e-05	1	-2.19943	0.0009809	1	-0.539674	0.0503226	0	1.61	0.00066521	1	2.7945	0.00300513	1	---	---	0
2	163292115	163298365	-1	ENSMUSG00000048486	Fitm2	8	-0.103379	0.679836	0	0.757977	2.47998e-05	1	---	---	0	1.44934	1.84814e-14	1	---	---	0	-0.151	0.114951	0	0.638598	0.00376	0.016008	1	0.949946	3.75e-07	1	0.524662	0.0115	1	-0.044113	0.882254	0	-0.352237	0.0655944	0	0.603	0.0148352	1	0.446156	0.0196453	0	0.554368	0.000201	1
12	86814840	86818223	1	ENSMUSG00000021250	Fos	8	1.22516	2.14507e-05	1	0.546465	0.0165543	1	2.17967	0.000147021	1	2.99465	1.20778e-39	1	---	---	0	-0.105	0.465968	0	0.271913	0.269	0.370165	0	1.08621	2.87e-06	1	0.219221	0.932	0	-0.579146	0.0921733	0	-0.831526	0.0031086	1	0.665	0.784868	0	1.02637	0.207332	0	1.06491	1.31e-06	1
19	5447703	5455945	1	ENSMUSG00000024912	Fosl1	8	0.687538	0.208158	0	3.08618	3.07914e-12	1	2.37768	0.000147021	1	2.193	3.20105e-36	1	1.06281	0.0557933	1	-0.322	0.008059	0	0.237102	0.606	0.689931	0	2.38772	1.33e-10	1	-0.134649	0.663	0	-0.816471	0.0076886	1	-0.310297	0.130328	0	0.878	0.0115962	1	-0.629562	0.0162155	-1	1.95924	2.23e-06	1
3	116581145	116606668	1	ENSMUSG00000033386	Frrs1	8	0.456896	0.00199675	0	1.79126	2.64359e-43	1	0.685288	0.000147021	1	0.490137	0.0212531	0	---	---	0	-0.648	0.002865	1	0.253055	0.399	0.501219	0	---	---	0	0.707541	0.00179	1	-0.747803	0.0040932	1	-0.59417	0.019087	1	0.925	0.0141444	1	0.950803	0.00153094	1	0.382061	3.16e-05	0
10	111422504	111439687	-1	ENSMUSG00000056888	Glipr1	8	0.727051	1.43129e-09	1	1.68504	9.24354e-29	1	1.21285	0.000147021	1	1.21453	9.88288e-12	1	---	---	0	-0.357	0.101952	0	0.746687	0.338	0.441153	0	---	---	0	2.82453	1.11e-05	1	-1.50691	0.0014894	1	-0.805848	0.0050787	1	2.05	0.0132552	1	-0.595687	0.291173	0	-0.0292808	0.777	0
12	106270899	106279120	1	ENSMUSG00000021102	Glrx5	8	-0.808108	0.000539052	-1	0.44253	0.00434761	0	1.3059	0.000147021	1	1.79347	8.30482e-27	1	---	---	0	-0.539	0.002511	1	0.743675	0.000205	0.002316	1	0.845871	1.18e-05	1	0.206448	0.194	0	-1.65706	0.0010417	1	-0.884841	0.0176816	1	0.606	0.0142986	1	-0.0127194	0.97471	0	0.427621	5.05e-05	0
5	115119412	115140993	-1	ENSMUSG00000011884	Gltp	8	-0.0347333	0.859223	0	-0.0392231	0.751858	0	0.894033	0.000147021	1	1.89089	4.17913e-29	1	2.49171	0.00110409	1	-0.463	0.002927	0	1.40034	0.00134	0.007943	1	0.933059	6.54e-06	1	0.420715	0.203	0	-0.171014	0.557196	0	-0.318719	0.0899351	0	0.878	0.013583	1	0.49644	0.344131	0	0.977333	7.13e-08	1
10	80965051	80986970	-1	ENSMUSG00000034792	Gna15	8	0.589506	0.00290774	1	1.56117	1.90947e-25	1	---	---	0	3.17116	4.6094e-11	1	---	---	0	-1.3	0.000553	1	0.270863	0.0528	0.10721	0	---	---	0	0.496721	0.114	0	-0.207188	0.390571	0	-0.267842	0.152834	0	0.823	0.00386825	1	2.40172	0.0388372	1	2.68858	8.89e-10	1
5	147760233	147767190	1	ENSMUSG00000016503	Gtf3a	8	-0.0367552	0.874268	0	0.732024	3.8199e-10	1	0.508703	0.000147021	1	1.39376	1.55201e-15	1	---	---	0	-0.188	0.069751	0	1.16091	0.00127	0.007675	1	---	---	0	-0.215428	0.292	0	-0.643975	0.0080434	1	-0.232706	0.300468	0	0.539	0.0239195	1	0.0466577	0.847024	0	0.795471	1e-06	1
14	55471573	55489798	-1	ENSMUSG00000057156	Homez	8	0.46243	0.00116515	0	0.430537	0.0041032	0	1.67143	0.000147021	1	2.10035	7.08332e-18	1	3.14732	0.000878934	1	-0.785	0.00171	1	1.2256	0.000204	0.002306	1	0.8206	2.05e-05	1	0.312508	0.223	0	-0.766971	0.111788	0	-0.478736	0.0276458	0	1.45	0.00336643	1	0.68042	0.0875066	0	0.683552	1.05e-06	1
7	148375004	148379904	-1	ENSMUSG00000025499	Hras	8	-0.16467	0.501739	0	0.943824	4.97355e-10	1	1.36055	0.000147021	1	1.70716	2.93012e-26	1	1.0666	0.0140615	1	-0.424	0.003955	0	1.2236	0.00069	0.005058	1	0.44159	1.17e-06	1	0.789348	0.0563	0	-0.980812	0.0161421	1	-0.472357	0.0236055	0	0.962	0.00425007	1	0.259375	0.0452915	0	0.462953	8.65e-06	0
9	27106813	27142348	1	ENSMUSG00000034275	Igsf9b	8	1.65617	6.03402e-11	1	1.56514	0.00187103	1	3.60431	0.000147021	1	2.9572	1.83453e-23	1	---	---	0	-1.12	0.000666	1	---	---	---	0	0.852742	1.94e-07	1	---	---	0	---	---	0	---	---	0	---	---	0	---	---	0	0.853571	2.87e-07	1
1	182260607	182354933	1	ENSMUSG00000038855	Itpkb	8	-0.0216636	0.940299	0	-0.167905	0.107313	0	1.32051	0.000147021	1	3.12883	1.3028e-63	1	2.21771	0.014551	1	-0.38	0.008186	0	1.29661	2.31e-06	0.000226	1	1.81311	5.82e-11	1	0.395413	0.315	0	-0.276997	0.1951	0	-0.200341	0.434709	0	1.54	0.00052837	1	1.02012	0.0214287	1	1.82549	4.49e-09	1
1	108616987	108656319	-1	ENSMUSG00000009905	Kdsr	8	0.0879567	0.699725	0	0.611586	9.37416e-11	1	1.163	0.000147021	1	0.922062	3.65254e-07	1	---	---	0	-0.138	0.293517	0	-0.0733775	0.599	0.684031	0	---	---	0	0.541669	0.00867	1	0.239137	0.388158	0	0.191277	0.47426	0	0.812	0.00631857	1	0.72011	0.00208238	1	0.623436	2.67e-06	1
11	70514050	70545466	1	ENSMUSG00000020821	Kif1c	8	0.976273	8.0226e-30	1	1.48444	1.46453e-60	1	---	---	0	0.0965342	0.618253	0	---	---	0	-0.404	0.052443	0	0.674473	0.00115	0.007168	1	1.637	1.5e-06	1	0.617099	0.00051	1	-0.215499	0.303104	0	-0.331135	0.100486	0	0.445	0.11129	0	0.657123	0.0330339	1	1.40761	1.22e-09	1
1	67047091	67085446	-1	ENSMUSG00000026000	Lancl1	8	-0.0575278	0.848463	0	0.206232	0.171624	0	0.656093	0.000147021	1	2.20739	4.62975e-31	1	---	---	0	-0.54	0.00304	1	1.00286	0.000272	0.002755	1	1.08228	1.18e-06	1	0.228321	0.316	0	-1.14759	0.0023746	1	-0.396742	0.0770842	0	0.387	0.081194	0	0.731496	0.00737646	1	1.03289	1.66e-08	1
15	34167781	34214050	1	ENSMUSG00000022257	Laptm4b	8	0.846623	0.00017674	1	0.467336	0.107268	0	0.930719	0.000147021	1	1.62407	5.70462e-23	1	1.60067	0.0503764	1	-0.254	0.070923	0	0.518683	0.0126	0.037707	1	0.523411	4.46e-06	1	0.426836	0.0603	0	-0.414012	0.0262156	0	-0.140535	0.466878	0	1.08	0.00064405	1	1.09054	0.00038097	1	0.456191	2.78e-05	0
10	77360320	77365281	-1	ENSMUSG00000051652	Lrrc3	8	0.583196	0.0395905	1	0.362189	0.238562	0	---	---	0	3.48183	1.64257e-32	1	1.91901	0.000975959	1	-0.12	0.512739	0	0.549385	0.00133	0.007908	1	1.20951	1.76e-07	1	0.320554	0.0591	0	0.0506856	0.878504	0	0.11189	0.756917	0	0.886	0.00801525	1	0.160257	0.463788	0	0.846925	1.09e-05	1
12	82815937	82882157	-1	ENSMUSG00000042724	Map3k9	8	0.895903	0.000478308	1	0.78871	7.3189e-10	1	---	---	0	5.20388	1.26274e-55	1	---	---	0	-0.26	0.171025	0	-0.01857	0.864	0.89888	0	1.36533	5.92e-07	1	0.56088	0.0318	1	-0.500269	0.163669	0	0.356713	0.0653836	0	0.394	0.194072	0	0.775368	0.0359682	1	1.43435	3.61e-09	1
3	51464282	51486597	1	ENSMUSG00000074604	Mgst2	8	0.174414	0.423449	0	-0.189886	0.468345	0	0.521804	0.0352837	1	1.83963	0.000116837	1	---	---	0	-0.279	0.130977	0	0.64651	0.00363	0.015631	1	1.56006	3.17e-08	1	0.0828419	0.91	0	-2.43947	3.89e-05	1	-0.49156	0.0724093	0	0.375	0.168512	0	1.19234	0.0351998	1	1.28529	4.84e-06	1
5	115592990	115608188	-1	ENSMUSG00000048578	Mlec	8	0.333523	0.000351252	0	0.612786	3.24879e-20	1	0.332449	0.000147021	0	0.826122	2.5293e-06	1	---	---	0	-0.378	0.005378	0	0.653815	0.00405	0.016881	1	1.10018	1.87e-08	1	0.338014	0.0379	0	-0.293445	0.14995	0	-0.200517	0.294221	0	0.711	0.0326009	1	1.08687	0.00464095	1	0.967742	1.25e-08	1
5	89149880	89191083	1	ENSMUSG00000006262	Mob1b	8	0.036179	0.880757	0	0.120045	0.477215	0	1.53179	0.000147021	1	1.13842	8.23044e-12	1	---	---	0	-0.536	0.003014	1	0.054115	0.771	0.827578	0	0.53098	3.44e-06	1	0.594197	0.0811	0	-0.606794	0.17848	0	-0.321479	0.100583	0	0.744	0.0127621	1	0.631295	0.00225822	1	0.673184	8.25e-06	1
8	86773805	86781225	-1	ENSMUSG00000004996	Mri1	8	-0.05874	0.785329	0	0.544147	9.58197e-07	1	1.26003	0.000147021	1	0.979264	9.40688e-06	1	1.58544	0.00058635	1	-0.345	0.015633	0	0.352297	0.00589	0.021921	0	1.00426	2.18e-07	1	0.0954906	0.608	0	-0.665781	0.0452838	1	-0.207128	0.414658	0	0.692	0.0216499	1	0.637522	0.0150582	1	0.384279	0.0004	0
17	88374390	88390223	1	ENSMUSG00000005370	Msh6	8	0.227641	0.126981	0	1.30545	1.55071e-79	1	1.37999	0.000147021	1	2.25755	3.35168e-36	1	1.774	0.0211107	1	-0.697	0.004293	1	0.503517	0.0275	0.066169	0	1.20395	1.8e-05	1	0.16529	0.71	0	-1.11937	0.0016305	1	-0.366304	0.0521739	0	0.891	0.0162567	1	0.3227	0.176824	0	0.18618	0.0039	0
9	119245052	119250529	-1	ENSMUSG00000032508	Myd88	8	0.450418	0.0346496	0	0.145375	0.238614	0	0.826556	0.000147021	1	0.939509	2.92084e-06	1	---	---	0	-0.122	0.219691	0	1.08903	8.39e-05	0.00132	1	0.655984	7.86e-07	1	0.1376	0.431	0	-0.285953	0.104561	0	-0.294049	0.115169	0	0.782	0.0090885	1	0.619742	0.0267987	1	0.660343	7.2e-06	1
8	98200880	98239019	1	ENSMUSG00000036564	Ndrg4	8	0.527202	0.285158	0	0.868113	0.0991066	0	0.829172	0.000147021	1	2.64045	1.37627e-52	1	2.15026	0.0196414	1	-0.207	0.04875	0	0.403235	0.0651	0.125679	0	0.421188	0.000190863	1	1.35046	5.21e-05	1	-0.476926	0.0951373	0	-0.528337	0.01594	1	1.31	0.00201623	1	1.23409	0.0262603	1	0.472783	8.79e-06	0
19	46379227	46386580	1	ENSMUSG00000025225	Nfkb2	8	0.413321	0.00230651	0	0.581362	9.18486e-23	1	0.685131	0.000147021	1	1.22954	2.37359e-12	1	---	---	0	0.0145	0.889493	0	0.70294	0.000436	0.003738	1	0.961001	3.57e-06	1	-0.198586	0.47	0	-0.450988	0.40076	0	-0.196204	0.326562	0	0.862	0.0138104	1	-0.0890646	0.753711	0	0.697075	1.17e-06	1
8	96996663	97051172	1	ENSMUSG00000074151	Nlrc5	8	0.151875	0.292996	0	0.366163	1.58292e-05	0	---	---	0	4.26938	1.41859e-16	1	---	---	0	-0.458	0.061371	0	0.102602	0.362	0.465271	0	4.33778	8.06e-12	1	0.850952	0.0217	1	-0.731586	0.0267744	1	-0.076614	0.788707	0	1.07	0.00788716	1	1.5962	0.0232319	1	4.29129	2.62e-11	1
11	120317920	120319382	-1	ENSMUSG00000039670	Oxld1	8	0.922743	0.000150746	1	1.7862	7.01763e-21	1	1.15553	0.000147021	1	0.480993	0.247368	0	---	---	0	-0.0498	0.632487	0	2.29213	5.46e-07	0.000163	1	---	---	0	0.11406	0.795	0	-0.741123	0.014238	1	-0.450122	0.108062	0	1.11	0.0118689	1	1.30767	0.00170396	1	0.549073	0.00134	1
16	17561978	17577893	1	ENSMUSG00000022758	P2rx6	8	0.548244	0.332303	0	1.25632	0.0174945	1	---	---	0	0.764467	0.0575746	0	3.23332	9.42982e-06	1	-0.436	0.048577	0	0.556212	0.00037	0.003359	1	2.10265	5.89e-09	1	0.240239	0.324	0	-0.798222	0.0257045	1	-0.411081	0.139395	0	0.601	0.0138104	1	0.539444	0.178721	0	1.70537	5.8e-09	1
4	133952235	133983328	1	ENSMUSG00000037366	Pafah2	8	0.0843963	0.860361	0	0.57027	0.081085	0	0.392662	0.000147021	0	0.912444	3.18106e-07	1	---	---	0	-0.363	0.011602	0	0.670497	0.003	0.013723	1	1.30781	1.25e-07	1	0.720895	0.00166	1	-0.157357	0.523989	0	-0.131876	0.52665	0	0.751	0.0449035	1	0.688311	0.0153927	1	1.29014	4.59e-09	1
X	147955215	148068402	1	ENSMUSG00000041229	Phf8	8	0.203617	0.0579532	0	0.155621	0.115806	0	0.927474	0.000147021	1	1.77641	3.67204e-22	1	1.79423	0.0410922	1	-0.365	0.005648	0	1.04731	9.33e-05	0.001405	1	0.905443	3.46e-07	1	0.0731108	0.841	0	-0.232939	0.411326	0	-0.471083	0.0887185	0	1.12	0.00402191	1	0.621951	0.0341713	1	0.887167	2.81e-08	1
11	51398259	51417991	1	ENSMUSG00000020359	Phykpl	8	-0.100306	0.517901	0	0.307418	0.00228063	0	1.30153	0.01974	1	2.24308	1.76126e-24	1	1.90995	0.00966363	1	-0.226	0.05594	0	-0.200437	0.0991	0.172745	0	0.906375	7.2e-09	1	0.301881	0.113	0	-0.281196	0.146499	0	-0.107789	0.684999	0	1.15	0.0023883	1	0.972564	0.00039088	1	0.945388	3.42e-07	1
4	115894223	115975661	1	ENSMUSG00000028698	Pik3r3	8	0.762015	0.00219837	1	0.450624	0.0441565	0	1.52336	0.000147021	1	0.316239	0.127341	0	1.9953	0.0156891	1	-0.538	0.009987	1	-0.33871	0.301	0.403049	0	---	---	0	1.35688	3.19e-05	1	0.452387	0.0299775	0	0.0283004	0.932396	0	1.17	0.0167603	1	1.67236	0.00353932	1	0.749331	2.99e-06	1
19	4099998	4113965	1	ENSMUSG00000024851	Pitpnm1	8	0.0607162	0.779337	0	-0.333374	0.000472384	0	0.922321	0.000147021	1	2.47241	2.53134e-43	1	1.50683	0.015193	1	-0.139	0.376847	0	0.829905	0.00104	0.006703	1	1.02791	5.99e-06	1	0.457009	0.124	0	-0.476929	0.0185501	0	0.176716	0.492922	0	0.984	0.00486119	1	0.398436	0.0342421	0	1.07519	8.92e-06	1
5	124568699	124699769	-1	ENSMUSG00000029406	Pitpnm2	8	0.416423	0.064227	0	1.2186	6.63355e-24	1	1.44131	0.000147021	1	0.888471	5.92989e-07	1	---	---	0	-0.693	0.001925	1	0.451018	0.0217	0.055788	0	---	---	0	1.05509	0.0017	1	-0.202972	0.413588	0	0.211791	0.400191	0	0.906	0.0534022	0	0.978255	0.00231582	1	1.68087	1.6e-08	1
13	111185252	111191052	1	ENSMUSG00000021701	Plk2	8	3.73198	4.92958e-51	1	4.75821	0	1	0.853962	0.000147021	1	0.254993	0.202359	0	---	---	0	-0.505	0.003955	1	-0.86068	0.00399	0.016695	-1	---	---	0	1.60334	0.000183	1	-0.355746	0.0827561	0	-0.64298	0.0076013	1	0.19	0.789045	0	1.05671	0.00542416	1	2.95739	1.77e-10	1
15	88985979	89011218	-1	ENSMUSG00000036606	Plxnb2	8	0.157407	0.536242	0	0.0127369	0.933402	0	0.506451	0.000147021	1	0.891631	1.80559e-07	1	---	---	0	-0.27	0.010325	0	0.82178	0.00149	0.008511	1	0.861995	0.000283763	1	1.00567	3.93e-05	1	-0.614087	0.00722	1	-0.0891675	0.716553	0	0.821	0.00779425	1	0.776003	0.27564	0	0.829426	2.44e-07	1
16	38525221	38550340	-1	ENSMUSG00000034064	Poglut1	8	0.119599	0.557868	0	0.37835	0.000751292	0	1.68876	0.000147021	1	1.15388	1.20011e-11	1	2.10446	0.00429991	1	-0.325	0.033314	0	0.08231	0.626	0.707096	0	0.254328	0.000243232	1	0.541289	0.0028	1	-0.734643	0.0049305	1	-0.397543	0.0664086	0	0.854	0.0101949	1	1.16551	0.0225629	1	0.257377	0.00112	0
5	138220077	138221338	1	ENSMUSG00000029725	Ppp1r35	8	-0.113561	0.536242	0	0.437891	0.0155789	0	0.797199	0.000147021	1	1.11602	5.63035e-05	1	---	---	0	-0.554	0.002911	1	1.26724	3.79e-05	0.000845	1	0.58272	2.04e-05	1	0.295357	0.535	0	-1.32647	0.0191861	1	-0.428002	0.122907	0	0.65	0.124944	0	1.05341	0.00734079	1	0.647668	4.67e-06	1
2	32006602	32090057	1	ENSMUSG00000039262	Prrc2b	8	-0.00403845	0.989479	0	0.42674	9.29514e-05	0	0.516802	0.000147021	1	0.790721	5.93474e-06	1	1.34417	0.072993	1	-0.505	0.015131	1	0.59214	0.000378	0.003413	1	0.345794	5.92e-05	1	0.276185	0.0909	0	-0.456989	0.0391304	0	-0.248909	0.150494	0	0.529	0.027579	1	0.692405	0.00186592	1	0.369805	2.5e-05	0
14	66772094	66899889	-1	ENSMUSG00000059456	Ptk2b	8	0.194915	0.219207	0	0.169284	0.0284866	0	0.690079	0.000147021	1	0.367565	0.0536648	0	---	---	0	-0.938	0.00045	1	0.731672	0.0469	0.098327	0	---	---	0	2.12296	3.19e-05	1	-1.1024	0.0025235	1	-0.833765	0.0014557	1	1.63	0.0462059	1	1.60886	0.00136371	1	1.68619	5.31e-10	1
9	43552659	43615537	1	ENSMUSG00000032012	Pvrl1	8	0.230531	0.49086	0	1.01847	6.07798e-06	1	2.23893	0.000147021	1	0.725161	0.000125175	1	1.82146	0.000180963	1	-0.536	0.003244	1	0.330693	0.0149	0.042336	0	0.444964	0.000448373	1	0.773641	0.0111	1	-0.180632	0.566202	0	0.174117	0.472279	0	0.882	0.0319517	1	-0.116072	0.756648	0	0.438105	0.0002	0
10	114726919	114752647	-1	ENSMUSG00000020132	Rab21	8	0.072846	0.616963	0	0.0398722	0.745753	0	0.832176	0.000147021	1	0.660754	5.4122e-05	1	---	---	0	-0.387	0.007823	0	-0.84617	0.0014	0.008158	-1	0.628708	7.67e-05	1	0.610407	3.22e-05	1	-0.560639	0.009209	1	-0.32591	0.0750263	0	0.779	0.0131259	1	0.664336	0.00698103	1	0.947136	2.82e-07	1
X	158155001	158217428	1	ENSMUSG00000043518	Rai2	8	0.853729	0.107501	0	0.584615	0.305079	0	3.07717	0.000147021	1	7.24592	4.98242e-94	1	5.81633	1.03029e-06	1	-0.414	0.036937	0	1.02038	2.69e-05	0.000705	1	0.98911	0.00034221	1	0.547543	0.00282	1	-1.21804	0.0054629	1	-0.385916	0.152484	0	2.08	0.00209074	1	0.37566	0.0372888	0	0.268	0.0343	0
11	59776683	59778446	-1	ENSMUSG00000049892	Rasd1	8	2.10349	1.1489e-11	1	2.94087	2.55183e-23	1	---	---	0	6.40957	4.11658e-28	1	---	---	0	0.049	0.797837	0	0.731725	0.000335	0.003147	1	1.08699	6.54e-07	1	0.187555	0.656	0	-0.846055	0.0049112	1	0.21205	0.262336	0	0.228	0.731601	0	-0.217149	0.466501	0	1.12284	6.33e-07	1
19	5050808	5057071	1	ENSMUSG00000024883	Rin1	8	0.4738	0.132473	0	1.12919	1.099e-06	1	0.790728	0.000147021	1	-0.416361	0.0164396	0	---	---	0	-0.446	0.003955	0	0.401795	0.0258	0.063125	0	0.771683	6.24e-05	1	0.628818	0.00626	1	-0.809759	0.0050302	1	-0.343991	0.0648959	0	0.648	0.0216827	1	0.485364	0.0709489	0	0.861402	5.62e-08	1
2	118860526	118865505	1	ENSMUSG00000027324	Rpusd2	8	0.239361	0.193523	0	1.47809	1.16322e-40	1	1.04406	0.000147021	1	1.56312	5.52214e-08	1	---	---	0	-0.434	0.011154	0	1.27035	0.00023	0.00249	1	0.717851	0.000182606	1	0.192812	0.321	0	0.228177	0.211757	0	-0.458263	0.0470791	0	0.409	0.200915	0	0.678007	0.0485461	1	0.651946	6.8e-06	1
5	92872899	92934634	-1	ENSMUSG00000029426	Scarb2	8	0.163308	0.185887	0	-0.399576	0.000117477	0	0.727404	0.000147021	1	0.802535	1.15503e-06	1	---	---	0	-0.185	0.165581	0	0.568357	0.000749	0.005345	1	0.897016	2.43e-06	1	0.645319	0.00515	1	-0.890064	0.0016504	1	-0.403945	0.031133	0	0.396	0.0462717	0	1.02153	0.00161056	1	0.869308	1.77e-07	1
4	120077886	120202804	1	ENSMUSG00000000085	Scmh1	8	-0.402985	0.0134989	0	-0.76217	2.85146e-06	-1	2.36563	0.000147021	1	0.995525	7.86422e-08	1	1.16464	0.0402564	1	-0.269	0.041976	0	0.702665	0.00127	0.00767	1	---	---	0	0.74258	0.000417	1	-1.58045	0.00169	1	-0.528182	0.0118081	1	1.62	0.00509236	1	1.86165	3.37e-05	1	0.465386	0.000564	0
9	44946520	44962235	1	ENSMUSG00000046480	Scn4b	8	2.29529	2.65456e-11	1	3.6453	7.88827e-18	1	---	---	0	7.72851	3.07494e-71	1	2.98911	0.030534	1	-0.251	0.383094	0	0.135593	0.198	0.291705	0	1.33197	0.000217969	1	0.356958	0.0458	0	-0.359295	0.179774	0	0.0995276	0.651849	0	0.592	0.0564774	0	0.533727	0.0321438	1	1.16086	3.49e-06	1
15	76287868	76289898	1	ENSMUSG00000034161	Scx	8	-0.396448	0.191596	0	-0.213095	0.469411	0	3.17613	0.0416401	1	1.17015	0.000274987	1	3.8013	6.0553e-20	1	-0.032	0.771097	0	0.96073	0.00284	0.013227	1	0.919134	0.000787925	1	0.0937131	0.736	0	0.334589	0.148224	0	0.153886	0.50703	0	0.783	0.0340732	1	-0.21688	0.584239	0	0.948762	3.97e-06	1
4	133683321	133684704	-1	ENSMUSG00000028843	Sh3bgrl3	8	0.0775487	0.763158	0	0.0817849	0.527998	0	1.32516	0.000147021	1	1.93482	3.86319e-30	1	1.14751	0.0053219	1	-0.25	0.023456	0	0.948925	1.8e-05	0.00056	1	1.2279	1.66e-07	1	0.359866	0.0902	0	-0.772433	0.0210886	1	-0.191569	0.342319	0	1.05	0.00276118	1	0.367922	0.331873	0	0.658787	8.29e-06	1
4	61923596	61959445	1	ENSMUSG00000066152	Slc31a2	8	0.116378	0.687812	0	-0.0928663	0.524096	0	0.204753	0.0475658	0	0.801061	0.000758145	1	1.76404	0.0136123	1	-0.276	0.016547	0	0.452748	0.0157	0.044011	0	0.637323	0.000868432	1	0.797193	0.00206	1	-0.889275	0.207961	0	-0.243878	0.242559	0	1.51	0.00014077	1	1.58782	0.00750802	1	0.876163	3.94e-06	1
3	63737429	63768690	-1	ENSMUSG00000027822	Slc33a1	8	0.125096	0.571088	0	0.0999957	0.629733	0	1.34245	0.000147021	1	1.26332	5.78121e-13	1	---	---	0	-0.572	0.001737	1	-1.02728	0.000254	0.002646	-1	1.70864	1.73e-08	1	0.507625	0.0981	0	-0.802531	0.0770684	0	-0.606609	0.0269999	1	0.848	0.00758967	1	0.845424	0.00796116	1	1.8518	6.15e-09	1
3	10417819	10440124	-1	ENSMUSG00000027534	Snx16	8	0.47876	0.0451275	0	0.896492	9.19791e-06	1	0.625909	0.000147021	1	1.22299	5.32395e-07	1	---	---	0	-0.621	0.00279	1	-0.874498	0.000211	0.002349	-1	---	---	0	0.670619	0.00975	1	-0.327846	0.179523	0	-0.612538	0.005355	1	0.409	0.274256	0	0.574339	0.0129365	1	0.845143	6.85e-06	1
1	74648019	74683468	1	ENSMUSG00000033276	Stk36	8	0.702996	0.190858	0	0.480205	0.406639	0	1.08773	0.000147021	1	1.11337	2.64817e-05	1	1.66943	0.028942	1	-0.115	0.322358	0	0.301582	0.0127	0.03779	0	0.958182	8.26e-06	1	0.444961	0.0253	0	-0.330934	0.288868	0	0.0603705	0.837455	0	1.08	0.00518639	1	0.635899	0.010276	1	0.907655	3.83e-06	1
12	81891546	81981819	1	ENSMUSG00000021133	Susd6	8	0.337784	0.00754174	0	0.73365	2.38394e-26	1	---	---	0	0.384262	0.020468	0	---	---	0	-0.0455	0.600822	0	0.580518	0.000152	0.001921	1	1.3735	1.74e-06	1	1.14919	0.0061	1	-0.475581	0.100322	0	-0.434662	0.060582	0	1.48	0.00637385	1	2.61163	8.52e-05	1	1.46135	6.82e-10	1
18	14941754	15058868	1	ENSMUSG00000054321	Taf4b	8	0.407898	0.103524	0	1.2299	7.1275e-43	1	1.9277	0.000147021	1	2.01615	3.65668e-13	1	3.31407	0.0402564	1	-0.613	0.002128	1	0.223562	0.0555	0.111324	0	---	---	0	0.315423	0.296	0	-1.14816	0.0009341	1	-0.753069	0.0408471	1	1.18	0.00501105	1	-0.659378	0.0638783	0	0.13713	0.0604	0
4	135803644	135830813	1	ENSMUSG00000001604	Tcea3	8	0.612203	0.233933	0	-0.820998	0.119471	0	0.490836	0.000416113	0	2.18341	3.35819e-12	1	2.61119	3.13944e-06	1	-0.856	0.001195	1	1.32629	0.00061	0.004663	1	---	---	0	1.325	0.000563	1	-2.49582	0.0001533	1	-1.4561	0.0010663	1	1.77	0.010821	1	2.479	0.00401507	1	-0.302261	0.00148	0
6	72305441	72309756	1	ENSMUSG00000055912	Tmem150a	8	0.825739	2.13834e-06	1	1.18898	8.78203e-14	1	0.825585	0.00200119	1	1.11421	4.23029e-11	1	---	---	0	-0.433	0.00531	0	0.37649	0.0126	0.037729	0	---	---	0	0.745852	0.137	0	0.0290651	0.944979	0	-0.164352	0.561693	0	0.86	0.0487596	1	0.878748	0.0416932	1	1.66653	1.56e-08	1
X	35549750	35605616	-1	ENSMUSG00000036502	Tmem255a	8	0.631991	0.0397117	1	1.25589	1.29423e-09	1	---	---	0	6.76656	3.40946e-46	1	---	---	0	-0.682	0.002578	1	0.171508	0.0656	0.126498	0	1.65688	2.62e-05	1	0.113244	0.59	0	-1.00582	0.0159483	1	-0.620977	0.0210197	1	1.23	0.01549	1	0.0888268	0.672339	0	-0.040449	0.712	0
2	30808479	30814535	1	ENSMUSG00000026848	Tor1b	8	0.216616	0.0279099	0	0.797429	6.27083e-12	1	0.696541	0.000147021	1	0.794099	4.82135e-06	1	---	---	0	-0.229	0.061527	0	0.32614	0.0128	0.038105	0	0.639427	8.58e-05	1	0.541281	0.0127	1	0.0528652	0.878905	0	0.0469272	0.867317	0	0.632	0.0216414	1	0.35082	0.0209282	0	0.855988	9.69e-08	1
7	112893334	112900738	-1	ENSMUSG00000030894	Tpp1	8	0.163313	0.140879	0	0.137161	0.25522	0	0.642258	0.000147021	1	1.50363	1.47937e-18	1	---	---	0	-0.315	0.012306	0	0.05869	0.696	0.766579	0	0.802086	1.97e-06	1	1.18417	2.57e-05	1	-0.145747	0.489251	0	-0.200362	0.403565	0	1.16	0.00190055	1	1.84568	5.475e-05	1	0.765929	4.32e-06	1
11	115676038	115684408	1	ENSMUSG00000020781	Tsen54	8	0.754225	1.95037e-06	1	1.86108	2.93343e-66	1	0.847446	0.000147021	1	0.424745	0.0950197	0	---	---	0	-0.156	0.076422	0	1.02755	2.95e-05	0.00074	1	0.452458	0.00077498	1	0.410756	0.311	0	-0.554041	0.0177215	1	-0.194832	0.358578	0	0.857	0.00895005	1	0.226869	0.182092	0	0.489611	1.1e-05	0
12	92639433	92778949	1	ENSMUSG00000020963	Tshr	8	0.359045	0.567417	0	1.04259	0.055358	0	---	---	0	4.28836	1.08394e-22	1	3.33008	0.0170715	1	-1.88	0.000363	1	0.125222	0.171	0.26119	0	1.53129	1.98e-05	1	0.743998	0.00413	1	-1.21638	0.0266785	1	0.128878	0.519196	0	0.782	0.0215471	1	-0.191275	0.205526	0	0.685343	1.1e-05	1
2	25854063	25877267	-1	ENSMUSG00000036352	Ubac1	8	-0.43844	0.111331	0	0.716945	3.07124e-11	1	0.988503	0.000147021	1	0.709698	0.000255495	1	---	---	0	-0.45	0.004638	0	0.911865	3.49e-05	0.000806	1	0.981582	1.05e-06	1	0.191504	0.352	0	-0.455771	0.0486829	0	-0.337008	0.0723096	0	0.727	0.00452697	1	0.612469	0.00263036	1	0.591515	2.59e-06	1
17	56853355	56857122	-1	ENSMUSG00000054723	Vmac	8	0.868192	3.04748e-06	1	0.762218	1.09485e-05	1	0.356695	0.000675754	0	0.964919	0.000119133	1	---	---	0	0.188	0.356355	0	1.16779	0.0001	0.00147	1	---	---	0	0.567883	0.0417	1	-0.282032	0.172565	0	-0.0749345	0.780241	0	0.51	0.417674	0	0.966214	0.00726682	1	0.582225	8.3e-05	1
4	132280812	132288461	-1	ENSMUSG00000037752	Xkr8	8	0.185268	0.320521	0	1.02611	3.02015e-12	1	0.753299	0.000147021	1	0.854671	0.000834952	1	---	---	0	-0.21	0.07678	0	1.09381	0.000377	0.003403	1	1.0256	6.55e-06	1	0.394091	0.0184	0	-0.628282	0.0046456	1	-0.211863	0.439375	0	0.797	0.0163771	1	0.442816	0.312312	0	0.405631	0.00316	0
16	20141136	20232646	1	ENSMUSG00000041215	Yeats2	8	0.505158	0.000463802	1	1.38567	1.0983e-56	1	0.537555	0.000147021	1	0.425758	0.0227577	0	---	---	0	-0.417	0.004533	0	0.0913575	0.37	0.473123	0	1.09472	2.75e-06	1	0.026312	0.962	0	-0.562014	0.0167071	1	-0.456392	0.0258043	0	0.623	0.0278656	1	0.843435	0.00142159	1	1.09656	7.26e-09	1
8	107996325	108008330	-1	ENSMUSG00000039199	Zdhhc1	8	0.565741	0.0257812	1	1.29784	3.20069e-11	1	---	---	0	0.697836	0.00275119	1	---	---	0	-0.285	0.022318	0	0.522397	0.00427	0.017519	1	1.21485	7.09e-08	1	0.234313	0.0833	0	-0.594045	0.0184503	1	-0.178152	0.580926	0	0.293	0.389467	0	0.310028	0.19018	0	1.30359	2.44e-07	1
7	148020917	148023865	1	ENSMUSG00000025481	1190003J15Rik	7	0.832942	0.0792902	0	1.65554	0.000997419	1	0.699394	0.00703769	1	7.72381	1.20358e-26	1	---	---	0	-0.0389	0.713784	0	0.436978	0.00392	0.016497	0	---	---	0	0.168115	0.744	0	-0.618176	0.0490328	1	0.114079	0.623757	0	0.985	0.0564584	0	1.29198	0.0270504	1	0.857061	8.73e-08	1
6	83106398	83112969	1	ENSMUSG00000030030	1700003E16Rik	7	0.258353	0.6979	0	0.636188	0.138507	0	3.30899	0.000147021	1	3.67048	1.29311e-22	1	6.8974	5.16433e-29	1	-0.688	0.004539	1	0.459005	0.00339	0.01492	0	2.06696	1.93e-12	1	-0.0972471	0.825	0	-0.238004	0.420926	0	0.128309	0.586638	0	0.467	0.04975	0	0.1017	0.665956	0	2.37896	3.86e-10	1
7	28338314	28367113	1	ENSMUSG00000049643	2310022A10Rik	7	0.383601	0.0105336	0	1.16193	2.81714e-16	1	0.808877	0.000147021	1	1.16217	2.54951e-08	1	---	---	0	-0.626	0.003721	1	1.37108	0.000415	0.003627	1	---	---	0	0.444783	0.405	0	-0.469424	0.0875011	0	-0.343616	0.103592	0	0.783	0.0384786	1	0.542471	0.00872031	1	0.290834	0.000944	0
2	29724246	29725305	-1	ENSMUSG00000039798	2600006K01Rik	7	---	---	0	---	---	0	---	---	0	2.90356	4.95578e-13	1	---	---	0	-0.448	0.057327	0	1.83262	5.44e-07	0.000163	1	---	---	0	0.474746	0.0647	0	-1.07986	0.0026351	1	-0.0428096	0.909982	0	1.19	0.00191854	1	1.05668	0.00247427	1	0.920809	4.43e-06	1
17	31194643	31252722	1	ENSMUSG00000024030	Abcg1	7	0.126332	0.47461	0	-1.15828	2.54249e-28	-1	0.575007	0.000147021	1	2.73884	9.42632e-23	1	3.44283	0.00014715	1	-0.235	0.163072	0	0.88776	0.0436	0.093056	0	1.16322	3.2e-07	1	1.25896	0.0087	1	-0.0472433	0.893844	0	0.201299	0.34248	0	1.7	0.00015882	1	1.78265	0.0186485	1	1.27283	2.39e-08	1
19	57107223	57389409	-1	ENSMUSG00000025085	Ablim1	7	-0.248232	0.303197	0	-0.448419	1.42888e-09	0	0.411975	0.000416113	0	0.687425	0.000122368	1	---	---	0	-0.441	0.004937	0	-0.474787	0.134	0.216441	0	1.72166	3.67e-09	1	0.585771	0.0956	0	-0.960779	0.0086057	1	-0.301614	0.113031	0	1.33	0.0211236	1	1.02075	0.00978142	1	1.88302	1.67e-09	1
3	35964901	35993866	1	ENSMUSG00000027710	Acad9	7	0.15978	0.118773	0	0.399916	3.76935e-05	0	0.84499	0.000147021	1	1.53935	1.98204e-19	1	---	---	0	-0.154	0.09205	0	-0.0968675	0.441	0.541369	0	0.984538	2.84e-08	1	0.0990639	0.567	0	0.29291	0.184332	0	-0.107149	0.679782	0	0.825	0.0147012	1	0.548335	0.0286318	1	0.981911	1.25e-08	1
13	68758920	69138419	-1	ENSMUSG00000021536	Adcy2	7	0.627158	NA	0	0.878288	0.0828908	0	---	---	0	2.14655	2.16174e-12	1	---	---	0	-0.569	0.009691	1	0.240313	0.171	0.261038	0	1.81474	1.36e-09	1	1.41492	2.1e-06	1	-0.986228	0.0012302	1	-0.0574259	0.837283	0	1.22	0.0137358	1	0.00298016	0.990595	0	1.82432	3.62e-09	1
2	127188944	127192957	1	ENSMUSG00000058620	Adra2b	7	1.10307	0.023724	1	1.74653	4.53612e-05	1	---	---	0	7.96307	2.43665e-13	1	2.30373	0.013267	1	0.0575	0.859287	0	0.291353	0.0208	0.054121	0	2.31194	2.09e-06	1	0.130097	0.384	0	-0.0887904	0.723762	0	-0.214216	0.294069	0	0.087	0.783639	0	-0.339756	0.0365976	0	2.26276	1.67e-09	1
4	155539399	155571536	-1	ENSMUSG00000041936	Agrn	7	1.35842	2.87989e-18	1	2.71818	6.22972e-86	1	---	---	0	1.55366	1.01767e-11	1	---	---	0	-0.141	0.086306	0	0.586645	0.0168	0.046125	1	0.907521	7.5e-05	1	0.177297	0.474	0	-0.573839	0.0275129	1	-0.174807	0.367335	0	0.77	0.00591796	1	0.615531	0.158264	0	0.15161	0.015	0
6	34304119	34318463	1	ENSMUSG00000029762	Akr1b8	7	0.849033	0.111459	0	0.484615	0.376689	0	0.748265	0.000147021	1	1.97484	5.47637e-29	1	---	---	0	-0.606	0.003343	1	0.377177	0.00848	0.028364	0	0.971781	0.00022267	1	0.540463	0.00156	1	-1.01215	0.0068118	1	-0.380846	0.0558857	0	0.731	0.00830261	1	0.615911	0.0616871	0	-0.236817	0.118	0
12	88041452	88067410	-1	ENSMUSG00000021257	Angel1	7	0.0927755	0.791446	0	0.296747	0.173546	0	2.57346	0.000147021	1	3.8931	8.55891e-57	1	3.13359	2.30521e-05	1	-0.269	0.037982	0	1.38114	4.66e-06	0.000302	1	0.773735	2.16e-05	1	0.158336	0.177	0	-0.150951	0.606789	0	0.0501994	0.929088	0	1	0.00216889	1	0.132298	0.480759	0	0.822741	5.32e-08	1
9	49223327	49235126	-1	ENSMUSG00000032257	Ankk1	7	0.244915	NA	0	0.395994	NA	0	5.57659	0.000147021	1	6.06349	1.97564e-100	1	3.24224	0.000693986	1	-0.552	0.002681	1	---	---	---	0	1.33232	4.38e-08	1	---	---	0	---	---	0	---	---	0	---	---	0	---	---	0	1.44658	5.08e-09	1
11	77283987	77303180	-1	ENSMUSG00000037907	Ankrd13b	7	1.14681	3.83978e-09	1	4.12202	2.2571e-92	1	0.922764	0.000147021	1	0.770708	5.62366e-05	1	---	---	0	-0.2	0.04852	0	1.02483	0.000201	0.002289	1	---	---	0	-0.0926091	0.844	0	0.4712	0.0252601	0	-0.0281151	0.931447	0	0.384	0.119016	0	-0.29998	0.396488	0	0.652134	7.43e-07	1
7	151774454	151937879	-1	ENSMUSG00000031075	Ano1	7	0.345804	0.581246	0	0.965287	0.0752271	0	---	---	0	1.9598	1.8013e-09	1	---	---	0	-1.24	0.000363	1	0.04761	0.701	0.770118	0	---	---	0	1.56671	0.00297	1	-1.81094	0.0002246	1	-0.638895	0.0062822	1	0.831	0.024244	1	0.969377	0.0323817	1	0.305586	0.00272	0
9	107987748	107996811	-1	ENSMUSG00000032590	Apeh	7	-0.336166	0.016832	0	0.07394	0.440152	0	0.735482	0.000147021	1	0.558235	0.00215775	1	---	---	0	-0.208	0.029573	0	0.944325	1.85e-05	0.00057	1	---	---	0	0.455163	0.00345	0	-0.697597	0.0215099	1	-0.313517	0.0952291	0	0.726	0.0626023	0	0.920066	0.00195794	1	0.947249	2.69e-08	1
X	91612456	91662432	1	ENSMUSG00000079508	Apoo	7	0.707344	0.00612506	1	1.5676	8.28203e-18	1	0.960463	0.000147021	1	0.792723	0.00313133	1	---	---	0	---	---	0	-0.42503	0.0516	0.105432	0	---	---	0	0.373171	0.0101	0	-0.666465	0.0158177	1	-0.315941	0.0933011	0	0.623	0.014585	1	0.311622	0.308945	0	0.527384	1.21e-05	1
8	125098537	125100807	-1	ENSMUSG00000006589	Aprt	7	0.407311	0.0142144	0	1.60093	2.9262e-59	1	0.420473	0.000147021	0	0.773781	1.04942e-05	1	---	---	0	-0.29	0.011613	0	0.73825	0.00114	0.007125	1	---	---	0	0.269114	0.239	0	-0.617747	0.0372534	1	-0.162472	0.447865	0	0.572	0.022164	1	0.529143	0.00458056	1	0.320389	0.000795	0
11	97276847	97363716	1	ENSMUSG00000049807	Arhgap23	7	-0.523297	0.349601	0	0.656907	0.000157401	1	0.570571	0.000147021	1	0.219266	0.228319	0	---	---	0	-0.338	0.011154	0	0.827758	0.000168	0.002047	1	---	---	0	0.860814	0.0216	1	0.287936	0.141585	0	0.133528	0.600479	0	0.512	0.0820249	0	1.1598	0.00035708	1	1.00475	3.7e-08	1
11	115336981	115351781	1	ENSMUSG00000057219	Armc7	7	0.113808	0.667928	0	0.188725	0.157799	0	1.61572	0.000147021	1	2.77175	8.6754e-25	1	2.11789	0.000289302	1	-0.258	0.104846	0	1.47774	0.000193	0.00223	1	1.23187	5.93e-07	1	-0.00278234	0.993	0	-0.262965	0.339536	0	-0.0978558	0.789678	0	0.766	0.0160337	1	0.280374	0.336387	0	0.470723	8.46e-05	0
6	146744577	146782051	1	ENSMUSG00000040187	Arntl2	7	0.215285	0.75409	0	0.870605	0.115852	0	1.09858	0.000147021	1	0.38406	0.210578	0	---	---	0	-0.639	0.003273	1	0.221565	0.116	0.19419	0	---	---	0	0.636115	0.0861	0	-1.05861	0.0385988	1	-1.05672	0.0091292	1	0.732	0.0338279	1	0.9268	0.191713	0	1.51408	2.19e-07	1
2	24780872	24790772	-1	ENSMUSG00000026972	Arrdc1	7	-0.0691144	0.740473	0	-0.484088	0.000281564	0	0.939808	0.000147021	1	1.58037	2.34847e-10	1	1.47998	0.0184535	1	-0.232	0.039402	0	0.634915	0.00183	0.009798	1	0.887798	1.37e-07	1	0.427837	0.0738	0	-0.215875	0.33319	0	-0.103576	0.725993	0	0.545	0.0851492	0	0.390251	0.542724	0	0.887236	9.02e-07	1
4	117598767	117602368	-1	ENSMUSG00000028539	Artn	7	0.00820978	0.992601	0	0.0556938	0.932541	0	1.84345	0.000147021	1	1.67127	2.49169e-05	1	3.26832	0.0402564	1	0.0012	0.994725	0	1.70233	0.00705	0.024887	1	1.3222	7.39e-08	1	-0.357209	0.169	0	0.0525571	0.874909	0	-0.0626848	0.840415	0	1.03	0.153369	0	0.675349	0.486493	0	1.4232	5.01e-07	1
16	18348275	18407169	1	ENSMUSG00000000325	Arvcf	7	-1.04035	0.000181961	-1	-0.0975807	0.654382	0	1.01058	0.000924551	1	1.57401	5.38026e-13	1	1.56059	0.0157099	1	-0.499	0.005799	0	0.989625	5.87e-05	0.00108	1	0.929193	5.02e-06	1	1.42919	0.00021	1	-0.649322	0.0099597	1	-0.326143	0.294538	0	1.51	0.00036324	1	1.12388	0.13382	0	0.316603	0.000802	0
2	152593052	152657464	-1	ENSMUSG00000007659	Bcl2l1	7	0.298187	0.217195	0	0.942164	1.79589e-06	1	0.937799	0.000147021	1	0.860999	8.58202e-07	1	---	---	0	-0.454	0.003027	0	0.382217	0.0832	0.151402	0	0.492571	0.000234472	1	0.509741	0.0045	1	-0.707902	0.129518	0	-0.201185	0.520802	0	0.925	0.00496075	1	1.12349	0.0337034	1	-0.34321	0.000299	0
5	122110572	122137257	1	ENSMUSG00000029458	Brap	7	-0.00724913	0.967522	0	0.00103818	0.991757	0	0.961037	0.000147021	1	1.16444	1.35328e-11	1	1.00966	0.0635224	1	-0.218	0.078766	0	0.36404	0.0582	0.115386	0	0.956577	4.3e-08	1	0.229565	0.219	0	-0.288741	0.518701	0	-0.0896225	0.686106	0	0.718	0.0137358	1	0.194577	0.305669	0	0.999699	3.13e-08	1
10	96079635	96085447	1	ENSMUSG00000036478	Btg1	7	0.348961	0.0703388	0	0.0626368	0.582085	0	0.533549	0.000147021	1	1.43396	9.49293e-18	1	1.69764	0.00663994	1	-0.273	0.018624	0	-0.0933775	0.541	0.633108	0	0.904326	7.12e-07	1	0.104195	0.939	0	-0.571652	0.154885	0	-0.321571	0.0754614	0	0.206	0.746415	0	0.542318	0.029135	1	0.772474	6.66e-07	1
19	56471619	56516834	1	ENSMUSG00000025076	Casp7	7	0.525733	0.00377971	1	1.01483	3.22216e-13	1	-0.312824	0.00486461	0	0.440961	0.133363	0	---	---	0	-0.574	0.001061	1	0.049925	0.691	0.762825	0	0.924244	1.74e-06	1	0.106066	0.843	0	-1.27919	0.0016791	1	-0.464649	0.0482107	0	0.906	0.00983477	1	1.23045	0.0104429	1	0.38142	5.12e-05	0
16	93683460	93691235	1	ENSMUSG00000022947	Cbr3	7	0.934403	0.0316784	1	-0.566159	0.223189	0	0.471567	0.000147021	0	1.66411	1.17928e-12	1	1.96632	0.0703695	1	-0.335	0.073548	0	1.74612	0.000128	0.001723	1	---	---	0	0.795561	0.109	0	-0.651623	0.0050838	1	-0.146586	0.4295	0	0.702	0.02789	1	0.218796	0.921196	0	0.457182	0.00043	0
17	31749568	31774144	-1	ENSMUSG00000024039	Cbs	7	0.407223	0.453098	0	2.1267	3.67381e-09	1	---	---	0	3.08764	4.28938e-15	1	3.55374	1.73181e-07	1	-0.461	0.009036	0	0.325895	0.0209	0.054287	0	1.65768	2.62e-10	1	0.264023	0.318	0	-0.653198	0.0402443	1	-0.155946	0.549624	0	0.388	0.175441	0	0.338623	0.330817	0	1.792	2.3e-09	1
14	77436579	77512064	1	ENSMUSG00000034795	Ccdc122	7	2.04576	1.07936e-12	1	2.0135	1.06074e-21	1	0.209451	0.0451305	0	0.628886	0.036038	1	---	---	0	-0.724	0.002691	1	-1.32529	0.01	0.031928	-1	1.06296	4.69e-06	1	0.319284	0.602	0	-1.00419	0.0113875	1	-0.0947961	0.755145	0	0.793	0.13518	0	1.45204	0.0057204	1	0.987347	8.55e-06	1
11	69477715	69479655	-1	ENSMUSG00000018774	Cd68	7	0.337201	0.048652	0	-0.273841	0.0575752	0	---	---	0	2.9698	1.40085e-29	1	-1.52495	0.0411542	-1	-1.04	0.000538	1	1.19169	0.046	0.096851	0	---	---	0	1.25162	0.0299	1	-2.63304	0.0040758	1	-1.81388	0.0002065	1	1.08	0.00872618	1	3.04282	0.0011483	1	0.0609505	0.366	0
16	4750348	4790292	-1	ENSMUSG00000004071	Cdip1	7	0.330317	0.0639044	0	0.328255	0.0068964	0	0.653976	0.000147021	1	0.942014	3.03323e-08	1	---	---	0	-0.403	0.003183	0	0.270037	0.0278	0.06681	0	---	---	0	0.461449	0.0472	0	-0.612114	0.0134099	1	-0.314669	0.0772356	0	0.596	0.0322363	1	1.0666	0.00410312	1	0.752892	1.29e-06	1
18	25636133	25912484	-1	ENSMUSG00000024268	Celf4	7	1.16158	5.8713e-05	1	2.28239	9.42129e-21	1	1.41019	0.000147021	1	2.01535	3.10439e-14	1	---	---	0	0.123	0.237797	0	0.228713	0.45	0.549799	0	---	---	0	0.533729	0.286	0	-1.8443	0.0002403	1	-1.15467	0.0007757	1	1.33	0.00190055	1	0.321467	0.919574	0	0.151276	0.0478	0
9	8076633	8134294	-1	ENSMUSG00000040729	Cep126	7	0.196176	0.75409	0	1.01931	0.0598	0	2.19683	0.000147021	1	1.42984	4.69026e-07	1	---	---	0	-1.06	0.000999	1	-0.372648	0.0705	0.133707	0	1.33308	2.01e-08	1	0.754522	0.00182	1	-1.35181	0.011421	1	-0.316536	0.0905291	0	0.721	0.0543016	0	0.0671445	0.88326	0	0.520982	0.000789	1
7	87372042	87377699	-1	ENSMUSG00000030538	Cib1	7	-0.196873	0.275403	0	-0.373547	0.0117375	0	0.540877	0.000147021	1	0.939917	3.96986e-07	1	---	---	0	-0.213	0.086955	0	1.06473	6.51e-06	0.000344	1	---	---	0	0.579894	0.00768	1	-1.03771	0.0201782	1	-0.330836	0.0612723	0	0.57	0.0476777	1	0.573374	0.0427268	1	0.0226123	0.836	0
8	23278624	23296291	-1	ENSMUSG00000037725	Ckap2	7	0.246356	0.692059	0	3.02683	3.52562e-81	1	1.81281	0.000147021	1	2.04221	6.43158e-31	1	2.12796	0.000829924	1	0.283	0.072616	0	-0.517898	0.00458	0.018412	-1	1.02962	1.04e-06	1	0.284697	0.121	0	-0.441558	0.0683039	0	-0.108861	0.613164	0	1.44	0.00336998	1	-0.0711525	0.890804	0	1.05756	2.21e-08	1
17	72119042	72207691	1	ENSMUSG00000024059	Clip4	7	0.0709521	0.916931	0	0.841448	0.128189	0	1.51567	0.00412292	1	0.908224	0.024387	1	---	---	0	-0.401	0.0035	0	0.204868	0.132	0.214832	0	---	---	0	1.58716	9.84e-05	1	-1.29146	0.0040514	1	-1.1608	0.0007192	1	0.727	0.0134497	1	-0.747399	0.19891	0	0.520976	1.52e-06	1
8	14881335	14901720	1	ENSMUSG00000026317	Cln8	7	0.296195	0.120742	0	-0.204366	0.232334	0	0.84391	0.000147021	1	0.00602455	0.982767	0	---	---	0	-0.233	0.02733	0	0.518302	0.00416	0.017197	1	0.967493	2.08e-05	1	0.439992	0.0428	0	-0.368263	0.106524	0	-0.295036	0.162049	0	0.823	0.0034708	1	1.13162	0.00034896	1	0.737025	4.81e-07	1
10	34109787	34116891	1	ENSMUSG00000039462	Col10a1	7	-0.00861585	0.981335	0	-0.498099	0.000652652	0	2.74551	0.000147021	1	1.17578	6.20522e-05	1	---	---	0	-0.765	0.000754	1	-0.107988	0.427	0.528611	0	---	---	0	1.09868	0.0258	1	-1.80868	0.0006675	1	-1.50138	0.0007716	1	2.8	0.00422866	1	0.0222621	0.936692	0	0.01815	0.876	0
5	8966033	8997324	-1	ENSMUSG00000003623	Crot	7	0.0804796	0.651009	0	-0.151967	0.129374	0	1.35436	0.000147021	1	2.04056	3.4381e-25	1	2.24399	0.0260617	1	-0.144	0.115628	0	0.09198	0.449	0.549119	0	2.11178	1.04e-08	1	0.249856	0.478	0	-0.568273	0.02377	1	-0.151178	0.537808	0	0.943	0.0308166	1	0.387825	0.113027	0	0.639679	3.04e-05	1
14	63741302	63764758	1	ENSMUSG00000021939	Ctsb	7	0.228142	0.241654	0	-0.0642333	0.672367	0	0.263189	0.0105663	0	0.907021	6.95102e-07	1	1.39176	0.0465427	1	-0.117	0.200914	0	0.134077	0.479	0.576589	0	0.420876	8.08e-05	1	0.76156	0.028	1	-0.519657	0.031634	1	0.282318	0.164679	0	0.549	0.0318878	1	0.725454	0.0420607	1	0.34105	0.00023	0
9	89948990	89970927	1	ENSMUSG00000032359	Ctsh	7	0.134544	0.53075	0	-0.363141	0.000955399	0	0.596953	0.000147021	1	0.903189	3.81348e-07	1	---	---	0	-0.65	0.07988	0	1.1512	0.00221	0.011109	1	---	---	0	1.35775	0.00654	1	-1.18844	0.0016081	1	-0.351631	0.0905291	0	1.47	0.0129092	1	0.571032	0.0498856	1	0.352513	0.0255	0
8	4257648	4259274	-1	ENSMUSG00000048644	Ctxn1	7	1.45192	1.88582e-07	1	3.4822	1.53947e-22	1	---	---	0	0.398591	0.0259768	0	---	---	0	---	---	0	1.13383	0.00787	0.026873	1	---	---	0	0.687633	0.308	0	-1.74963	0.0006675	1	-0.681187	0.0053334	1	0.695	0.291277	0	0.94617	0.0683958	0	1.0964	1.21e-07	1
11	70267485	70273486	-1	ENSMUSG00000018920	Cxcl16	7	0.578872	0.0059414	1	0.162787	0.418283	0	0.582766	0.000147021	1	2.41312	2.32333e-14	1	---	---	0	-0.129	0.321669	0	1.52726	0.00118	0.007271	1	---	---	0	-0.0782944	0.897	0	-0.439357	0.0268078	0	0.103342	0.655394	0	1.07	0.00806271	1	0.553839	0.212392	0	0.930589	3.09e-07	1
9	121619507	121622039	1	ENSMUSG00000032526	Deb1	7	-0.0147048	0.975966	0	0.484648	0.0497632	0	1.09631	0.000147021	1	1.70686	4.02417e-11	1	4.03758	7.27381e-10	1	-0.0352	0.749949	0	0.158065	0.142	0.226144	0	1.33854	3.87e-07	1	0.166769	0.467	0	0.017177	0.957984	0	-0.0420531	0.88595	0	0.701	0.0059862	1	-0.192543	0.455732	0	0.614788	2.93e-05	1
7	106302173	106331223	-1	ENSMUSG00000030747	Dgat2	7	0.681209	0.194976	0	1.46504	7.64524e-08	1	0.588919	0.000147021	1	4.25308	2.2069e-33	1	---	---	0	0.293	0.01827	0	0.556805	0.000586	0.004551	1	1.4784	3.32e-06	1	-0.092029	0.867	0	0.392936	0.0715642	0	0.124014	0.601838	0	0.506	0.037048	1	-0.382902	0.696261	0	0.444644	0.000581	0
14	21203860	21208132	-1	ENSMUSG00000021811	Dnajc9	7	-0.0375434	0.815248	0	0.0454082	0.697876	0	1.73412	0.000147021	1	2.00771	4.7095e-31	1	1.92143	0.00116356	1	-0.453	0.049392	0	0.784275	0.00128	0.007695	1	1.2806	3.32e-07	1	---	---	0	---	---	0	---	---	0	---	---	0	---	---	0	1.29949	1.16e-08	1
9	86360761	86449413	1	ENSMUSG00000034973	Dopey1	7	0.293945	0.121147	0	0.666925	1.7201e-15	1	0.782872	0.000147021	1	0.93102	2.20796e-06	1	---	---	0	-0.532	0.001597	1	-0.0408375	0.795	0.845597	0	0.884543	2.08e-05	1	0.389578	0.0195	0	-0.267287	0.252655	0	-0.476959	0.0189063	0	0.406	0.197242	0	0.919088	0.00205059	1	0.963886	5.86e-07	1
2	127161895	127164112	1	ENSMUSG00000027368	Dusp2	7	-0.379742	0.0460756	0	-0.103471	0.458677	0	---	---	0	4.97095	9.49276e-23	1	2.00348	0.0110039	1	-0.0146	0.931523	0	0.69254	0.00235	0.011595	1	0.988819	3.76e-05	1	0.160325	0.532	0	-0.863652	0.0139939	1	-0.061674	0.826877	0	0.776	0.0688051	0	-0.15817	0.608185	0	1.03707	1.96e-07	1
11	16652206	16818161	1	ENSMUSG00000020122	Egfr	7	0.348345	0.459053	0	0.359702	0.431069	0	0.290065	0.00592528	0	0.784935	1.60657e-06	1	---	---	0	-0.432	0.00522	0	-2.70892	3e-05	0.000746	-1	---	---	0	0.743896	0.0285	1	-0.995777	0.0085681	1	-0.502761	0.0174106	1	0.841	0.0197727	1	1.49445	0.0001698	1	2.94531	4.3e-11	1
2	155833781	155844015	1	ENSMUSG00000005881	Ergic3	7	-0.136256	0.450568	0	-0.247882	0.0292041	0	0.281265	0.00268504	0	1.33352	9.69393e-15	1	---	---	0	0.0562	0.538037	0	0.948447	3e-05	0.000746	1	0.619901	0.000100354	1	0.302645	0.0111	0	-0.558895	0.0347117	1	-0.115897	0.608888	0	0.446	0.0816992	0	0.537462	0.0255427	1	0.82645	4.2e-06	1
1	135260149	135276913	1	ENSMUSG00000070644	Etnk2	7	0.662403	0.197411	0	1.31596	0.00545824	1	---	---	0	5.97982	2.55435e-43	1	4.13779	2.98723e-06	1	-0.324	0.053208	0	0.446213	0.00627	0.022919	0	0.968939	1.57e-06	1	0.388559	0.0415	0	0.0397334	0.901795	0	0.0301481	0.944855	0	0.14	0.618724	0	0.73526	0.0244533	1	1.05044	4.63e-06	1
6	33199085	33923979	1	ENSMUSG00000029763	Exoc4	7	1.68409	2.73215e-60	1	1.95662	1.82159e-193	1	-0.235964	0.0287105	0	-0.544673	0.00146779	-1	1.92648	0.0163623	1	-0.467	0.003772	0	0.55718	0.00329	0.014642	1	---	---	0	1.72258	1.46e-08	1	-1.19638	0.0014102	1	-0.934782	0.0008478	1	1.12	0.00173539	1	2.40671	6.262e-05	1	0.302016	0.000128	0
5	122299037	122304608	1	ENSMUSG00000044134	Fam109a	7	0.0578638	0.858185	0	0.296053	0.26815	0	0.770254	0.000147021	1	2.30265	5.62913e-31	1	---	---	0	0.0141	0.947894	0	0.719988	0.000582	0.004527	1	0.679406	0.000360696	1	0.204821	0.603	0	-0.407105	0.0475738	0	-0.0492036	0.891821	0	0.642	0.0161133	1	0.125024	0.632058	0	0.840311	2.33e-06	1
8	74121547	74131835	1	ENSMUSG00000043243	Fam129c	7	0.939731	0.000219105	1	1.04006	1.36721e-32	1	---	---	0	1.04144	0.024604	1	---	---	0	-0.0285	0.805364	0	-0.13502	0.573	0.660958	0	---	---	0	0.360527	0.291	0	-0.470257	0.0208721	0	-0.0827802	0.731	0	0.841	0.00608563	1	0.845128	0.00154835	1	0.684874	6.82e-06	1
16	20693355	20703121	1	ENSMUSG00000050821	Fam131a	7	1.52515	1.53226e-14	1	3.94015	8.70513e-63	1	1.24965	0.000147021	1	0.261066	0.450778	0	1.65685	0.0558281	1	-0.0554	0.780451	0	0.782312	4.25e-05	0.000901	1	0.781251	0.000218506	1	0.306186	0.239	0	-0.347289	0.191082	0	-0.0251254	0.932396	0	0.493	0.0744147	0	0.513825	0.0062272	1	0.380225	0.00269	0
13	105635363	105653973	-1	ENSMUSG00000042655	Fam159b	7	0.767718	NA	0	1.11349	0.0327629	1	---	---	0	8.36271	6.45936e-74	1	---	---	0	-0.336	0.251345	0	0.280732	0.0186	0.049743	0	1.31049	1.51e-06	1	0.417945	0.103	0	-0.45011	0.221673	0	0.00115759	0.997368	0	1.97	0.00073446	1	0.523099	0.0452384	1	0.862598	4.87e-05	1
3	100255551	100293247	-1	ENSMUSG00000044468	Fam46c	7	-0.166012	0.43184	0	-0.521762	0.220184	0	2.0133	0.000147021	1	4.45638	1.69272e-28	1	---	---	0	0.096	0.297486	0	1.1545	0.00033	0.003113	1	0.560676	1.65e-06	1	0.322302	0.214	0	0.268905	0.447441	0	0.141526	0.550861	0	2.31	5.361e-05	1	0.154243	0.475679	0	0.814818	1.78e-06	1
11	61497593	61523453	1	ENSMUSG00000042377	Fam83g	7	0.943885	0.000847441	1	1.92104	4.33633e-30	1	---	---	0	3.69405	6.74325e-37	1	2.34236	0.00519452	1	0.0368	0.671833	0	0.39992	0.00297	0.013623	0	---	---	0	0.369641	0.169	0	-0.421179	0.0392592	0	0.31936	0.18488	0	0.647	0.0293326	1	0.330919	0.075339	0	1.2504	1e-08	1
7	31817741	31827500	-1	ENSMUSG00000009687	Fxyd5	7	0.171068	0.425536	0	-0.28605	0.0464178	0	0.853851	0.000147021	1	1.54968	2.85377e-19	1	---	---	0	-0.1	0.20544	0	0.551817	0.00356	0.015423	1	1.76528	8.98e-09	1	0.660707	0.0291	1	-0.23819	0.751928	0	0.237913	0.254953	0	1.13	0.0657803	0	-0.133054	0.612077	0	1.85273	1e-09	1
5	129106719	129109968	1	ENSMUSG00000081683	Fzd10	7	1.79811	4.85999e-06	1	1.1899	0.0198562	1	---	---	0	8.55634	5.42112e-37	1	5.61481	5.16611e-06	1	0.0554	0.631412	0	0.256365	0.0229	0.057977	0	0.565509	0.000138497	1	0.051489	0.835	0	0.202926	0.345185	0	0.0836675	0.767024	0	0.0899	0.756278	0	0.159994	0.395673	0	0.569568	5.89e-05	1
11	4118228	4122412	1	ENSMUSG00000020424	Gatsl3	7	0.494617	0.0147125	0	0.674172	0.0134118	1	0.5655	0.000147021	1	1.37456	4.39647e-10	1	---	---	0	-0.379	0.01353	0	0.754238	0.000261	0.002685	1	1.10567	0.000340568	1	0.492538	0.05	0	-0.231402	0.307691	0	0.0569263	0.849508	0	0.785	0.0177667	1	0.641131	0.0127224	1	0.0341355	0.647	0
9	77602342	77642292	1	ENSMUSG00000032350	Gclc	7	-0.347984	0.0990879	0	0.413686	3.99963e-05	0	1.63823	0.000147021	1	1.42278	5.55124e-18	1	---	---	0	-0.487	0.002343	0	0.621895	0.0245	0.06075	0	0.576213	2.26e-06	1	0.174339	0.547	0	-1.26251	0.0005019	1	-0.26938	0.177258	0	0.641	0.0179285	1	1.21517	0.0473308	1	0.508575	5.76e-06	1
7	144629331	144660277	1	ENSMUSG00000031068	Glrx3	7	0.408785	0.00709368	0	1.01897	2.99037e-25	1	0.904387	0.000147021	1	0.589168	0.000322677	1	---	---	0	-0.908	0.0273	1	0.318885	0.0301	0.070874	0	---	---	0	0.844842	0.000128	1	-0.916629	0.0031557	1	-0.448188	0.0218582	0	0.524	0.0500816	0	1.43399	0.00114009	1	0.185619	0.462	0
9	53731889	53732368	1	ENSMUSG00000059830	Gm16380	7	---	---	0	---	---	0	---	---	0	---	---	0	---	---	0	-0.222	0.076336	0	---	---	---	0	---	---	0	1.3546	0.000439	1	-1.92532	0.0079349	1	-0.605564	0.0218999	1	1.39	0.00446966	1	1.36033	0.0107791	1	0.925979	1.16e-06	1
17	25371262	25377061	-1	ENSMUSG00000035521	Gnptg	7	0.222534	0.193128	0	0.627525	8.85028e-08	1	0.987415	0.000147021	1	1.43156	7.30885e-13	1	---	---	0	-0.193	0.064394	0	---	---	---	0	---	---	0	0.729502	0.109	0	-0.929563	0.0923996	0	-0.115635	0.656102	0	0.732	0.0432496	1	0.603928	0.0119673	1	0.819843	4.23e-07	1
8	123012766	123105290	1	ENSMUSG00000031822	Gse1	7	-0.172232	0.405908	0	0.326086	0.0158077	0	1.00155	0.000147021	1	1.12417	7.53668e-10	1	---	---	0	-0.271	0.013147	0	0.927248	0.01	0.03197	1	0.71315	9.48e-06	1	0.722915	0.0636	0	-0.84658	0.015015	1	-0.166507	0.486529	0	1.01	0.0278575	1	0.64769	0.0364948	1	0.178286	0.014	0
5	130464881	130478919	-1	ENSMUSG00000025534	Gusb	7	0.141344	0.418791	0	0.268189	0.00521313	0	0.648046	0.000147021	1	1.06606	1.92714e-11	1	---	---	0	-0.0124	0.914613	0	0.701093	0.00706	0.024887	1	0.782811	3.24e-06	1	0.0645108	0.815	0	-0.324831	0.133156	0	0.154388	0.413381	0	0.651	0.0337289	1	0.130815	0.90423	0	0.850966	2.3e-07	1
17	34442828	34453144	1	ENSMUSG00000060586	H2-Eb1	7	0.0320641	0.882897	0	0.135131	0.419642	0	---	---	0	4.8206	2.04025e-21	1	3.82107	1.69602e-06	1	-0.554	0.005656	1	0.87798	0.000202	0.002294	1	---	---	0	0.212255	0.202	0	-0.346044	0.423835	0	-0.142974	0.502509	0	0.63	0.0146297	1	0.508054	0.14884	0	2.06562	1.15e-06	1
2	120435119	120447296	1	ENSMUSG00000027285	Haus2	7	0.157834	0.536343	0	0.581816	5.11822e-05	1	0.705313	0.000147021	1	0.605777	0.00163382	1	---	---	0	-0.189	0.148531	0	-0.574682	0.05	0.102934	0	---	---	0	0.643646	0.00091	1	-0.427006	0.0345751	0	-0.160589	0.538868	0	0.137	0.691974	0	0.704208	0.0137324	1	0.791609	2.43e-07	1
10	17588432	17667873	-1	ENSMUSG00000039879	Heca	7	0.175511	0.180449	0	0.196405	0.0238921	0	0.905615	0.000147021	1	1.64598	1.94492e-17	1	2.91882	0.00134466	1	-0.312	0.078244	0	-0.995768	0.00331	0.01469	-1	0.654848	9.84e-05	1	0.34955	0.282	0	-0.655218	0.0206802	1	-0.110372	0.576932	0	0.841	0.00343215	1	0.899708	0.00121737	1	0.868791	2.7e-07	1
11	58768187	58770176	1	ENSMUSG00000078851	Hist3h2a	7	0.565992	0.00220685	1	-0.264573	0.357848	0	1.23361	0.000147021	1	2.25887	1.96907e-13	1	---	---	0	---	---	0	0.747962	0.00263	0.01254	1	---	---	0	1.32796	0.000166	1	-0.199904	0.452973	0	-0.586933	0.0057166	1	1.89	0.00290476	1	0.456319	0.0669263	0	---	---	0
10	80808793	80813225	-1	ENSMUSG00000020232	Hmg20b	7	-0.16256	0.386105	0	-0.175108	0.144415	0	0.833906	0.000147021	1	0.611318	0.000376687	1	---	---	0	-0.34	0.021057	0	0.678798	0.000613	0.004677	1	0.298342	0.000286687	1	0.611231	0.227	0	-0.788555	0.013931	1	-0.259609	0.183361	0	0.883	0.0423993	1	0.98217	0.0289327	1	0.29799	0.00122	0
4	135502363	135518532	1	ENSMUSG00000028672	Hmgcl	7	0.157556	0.634887	0	-0.143606	0.355276	0	0.722933	0.000147021	1	0.604673	0.00872958	1	---	---	0	-0.303	0.058002	0	1.41312	2.43e-05	0.000669	1	0.726718	8.01e-06	1	0.446104	0.0256	0	-0.782966	0.0023206	1	-0.239355	0.209282	0	0.664	0.0307777	1	0.974115	0.00060545	1	0.239941	0.0024	0
17	35093381	35096183	-1	ENSMUSG00000090877	Hspa1b	7	0.931688	0.0279099	1	1.0013	0.00267914	1	0.694496	0.000147021	1	2.10812	8.65316e-14	1	---	---	0	-0.105	0.191032	0	0.867223	0.0372	0.082805	0	---	---	0	0.637383	0.0178	1	0.1734	0.529198	0	-0.301444	0.275671	0	0.793	0.0533153	0	0.573586	0.491122	0	1.04916	4.87e-07	1
9	107471448	107475107	1	ENSMUSG00000010047	Hyal2	7	-0.447691	0.113511	0	0.768707	2.9302e-05	1	0.752214	0.000147021	1	1.0138	1.15402e-08	1	---	---	0	-0.362	0.033271	0	1.30062	0.000226	0.002458	1	---	---	0	0.430592	0.00614	0	-1.03698	0.0047425	1	-0.339642	0.117438	0	0.858	0.0103269	1	0.34988	0.301024	0	0.442348	1.52e-05	0
8	73286673	73291050	-1	ENSMUSG00000031838	Ifi30	7	0.166934	0.311814	0	0.160623	0.0872951	0	0.896519	0.000147021	1	2.05347	8.54975e-19	1	---	---	0	-0.487	0.003255	0	1.3741	0.00115	0.007167	1	1.75812	1.68e-09	1	1.2037	0.000972	1	-0.327701	0.365519	0	-0.0671497	0.817895	0	1.31	0.00290476	1	0.684739	0.302136	0	0.171566	0.0812	0
11	101309721	101320012	1	ENSMUSG00000010358	Ifi35	7	0.256729	0.343688	0	0.210611	0.422234	0	0.685708	0.0293099	1	1.85473	6.0207e-15	1	---	---	0	-0.034	0.843056	0	1.50117	0.00012	0.001653	1	0.955402	2.9e-05	1	0.712294	0.0549	0	-0.922226	0.0052978	1	0.149278	0.525319	0	0.922	0.00509236	1	1.65418	0.00917142	1	0.413425	0.00064	0
8	84855536	84927121	-1	ENSMUSG00000031712	Il15	7	0.688536	0.0343097	1	0.489367	0.0861052	0	---	---	0	1.68848	5.48431e-05	1	---	---	0	-0.539	0.001501	1	0.475075	0.00322	0.014388	0	---	---	0	0.459664	0.0714	0	-1.15173	0.000592	1	-0.281349	0.188554	0	0.787	0.0112829	1	1.95982	0.00223906	1	0.962372	4.9e-07	1
6	83071759	83075425	-1	ENSMUSG00000030034	Ino80b	7	0.197742	0.229869	0	0.476837	0.000141362	0	0.955756	0.000147021	1	1.80936	2.86854e-14	1	1.08913	0.0578325	1	-0.252	0.022987	0	1.16227	0.000194	0.002233	1	0.663071	9.6e-07	1	0.170957	0.591	0	-0.686368	0.0802729	0	-0.335672	0.331101	0	0.622	0.139824	0	0.461932	0.0155325	0	0.552482	8.05e-05	1
16	33015471	33056304	-1	ENSMUSG00000035578	Iqcg	7	0.139464	0.749152	0	0.194585	0.594159	0	---	---	0	2.8247	1.96261e-10	1	2.24057	0.0253016	1	-0.214	0.276824	0	0.71579	0.000173	0.002087	1	---	---	0	0.0329605	0.893	0	-0.907017	0.0100398	1	-0.956262	0.0070751	1	0.815	0.0113189	1	0.218211	0.544614	0	0.535209	3.18e-05	1
1	194979306	194998236	1	ENSMUSG00000026638	Irf6	7	0.214423	0.613378	0	0.372009	0.0926722	0	---	---	0	5.48504	6.74325e-37	1	---	---	0	-0.29	0.011501	0	-0.244103	0.0504	0.103624	0	1.25562	1.86e-06	1	1.72339	0.0028	1	-0.687825	0.0096904	1	-0.126945	0.575153	0	0.904	0.00558769	1	0.951825	0.0986128	0	1.24501	9.61e-09	1
11	102314611	102331436	-1	ENSMUSG00000034664	Itga2b	7	0.0944772	0.75726	0	0.598533	0.0093265	1	---	---	0	3.36219	1.14011e-33	1	1.74497	0.00747804	1	-0.237	0.044223	0	0.870525	0.000233	0.002509	1	1.81278	8.87e-09	1	0.071389	0.85	0	-0.193257	0.324089	0	-0.0111634	0.973808	0	0.198	0.439308	0	0.409709	0.0992642	0	1.68752	1.66e-08	1
1	87790856	87805250	1	ENSMUSG00000026223	Itm2c	7	0.266851	0.0337276	0	-0.192727	0.219332	0	0.438107	0.000147021	0	0.938716	3.39925e-08	1	---	---	0	-0.0483	0.53477	0	0.788555	8.57e-05	0.001335	1	0.561947	0.000918635	1	0.556738	0.00241	1	-0.403604	0.0293955	0	-0.0231057	0.944283	0	0.588	0.0343261	1	1.17764	0.00268665	1	0.643173	8.33e-05	1
3	92374834	92377637	-1	ENSMUSG00000049128	Ivl	7	0.260077	0.677374	0	0.838498	0.096538	0	2.93961	0.000147021	1	3.73783	7.07325e-17	1	---	---	0	-1.48	0.002128	1	-0.218998	0.315	0.41793	0	---	---	0	3.19072	0.000374	1	-1.52707	0.0016031	1	-0.241564	0.217849	0	1.74	0.0212885	1	3.7492	7.151e-05	1	-0.122603	0.1	0
2	163161978	163223729	-1	ENSMUSG00000017817	Jph2	7	0.669097	0.17568	0	1.36168	0.00629186	1	1.29904	0.000147021	1	0.815721	1.35332e-05	1	---	---	0	-0.143	0.204084	0	0.277753	0.325	0.428149	0	---	---	0	0.968534	0.00186	1	0.0606319	0.832563	0	0.0955658	0.781555	0	1.15	0.0265965	1	0.0184078	0.978055	0	1.2487	5.36e-08	1
11	100230272	100259077	-1	ENSMUSG00000001552	Jup	7	-0.361298	0.160248	0	-1.6219	8.2599e-16	-1	1.00507	0.000147021	1	1.63355	1.43033e-20	1	---	---	0	-0.617	0.001021	1	0.985417	0.00103	0.006646	1	1.34967	0.000621924	1	1.31535	0.0184	1	-0.501724	0.104799	0	-0.303458	0.188554	0	1.03	0.00509236	1	0.589758	0.0306849	1	0.0820063	0.214	0
11	69691767	69694487	-1	ENSMUSG00000046731	Kctd11	7	0.568897	0.0153011	1	-0.199234	0.405667	0	1.49246	0.000147021	1	0.664157	0.000325252	1	1.16417	0.0480908	1	-0.389	0.008782	0	-0.360303	0.0928	0.16417	0	0.484468	0.000457564	1	0.567756	0.00891	1	-0.834547	0.0035649	1	-0.273552	0.146344	0	0.773	0.136886	0	0.340386	0.0802609	0	0.226745	0.0277	0
15	90763707	90880382	-1	ENSMUSG00000022629	Kif21a	7	0.61746	0.276551	0	1.08194	0.0292626	1	0.676349	0.000147021	1	2.12362	1.47616e-21	1	---	---	0	-0.182	0.047246	0	-0.0727825	0.651	0.728994	0	1.3219	6.9e-09	1	0.218111	0.667	0	-0.795288	0.0058096	1	-0.418131	0.0326476	0	0.872	0.011138	1	-0.124241	0.4927	0	1.31664	1.38e-08	1
4	151382912	151391789	1	ENSMUSG00000073700	Klhl21	7	-0.0638917	0.78225	0	0.472274	0.000174686	0	1.43014	0.000147021	1	1.50743	6.76425e-20	1	---	---	0	-0.272	0.013137	0	1.22882	0.00948	0.030702	1	0.667738	0.000116608	1	0.86808	0.0428	1	-0.502891	0.024864	1	-0.169092	0.408889	0	0.551	0.230048	0	-0.19353	0.387568	0	0.143368	0.0756	0
12	73174415	73186426	-1	ENSMUSG00000019718	L3hypdh	7	0.215525	0.656329	0	0.493836	0.28083	0	1.91287	0.000147021	1	2.89244	1.44414e-47	1	2.11433	0.00903687	1	-0.396	0.019432	0	1.28697	0.00422	0.017393	1	2.18001	9.83e-09	1	0.285622	0.51	0	-1.17538	0.0040923	1	-0.509844	0.106569	0	2.08	0.00018312	1	0.440715	0.74547	0	0.434628	0.000582	0
13	12531682	12557211	-1	ENSMUSG00000057554	Lgals8	7	0.152098	0.183136	0	-0.365755	1.20715e-05	0	0.674321	0.000147021	1	0.975992	1.04049e-07	1	1.81346	0.0259889	1	-0.0478	0.575472	0	-0.418627	0.0138	0.040242	0	0.927927	1.94e-05	1	0.270021	0.358	0	-0.674863	0.024703	1	-0.0615143	0.86549	0	0.391	0.298941	0	0.916332	0.0434575	1	0.534665	1.05e-05	1
17	17664687	17761453	-1	ENSMUSG00000023845	Lnpep	7	0.205136	0.0720806	0	0.208756	0.0118287	0	0.973929	0.000147021	1	1.44269	6.91937e-19	1	---	---	0	-0.457	0.006026	0	-0.243088	0.14	0.223764	0	0.83741	0.000107653	1	0.451635	0.0561	0	-0.86651	0.0069834	1	-0.353258	0.0968714	0	0.721	0.0406982	1	1.04984	0.00023013	1	0.83519	2.35e-07	1
14	73637698	73640165	1	ENSMUSG00000033446	Lpar6	7	0.0782456	0.62536	0	-0.177467	0.118471	0	1.66198	0.000147021	1	1.39206	3.5624e-12	1	---	---	0	-0.558	0.00329	1	-1.22333	2.24e-05	0.000639	-1	---	---	0	0.545523	0.0205	1	-0.660384	0.0303531	1	-0.34538	0.15725	0	1.05	0.00949347	1	0.699326	0.203706	0	0.60704	0.000676	1
7	146027506	146037956	-1	ENSMUSG00000041775	Mapk1ip1	7	0.523403	0.00217445	1	0.546872	5.8044e-07	1	0.581058	0.000147021	1	1.08086	7.14315e-05	1	1.58153	0.0746128	1	-0.0687	0.389333	0	0.349747	0.018	0.048511	0	0.716122	0.000391436	1	0.238679	0.2	0	-0.158701	0.430669	0	-0.00048713	0.999187	0	0.663	0.109012	0	0.538328	0.00960002	1	0.334114	0.000252	0
11	49660253	49699923	1	ENSMUSG00000020366	Mapk9	7	-0.0121913	0.960425	0	-0.038504	0.792486	0	0.871655	0.000147021	1	1.29882	1.35127e-14	1	---	---	0	-0.368	0.018343	0	-0.697242	0.00294	0.013549	-1	0.758653	0.000463365	1	0.559004	0.00153	1	-1.05361	0.0013814	1	-0.432469	0.0362611	0	0.764	0.0036628	1	0.94145	0.00538339	1	0.746705	2.64e-07	1
1	186636947	186670330	-1	ENSMUSG00000073481	Marc2	7	---	---	0	---	---	0	0.578324	0.000147021	1	1.47268	2.89638e-17	1	---	---	0	-0.176	0.049732	0	1.05289	0.000278	0.002782	1	0.881289	0.000158407	1	0.365711	0.0736	0	-0.652456	0.0675724	0	-0.070463	0.791291	0	0.654	0.00858683	1	0.139978	0.429828	0	1.23469	1.52e-07	1
17	33822637	33855615	-1	ENSMUSG00000079557	March2	7	---	---	0	---	---	0	0.79255	0.000147021	1	1.08008	3.25555e-08	1	---	---	0	-0.244	0.017826	0	0.222752	0.076	0.141581	0	0.849575	3.36e-05	1	0.617701	0.00567	1	-0.846166	0.0028747	1	-0.178226	0.34686	0	0.736	0.0171289	1	0.564753	0.0106277	1	0.429671	1.16e-05	0
7	86278655	86293946	-1	ENSMUSG00000030605	Mfge8	7	0.382636	0.214399	0	1.24444	1.4614e-07	1	0.672013	0.000147021	1	1.0728	8.59707e-10	1	---	---	0	-0.185	0.039261	0	0.594365	0.00275	0.012948	1	---	---	0	0.43459	0.0216	0	-0.156284	0.620168	0	0.0258086	0.922475	0	0.571	0.0355487	1	0.620448	0.0308497	1	0.791246	4.61e-06	1
18	6934998	7004724	-1	ENSMUSG00000061013	Mkx	7	-0.190177	0.779208	0	0.633224	0.174219	0	0.886558	0.000147021	1	1.98311	1.37406e-08	1	1.93271	0.0152533	1	-0.019	0.825333	0	-0.845128	0.0318	0.073785	0	1.31599	1.75e-06	1	0.547398	0.461	0	0.232643	0.686211	0	-0.159781	0.479455	0	1.01	0.0108063	1	0.441941	0.285189	0	1.20668	3.08e-07	1
8	113835697	113862077	-1	ENSMUSG00000012519	Mlkl	7	0.17272	0.711875	0	-0.473076	0.139367	0	0.77397	0.000147021	1	1.72237	1.33283e-13	1	---	---	0	0.000236	0.998834	0	-0.122127	0.787	0.839525	0	1.63239	3.81e-08	1	0.0827457	0.898	0	-0.851036	0.0527556	0	0.31955	0.0770347	0	1.3	0.0210189	1	0.540498	0.0358194	1	1.83139	8.89e-09	1
8	73282548	73284820	-1	ENSMUSG00000035559	Mpv17l2	7	-0.155826	0.494323	0	0.330791	0.0704124	0	0.647438	0.000147021	1	1.08643	8.61641e-09	1	---	---	0	-0.345	0.010094	0	1.38437	0.000178	0.002125	1	0.48227	0.000621049	1	0.672226	0.0128	1	-0.905833	0.0425008	1	-0.219917	0.352066	0	0.577	0.0529438	0	0.75827	0.00095392	1	0.193853	0.0113	0
13	25084352	25112248	-1	ENSMUSG00000021339	Mrs2	7	0.289578	0.0445604	0	0.480353	3.64232e-06	0	1.06616	0.000147021	1	0.820422	0.000426708	1	---	---	0	-0.258	0.099831	0	0.666587	0.00907	0.029695	1	0.672652	4.61e-05	1	0.36681	0.00939	0	-0.195749	0.728483	0	-0.0256918	0.949131	0	0.882	0.0358187	1	0.0352403	0.891565	0	0.686887	6.2e-07	1
19	11036787	11049160	-1	ENSMUSG00000024731	Ms4a10	7	0.266365	NA	0	0.252863	NA	0	---	---	0	4.91	1.18027e-13	1	---	---	0	-0.256	0.274366	0	0.545103	0.0033	0.01467	1	---	---	0	0.144956	0.36	0	-0.727095	0.0470592	1	-0.549642	0.0452894	1	0.445	0.132715	0	1.58045	0.00348411	1	2.13337	2.36e-09	1
5	34516536	34530369	-1	ENSMUSG00000037235	Mxd4	7	-0.0348523	0.893046	0	-1.00289	1.89716e-16	-1	0.658227	0.000147021	1	0.879232	1.10229e-07	1	1.35547	0.0337775	1	-0.199	0.047743	0	0.767922	0.0157	0.044034	1	0.982838	3.3e-07	1	0.81775	0.00234	1	0.720584	0.0194871	-1	0.30494	0.202139	0	1.03	0.0243759	1	1.53994	0.00101663	1	1.04001	3.51e-07	1
7	129228917	129245400	-1	ENSMUSG00000030869	Ndufab1	7	-0.145404	0.492726	0	0.560008	1.37234e-05	1	0.386596	0.000147021	0	0.525137	0.0065493	1	---	---	0	-0.53	0.019036	1	0.0759925	0.476	0.574621	0	---	---	0	0.176046	0.233	0	-0.509571	0.0388421	1	-0.652625	0.0224535	1	0.512	0.0337289	1	0.802354	0.00086564	1	0.436659	0.000301	0
17	45692665	45700118	1	ENSMUSG00000023947	Nfkbie	7	0.303181	0.0750395	0	0.572358	1.30347e-11	1	0.88103	0.000147021	1	1.973	3.26358e-12	1	1.67207	0.0194139	1	0.211	0.029722	0	1.06059	0.000171	0.002068	1	1.55615	6.55e-06	1	-0.0894445	0.856	0	-0.439505	0.118247	0	-0.0999169	0.784265	0	1.21	0.0217644	1	0.219945	0.770844	0	0.011107	0.924	0
10	82211446	82226889	-1	ENSMUSG00000020248	Nfyb	7	0.642319	7.15813e-06	1	1.43052	4.11466e-57	1	1.38353	0.000147021	1	1.59702	6.9757e-17	1	1.57342	0.020145	1	-0.214	0.145858	0	-1.04916	5.89e-05	0.001081	-1	0.398733	0.000158601	1	0.255579	0.258	0	-0.593852	0.0083331	1	-0.274965	0.15185	0	0.94	0.00722498	1	0.27941	0.126236	0	0.436098	7.54e-05	0
2	153233198	153355707	-1	ENSMUSG00000061411	Nol4l	7	0.565568	0.000669716	1	1.57581	6.28634e-15	1	0.802855	0.000147021	1	2.19809	1.44048e-18	1	---	---	0	-0.804	0.000999	1	0.22199	0.454	0.553592	0	0.305153	0.000110404	1	0.8042	0.114	0	-0.607478	0.0784191	0	-0.345045	0.1358	0	1.78	0.0015596	1	1.13021	0.223699	0	0.243814	0.00538	0
11	119400033	119409067	-1	ENSMUSG00000025582	Nptx1	7	1.30823	0.00775564	1	1.23577	0.0119676	1	---	---	0	6.73432	9.32618e-104	1	---	---	0	-0.675	0.001501	1	0.445132	0.00555	0.02104	0	---	---	0	0.473126	0.183	0	-2.73068	0.0002278	1	-0.0674577	0.861484	0	-0.0631	0.847372	0	0.418279	0.209625	0	0.735193	9.67e-06	1
2	118489039	118523756	1	ENSMUSG00000074923	Pak6	7	-0.323008	0.459882	0	0.0956707	0.874329	0	---	---	0	7.45047	4.37276e-115	1	Inf	0.000525842	1	-0.355	0.037583	0	0.231442	0.0259	0.063396	0	1.7667	3.95e-10	1	0.367415	0.0279	0	-0.828895	0.0021208	1	-0.117859	0.610231	0	0.837	0.0399277	1	0.55769	0.302136	0	1.8562	1.33e-09	1
15	76061604	76073871	-1	ENSMUSG00000063268	Parp10	7	0.465162	0.00873589	0	0.909808	1.55942e-14	1	---	---	0	2.82217	8.46392e-26	1	1.298	0.0706697	1	0.128	0.12681	0	0.79377	0.00166	0.009146	1	---	---	0	-0.108371	0.903	0	-0.491667	0.101136	0	0.395058	0.365644	0	0.615	0.11129	0	2.97351	0.0015424	1	2.33064	2.07e-08	1
19	4510472	4621752	1	ENSMUSG00000024892	Pcx	7	-0.650312	0.0934318	0	0.265969	0.179757	0	---	---	0	2.07699	7.50638e-30	1	1.47923	0.0171651	1	-0.595	0.001034	1	1.03145	0.00454	0.018313	1	1.13327	1.72e-07	1	0.604888	0.0638	0	0.387174	0.0756501	0	1.31933	0.0002757	-1	0.824	0.00994028	1	2.14053	7.924e-05	1	1.09275	9.87e-08	1
3	122432076	122562292	1	ENSMUSG00000053965	Pde5a	7	0.703161	7.70211e-05	1	1.26137	1.65782e-13	1	0.846074	0.000147021	1	1.78883	2.78941e-14	1	2.10124	0.0630945	1	-0.319	0.04048	0	-1.10836	0.00542	0.020715	-1	1.15048	5.19e-06	1	0.223138	0.66	0	-0.28883	0.273737	0	-0.116522	0.719804	0	0.913	0.00507025	1	0.670752	0.0652915	0	1.39167	8.39e-09	1
3	87551812	87628181	-1	ENSMUSG00000028073	Pear1	7	0.272785	0.275952	0	0.120351	0.45457	0	0.770289	0.000147021	1	0.577338	0.000861686	1	---	---	0	-0.278	0.01133	0	0.564087	0.00449	0.018159	1	0.497812	4.96e-05	1	0.894	0.000756	1	-0.581651	0.0137515	1	-0.280065	0.271981	0	0.845	0.00190055	1	0.337258	0.462476	0	0.388744	0.00779	0
12	86507589	86518246	-1	ENSMUSG00000004791	Pgf	7	0.93205	0.0768618	0	1.92767	2.8457e-05	1	2.04018	0.000147021	1	1.12257	4.16614e-05	1	1.51905	0.0290228	1	0.0829	0.501466	0	0.685312	0.0724	0.136535	0	---	---	0	0.560252	0.391	0	-1.41125	0.0002403	1	-0.276895	0.186698	0	1.41	0.00367777	1	0.321357	0.887584	0	0.823376	2.07e-06	1
15	66409128	66473502	1	ENSMUSG00000072501	Phf20l1	7	0.113308	0.412182	0	-0.0743086	0.347397	0	0.792534	0.000147021	1	0.714385	0.000106494	1	---	---	0	-0.556	0.001925	1	-1.33536	0.00263	0.012552	-1	1.32433	7.75e-06	1	0.381008	0.0387	0	-0.765049	0.0028932	1	-0.515191	0.0171234	1	0.449	0.160609	0	0.665561	0.0278547	1	0.994105	7.86e-07	1
3	96500307	96509993	1	ENSMUSG00000028101	Pias3	7	0.203872	0.325299	0	0.169914	0.250079	0	0.949303	0.000147021	1	0.613012	0.00109136	1	1.35683	0.00571642	1	-0.246	0.037149	0	1.07956	6.94e-06	0.000355	1	1.32576	8.06e-05	1	0.451423	0.449	0	-0.11876	0.668083	0	-0.109957	0.591835	0	0.882	0.00290476	1	0.909322	0.00119132	1	0.0522808	0.546	0
15	79116658	79158820	-1	ENSMUSG00000042632	Pla2g6	7	0.0533998	0.806172	0	0.431559	0.0062523	0	0.993456	0.000147021	1	1.36892	1.60528e-13	1	1.06191	0.0781801	1	-0.167	0.093373	0	1.11566	0.000142	0.001837	1	1.04383	4.26e-07	1	0.533144	0.0196	1	-0.391663	0.0578168	0	-0.0896613	0.700912	0	1.03	0.0129631	1	0.462713	0.180213	0	0.214839	0.00254	0
6	125312678	125330811	-1	ENSMUSG00000038167	Plekhg6	7	0.696372	0.029768	1	0.754164	0.15416	0	---	---	0	7.25146	7.02771e-63	1	4.98276	5.97651e-11	1	-0.0506	0.611244	0	0.59216	0.00315	0.014176	1	2.01171	5.51e-09	1	0.00149894	0.997	0	-0.34517	0.218541	0	-0.037575	0.91208	0	0.418	0.0781043	0	1.66081	0.229338	0	1.90484	6.82e-10	1
19	29038410	29041288	1	ENSMUSG00000040105	Plpp6	7	0.163477	0.318087	0	-0.0330454	0.847142	0	0.822641	0.000147021	1	1.16222	3.40287e-06	1	---	---	0	-0.0813	0.376506	0	0.289868	0.145	0.22949	0	0.558532	0.000184836	1	0.829138	0.00054	1	-0.722856	0.0053827	1	-0.549178	0.0180588	1	1.08	0.0299861	1	0.408415	0.0282875	0	0.465754	0.00014	0
4	33332398	33377138	-1	ENSMUSG00000040128	Pnrc1	7	0.161728	0.378778	0	-0.00327788	0.973391	0	---	---	0	1.47915	4.55552e-15	1	2.1081	0.025329	1	-0.143	0.106369	0	1.20684	0.00277	0.01299	1	0.768011	3.12e-06	1	0.08854	0.708	0	-0.52061	0.0273499	1	0.0985087	0.659409	0	0.715	0.0229096	1	0.876218	0.0116063	1	0.162153	0.0732	0
19	4231899	4233631	1	ENSMUSG00000024854	Pold4	7	0.126725	0.516365	0	-0.111344	0.321586	0	1.38664	0.000147021	1	0.896554	5.32996e-06	1	---	---	0	-0.334	0.022966	0	1.14736	0.000232	0.0025	1	1.18309	8.48e-05	1	0.339277	0.424	0	-1.2922	0.0517798	0	-0.22285	0.263974	0	1.08	0.00557745	1	1.68194	0.00126567	1	0.625909	0.000768	1
2	178145911	178149177	-1	ENSMUSG00000049999	Ppp1r3d	7	0.885921	0.0815115	0	0.0916978	0.868954	0	1.1323	0.000147021	1	1.40979	1.79343e-07	1	3.46991	0.0004113	1	-0.0668	0.406327	0	1.05061	0.000213	0.002368	1	0.581592	9.4e-06	1	-0.0392138	0.913	0	1.19161	0.003471	-1	-0.016602	0.960913	0	1.4	0.00181572	1	0.219307	0.240494	0	0.666897	4.81e-05	1
14	31408542	31439396	-1	ENSMUSG00000021948	Prkcd	7	0.110182	0.594891	0	0.23254	0.00435495	0	0.782642	0.000147021	1	1.22427	2.01729e-13	1	---	---	0	-0.246	0.017468	0	0.42387	0.00434	0.017738	0	1.45123	1.71e-07	1	0.339891	0.33	0	-0.688041	0.0050559	1	0.125982	0.537808	0	0.766	0.00835461	1	0.84084	0.171959	0	1.43819	1.67e-09	1
9	55937769	55976695	1	ENSMUSG00000032322	Pstpip1	7	0.0976629	0.602234	0	-0.178238	0.146657	0	0.921307	0.000147021	1	2.033	3.74027e-10	1	---	---	0	-0.066	0.439325	0	0.990605	0.0341	0.077653	0	1.17708	3.24e-08	1	0.650498	0.187	0	-0.958361	0.0075428	1	-0.152835	0.595266	0	1.79	0.00230195	1	1.03018	0.113235	0	1.14783	2.81e-08	1
15	73035535	73253621	-1	ENSMUSG00000022607	Ptk2	7	-0.060501	0.88199	0	-0.0431646	0.792271	0	0.544477	0.000147021	1	0.837168	8.88353e-07	1	2.09015	0.00583994	1	-0.205	0.030571	0	-0.08523	0.668	0.743208	0	0.367315	0.000330821	1	0.740718	6.17e-05	1	-0.901514	0.0034259	1	-0.49553	0.0180588	0	1.34	0.00034286	1	1.5013	0.00108752	1	-0.0719645	0.293	0
2	32631306	32645691	1	ENSMUSG00000053746	Ptrh1	7	0.236483	0.588352	0	1.6639	1.29423e-09	1	0.961691	0.000147021	1	0.953205	8.01468e-08	1	---	---	0	-0.281	0.01129	0	1.12265	0.00352	0.015307	1	---	---	0	1.08563	0.00682	1	-0.297614	0.242629	0	-0.350395	0.127934	0	0.756	0.0474987	1	1.00386	0.0122019	1	0.408081	0.00486	0
1	157625285	157660013	-1	ENSMUSG00000033684	Qsox1	7	0.440334	0.0736694	0	1.17882	2.04382e-17	1	0.667991	0.000147021	1	0.989316	2.57921e-08	1	---	---	0	-0.0407	0.687083	0	0.52617	0.00655	0.023675	1	---	---	0	0.475951	0.0197	0	-0.568812	0.638433	0	0.167781	0.408668	0	0.532	0.0231432	1	0.477969	0.0108167	0	0.81732	1.24e-06	1
7	150207689	150239591	-1	ENSMUSG00000059277	R74862	7	-0.120911	0.761908	0	0.402816	0.0109103	0	---	---	0	---	---	0	---	---	0	-0.595	0.008771	1	1.25495	0.000689	0.005054	1	1.14855	0.000189636	1	0.756192	0.00269	1	-0.62464	0.0101029	1	-0.0702007	0.80525	0	1.25	0.0155409	1	0.977388	0.00177536	1	0.235383	0.0357	0
4	131858112	131859300	-1	ENSMUSG00000089687	Rab42	7	0.456082	0.446935	0	0.494571	0.392105	0	1.94524	0.000147021	1	---	---	0	3.6956	2.83879e-08	1	-0.469	0.072406	0	1.69156	0.000309	0.002985	1	1.31929	2.43e-05	1	0.22092	0.0723	0	-0.340668	0.359809	0	0.00809248	0.985615	0	2.36	2.039e-05	1	0.438373	0.0803307	0	1.41351	1.58e-05	1
6	87738847	87762158	-1	ENSMUSG00000030055	Rab43	7	0.156762	0.403786	0	0.0244852	0.775082	0	0.890473	0.000147021	1	1.17687	1.85124e-10	1	---	---	0	-0.225	0.034406	0	0.828638	6.99e-05	0.001187	1	1.18594	1.15e-05	1	0.697649	0.00189	1	-0.594434	0.118247	0	0.107242	0.650786	0	0.649	0.0206938	1	0.524011	0.0130096	1	0.438882	6.59e-05	0
15	97575201	97598403	-1	ENSMUSG00000022469	Rapgef3	7	1.38968	5.02573e-08	1	1.16218	5.07561e-12	1	1.60834	0.000147021	1	1.4209	8.30567e-10	1	2.26717	0.00010259	1	-0.454	0.011727	0	0.35318	0.0114	0.035095	0	1.20079	5.85e-08	1	0.343968	0.38	0	-0.276448	0.25085	0	0.252603	0.157709	0	1.1	0.00134057	1	0.757025	0.0776729	0	-0.4388	0.000375	0
5	136559786	136587730	1	ENSMUSG00000004952	Rasa4	7	0.258177	0.164199	0	-0.196873	0.283093	0	0.869776	0.000147021	1	0.615802	0.00071892	1	---	---	0	-0.379	0.005049	0	0.875873	0.00429	0.017564	1	---	---	0	1.1243	0.000837	1	-1.18143	0.0034166	1	-0.0330167	0.920017	0	1.3	0.0319286	1	0.840893	0.06699	0	0.506774	9.18e-06	1
17	75835245	75928383	1	ENSMUSG00000071042	Rasgrp3	7	0.0269779	0.949755	0	-0.316548	0.00105258	0	1.93354	0.000147021	1	1.24361	1.89255e-06	1	---	---	0	-0.576	0.0131	1	0.0350825	0.838	0.878934	0	---	---	0	1.33243	0.0167	1	-0.980708	0.0103678	1	-0.8995	0.019087	1	0.958	0.00974322	1	1.45461	0.119807	0	0.0241517	0.811	0
1	167579076	167638225	-1	ENSMUSG00000040723	Rcsd1	7	0.0496382	0.826594	0	-0.261955	0.000353565	0	0.622046	0.000147021	1	2.96927	5.59695e-10	1	2.82783	0.00131845	1	-0.129	0.474918	0	0.69421	0.000596	0.0046	1	1.1004	5.04e-08	1	0.0862217	0.704	0	0.266068	0.232067	0	0.167004	0.743636	0	0.488	0.154459	0	0.314978	0.312109	0	1.22349	3.93e-08	1
18	35000312	35007106	1	ENSMUSG00000038555	Reep2	7	-0.38059	0.179074	0	0.0617857	0.804782	0	---	---	0	3.13301	2.83897e-20	1	2.0651	0.000938524	1	-0.646	0.022141	1	0.545037	0.00233	0.011544	1	0.815551	5.8e-06	1	0.439443	0.121	0	-0.315204	0.207899	0	-0.0381977	0.890238	0	-0.0627	0.945673	0	0.120367	0.41787	0	0.96319	2.59e-07	1
6	118101766	118147762	-1	ENSMUSG00000030110	Ret	7	1.11347	0.0115952	1	0.0151768	0.978708	0	---	---	0	3.35893	1.0964e-31	1	---	---	0	-0.401	0.011443	0	-0.159885	0.392	0.494907	0	---	---	0	0.769518	0.00116	1	-0.745885	0.0286016	1	-0.201614	0.288181	0	1.82	0.00406781	1	-0.24932	0.929618	0	0.617192	4.96e-07	1
1	38109632	38186507	-1	ENSMUSG00000026082	Rev1	7	0.358161	0.00396529	0	0.69654	1.28983e-13	1	0.614654	0.0294898	1	0.611312	0.00336826	1	---	---	0	-0.501	0.002241	1	-0.977105	0.00019	0.002214	-1	---	---	0	0.648666	0.00484	1	-0.694303	0.0095691	1	-0.306866	0.121327	0	0.293	0.210164	0	1.4556	0.00271613	1	0.80635	1.24e-06	1
1	66747405	66766379	1	ENSMUSG00000026005	Rpe	7	0.306827	0.0686225	0	0.691449	7.30575e-12	1	0.994154	0.000147021	1	1.25651	1.5966e-13	1	2.7822	0.000765847	1	-0.413	0.008099	0	0.035205	0.682	0.754912	0	1.46117	8.45e-07	1	0.692323	0.000922	1	0.461968	0.0489496	0	0.275349	0.13422	0	0.745	0.0473546	1	0.60794	0.0723349	0	0.271543	0.000806	0
3	90404137	90406624	1	ENSMUSG00000001021	S100a3	7	1.17124	0.019993	1	1.30781	0.0119219	1	1.93485	0.000147021	1	3.36226	2.45839e-17	1	---	---	0	-0.183	0.211855	0	1.06253	0.000342	0.003192	1	---	---	0	0.568455	0.207	0	-0.82453	0.0373438	1	0.0965042	0.781456	0	1.49	0.0010184	1	0.771014	0.0993758	0	0.441037	0.000519	0
11	78285832	78311256	-1	ENSMUSG00000050132	Sarm1	7	1.24768	1.45622e-05	1	1.56492	2.4609e-09	1	---	---	0	4.1395	5.19975e-23	1	2.06861	0.00875253	1	-0.211	0.094588	0	0.364875	0.0153	0.043186	0	1.64587	3.32e-09	1	0.145989	0.558	0	-0.0890022	0.703659	0	-0.0719023	0.818331	0	0.366	0.114397	0	0.124515	0.532266	0	1.55882	7.62e-10	1
17	28279261	28311797	1	ENSMUSG00000038677	Scube3	7	0.344307	0.521511	0	0.942969	0.0683603	0	---	---	0	4.49571	7.139e-87	1	2.11176	0.0722437	1	-0.362	0.025582	0	0.931488	0.000391	0.003485	1	0.561233	0.00012813	1	0.0111817	0.968	0	0.164682	0.629417	0	-0.231928	0.49743	0	1.05	0.0036628	1	-0.0376559	0.946655	0	0.653083	1.44e-06	1
5	122265497	122286868	-1	ENSMUSG00000042594	Sh2b3	7	0.048705	0.833187	0	0.130684	0.0869761	0	1.37525	0.000147021	1	1.21588	1.67311e-12	1	---	---	0	-0.291	0.012209	0	0.26288	0.0404	0.088054	0	0.552416	0.000747	1	-0.484906	0.276	0	-1.02137	0.0009559	1	0.0674029	0.816435	0	0.939	0.00755422	1	0.326868	0.625081	0	0.610109	1.01e-05	1
2	32576575	32611032	1	ENSMUSG00000059013	Sh2d3c	7	0.208205	0.303519	0	-0.0323536	0.830357	0	---	---	0	1.28381	0.000255109	1	---	---	0	-0.101	0.321337	0	1.12673	1.55e-05	0.000525	1	0.843775	7.72e-06	1	0.0378675	0.968	0	-0.729317	0.0430266	1	0.0470097	0.905605	0	0.358	0.110918	0	1.78743	0.00444973	1	0.833499	5.39e-08	1
11	73012962	73038013	1	ENSMUSG00000005951	Shpk	7	0.141938	0.51896	0	-0.185332	0.415665	0	1.63013	0.000147021	1	1.24019	0.000230728	1	---	---	0	-0.518	0.007215	1	0.57655	0.00528	0.02032	1	---	---	0	0.201428	0.382	0	-0.162672	0.47377	0	-0.0373694	0.910583	0	0.703	0.0195965	1	0.155081	0.358447	0	2.37874	8.74e-09	1
X	71614556	71618688	-1	ENSMUSG00000032806	Slc10a3	7	0.20789	0.225803	0	0.702685	4.78588e-05	1	0.899337	0.000147021	1	0.834363	3.67216e-05	1	---	---	0	-0.107	0.466076	0	0.74665	0.0117	0.035617	1	---	---	0	0.611844	0.0134	1	0.101287	0.707326	0	0.0974059	0.72912	0	0.624	0.020988	1	-0.105441	0.888489	0	0.372303	0.0105	0
9	108564429	108586972	1	ENSMUSG00000032602	Slc25a20	7	0.316146	0.25749	0	-0.152126	0.489405	0	0.505072	0.000147021	1	0.440638	0.0385099	0	---	---	0	-0.383	0.025762	0	0.997305	9.17e-05	0.001388	1	0.604603	0.000121177	1	0.761661	0.000538	1	-0.758838	0.0087243	1	-0.256449	0.157511	0	0.588	0.0245768	1	0.910603	0.00038097	1	0.188055	0.0507	0
18	61352573	61371266	-1	ENSMUSG00000034320	Slc26a2	7	0.104832	0.532625	0	-0.0161627	0.909385	0	0.955099	0.000147021	1	1.18585	3.53659e-11	1	1.89473	0.0480162	1	-0.301	0.054041	0	-1.31665	0.00224	0.011216	-1	1.12572	6.99e-08	1	0.568086	0.00132	1	0.448332	0.11515	0	-0.136304	0.791701	0	0.526	0.0214758	1	0.70318	0.687373	0	1.1734	1.92e-08	1
2	32828510	32837603	-1	ENSMUSG00000026791	Slc2a8	7	0.309287	0.281619	0	0.198779	0.500655	0	0.967377	0.000147021	1	1.14968	3.28522e-05	1	1.51752	0.00849172	1	-0.269	0.027223	0	0.678055	0.000388	0.003466	1	0.385321	0.000462352	1	0.362539	0.0488	0	-0.490086	0.0566192	0	-0.0407158	0.877729	0	0.661	0.0216827	1	1.28017	0.00442528	1	0.412689	7.37e-05	0
11	75345196	75391077	1	ENSMUSG00000038178	Slc43a2	7	0.00796497	0.973552	0	-0.725706	1.45159e-11	-1	1.34727	0.00622818	1	3.2647	1.39209e-29	1	1.79315	0.0100449	1	-0.108	0.391185	0	0.954653	0.00457	0.018373	1	0.71793	7.7e-07	1	0.53025	0.018	1	-0.114814	0.81407	0	-0.128233	0.536423	0	1	0.00760074	1	0.588926	0.553346	0	0.842993	7.63e-07	1
2	155890911	155896353	1	ENSMUSG00000038180	Spag4	7	0.569566	0.169641	0	1.71879	5.46787e-10	1	0.902837	0.000147021	1	0.870871	0.0245242	1	1.37208	0.079053	1	-0.0773	0.720203	0	0.795805	0.0011	0.006943	1	---	---	0	0.00746115	0.984	0	-0.0465547	0.908615	0	0.0938637	0.710541	0	0.251	0.554472	0	0.177935	0.480573	0	0.765055	2.81e-05	1
5	33556167	33560887	-1	ENSMUSG00000037379	Spon2	7	-1.78444	9.03734e-05	-1	1.04306	0.0552869	0	1.99624	0.000147021	1	2.4835	1.73519e-14	1	0.936147	0.0901861	1	0.0775	0.508713	0	0.142192	0.689	0.760542	0	2.42866	2.48e-11	1	0.266866	0.42	0	-0.567848	0.0120824	1	0.246099	0.389204	0	0.996	0.0274668	1	1.93692	0.129847	0	2.52599	2.03e-10	1
1	95518479	95532299	-1	ENSMUSG00000026277	Stk25	7	-0.0245213	0.878755	0	0.333817	0.000272526	0	0.405358	0.000147021	0	0.57028	0.00068424	1	---	---	0	-0.307	0.007218	0	1.04045	0.0328	0.075462	0	1.11972	4.91e-08	1	0.740209	0.0164	1	-0.682589	0.0421904	1	0.026287	0.922808	0	0.415	0.0793673	0	1.00778	0.00248001	1	1.22086	4.35e-09	1
7	137720998	137908298	1	ENSMUSG00000030852	Tacc2	7	0.4022	0.300553	0	0.556516	0.110172	0	1.13898	0.000147021	1	0.504057	0.00281139	1	1.47056	0.0568154	1	-0.42	0.009139	0	0.765027	5.3e-05	0.001021	1	---	---	0	0.168148	0.573	0	-1.16168	0.0011313	1	-0.422169	0.0477706	0	0.816	0.00403368	1	-0.137371	0.444483	0	0.648811	4.13e-07	1
5	73146957	73259722	-1	ENSMUSG00000029217	Tec	7	0.0969233	0.675443	0	-0.145503	0.0665181	0	1.00801	0.000147021	1	0.792326	0.0013594	1	---	---	0	-0.879	0.003108	1	-0.716695	0.0253	0.062318	0	---	---	0	1.00246	0.000884	1	-0.701292	0.0031516	1	-0.266146	0.184018	0	1.05	0.290288	0	0.860782	0.158183	0	2.14997	2.58e-08	1
6	86145420	86225151	1	ENSMUSG00000029999	Tgfa	7	0.34858	0.575814	0	0.3842	0.514031	0	1.9745	0.000147021	1	3.34014	3.32157e-12	1	2.21442	0.049051	1	-0.221	0.068586	0	0.30075	0.0863	0.155719	0	0.467791	0.000806127	1	1.30415	0.00253	1	-2.80503	0.0002149	1	-0.136216	0.583501	0	0.896	0.00415172	1	0.292088	0.241876	0	0.0114643	0.922	0
8	122284487	122302316	-1	ENSMUSG00000034105	Tldc1	7	0.0712694	0.763914	0	0.147443	0.460952	0	0.38122	0.000546499	0	0.531114	0.0489902	1	---	---	0	-0.325	0.025123	0	1.05274	9.28e-06	0.000403	1	---	---	0	0.545969	0.00453	1	-0.278126	0.236242	0	-0.182147	0.477005	0	0.834	0.0370685	1	1.05572	0.00067319	1	1.0677	5.08e-08	1
1	121963954	121970651	-1	ENSMUSG00000050777	Tmem37	7	1.36458	1.93791e-05	1	-0.104685	0.816304	0	1.44024	0.000147021	1	1.06797	2.19708e-08	1	---	---	0	-0.287	0.054715	0	0.810033	0.00922	0.030089	1	---	---	0	1.34014	0.00481	1	-0.917825	0.0318155	1	-0.0366251	0.922475	0	2.28	0.00148284	1	1.12229	0.11679	0	-0.227203	0.00947	0
8	75096002	75111181	1	ENSMUSG00000031791	Tmem38a	7	0.799498	0.00134434	1	-0.208194	0.555954	0	0.971499	0.000147021	1	2.84758	6.86971e-60	1	---	---	0	---	---	0	1.15518	0.000123	0.001676	1	---	---	0	1.21166	0.012	1	-0.886064	0.0599118	0	-0.199455	0.488473	0	0.956	0.00600129	1	1.29545	0.0434199	1	---	---	0
11	69393861	69405375	1	ENSMUSG00000059552	Trp53	7	-0.327847	0.00292453	0	0.398549	9.14342e-08	0	---	---	0	1.17591	5.04221e-11	1	---	---	0	-1.69	0.000281	1	0.246342	0.334	0.436725	0	---	---	0	4.77769	2.08e-06	1	-3.92518	0.0002403	1	-2.91804	0.0002053	1	1.01	0.0389423	1	4.70204	2.94e-06	1	-0.163502	0.0253	0
3	94416679	94462794	-1	ENSMUSG00000005968	Tuft1	7	0.224422	0.487332	0	1.16052	3.09754e-08	1	---	---	0	2.77488	6.10749e-45	1	---	---	0	-0.489	0.002702	0	0.280232	0.245	0.344282	0	---	---	0	1.15703	0.0158	1	-0.249507	0.371918	0	0.443533	0.0324214	0	0.701	0.0241308	1	0.776965	0.00196156	1	1.89043	1.43e-09	1
17	6106437	6251128	1	ENSMUSG00000034377	Tulp4	7	0.31884	0.136855	0	0.411778	3.43517e-05	0	1.10131	0.000147021	1	0.306707	0.0911763	0	---	---	0	-0.285	0.022674	0	0.90609	0.0958	0.168373	0	2.19283	1.04e-08	1	0.831825	0.00649	1	-0.550662	0.202082	0	-0.39096	0.0384723	0	1.06	0.00685758	1	1.2748	0.00320317	1	2.16917	3.22e-10	1
9	107465586	107468439	1	ENSMUSG00000010054	Tusc2	7	-0.307141	0.0124509	0	0.103172	0.468263	0	0.705335	0.000147021	1	1.25758	7.42742e-05	1	---	---	0	-0.206	0.103799	0	0.739973	0.00014	0.001819	1	---	---	0	0.32346	0.141	0	-0.798158	0.0414116	1	-0.109898	0.698123	0	0.705	0.0221959	1	0.380434	0.458003	0	0.577663	0.000373	1
5	149316207	149364365	-1	ENSMUSG00000001687	Ubl3	7	0.270269	0.0686459	0	0.0332363	0.718433	0	1.1847	0.000147021	1	1.09884	1.94876e-10	1	---	---	0	-0.45	0.004778	0	-0.0052075	0.978	0.983864	0	0.756554	7.09e-07	1	0.685481	0.00119	1	-0.637008	0.0069097	1	-0.600947	0.0164919	1	0.799	0.00292935	1	0.62934	0.337877	0	0.204893	0.00189	0
1	172123551	172145528	-1	ENSMUSG00000026667	Uhmk1	7	-0.20021	0.239451	0	-0.144918	0.165266	0	0.81257	0.000147021	1	0.878608	8.38767e-08	1	---	---	0	-0.256	0.017545	0	-0.0520075	0.694	0.76523	0	0.83775	8.36e-06	1	0.324016	0.128	0	-0.747857	0.0198707	1	-0.553123	0.0147752	1	0.595	0.0632804	0	0.684358	0.016206	1	0.589107	1.8e-06	1
X	6948402	6952956	-1	ENSMUSG00000046269	Usp27x	7	0.464075	0.186333	0	1.1807	2.07622e-06	1	0.938062	0.000147021	1	2.26583	1.18853e-16	1	---	---	0	-0.149	0.326297	0	-0.57282	0.0388	0.08545	0	---	---	0	0.590795	0.00674	1	-0.540151	0.162936	0	-0.460233	0.112181	0	1.13	0.0114115	1	0.221134	0.437664	0	0.997197	2.01e-05	1
10	88209352	88289559	-1	ENSMUSG00000004356	Utp20	7	0.561433	0.000174061	1	1.81066	9.97668e-146	1	1.04091	0.000147021	1	0.450661	0.0142292	0	---	---	0	-0.563	0.001385	1	-0.562723	0.0281	0.067296	0	---	---	0	0.235198	0.368	0	-0.742186	0.0028626	1	-0.625187	0.0090954	1	0.483	0.0825257	0	0.0747256	0.878395	0	0.544153	1.3e-06	1
5	124454650	124482269	-1	ENSMUSG00000066278	Vps37b	7	0.718581	0.000485864	1	0.328479	0.00185808	0	0.724146	0.000147021	1	0.965307	2.24421e-06	1	---	---	0	-0.435	0.004879	0	0.568242	0.00139	0.008119	1	---	---	0	0.389546	0.404	0	-1.45548	0.0008819	1	-0.194467	0.304063	0	0.637	0.105513	0	0.559219	0.104955	0	0.78203	2.99e-05	1
9	22030274	22047641	1	ENSMUSG00000057982	Zfp809	7	0.27927	0.0233913	0	0.329877	8.93403e-05	0	0.886504	0.000147021	1	0.625287	0.0131197	1	---	---	0	-0.372	0.003471	0	-1.23786	0.0101	0.032153	-1	---	---	0	1.03671	0.0016	1	-0.724131	0.0068345	1	-0.580633	0.0330654	1	0.592	0.0686141	0	1.3034	0.0254026	1	0.630629	3.28e-05	1
8	4625840	4629380	1	ENSMUSG00000058748	Zfp958	7	1.06709	3.32235e-14	1	1.59689	1.57445e-75	1	0.752707	0.000147021	1	0.714661	0.00813809	1	---	---	0	-0.153	0.29249	0	-1.70598	0.000334	0.003137	-1	0.602172	2.78e-05	1	0.605244	0.0276	1	-0.847115	0.0306495	1	-0.238787	0.192434	0	0.874	0.150759	0	0.643987	0.00420572	1	0.046962	0.792	0
5	146044212	146052338	1	ENSMUSG00000070420	Zscan25	7	0.483648	0.000620303	0	0.973204	6.20801e-20	1	---	---	0	1.11499	6.02381e-07	1	2.70045	0.0170406	1	-0.233	0.039885	0	1.04216	3.62e-05	0.000823	1	---	---	0	0.308871	0.0791	0	0.462274	0.0762943	0	0.171214	0.645268	0	0.6	0.0441356	1	0.527102	0.0618018	0	0.610473	3.41e-05	1
7	38968236	38982582	1	ENSMUSG00000054676	1600014C10Rik	6	0.693973	0.00108575	1	0.383164	0.000703736	0	0.328508	0.00200119	0	0.727213	0.0481526	1	---	---	0	-0.159	0.108326	0	0.738213	0.000513	0.004169	1	---	---	0	0.280179	0.226	0	-0.196843	0.373496	0	-0.0913291	0.772761	0	0.931	0.0171504	1	0.647162	0.0254655	1	0.501869	0.000301	1
11	120091116	120092899	-1	ENSMUSG00000043993	2900052L18Rik	6	---	---	0	---	---	0	---	---	0	---	---	0	---	---	0	-0.409	0.007223	0	0.569758	0.00131	0.007811	1	0.570191	5e-06	1	0.637369	0.0202	1	-0.557493	0.0531087	0	-0.0734641	0.763738	0	0.274	0.402996	0	1.17069	0.00059488	1	0.773825	5.1e-07	1
9	53213391	53240908	1	ENSMUSG00000005131	4930550C14Rik	6	1.09107	0.0249468	1	1.55666	0.000685226	1	---	---	0	1.41696	0.00136847	1	---	---	0	-0.509	0.054277	0	0.0910225	0.302	0.404384	0	---	---	0	0.0275571	0.927	0	-0.326197	0.223286	0	-0.0745085	0.755167	0	0.394	0.30401	0	1.54979	0.0207516	1	1.58126	9.39e-09	1
11	71967431	72020961	-1	ENSMUSG00000020807	4933427D14Rik	6	0.496971	0.000469462	0	0.910721	1.16512e-16	1	1.02243	0.000675754	1	1.54205	1.88607e-13	1	---	---	0	-0.444	0.00531	0	-0.232187	0.059	0.116671	0	0.846136	1.28e-06	1	0.0662686	0.87	0	-0.986298	0.0045161	1	-0.485004	0.0204296	0	0.346	0.183374	0	0.363011	0.0615875	0	0.869845	8e-07	1
7	104698844	104728007	-1	ENSMUSG00000035642	Aamdc	6	-0.0496557	0.881979	0	-0.084537	0.737775	0	0.630735	0.000147021	1	1.60925	4.50592e-10	1	---	---	0	-0.319	0.138341	0	1.20009	0.000576	0.004494	1	1.23671	2.45e-05	1	0.748302	0.00796	1	-0.645991	0.12427	0	-0.136679	0.507523	0	0.789	0.0216827	1	0.59381	0.259975	0	0.486225	0.00665	0
5	8660077	8748575	1	ENSMUSG00000040584	Abcb1a	6	0.771229	4.08197e-05	1	-0.344275	0.257336	0	---	---	0	2.75513	1.30743e-10	1	---	---	0	-1.11	0.000776	1	-0.105285	0.241	0.339311	0	0.578176	0.00057819	1	0.765277	0.019	1	-2.025	0.0005084	1	-0.421047	0.184286	0	-0.0291	0.989134	0	0.0695712	0.921449	0	0.388991	0.00024	0
5	124511539	124545807	-1	ENSMUSG00000029408	Abcb9	6	0.148315	0.664882	0	0.208561	0.413489	0	2.31481	0.000147021	1	4.53139	1.83444e-81	1	3.24386	1.40643e-07	1	-0.0815	0.317402	0	0.581272	0.000189	0.002209	1	1.16138	1.97e-07	1	0.346773	0.0379	0	-0.322712	0.113862	0	-0.154144	0.50498	0	0.654	0.0247913	1	0.246683	0.330068	0	0.489688	0.00021	0
6	88785909	88791929	-1	ENSMUSG00000030083	Abtb1	6	0.296204	0.279407	0	-0.347761	0.00519411	0	1.1842	0.000147021	1	0.519771	0.0585267	0	1.7049	0.0011336	1	-0.17	0.114016	0	1.51092	3.53e-06	0.000264	1	1.25978	7.73e-06	1	0.334085	0.0594	0	-0.797867	0.0020409	1	-0.0116289	0.971849	0	0.787	0.0729737	0	0.76289	0.015237	1	-0.022607	0.894	0
5	115560308	115569355	-1	ENSMUSG00000029545	Acads	6	-0.0176153	0.927854	0	0.128067	0.575067	0	0.477527	0.000147021	0	0.177101	0.403996	0	1.15657	0.0320576	1	-0.213	0.053463	0	1.14235	0.000191	0.002214	1	0.576706	0.000964218	1	0.541129	0.00342	1	-1.17806	0.0278049	1	-0.234121	0.285532	0	0.446	0.153929	0	0.817545	0.00691463	1	0.423254	5.03e-05	0
12	85441604	85452299	1	ENSMUSG00000043487	Acot6	6	0.603588	0.0754296	0	1.35753	1.07449e-08	1	1.84015	0.000147021	1	0.999835	0.00221843	1	---	---	0	-0.248	0.140529	0	0.40308	0.00611	0.022513	0	---	---	0	0.472553	0.0387	0	-0.281463	0.163024	0	0.118407	0.714914	0	1.5	0.00336643	1	0.0150589	0.948785	0	0.676393	2.35e-06	1
7	147164831	147178461	-1	ENSMUSG00000025473	Adam8	6	0.883131	0.00137061	1	1.85287	2.37809e-36	1	---	---	0	1.88969	1.65809e-10	1	-1.75655	0.0207306	-1	-0.443	0.008693	0	1.0114	0.146	0.231193	0	---	---	0	0.542756	0.31	0	-0.754544	0.0071291	1	-0.133101	0.754791	0	0.807	0.0543016	0	1.00566	0.0353467	1	2.29569	2.82e-10	1
11	117687238	117701222	1	ENSMUSG00000017718	Afmid	6	0.607876	5.41016e-06	1	0.904672	2.20678e-13	1	---	---	0	1.44243	2.32422e-06	1	1.32503	0.0974296	1	-0.0279	0.751585	0	0.514347	0.00067	0.004956	1	---	---	0	0.218413	0.187	0	-0.181494	0.573382	0	0.397422	0.052954	0	0.819	0.0571771	0	0.242826	0.101542	0	0.708585	8.16e-06	1
19	5425144	5427313	1	ENSMUSG00000047423	AI837181	6	0.328777	0.0193581	0	0.548393	0.000993985	1	1.21284	0.000147021	1	---	---	0	1.26679	0.00426304	1	-0.03	0.747984	0	1.33065	1.39e-05	0.000499	1	1.06128	3.76e-07	1	0.470078	0.168	0	-0.277047	0.149766	0	-0.174855	0.401315	0	0.944	0.00126968	1	-0.00063788	0.99885	0	0.263221	0.000555	0
9	106135786	106150457	-1	ENSMUSG00000032786	Alas1	6	0.326071	0.353772	0	0.390052	0.00996554	0	0.740734	0.000147021	1	1.42226	1.62857e-15	1	---	---	0	-0.235	0.043067	0	1.09181	0.000139	0.001817	1	1.01421	7.48e-05	1	0.646827	0.00441	1	-0.512309	0.0763909	0	-0.147259	0.482672	0	0.892	0.0134319	1	0.328189	0.145958	0	0.119504	0.0991	0
11	70054959	70068855	-1	ENSMUSG00000000320	Alox12	6	0.198018	0.557282	0	0.23107	0.48434	0	5.01447	0.000147021	1	7.70558	4.4704e-103	1	---	---	0	-0.393	0.035805	0	-0.00543	0.944	0.958639	0	0.981597	9.07e-06	1	0.0549054	0.776	0	-0.244961	0.249732	0	0.0744609	0.784907	0	0.862	0.00541598	1	0.0808178	0.703537	0	0.969766	8.28e-05	1
10	68996970	69490184	1	ENSMUSG00000069601	Ank3	6	0.549893	0.216378	0	0.385258	0.290994	0	0.415705	0.00268504	0	1.49283	2.0703e-14	1	---	---	0	-0.446	0.002793	0	-0.289915	0.137	0.220927	0	0.788218	8.98e-08	1	0.339286	0.309	0	-1.85981	0.0004848	1	-0.415983	0.0275928	0	0.914	0.0189924	1	1.23867	0.00231461	1	0.590534	3.18e-06	1
14	34027212	34183122	1	ENSMUSG00000063506	Arhgap22	6	0.358102	0.106014	0	0.230378	0.530796	0	---	---	0	3.20183	1.02362e-15	1	---	---	0	-0.129	0.316519	0	0.91631	0.0118	0.03586	1	0.738474	4.15e-08	1	0.0506269	0.962	0	-0.503479	0.0418457	1	-0.0917052	0.734806	0	0.904	0.0200767	1	0.687536	0.557971	0	0.70959	2.51e-05	1
16	62793511	62846866	-1	ENSMUSG00000022911	Arl13b	6	0.706046	2.68675e-08	1	1.01756	1.65409e-23	1	0.607908	0.000147021	1	0.567481	0.0053831	1	---	---	0	-0.448	0.006469	0	-1.05704	0.000157	0.001957	-1	0.636237	8.15e-06	1	-0.119268	0.723	0	-0.276603	0.502285	0	-0.285412	0.32303	0	0.314	0.535571	0	0.538081	0.0216634	1	0.636135	3.69e-06	1
1	137043401	137052846	1	ENSMUSG00000026426	Arl8a	6	0.331785	0.0147125	0	0.166895	0.137279	0	0.849044	0.000147021	1	0.0365837	0.854816	0	---	---	0	-0.457	0.002053	0	0.45814	0.0376	0.083339	0	---	---	0	0.886801	0.0827	0	-0.811737	0.0062511	1	-0.533182	0.0361348	1	0.523	0.0613901	0	1.23559	0.00039911	1	1.15896	3.93e-08	1
7	150152727	150155169	-1	ENSMUSG00000009248	Ascl2	6	0.757501	0.163026	0	0.210208	NA	0	---	---	0	6.19543	2.7946e-20	1	4.6201	2.86691e-08	1	-0.512	0.01931	1	0.641853	0.000501	0.004109	1	0.858013	9.27e-06	1	0.39405	0.0123	0	-1.477	0.0007698	1	-0.215684	0.281291	0	0.228	0.246914	0	0.327011	0.0459252	0	-0.148833	0.142	0
12	106851749	106923451	-1	ENSMUSG00000041341	Atg2b	6	0.0783919	0.603606	0	0.510331	4.65397e-09	1	0.560021	0.000147021	1	0.981323	3.5541e-09	1	---	---	0	-0.267	0.02194	0	-0.09365	0.283	0.384132	0	0.767536	1.59e-05	1	0.271888	0.0748	0	-0.398099	0.156001	0	-0.397957	0.0423929	0	0.588	0.0119205	1	0.389427	0.259994	0	0.704706	5.08e-07	1
8	108048365	108089947	-1	ENSMUSG00000013160	Atp6v0d1	6	0.11199	0.598157	0	-0.384563	2.29311e-05	0	0.397948	0.000147021	0	0.572044	0.000558067	1	---	---	0	-0.783	0.288999	0	0.968257	2.23e-05	0.000638	1	0.608005	0.000184511	1	1.15085	0.000491	1	0.310728	0.346782	0	0.136212	0.671932	0	0.536	0.041737	1	1.29732	0.0007394	1	0.206412	0.00783	0
8	71612545	71637610	1	ENSMUSG00000006273	Atp6v1b2	6	0.162384	0.459299	0	-0.1672	0.0974386	0	---	---	0	0.888365	3.64698e-08	1	3.28265	7.33385e-08	1	-0.126	0.114093	0	0.692937	0.0002	0.002278	1	0.725235	6.19e-06	1	0.693543	0.00597	1	-0.491548	0.215038	0	-0.114915	0.645551	0	0.634	0.0198755	1	0.29675	0.264313	0	-0.148248	0.0135	0
6	120745263	120772703	-1	ENSMUSG00000019210	Atp6v1e1	6	0.094202	0.679487	0	-0.0126235	0.916934	0	0.792538	0.000147021	1	1.15137	5.30527e-13	1	---	---	0	-0.318	0.017027	0	0.594248	0.00124	0.007532	1	---	---	0	0.587437	0.000669	1	-0.451576	0.0434185	0	-0.388368	0.0455407	0	0.719	0.0483963	1	0.770886	0.00047046	1	0.196157	0.0291	0
10	126602247	126609385	1	ENSMUSG00000006731	B4galnt1	6	-0.250803	0.179831	0	-0.245919	0.00779358	0	0.869576	0.000147021	1	0.119402	0.5543	0	---	---	0	-0.473	0.001798	0	0.66427	0.00263	0.012554	1	---	---	0	0.872259	0.000196	1	-1.1116	0.0057262	1	-0.551802	0.0109508	1	0.714	0.0282116	1	0.404449	0.16652	0	0.137071	0.374	0
6	13575677	13627966	-1	ENSMUSG00000042742	B630005N14Rik	6	0.52486	0.00534461	1	1.04472	1.01965e-12	1	0.282403	0.00280027	0	---	---	0	1.37685	0.0165937	1	-0.473	0.001818	0	-2.40693	9.79e-05	0.001444	-1	1.26975	5.11e-07	1	0.426517	0.037	0	-0.796755	0.0347839	1	-0.428425	0.0277273	0	0.654	0.0418608	1	1.38759	0.00063213	1	0.184683	0.0125	0
19	44213756	44220936	-1	ENSMUSG00000057506	Bloc1s2	6	0.846519	3.3632e-10	1	1.26824	4.28748e-43	1	1.68074	0.000147021	1	---	---	0	---	---	0	-0.736	0.00173	1	0.841365	9.89e-05	0.001456	1	1.53501	1.13e-06	1	---	---	0	---	---	0	---	---	0	---	---	0	---	---	0	---	---	0
2	133377895	133388621	1	ENSMUSG00000027358	Bmp2	6	0.918263	0.028581	1	-0.405858	0.421686	0	---	---	0	4.18592	1.30108e-18	1	---	---	0	-0.738	0.016086	1	-0.105398	0.499	0.594787	0	1.12409	4.43e-05	1	0.634537	0.395	0	-1.56103	0.002865	1	0.380447	0.183435	0	0.754	0.00790047	1	0.287629	0.504279	0	-0.0370048	0.725	0
7	89111558	89137185	-1	ENSMUSG00000025105	Bnc1	6	0.408293	NA	0	0.968991	0.0511414	0	1.95988	0.000147021	1	4.99515	7.01603e-51	1	Inf	0.0946587	1	-0.579	0.005365	1	-0.376045	0.52	0.613374	0	3.17928	8.1e-09	1	-0.384422	0.131	0	-0.424662	0.191738	0	0.548862	0.0487723	-1	2.72	0.0006649	1	0.757558	0.650903	0	0.87086	6.36e-05	1
11	68873277	68875078	1	ENSMUSG00000045176	Borcs6	6	0.324349	0.199267	0	-0.341587	0.0673994	0	0.995542	0.000283039	1	1.51843	3.67031e-13	1	1.97909	0.00338614	1	0.0939	0.591391	0	1.67339	1.59e-06	0.000206	1	1.1489	2.9e-05	1	0.348843	0.489	0	0.181925	0.44796	0	0.0786387	0.725357	0	0.961	0.0115962	1	0.356378	0.0539221	0	0.151884	0.0552	0
4	129138825	129165742	1	ENSMUSG00000040859	Bsdc1	6	0.138045	0.576642	0	-0.139002	0.128355	0	0.594702	0.000147021	1	0.89092	3.94001e-07	1	---	---	0	-0.222	0.089388	0	0.7153	0.000262	0.002688	1	0.755153	3.42e-05	1	0.486686	0.00238	0	-0.449787	0.235128	0	-0.335118	0.0925178	0	0.609	0.0393162	1	0.847116	0.00054505	1	-0.002105	0.98	0
6	72494385	72512977	1	ENSMUSG00000056737	Capg	6	0.141375	0.496506	0	0.203588	0.0534913	0	0.566812	0.000147021	1	1.28409	4.10076e-14	1	---	---	0	-0.187	0.051376	0	0.975585	0.000123	0.001676	1	0.967552	0.00025734	1	0.380331	0.0484	0	-0.682994	0.2074	0	0.174449	0.343403	0	0.907	0.0509474	0	1.06796	0.0726991	0	1.01318	6.85e-07	1
1	94830953	94844518	1	ENSMUSG00000026270	Capn10	6	-0.360648	0.0869969	0	-0.32392	0.199392	0	0.533889	0.000147021	1	1.01291	3.95223e-06	1	---	---	0	-0.0666	0.552644	0	0.583043	0.00175	0.009514	1	0.572841	0.000391031	1	0.122352	0.84	0	-0.461068	0.0523531	0	-0.166265	0.645448	0	0.454	0.144822	0	-0.216719	0.63922	0	0.628444	4.94e-06	1
8	11514021	11550771	-1	ENSMUSG00000056228	Cars2	6	0.0753737	0.758438	0	0.319844	0.0181128	0	0.815801	0.000147021	1	1.53446	5.38026e-13	1	1.24639	0.0235221	1	-0.205	0.048947	0	0.999975	0.000184	0.002167	1	0.612211	0.000257991	1	-0.0989681	0.73	0	-0.462191	0.119885	0	-0.0623952	0.819976	0	0.441	0.22396	0	-0.685203	0.248527	0	0.579044	1.62e-05	1
18	86880502	86887675	1	ENSMUSG00000024647	Cbln2	6	1.30871	0.00823686	1	1.88455	1.91053e-05	1	---	---	0	11.2894	7.20444e-48	1	---	---	0	0.01	0.904718	0	0.0708425	0.465	0.563981	0	---	---	0	1.00428	0.00352	1	0.112906	0.596976	0	0.0276378	0.941438	0	0.0146	0.974627	0	0.108079	0.6894	0	1.51919	1.33e-07	1
4	116269259	116272871	1	ENSMUSG00000034035	Ccdc17	6	0.33063	0.158981	0	0.266889	0.0682718	0	---	---	0	2.68802	1.65943e-15	1	---	---	0	-0.556	0.002569	1	0.565213	0.00233	0.011526	1	1.37231	5.65e-10	1	0.165205	0.353	0	-0.100447	0.693731	0	-0.0281257	0.942271	0	0.162	0.599374	0	0.679011	0.0577985	0	1.19322	4.47e-07	1
19	11015971	11023756	-1	ENSMUSG00000024732	Ccdc86	6	0.198446	0.367033	0	1.38926	2.76747e-30	1	0.632273	0.000147021	1	1.16774	1.28019e-10	1	---	---	0	-0.347	0.012661	0	0.330977	0.246	0.345196	0	---	---	0	0.626131	0.0241	1	0.305613	0.212112	0	-0.335456	0.171197	0	0.334	0.206716	0	-0.227729	0.757025	0	0.581198	4.62e-06	1
19	6919113	6932701	-1	ENSMUSG00000047810	Ccdc88b	6	0.00668338	0.982454	0	-0.236952	0.0507876	0	---	---	0	2.72674	6.8241e-05	1	---	---	0	0.0643	0.726771	0	0.51238	0.00528	0.020328	1	---	---	0	-0.185573	0.918	0	-1.44359	0.0021208	1	-0.0683006	0.837513	0	0.52	0.0648022	0	1.85632	0.00266594	1	1.06492	1.03e-06	1
13	113778010	113780986	1	ENSMUSG00000042417	Ccno	6	0.643863	0.252516	0	1.89889	0.000168206	1	3.87248	0.000147021	1	6.37644	5.515e-45	1	2.23206	0.0049611	1	-0.39	0.04631	0	0.517165	0.00675	0.024161	1	---	---	0	0.342317	0.322	0	0.1518	0.602767	0	0.142332	0.497306	0	0.688	0.0103273	1	0.0709574	0.671433	0	0.126651	0.157	0
18	36884728	36886390	-1	ENSMUSG00000051439	Cd14	6	1.36505	0.00025624	1	0.434316	0.034501	0	-0.322699	0.000416113	0	2.16723	1.10146e-06	1	---	---	0	-0.511	0.016917	1	1.16747	0.0339	0.077342	0	1.78645	4.05e-07	1	0.0618537	0.94	0	-2.01689	0.001167	1	-0.414636	0.0463854	0	2.23	0.00028545	1	0.405284	0.430371	0	0.202197	0.0301	0
7	150238644	150253839	1	ENSMUSG00000037706	Cd81	6	0.316756	0.0971377	0	0.419674	1.70602e-05	0	0.628782	0.000147021	1	0.0206679	0.923809	0	---	---	0	-0.236	0.015285	0	0.3368	0.00778	0.026663	0	0.505586	3.47e-05	1	0.987042	2.4e-06	1	-0.619738	0.013207	1	-0.0525859	0.819435	0	0.594	0.0204426	1	1.21291	0.00375502	1	0.481588	3.59e-06	0
9	123079942	123125156	-1	ENSMUSG00000035498	Cdcp1	6	1.10989	4.12043e-05	1	0.629055	0.136879	0	---	---	0	5.05613	7.79403e-22	1	---	---	0	0.133	0.215759	0	0.38727	0.00497	0.019483	0	---	---	0	0.260433	0.0742	0	-0.68816	0.0088757	1	-0.230638	0.451315	0	1.19	0.00026853	1	0.464113	0.159257	0	1.34183	1.15e-08	1
4	153349303	153382841	1	ENSMUSG00000039523	Cep104	6	-0.203496	0.17703	0	0.141043	0.353775	0	0.765291	0.000147021	1	1.74676	2.74563e-20	1	---	---	0	-0.222	0.031895	0	-0.197797	0.147	0.232088	0	0.700413	5.04e-08	1	0.373344	0.134	0	0.100762	0.824394	0	-0.0359656	0.910406	0	0.907	0.00492003	1	0.165079	0.498974	0	0.708209	1.77e-06	1
9	45575029	45636774	-1	ENSMUSG00000043987	Cep164	6	-0.375436	0.00154539	0	-0.424752	5.13344e-05	0	0.690745	0.000147021	1	1.13293	3.50782e-11	1	1.39922	0.0850267	1	-0.32	0.035929	0	0.94922	0.035	0.079163	0	0.999661	2.57e-05	1	0.372096	0.408	0	-0.597135	0.0278049	1	0.265318	0.343891	0	0.738	0.04975	1	0.397936	0.113134	0	0.246221	0.00102	0
8	107485618	107493437	1	ENSMUSG00000031877	Ces2g	6	-1.9417	2.44694e-05	-1	-1.06103	0.0273703	-1	1.70758	0.000147021	1	4.69751	3.71429e-21	1	3.08175	0.0944319	1	-1.2	0.001925	1	-0.0184125	0.868	0.902093	0	---	---	0	0.143762	0.431	0	-0.265474	0.221231	0	-0.503084	0.0397669	1	0.673	0.0759162	0	1.71627	0.04788	1	1.80857	4.94e-08	1
2	128955436	128959870	1	ENSMUSG00000037938	Chchd5	6	0.233637	0.391921	0	0.437976	0.010729	0	---	---	0	0.613183	0.0175404	1	---	---	0	-0.373	0.012657	0	1.10128	7.05e-05	0.001191	1	---	---	0	0.125513	0.847	0	-0.995119	0.034034	1	-0.493505	0.034534	0	0.23	0.420352	0	1.52966	0.0199468	1	0.904232	1.51e-06	1
2	118752233	118754321	1	ENSMUSG00000074916	Chst14	6	0.13778	0.65825	0	-0.164049	0.434399	0	0.857763	0.000147021	1	-0.293497	0.125238	0	---	---	0	-0.163	0.112916	0	0.872642	3.6e-05	0.00082	1	1.18749	6.18e-06	1	0.43918	0.0741	0	-0.274188	0.153983	0	-0.128358	0.576932	0	0.812	0.00213801	1	0.366107	0.0416932	0	1.50665	4.53e-09	1
14	55555307	55558093	1	ENSMUSG00000040759	Cmtm5	6	0.535894	NA	0	0.309056	NA	0	---	---	0	8.90408	1.51264e-44	1	4.78521	1.07882e-11	1	0.0093	0.97121	0	0.48249	0.0231	0.058256	0	1.40911	1.84e-08	1	0.00811179	0.986	0	0.213046	0.396906	0	0.125392	0.625622	0	0.854	0.0021433	1	0.190694	0.424847	0	1.76914	9.95e-09	1
4	46549809	46615074	-1	ENSMUSG00000028337	Coro2a	6	0.0726356	0.678017	0	-0.139374	0.169891	0	---	---	0	4.4588	1.57172e-17	1	---	---	0	-0.59	0.02219	1	0.286123	0.0328	0.075498	0	1.94583	1.87e-09	1	0.343373	0.248	0	-0.411006	0.0858051	0	0.219666	0.273662	0	0.396	0.0788178	0	0.91137	0.0438211	1	2.00987	5.52e-10	1
4	107576586	107596215	-1	ENSMUSG00000028607	Cpt2	6	-0.0262731	0.933106	0	-0.101942	0.495811	0	0.594002	0.000147021	1	0.284302	0.201619	0	4.49529	9.2755e-13	1	-0.21	0.052535	0	0.97718	0.0025	0.012119	1	1.07657	7.92e-05	1	0.120198	0.565	0	-0.735977	0.0035014	1	-0.257723	0.141383	0	0.684	0.0397508	1	0.511017	0.150598	0	0.366486	0.000109	0
9	50560863	50564738	1	ENSMUSG00000032060	Cryab	6	0.262007	0.684084	0	-0.221365	0.703972	0	0.790059	0.000147021	1	1.60787	1.4199e-23	1	---	---	0	-0.361	0.028744	0	0.232552	0.101	0.175287	0	1.45195	1.5e-07	1	1.3126	0.128	0	0.552166	0.0401916	-1	-0.49323	0.0571156	0	1.77	0.0149167	1	1.67672	0.00258383	1	1.82093	3.61e-09	1
19	5344705	5349574	-1	ENSMUSG00000024846	Cst6	6	0.735677	0.110849	0	1.14411	0.00850982	1	---	---	0	4.28202	5.25148e-50	1	---	---	0	-0.13	0.41031	0	0.90993	0.00901	0.029578	1	---	---	0	0.244806	0.721	0	-1.37256	0.0032379	1	0.199556	0.548618	0	1.1	0.0250413	1	1.33467	0.0120755	1	0.0672332	0.541	0
8	97295909	97306323	1	ENSMUSG00000031778	Cx3cl1	6	1.20687	0.00956821	1	1.3646	0.00726224	1	0.991081	0.000147021	1	0.716311	0.0127358	1	---	---	0	0.17	0.091668	0	-0.373708	0.104	0.17893	0	---	---	0	0.13132	0.4	0	-2.12722	9.47e-05	1	-0.544602	0.116915	0	0.655	0.113859	0	0.220385	0.476394	0	0.478368	0.000603	0
X	50945665	50946940	-1	ENSMUSG00000067925	Cxx1a	6	0.330011	0.436098	0	0.165253	0.69716	0	0.742633	0.000147021	1	1.61785	2.76637e-07	1	---	---	0	---	---	0	0.685603	0.000373	0.003381	1	---	---	0	0.617154	0.0841	0	-0.287137	0.511893	0	0.0266896	0.919881	0	0.72	0.00988947	1	0.398531	0.533756	0	0.783659	1.98e-05	1
6	83115914	83150111	1	ENSMUSG00000031865	Dctn1	6	0.0342357	0.847398	0	0.358862	0.00201911	0	0.639106	0.000147021	1	0.847989	2.70094e-07	1	---	---	0	-0.159	0.080319	0	0.623027	0.000306	0.002964	1	0.648852	1.79e-06	1	0.353948	0.162	0	-0.302192	0.445808	0	0.0409585	0.88782	0	0.669	0.0122584	1	0.499022	0.0126016	0	0.689789	2.51e-07	1
11	6158922	6167775	-1	ENSMUSG00000004393	Ddx56	6	-0.181771	0.318668	0	0.649992	2.40507e-12	1	0.507606	0.00165251	1	0.965505	5.28605e-08	1	---	---	0	-0.137	0.178234	0	0.619138	0.0106	0.033161	1	---	---	0	0.159887	0.545	0	-0.414609	0.571024	0	-0.043133	0.895206	0	0.325	0.246873	0	0.0676784	0.861007	0	0.576965	9.7e-07	1
16	10530300	10543147	-1	ENSMUSG00000038055	Dexi	6	-0.0845977	0.755012	0	-0.419632	0.00204971	0	1.08948	0.000147021	1	2.21131	1.45242e-23	1	---	---	0	0.113	0.411911	0	1.43289	2.59e-06	0.000233	1	0.962579	2.32e-07	1	0.240634	0.347	0	-0.377494	0.103977	0	-0.188143	0.341292	0	0.467	0.224084	0	0.0889328	0.888967	0	1.01995	2.3e-07	1
15	98723462	98728971	-1	ENSMUSG00000023000	Dhh	6	2.2201	3.6017e-07	1	3.26525	1.21384e-16	1	---	---	0	5.24635	1.56852e-29	1	---	---	0	-0.106	0.348434	0	0.15638	0.287	0.388939	0	0.943201	6.08e-07	1	1.59737	1.4e-05	1	-0.44491	0.0837431	0	0.110877	0.738328	0	0.983	0.00329487	1	1.12116	0.219389	0	0.143473	0.288	0
1	75233040	75241379	1	ENSMUSG00000026203	Dnajb2	6	-0.339696	0.074896	0	-0.285845	0.0660798	0	0.643059	0.000147021	1	1.12118	3.26323e-10	1	---	---	0	-0.152	0.137195	0	1.40321	2.06e-05	0.000609	1	0.932522	6.28e-07	1	0.310371	0.229	0	-0.240658	0.346519	0	-0.202613	0.300284	0	0.931	0.00375953	1	0.614766	0.174166	0	0.308011	0.00732	0
3	118265047	119135836	1	ENSMUSG00000033308	Dpyd	6	0.198282	NA	0	0.806303	0.137799	0	---	---	0	4.17623	1.33801e-23	1	---	---	0	-1.73	0.000361	1	0.068975	0.53	0.622153	0	1.11611	3.27e-05	1	0.569361	0.00488	1	-2.15856	0.0007523	1	-1.41484	0.0037777	1	1.03	0.0849374	0	0.118237	0.534309	0	0.0694515	0.325	0
2	122141408	122173708	1	ENSMUSG00000033268	Duox1	6	0.302551	0.613137	0	0.746006	0.138005	0	---	---	0	3.08373	2.35334e-11	1	Inf	0.0116505	1	-0.445	0.015033	0	0.644047	0.0186	0.049728	1	1.52165	2.98e-08	1	0.135967	0.507	0	-0.368631	0.377276	0	-0.159813	0.412393	0	0.754	0.0651384	0	0.0227122	0.952395	0	1.59361	1.77e-07	1
1	133025018	133034811	-1	ENSMUSG00000016526	Dyrk3	6	0.624828	0.170115	0	2.80194	3.78638e-33	1	1.41505	0.000147021	1	1.69871	1.47935e-10	1	---	---	0	-0.305	0.029898	0	0.133027	0.71	0.778106	0	---	---	0	1.31672	0.000282	1	-2.33834	8.53e-05	1	-0.853435	0.0178864	1	1.56	0.13928	0	-0.130954	0.406819	0	0.0634125	0.43	0
13	98011060	98022994	1	ENSMUSG00000041773	Enc1	6	1.07828	3.66844e-05	1	3.5984	9.32035e-258	1	---	---	0	0.450831	0.0115214	0	---	---	0	-0.41	0.002684	0	0.301607	0.016	0.044692	0	---	---	0	0.593907	0.00326	1	-1.21671	0.0005019	1	-0.485342	0.0195973	0	0.435	0.361863	0	1.04018	0.00429288	1	0.437429	1.63e-05	0
6	41555481	41570508	1	ENSMUSG00000029869	Ephb6	6	0.203673	0.567643	0	0.706545	0.0294066	1	---	---	0	2.58016	2.95372e-21	1	1.65831	0.0219622	1	-0.0516	0.537136	0	0.338495	0.0878	0.157646	0	1.16084	4.58e-05	1	0.560744	0.0987	0	-1.22843	0.0013337	1	-0.411237	0.0540616	0	0.588	0.0166948	1	0.38788	0.0604034	0	0.455694	0.000111	0
8	14027565	14090327	-1	ENSMUSG00000051978	Erich1	6	0.843648	4.83822e-07	1	1.72785	1.13038e-50	1	1.33309	0.000147021	1	0.182176	0.545304	0	---	---	0	-0.627	0.005684	1	---	---	---	0	1.04807	6.15e-05	1	---	---	0	---	---	0	---	---	0	---	---	0	---	---	0	0.638629	1.74e-06	1
3	79407710	79432785	-1	ENSMUSG00000027809	Etfdh	6	0.126879	0.30134	0	0.223667	0.0077826	0	0.994112	0.000147021	1	1.33862	3.15946e-15	1	---	---	0	-0.185	0.135225	0	-0.239987	0.117	0.196125	0	1.47987	2.99e-08	1	0.199144	0.236	0	0.210372	0.396589	0	0.118462	0.571769	0	0.88	0.0172256	1	0.645556	0.163593	0	1.2065	1.89e-08	1
2	172171065	172181249	1	ENSMUSG00000027495	Fam210b	6	-0.573651	0.0410843	-1	-1.0108	4.5978e-09	-1	1.25157	0.000147021	1	1.78096	2.45458e-21	1	---	---	0	-0.226	0.14061	0	1.24854	0.000142	0.001838	1	1.49322	1.6e-05	1	0.790217	0.000346	1	-1.35773	0.0013615	1	-0.332954	0.146361	0	1.46	0.00105605	1	0.576589	0.0412366	1	0.267558	0.00205	0
16	30599809	30602883	1	ENSMUSG00000046546	Fam43a	6	0.606256	0.00461799	1	0.377198	0.000223536	0	---	---	0	0.946525	7.46698e-06	1	---	---	0	-0.0251	0.83707	0	1.80709	7.11e-05	0.001194	1	0.70581	4.82e-06	1	0.188356	0.817	0	0.961691	0.0073633	-1	0.0628384	0.861757	0	0.641	0.0560086	0	1.03888	0.00241757	1	0.740462	2.37e-06	1
2	158593829	158612373	1	ENSMUSG00000027654	Fam83d	6	-0.743959	0.141586	0	1.61275	1.21252e-09	1	1.24704	0.000416113	1	3.05114	2.96053e-45	1	1.78997	0.0436221	1	0.159	0.12521	0	0.826468	8.12e-05	0.001295	1	1.12734	9.6e-09	1	-0.65997	0.0256	-1	0.482147	0.117044	0	0.388245	0.173709	0	0.866	0.107112	0	-2.23802	0.00027705	-1	1.22622	7.94e-09	1
1	184243233	184271737	-1	ENSMUSG00000047539	Fbxo28	6	0.0264902	0.883566	0	-0.104896	0.29232	0	0.609281	0.000147021	1	0.532632	0.00196576	1	---	---	0	-0.383	0.006471	0	-0.39897	0.0339	0.077356	0	---	---	0	0.56052	0.000834	1	-0.574176	0.0184403	1	0.0517663	0.8213	0	0.4	0.102606	0	0.540637	0.00479987	1	0.592234	1.05e-05	1
12	60301642	60320712	-1	ENSMUSG00000035329	Fbxo33	6	-0.196987	0.20957	0	-0.621282	5.41099e-08	-1	1.07065	0.000147021	1	1.37461	7.5664e-12	1	1.55087	0.0690461	1	-0.246	0.049789	0	-0.811582	0.0174	0.047449	-1	1.32402	5.74e-07	1	0.585359	0.0102	1	-0.453515	0.141753	0	-0.331514	0.100982	0	0.752	0.0307994	1	0.246092	0.186486	0	0.50777	1.28e-05	1
2	32841886	32987174	-1	ENSMUSG00000038860	Garnl3	6	0.651194	0.100817	0	0.540504	0.0988129	0	---	---	0	0.877139	0.0015408	1	---	---	0	-0.762	0.002128	1	0.392107	0.0116	0.035506	0	---	---	0	1.62039	0.00101	1	-0.663395	0.0521335	0	0.0291155	0.955252	0	1.11	0.0067231	1	2.66669	8.319e-05	1	1.03182	1.66e-08	1
14	123215445	123312979	-1	ENSMUSG00000041625	Ggact	6	-0.0604327	0.820312	0	0.698998	1.18067e-06	1	0.615885	0.00592528	1	0.971599	0.000224516	1	---	---	0	-0.255	0.043443	0	0.9879	0.00123	0.007507	1	0.565529	0.000179255	1	0.494697	0.137	0	-0.572428	0.122074	0	-0.187645	0.407412	0	0.732	0.0312484	1	0.562223	0.535568	0	0.363436	5.74e-05	0
6	54932574	54942944	-1	ENSMUSG00000002797	Ggct	6	0.346589	0.0330966	0	0.406737	0.00883781	0	0.995065	0.000147021	1	0.98041	0.00722276	1	---	---	0	-0.527	0.00618	1	0.06071	0.582	0.66893	0	---	---	0	1.91496	0.000272	1	-2.7697	8.53e-05	1	-0.652687	0.0177738	1	0.822	0.255137	0	0.105966	0.603256	0	-0.0871635	0.41	0
3	88128945	88135235	1	ENSMUSG00000001418	Glmp	6	-0.0111378	0.957671	0	-0.463112	2.14812e-05	0	0.478649	0.000147021	0	0.994373	9.73738e-10	1	---	---	0	-0.0419	0.58204	0	0.9316	0.000548	0.004352	1	0.712842	5.9e-05	1	0.756677	0.000325	1	-0.54076	0.246511	0	0.0174396	0.950754	0	0.575	0.0123082	1	1.16482	0.00527842	1	0.228641	0.0069	0
19	12707798	12728401	1	ENSMUSG00000063683	Glyat	6	0.417651	NA	0	0.232521	NA	0	---	---	0	5.56226	4.94671e-21	1	3.33684	0.00073574	1	-0.962	0.001529	1	0.40576	0.00228	0.011352	0	---	---	0	0.670358	0.0209	1	-1.30521	0.0020524	1	-0.477806	0.0596844	0	1.65	0.0411604	1	0.230949	0.295681	0	0.048851	0.499	0
11	60715748	60728252	-1	ENSMUSG00000018931	Gm16515	6	0.00323015	0.99198	0	-0.484824	0.00021848	0	0.823389	0.000147021	1	2.11499	5.10005e-33	1	---	---	0	-0.259	0.166382	0	1.34688	3.45e-06	0.000262	1	---	---	0	0.519317	0.00746	1	0.312243	0.289046	0	0.0584023	0.817545	0	1.08	0.00738249	1	1.10783	0.00460479	1	0.416987	0.000186	0
12	73170605	73171978	-1	ENSMUSG00000043398	Gpr135	6	1.22813	0.0145692	1	0.528436	0.273445	0	---	---	0	3.85912	1.16888e-18	1	---	---	0	-0.083	0.479201	0	0.452735	0.0059	0.02194	0	0.489666	0.000284811	1	0.157892	0.557	0	-1.00877	0.0161176	1	-0.297149	0.101588	0	1.27	0.00016617	1	-0.190438	0.402461	0	0.443952	3.64e-05	0
2	26171035	26203757	1	ENSMUSG00000026930	Gpsm1	6	0.435824	0.0727322	0	0.120143	0.457624	0	0.471547	0.000147021	0	0.711215	0.00048363	1	---	---	0	0.0675	0.565054	0	0.847553	0.000481	0.003999	1	0.68349	1.16e-07	1	0.886851	0.0251	1	0.651826	0.0637627	0	0.117784	0.551856	0	0.283	0.35293	0	0.603973	0.00898839	1	0.73228	2.41e-07	1
15	102751534	102759245	1	ENSMUSG00000001655	Hoxc13	6	0.596142	NA	0	0.876979	0.0598244	0	---	---	0	4.24172	3.03227e-30	1	2.18373	0.0165937	1	-0.866	0.003857	1	0.724052	0.0711	0.134576	0	---	---	0	0.797703	0.0383	1	-0.216484	0.64886	0	-0.155505	0.537808	0	0.623	0.138121	0	0.133866	0.553311	0	1.11105	1.75e-07	1
X	50341314	50374836	1	ENSMUSG00000025630	Hprt	6	-0.224162	0.249055	0	0.343859	0.000861147	0	0.871603	0.000147021	1	1.13031	1.50697e-11	1	---	---	0	-0.554	0.013439	1	-0.533855	0.0127	0.037822	-1	0.678658	7.06e-05	1	0.696656	0.000589	1	-0.847096	0.0291293	1	-0.283929	0.116915	0	0.487	0.0788178	0	0.525027	0.0273494	1	0.244665	0.00299	0
9	20836482	20843480	1	ENSMUSG00000032174	Icam5	6	0.00893626	0.989153	0	1.52198	2.37187e-05	1	---	---	0	3.42253	5.78037e-14	1	2.47707	0.000345333	1	-0.0142	0.907929	0	0.79004	0.000554	0.004383	1	0.614474	1.77e-05	1	0.0887262	0.683	0	-0.251018	0.33525	0	-0.0162629	0.955261	0	0.591	0.00858846	1	0.0193676	0.947742	0	0.0434555	0.69	0
4	151671336	151681230	1	ENSMUSG00000039662	Icmt	6	0.0617104	0.716786	0	-0.0922181	0.530432	0	0.850264	0.000147021	1	1.17266	1.75725e-12	1	---	---	0	-0.223	0.046632	0	0.404228	0.0129	0.038296	0	0.710543	0.000103828	1	0.922695	0.017	1	-0.72334	0.0111786	1	-0.357599	0.0684451	0	0.841	0.00612689	1	0.0410996	0.897375	0	0.118698	0.0607	0
7	149511742	149559658	-1	ENSMUSG00000045777	Ifitm10	6	-0.461014	0.219079	0	0.0943211	0.813352	0	---	---	0	2.77822	8.52602e-14	1	---	---	0	-0.128	0.202048	0	0.655617	0.00688	0.024469	1	---	---	0	0.646396	0.00997	1	-0.426629	0.153979	0	-0.186825	0.574455	0	0.906	0.00878569	1	0.535321	0.29216	0	0.582739	0.000124	1
12	113826995	113853767	1	ENSMUSG00000037679	Inf2	6	-0.134979	0.61472	0	0.119994	0.410309	0	0.486462	0.000147021	0	0.14077	0.459327	0	---	---	0	-0.3	0.008361	0	0.36882	0.00425	0.017491	0	---	---	0	1.09419	8.91e-05	1	-0.793145	0.0081754	1	-0.258361	0.16128	0	0.694	0.0455533	1	1.2823	0.00029279	1	0.887664	7.6e-08	1
1	121312042	121318825	-1	ENSMUSG00000037035	Inhbb	6	0.0453172	NA	0	0.531838	0.35271	0	1.68638	0.000147021	1	0.821633	1.02889e-06	1	1.89257	0.0591979	1	-0.344	0.013527	0	0.72737	0.002	0.010419	1	---	---	0	2.15559	0.000235	1	-0.793725	0.0230294	1	-0.694142	0.0179271	1	0.986	0.00344999	1	0.214288	0.307982	0	-1.01902	3.91e-08	-1
1	52846257	52874532	-1	ENSMUSG00000026102	Inpp1	6	0.237186	0.152586	0	0.299285	0.0175995	0	0.800382	0.000147021	1	1.36315	7.15578e-08	1	---	---	0	-0.517	0.022742	1	-1.79861	0.00197	0.010323	-1	0.702773	0.000562843	1	0.463444	0.0651	0	-1.19084	0.0006039	1	-0.576058	0.009088	1	1.13	0.00364296	1	0.667303	0.424997	0	0.0572935	0.667	0
13	49516647	49558359	1	ENSMUSG00000021385	Ippk	6	-0.234355	0.11422	0	0.262763	0.0618924	0	1.04673	0.000147021	1	1.32618	1.24494e-11	1	---	---	0	-0.231	0.123218	0	-0.389448	0.00624	0.022849	0	0.95401	7.58e-10	1	0.517799	0.00762	1	0.479296	0.0662857	0	-0.0107911	0.974778	0	0.568	0.0826655	0	0.0402894	0.861962	0	1.0398	4.09e-08	1
17	26348767	26381168	-1	ENSMUSG00000024187	Itfg3	6	-0.0779461	0.793364	0	-0.495058	0.00202588	0	0.444977	0.000147021	0	1.2161	3.38618e-13	1	---	---	0	-0.119	0.130194	0	0.87544	9.75e-05	0.00144	1	0.799402	3.19e-06	1	0.677556	0.00106	1	0.194269	0.307781	0	0.254023	0.189175	0	0.511	0.0931773	0	0.692233	0.0476479	1	0.813441	6.67e-08	1
7	27992191	28013647	-1	ENSMUSG00000003752	Itpkc	6	0.333285	0.0374271	0	0.849368	5.48854e-15	1	0.972147	0.000147021	1	1.69855	3.35029e-18	1	---	---	0	-0.175	0.132249	0	1.14902	6.22e-05	0.001113	1	0.562982	0.000143401	1	0.311649	0.15	0	-0.350401	0.221599	0	-0.0400522	0.932249	0	0.558	0.302781	0	0.618039	0.00292942	1	0.481596	2.13e-05	0
6	126658347	126690680	-1	ENSMUSG00000038077	Kcna6	6	0.325987	0.580022	0	0.792879	0.122083	0	---	---	0	4.07519	3.2265e-14	1	3.05319	3.13944e-06	1	0.065	0.458462	0	0.170132	0.147	0.231937	0	0.84396	7.34e-06	1	0.26923	0.275	0	0.113969	0.652233	0	0.171321	0.40039	0	0.923	0.00577794	1	0.105762	0.645652	0	0.972866	3.16e-06	1
7	51846034	51860124	1	ENSMUSG00000062785	Kcnc3	6	1.2637	1.55078e-05	1	1.97116	1.19458e-47	1	---	---	0	4.20351	1.39075e-29	1	2.47444	0.00271805	1	-0.00164	0.99015	0	0.52732	0.000298	0.002923	1	---	---	0	0.107105	0.582	0	0.425928	0.109432	0	0.17602	0.42543	0	0.133	0.635109	0	0.473045	0.0210408	0	0.370761	0.000425	0
17	34012611	34027606	-1	ENSMUSG00000079553	Kifc1	6	---	---	0	---	---	0	---	---	0	1.2012	0.000181089	1	2.46973	0.000404804	1	---	---	0	1.25494	0.000757	0.005384	1	0.782199	5.08e-08	1	0.226242	0.379	0	-0.738922	0.0752193	0	0.20598	0.369069	0	1.35	0.137607	0	-0.124171	0.624034	0	0.724939	5.8e-07	1
4	139516135	139523941	-1	ENSMUSG00000078234	Klhdc7a	6	0.764379	NA	0	1.25035	0.0137941	1	---	---	0	4.00399	1.23762e-17	1	6.53516	1.20095e-12	1	-0.00352	0.991083	0	0.66498	0.000201	0.002289	1	0.732643	0.00029418	1	0.00483938	0.987	0	-0.0180407	0.952028	0	-0.00103095	0.998411	0	0.156	0.579933	0	0.980078	0.231815	0	0.838335	6.07e-07	1
11	100002124	100009979	-1	ENSMUSG00000020911	Krt19	6	0.278789	NA	0	0.15114	NA	0	1.47601	0.000147021	1	3.64941	4.27946e-82	1	---	---	0	-0.275	0.172099	0	1.44846	0.0399	0.08724	0	1.56269	0.000111013	1	1.27609	0.0606	0	-0.780821	0.0467287	1	0.0404375	0.921835	0	1.88	0.00244026	1	0.621478	0.0549476	0	0.989376	9.04e-08	1
9	66803200	66823291	-1	ENSMUSG00000032370	Lactb	6	0.384268	0.0032775	0	0.179751	0.21449	0	1.76248	0.000147021	1	1.6404	1.77376e-14	1	---	---	0	-0.172	0.10402	0	-0.105298	0.661	0.737229	0	1.38315	2.7e-07	1	0.338677	0.114	0	1.0257	0.0063908	-1	0.00667413	0.988147	0	0.916	0.0262164	1	0.682037	0.0157678	1	1.56226	2.38e-08	1
8	108463451	108467282	-1	ENSMUSG00000035237	Lcat	6	-0.355827	0.412318	0	0.656576	0.0967172	0	1.06857	0.000147021	1	1.63568	1.90837e-05	1	---	---	0	-0.657	0.001441	1	0.446465	0.0106	0.033345	0	---	---	0	0.216288	0.349	0	-0.374633	0.116725	0	-0.0698117	0.784907	0	0.59	0.0243219	1	0.424392	0.148621	0	1.06612	4.58e-06	1
7	3611700	3617442	-1	ENSMUSG00000078813	Leng1	6	0.129074	0.506048	0	-0.0258452	0.864125	0	1.07127	0.000147021	1	2.17304	6.21531e-30	1	1.59072	0.00361815	1	-0.276	0.153835	0	0.447518	0.00973	0.031324	0	0.992399	1.96e-05	1	0.275115	0.234	0	-0.468852	0.048162	0	-0.157107	0.432216	0	1.17	0.00919573	1	0.17086	0.748155	0	0.432677	0.000277	0
9	75289331	75314239	1	ENSMUSG00000042487	Leo1	6	0.469682	0.00613916	0	1.38375	2.46903e-55	1	1.03578	0.000147021	1	1.49663	1.01214e-15	1	1.27867	0.0745069	1	-0.292	0.028409	0	-0.808795	0.000179	0.002129	-1	0.841216	2.98e-07	1	0.384207	0.0239	0	-0.925939	0.0013605	1	-0.27056	0.13855	0	0.581	0.0168128	1	0.333241	0.216485	0	0.451346	1.15e-05	0
11	115685363	115717094	1	ENSMUSG00000020782	Llgl2	6	-0.189129	0.469932	0	-0.300715	0.023815	0	---	---	0	1.71322	2.36818e-10	1	---	---	0	-0.424	0.0092	0	0.95457	0.0016	0.008947	1	0.682726	7.68e-05	1	1.08712	0.0282	1	-0.813355	0.0198707	1	-0.17351	0.548059	0	0.875	0.031783	1	0.679292	0.293649	0	-0.189421	0.0071	0
8	89147942	89247772	1	ENSMUSG00000047866	Lonp2	6	0.0332675	0.830241	0	-0.181116	0.0391021	0	0.635751	0.000147021	1	0.857052	2.03936e-07	1	---	---	0	-0.152	0.103124	0	0.130282	0.135	0.217416	0	0.745392	0.000113221	1	0.468735	0.00399	0	-0.602342	0.0114868	1	-0.183938	0.35566	0	0.61	0.0144779	1	0.954649	0.00618873	1	0.224407	0.00738	0
19	42668472	42687303	-1	ENSMUSG00000025185	Loxl4	6	-0.030761	0.909874	0	-0.187005	0.384514	0	0.845661	0.000147021	1	1.0547	1.86977e-10	1	---	---	0	0.207	0.041956	0	0.63758	0.00589	0.021919	1	1.18486	2.76e-06	1	0.67204	0.0255	1	1.21568	0.0013098	-1	0.146542	0.429178	0	1.13	0.0287038	1	0.516844	0.32806	0	0.509642	9.19e-06	1
5	140267467	140278607	1	ENSMUSG00000018143	Mafk	6	0.197192	0.254157	0	0.121413	0.253352	0	1.2863	0.000147021	1	1.50288	1.03273e-16	1	---	---	0	-0.165	0.264289	0	0.583445	0.0384	0.084675	0	0.91041	4.02e-05	1	0.286966	0.0449	0	0.104849	0.669124	0	0.164469	0.487378	0	0.738	0.00367777	1	0.595306	0.271924	0	0.953987	3.05e-06	1
8	32269940	32279196	-1	ENSMUSG00000031578	Mak16	6	-0.00142878	0.995115	0	0.472809	2.01222e-07	0	1.26661	0.000147021	1	0.954648	1.36661e-08	1	---	---	0	-0.471	0.009942	0	-0.290243	0.157	0.244964	0	0.774789	2.6e-05	1	0.264594	0.219	0	-0.73038	0.0024666	1	-0.456704	0.0253607	0	0.643	0.0192097	1	0.627864	0.00570535	1	0.283066	0.0202	0
5	37198160	37221892	-1	ENSMUSG00000029119	Man2b2	6	0.174714	0.314313	0	-0.00555489	0.962957	0	0.479324	0.000147021	0	0.744714	3.29141e-06	1	1.60689	0.0159769	1	-0.381	0.004343	0	0.40317	0.0152	0.043054	0	---	---	0	0.644227	0.036	1	-0.399071	0.209268	0	-0.0742201	0.861428	0	0.403	0.216284	0	1.91386	0.0175247	1	0.930713	4.01e-07	1
16	21892042	21931950	1	ENSMUSG00000033618	Map3k13	6	0.433711	0.235895	0	1.04684	0.00318282	1	---	---	0	1.86638	2.18565e-05	1	---	---	0	-0.567	0.002397	1	---	---	---	0	1.91588	5.76e-11	1	---	---	0	---	---	0	---	---	0	---	---	0	---	---	0	1.96506	9.37e-09	1
17	28906252	28915643	1	ENSMUSG00000004864	Mapk13	6	0.318443	0.619234	0	0.0918311	0.888407	0	0.825998	0.000147021	1	1.85264	1.3919e-11	1	---	---	0	-0.41	0.005552	0	1.42071	0.00568	0.021387	1	---	---	0	1.0735	0.00529	1	-0.605729	0.0256731	1	-0.297926	0.338877	0	0.973	0.0747346	0	0.702131	0.4993	0	0.511309	8.84e-05	1
9	43942552	43950810	1	ENSMUSG00000032135	Mcam	6	1.331	3.05958e-17	1	2.55331	2.38964e-12	1	---	---	0	-0.371232	0.0539411	0	---	---	0	-0.399	0.006849	0	-0.13555	0.735	0.798444	0	---	---	0	0.612238	0.0422	1	0.0222608	0.963157	0	-0.116863	0.582756	0	0.197	0.462858	0	2.7268	0.00048232	1	1.46457	1.74e-09	1
7	86955613	86958317	1	ENSMUSG00000030543	Mesp2	6	0.558351	0.305796	0	0.500941	0.361119	0	---	---	0	4.48717	2.33944e-09	1	5.30057	1.12752e-12	1	-0.126	0.469173	0	0.784523	0.00202	0.010483	1	---	---	0	0.319482	0.0363	0	-0.286037	0.149801	0	0.258559	0.486529	0	0.637	0.0115962	1	0.445106	0.0435702	0	2.05264	1.93e-09	1
8	63111624	63155526	1	ENSMUSG00000031647	Mfap3l	6	0.630084	0.0233733	1	0.259243	0.602244	0	2.19243	0.000147021	1	0.987343	1.12712e-08	1	---	---	0	-0.334	0.007484	0	0.273493	0.266	0.367112	0	0.641703	0.000474517	1	0.365861	0.197	0	-0.561323	0.0145209	1	-0.493938	0.0312827	0	0.854	0.112668	0	0.881339	0.00317513	1	0.292335	0.00897	0
1	129101563	129380281	1	ENSMUSG00000036155	Mgat5	6	0.342239	0.00523558	0	0.749096	5.10979e-22	1	0.804921	0.000147021	1	0.855323	0.000504587	1	---	---	0	-0.643	0.00195	1	-0.53545	0.0172	0.046913	-1	---	---	0	1.17888	0.000183	1	-2.19606	8.56e-05	1	-0.920851	0.0025292	1	1.2	0.0564584	0	0.786333	0.0405088	1	0.218511	0.0103	0
6	39347803	39370461	-1	ENSMUSG00000029922	Mkrn1	6	0.111053	0.559377	0	-0.125924	0.404733	0	0.721161	0.000147021	1	0.548506	0.00293172	1	---	---	0	-0.0879	0.28665	0	1.25893	4.2e-06	0.000288	1	---	---	0	0.8076	0.00128	1	-0.846564	0.0029423	1	-0.268095	0.177968	0	0.848	0.0350001	1	0.614767	0.255391	0	-0.416973	1.36e-05	0
9	7502352	7510238	1	ENSMUSG00000047562	Mmp10	6	0.201099	NA	0	0.135847	NA	0	2.91647	0.000147021	1	2.4472	3.64549e-11	1	---	---	0	-1.03	0.000445	1	-0.291415	0.358	0.461703	0	---	---	0	0.560962	0.419	0	-2.4777	8.63e-05	1	-0.18805	0.656923	0	1.43	0.00350829	1	2.2795	0.00321875	1	-0.143115	0.223	0
7	71432539	71485293	1	ENSMUSG00000030522	Mtmr10	6	1.09984	7.94687e-19	1	1.27953	1.12233e-34	1	1.71145	0.000147021	1	1.68673	5.90088e-24	1	1.88506	0.00612076	1	-0.315	0.007059	0	-1.09261	4.21e-05	0.000895	-1	---	---	0	0.596777	0.0732	0	0.114638	0.682749	0	-0.165529	0.494215	0	0.816	0.0300436	1	-0.20358	0.169957	0	0.640401	9.98e-07	1
3	27081887	27183530	1	ENSMUSG00000027698	Nceh1	6	0.324584	0.0164779	0	-0.197934	0.204669	0	0.70764	0.000147021	1	1.61399	1.02105e-17	1	---	---	0	-0.637	0.00099	1	0.290728	0.0514	0.105134	0	---	---	0	0.544327	0.184	0	-1.30345	0.0006675	1	-0.478557	0.0278215	0	0.666	0.235949	0	0.942615	0.0170241	1	0.930766	1.51e-07	1
17	56857185	56863671	1	ENSMUSG00000002379	Ndufa11	6	-0.296657	0.0846735	0	0.0872398	0.595836	0	0.530071	0.000147021	1	1.53086	1.41454e-16	1	---	---	0	-0.121	0.19891	0	0.608605	0.000759	0.005392	1	0.453533	1.17e-05	1	0.501647	0.0278	1	-0.712657	0.232318	0	-0.017103	0.957312	0	0.461	0.0648799	0	0.152954	0.434348	0	0.420484	0.00139	0
4	40217624	40226454	-1	ENSMUSG00000071014	Ndufb6	6	0.0717484	0.829322	0	0.80316	3.7616e-05	1	0.897361	0.000147021	1	1.69766	6.00461e-24	1	---	---	0	-0.397	0.020039	0	0.403725	0.00308	0.013974	0	0.867746	9.47e-07	1	0.351658	0.0781	0	-0.764656	0.0148926	1	-0.203051	0.245275	0	0.441	0.088079	0	0.696884	0.00241394	1	0.350727	0.00113	0
7	88047113	88049962	-1	ENSMUSG00000025723	Nmb	6	-0.294137	0.439213	0	-0.290799	0.406727	0	2.13416	0.0450488	1	6.30855	1.60048e-76	1	---	---	0	0.17	0.460396	0	1.4327	3.76e-05	0.000842	1	---	---	0	-0.301023	0.0391	0	-0.104943	0.691522	0	0.152494	0.612602	0	1.27	0.038404	1	-0.0854314	0.658367	0	0.647923	1.49e-05	1
3	132544709	132613255	-1	ENSMUSG00000040998	Npnt	6	0.904454	0.043343	1	0.785107	0.078433	0	1.23818	0.000147021	1	3.18938	8.45641e-37	1	---	---	0	-0.27	0.013056	0	0.192952	0.156	0.243	0	---	---	0	0.785647	0.16	0	-0.852584	0.0034166	1	0.484996	0.0912184	0	0.701	0.288275	0	-0.0991752	0.748467	0	2.73603	1.74e-10	1
9	110523641	110526897	-1	ENSMUSG00000032491	Nradd	6	-0.538563	0.0244233	-1	-0.598927	0.12884	0	0.497501	0.000147021	0	0.953949	3.30543e-08	1	---	---	0	-0.208	0.172981	0	0.678257	0.00673	0.024122	1	0.595036	0.000468052	1	0.621729	0.000949	1	-0.942307	0.0108773	1	-0.26861	0.164026	0	0.428	0.155304	0	0.869476	0.244984	0	0.87672	1.28e-06	1
19	4000580	4005816	1	ENSMUSG00000024869	Nudt8	6	0.269349	0.0872239	0	0.486748	0.000902089	0	0.98218	0.000147021	1	0.404664	0.124602	0	---	---	0	-0.332	0.033816	0	1.23655	0.000264	0.002703	1	---	---	0	0.30473	0.207	0	-1.04332	0.0084296	1	-0.336897	0.104866	0	0.798	0.0292211	1	0.254385	0.46126	0	0.697458	7.25e-05	1
2	28048512	28086256	1	ENSMUSG00000026833	Olfm1	6	0.177467	0.610837	0	-0.745766	0.0541064	0	0.333543	0.00724496	0	0.580088	0.0318104	1	---	---	0	0.176	0.043067	0	0.78998	0.00283	0.013185	1	---	---	0	0.695436	0.11	0	-1.07811	0.0010296	1	-0.0849106	0.805167	0	0.579	0.0305947	1	0.198785	0.430371	0	0.838915	2.72e-06	1
10	42303628	42422265	1	ENSMUSG00000038280	Ostm1	6	0.070751	0.652571	0	-0.314561	0.00252021	0	1.03597	0.000147021	1	0.652759	0.000101686	1	---	---	0	-0.408	0.011248	0	-0.655875	0.00787	0.026867	-1	---	---	0	1.0228	8.54e-05	1	-0.848236	0.0030041	1	-0.877687	0.0012976	1	0.966	0.00680336	1	0.600596	0.127299	0	0.601179	8.96e-06	1
1	99691691	99992223	-1	ENSMUSG00000026335	Pam	6	0.0098882	0.983524	0	-0.125343	0.756226	0	0.275323	0.0132764	0	1.82714	4.32746e-29	1	---	---	0	-0.355	0.003955	0	-0.382213	0.189	0.281507	0	1.27853	8.21e-09	1	0.435799	0.188	0	-0.784005	0.0489168	1	-0.15691	0.412083	0	0.538	0.0326009	1	1.18345	0.0047949	1	1.34666	4.94e-09	1
6	86336000	86347144	-1	ENSMUSG00000029998	Pcyox1	6	-0.0388151	0.915283	0	-0.682499	1.92258e-08	-1	---	---	0	3.28012	6.89464e-56	1	---	---	0	-0.0189	0.825996	0	-0.100885	0.574	0.662448	0	1.19598	2.91e-07	1	0.508534	0.00788	1	0.445276	0.0401589	0	0.335703	0.117392	0	0.706	0.00719702	1	0.659435	0.00430803	1	1.26306	4.02e-09	1
8	125005598	125075229	-1	ENSMUSG00000014444	Piezo1	6	0.255839	0.0397514	0	1.25987	1.93764e-62	1	0.529519	0.000147021	1	-0.314043	0.0967955	0	---	---	0	-0.186	0.059614	0	0.682205	0.0106	0.033144	1	---	---	0	0.686847	4.74e-05	1	0.172361	0.403334	0	0.119572	0.568995	0	0.467	0.0608613	0	0.557997	0.0383871	1	0.905314	1.89e-08	1
4	137869324	137882222	-1	ENSMUSG00000028756	Pink1	6	0.108119	0.673295	0	-0.779505	5.78436e-12	-1	0.636445	0.000147021	1	1.03712	5.79477e-08	1	---	---	0	-0.101	0.346147	0	1.4258	7.71e-05	0.001255	1	0.597669	4.71e-05	1	0.74927	0.00108	1	-0.335741	0.129829	0	-0.201322	0.369261	0	0.522	0.0282116	1	1.22344	0.0625045	0	0.573953	2.33e-06	1
11	107069206	107332034	-1	ENSMUSG00000040430	Pitpnc1	6	-0.11637	0.694284	0	-0.0800215	0.481096	0	1.41692	0.000147021	1	1.25857	2.73981e-12	1	---	---	0	-0.438	0.003108	0	-0.135318	0.539	0.631258	0	2.02881	4.47e-07	1	1.11985	0.00103	1	-0.509076	0.0501584	0	-0.768068	0.0030039	1	2.05	0.00089037	1	1.13948	0.00035708	1	-0.120719	0.0722	0
3	129581524	129598739	1	ENSMUSG00000027999	Pla2g12a	6	-0.172827	0.727477	0	1.2578	1.14347e-16	1	---	---	0	1.48462	2.64438e-13	1	---	---	0	-0.34	0.04109	0	0.831102	0.000204	0.002306	1	0.640538	5.26e-06	1	0.018381	0.982	0	-1.23223	0.005584	1	-0.620854	0.0312603	1	0.439	0.0374774	0	0.33076	0.178104	0	0.0254953	0.816	0
19	7631949	7663035	1	ENSMUSG00000060675	Pla2g16	6	0.148326	0.362206	0	-0.364727	0.00722346	0	0.745914	0.000147021	1	3.34509	2.83436e-32	1	---	---	0	-0.0545	0.701034	0	1.0775	6.44e-05	0.001132	1	0.698725	0.000798315	1	0.334856	0.539	0	-0.28363	0.306706	0	-0.0756923	0.749262	0	0.758	0.00359515	1	0.692279	0.073146	0	0.76616	3e-06	1
14	21655884	21662610	1	ENSMUSG00000021822	Plau	6	0.576493	0.229721	0	-0.360254	0.299045	0	2.32955	0.000147021	1	1.61769	9.40621e-21	1	---	---	0	-0.449	0.005656	0	-0.312468	0.269	0.370206	0	1.1395	3.24e-07	1	0.416236	0.717	0	-0.993671	0.397267	0	-0.4697	0.109873	0	1.2	0.0150101	1	0.370776	0.0374449	0	1.09697	6.4e-07	1
1	74589462	74614368	1	ENSMUSG00000026173	Plcd4	6	0.0541821	0.934934	0	0.949123	0.0112835	1	---	---	0	6.74774	1.86944e-07	1	2.839	0.000975959	1	-0.62	0.005094	1	0.09029	0.302	0.404749	0	---	---	0	-0.108465	0.477	0	-0.200458	0.410489	0	-0.10306	0.718859	0	0.485	0.145822	0	0.35163	0.431825	0	2.79897	2.13e-10	1
16	45959376	46010331	-1	ENSMUSG00000087141	Plcxd2	6	0.100563	0.775513	0	0.653159	7.90732e-11	1	1.91077	0.000147021	1	2.61371	2.21499e-50	1	1.79129	0.0831533	1	-0.281	0.031128	0	0.228873	0.12	0.199686	0	1.40304	0.00012733	1	0.921054	0.0013	1	0.813958	0.0159289	-1	0.221596	0.565819	0	1.79	0.00087649	1	1.03335	0.13425	0	-0.134288	0.0787	0
1	135142674	135200012	1	ENSMUSG00000041757	Plekha6	6	0.271442	0.391302	0	1.02532	4.4816e-05	1	---	---	0	2.45723	5.52384e-10	1	1.61171	0.0831905	1	-0.478	0.005573	0	0.33008	0.0397	0.086803	0	1.91353	4.15e-10	1	0.0151733	0.969	0	0.088073	0.7962	0	0.0261701	0.92463	0	0.32	0.280585	0	-0.0891919	0.820803	0	1.87236	1.5e-09	1
2	16277931	16677466	1	ENSMUSG00000026748	Plxdc2	6	1.79523	1.47396e-12	1	0.393499	0.410056	0	---	---	0	0.50296	0.00219216	1	---	---	0	-0.68	0.000773	1	-0.98573	0.0196	0.051632	0	---	---	0	1.97429	0.00038	1	-0.653352	0.0072186	1	-0.279425	0.282962	0	0.447	0.0886007	0	0.500841	0.232233	0	2.11084	8.46e-10	1
9	108997950	109022425	1	ENSMUSG00000053646	Plxnb1	6	0.312448	0.338416	0	0.119624	0.799664	0	0.815604	0.000147021	1	1.49664	2.79014e-14	1	---	---	0	-0.625	0.00327	1	0.755155	0.00555	0.02104	1	---	---	0	0.458766	0.229	0	-0.494762	0.0175332	0	-0.0693237	0.831511	0	0.635	0.0123266	1	0.386286	0.365412	0	0.529478	3.71e-06	1
2	24831553	24909577	1	ENSMUSG00000036833	Pnpla7	6	0.309294	0.0383541	0	0.184306	0.0450064	0	---	---	0	0.924828	6.99678e-05	1	---	---	0	-0.0473	0.54535	0	1.00781	5.97e-05	0.001089	1	1.10596	2.87e-10	1	0.236751	0.183	0	-0.15752	0.452975	0	0.0344606	0.898319	0	0.485	0.0585333	0	1.98902	0.00019816	1	1.20395	4.05e-08	1
5	135852011	135870416	-1	ENSMUSG00000053293	Pom121	6	-0.112833	0.580413	0	0.906355	1.17962e-11	1	1.02389	0.000147021	1	1.01997	5.01391e-09	1	---	---	0	-0.347	0.008186	0	0.313937	0.0518	0.105766	0	1.14615	7.35e-07	1	-0.116756	0.679	0	-0.291294	0.391925	0	-0.236648	0.288459	0	0.468	0.0231664	0	0.0176282	0.959323	0	1.13586	8.88e-08	1
4	119091135	119095025	-1	ENSMUSG00000028636	Ppcs	6	0.117299	0.669478	0	0.250385	0.0549873	0	1.19822	0.000147021	1	1.28188	2.39135e-07	1	---	---	0	0.0203	0.839649	0	1.55133	3.79e-05	0.000845	1	---	---	0	0.344983	0.223	0	-1.15842	0.0011714	1	-0.298354	0.204129	0	1.09	0.0235403	1	-0.155108	0.557322	0	0.408855	0.000328	0
7	100023763	100083083	1	ENSMUSG00000061119	Prcp	6	0.0880882	0.75409	0	-0.0597181	0.577839	0	1.00665	0.000147021	1	2.121	9.16115e-31	1	---	---	0	-0.0938	0.392625	0	-0.12336	0.333	0.43617	0	0.957513	9.5e-06	1	0.706612	0.00626	1	-0.523607	0.227083	0	-0.243652	0.185824	0	0.903	0.00868547	1	0.496095	0.057868	0	0.731125	2.49e-07	1
5	98609888	98616467	1	ENSMUSG00000035456	Prdm8	6	1.3094	0.00424999	1	1.00789	0.0519536	0	---	---	0	3.0913	3.70054e-12	1	---	---	0	-0.309	0.011513	0	0.0513375	0.809	0.856827	0	0.42547	0.000406929	1	0.217518	0.791	0	-0.982983	0.0432919	1	-0.173715	0.510528	0	0.998	0.00842594	1	1.70078	0.0396502	1	0.169705	0.06	0
4	58978311	58999991	-1	ENSMUSG00000028378	Ptgr1	6	-0.520618	0.277366	0	-0.0317395	0.955886	0	0.555734	0.000147021	1	1.05929	1.53513e-08	1	1.48702	0.080606	1	-0.308	0.036217	0	0.471265	0.00306	0.013904	0	---	---	0	0.0970616	0.786	0	-0.812459	0.0045752	1	-0.183779	0.344343	0	0.555	0.033401	1	1.10241	0.100323	0	0.767082	9.78e-07	1
2	90269911	90420804	-1	ENSMUSG00000025314	Ptprj	6	0.219375	0.295478	0	-0.204193	0.00320728	0	0.227489	0.0262692	0	1.79966	5.42172e-19	1	---	---	0	-0.563	0.002871	1	-0.103487	0.32	0.422229	0	1.29838	5.28e-07	1	0.458867	0.0827	0	-0.667895	0.0068001	1	-0.145844	0.492446	0	0.619	0.391755	0	0.940558	0.0175642	1	1.33133	1.81e-08	1
1	92854710	92866238	-1	ENSMUSG00000026304	Rab17	6	0.560309	0.319452	0	0.343734	0.532442	0	---	---	0	5.18703	0.00177804	1	Inf	0.0946587	1	-0.0793	0.677628	0	0.572172	0.000268	0.002727	1	---	---	0	0.168959	0.313	0	-0.614423	0.0734031	0	0.0260004	0.946077	0	0.0857	0.788802	0	2.76061	0.0157165	1	1.12487	9.61e-08	1
6	117961392	118041564	1	ENSMUSG00000030134	Rasgef1a	6	0.569641	0.0479253	1	0.350782	0.367301	0	---	---	0	3.65892	7.86452e-17	1	---	---	0	-0.314	0.037997	0	0.104995	0.294	0.395542	0	0.760229	4.85e-06	1	0.288276	0.0528	0	-0.0456422	0.879168	0	-0.229143	0.394035	0	0.352	0.139212	0	1.13307	0.00280882	1	0.709075	3.34e-05	1
5	92377930	92392094	-1	ENSMUSG00000029397	Rchy1	6	0.106288	0.463432	0	-0.0360659	0.828862	0	0.509433	0.000147021	1	0.419416	0.0218213	0	---	---	0	-0.449	0.008809	0	0.446095	0.00103	0.006643	0	---	---	0	0.938177	0.000235	1	-1.06267	0.002817	1	-0.334698	0.0798008	0	0.728	0.0155804	1	0.980412	0.0218881	1	0.809768	2.8e-05	1
1	171585632	171625944	1	ENSMUSG00000026678	Rgs5	6	0.244915	NA	0	0.327781	NA	0	---	---	0	2.33355	8.39667e-13	1	---	---	0	-1.28	0.000738	1	0.51643	0.0395	0.08664	0	---	---	0	2.27235	0.00945	1	-3.60051	3.89e-05	1	-1.05771	0.0010326	1	0.638	0.146345	0	0.286002	0.0533852	0	0.636318	2.92e-06	1
4	123465117	123507147	1	ENSMUSG00000043333	Rhbdl2	6	0.165275	0.552901	0	0.355839	0.163185	0	---	---	0	3.16523	1.94505e-16	1	---	---	0	-0.26	0.246403	0	0.610935	0.00189	0.010037	1	0.748736	0.000451834	1	0.0931197	0.762	0	-1.60281	0.0023331	1	-0.345446	0.148246	0	1.28	0.0127621	1	1.33478	0.00328039	1	0.259665	0.0132	0
11	80114414	80169457	1	ENSMUSG00000017692	Rhbdl3	6	0.783973	0.0193509	1	1.71664	1.11289e-07	1	---	---	0	3.79885	1.76571e-22	1	2.6905	0.0282828	1	0.153	0.497134	0	0.692453	0.000131	0.001744	1	0.557827	4.98e-05	1	0.0568232	0.766	0	0.127186	0.606353	0	0.367707	0.0732333	0	0.808	0.0607904	0	0.0314921	0.884819	0	0.171917	0.229	0
19	29406245	29409160	-1	ENSMUSG00000039097	Rln1	6	0.0982666	NA	0	0.311077	NA	0	---	---	0	5.02258	1.16979e-11	1	---	---	0	-0.713	0.002984	1	0.374957	0.00751	0.026007	0	1.04098	5.29e-05	1	0.123173	0.383	0	-0.516984	0.0263871	1	-0.044773	0.853285	0	0.263	0.241809	0	0.109655	0.491158	0	1.11681	1.62e-06	1
18	38456289	38477501	1	ENSMUSG00000060450	Rnf14	6	0.116738	0.293061	0	0.321207	0.00369518	0	0.408453	0.000147021	0	0.698212	2.0816e-05	1	---	---	0	-0.283	0.015163	0	-0.418625	0.00382	0.016206	0	1.0504	5.75e-08	1	0.522996	0.00102	1	-0.65648	0.0049305	1	-0.271855	0.211786	0	0.507	0.0855087	0	1.005	0.00158634	1	1.01395	1.97e-08	1
19	9001872	9003846	-1	ENSMUSG00000071648	Rom1	6	-0.185158	0.453432	0	-0.696159	0.00175394	-1	2.19212	0.000147021	1	4.68798	6.80973e-86	1	1.9725	0.00125106	1	-0.109	0.336343	0	0.731378	0.000159	0.001981	1	1.03949	2.47e-05	1	0.258758	0.0714	0	-0.327051	0.397708	0	0.113952	0.5921	0	1.32	0.00369298	1	0.886871	0.715992	0	0.747282	4.69e-07	1
9	66793893	66797323	1	ENSMUSG00000036781	Rps27l	6	0.482576	0.0642301	0	1.19798	4.09836e-11	1	0.855612	0.000147021	1	0.697335	1.97731e-05	1	---	---	0	-0.396	0.031855	0	0.1698	0.109	0.185387	0	0.495061	0.000149914	1	0.83677	0.0015	1	-0.356829	0.148744	0	-0.282733	0.142409	0	0.616	0.053615	0	0.900422	0.00056113	1	0.341651	0.000106	0
4	43394851	43439960	1	ENSMUSG00000035969	Rusc2	6	0.347814	0.450096	0	-0.351609	0.346472	0	1.14947	0.000147021	1	0.575183	0.00225133	1	1.39777	0.0218787	1	-0.554	0.001441	1	0.275685	0.222	0.318419	0	---	---	0	0.518987	0.0156	1	-0.422506	0.0421896	0	-0.324046	0.0784004	0	0.943	0.072497	0	0.845233	0.0377407	1	0.469597	4.7e-05	0
3	90318357	90328503	1	ENSMUSG00000042312	S100a13	6	-0.133571	0.636918	0	-0.867308	2.49312e-05	-1	1.02482	0.000147021	1	2.15442	2.2683e-28	1	1.01654	0.0328364	1	-0.075	0.571741	0	0.997193	0.000156	0.001953	1	---	---	0	1.11062	0.0102	1	0.00594616	0.994118	0	0.344741	0.0632143	0	1.14	0.00875935	1	1.11251	0.0192727	1	0.1065	0.2	0
2	156137583	156138440	-1	ENSMUSG00000046229	Scand1	6	-0.324524	0.249288	0	0.173884	0.281225	0	---	---	0	1.30962	4.27037e-11	1	---	---	0	-0.221	0.028709	0	0.85726	0.000568	0.004452	1	---	---	0	0.515334	0.0716	0	-1.05331	0.0100398	1	-0.323921	0.11046	0	0.308	0.180148	0	1.23207	0.00267402	1	0.59854	1.16e-05	1
9	121589165	121614608	-1	ENSMUSG00000061536	Sec22c	6	-0.130469	0.688763	0	-0.637865	2.82159e-09	-1	0.857229	0.000147021	1	1.06111	1.6229e-05	1	---	---	0	-0.269	0.039436	0	0.763432	0.000461	0.003887	1	1.05968	2.53e-07	1	0.0504783	0.874	0	-0.160482	0.558275	0	-0.108182	0.703618	0	0.954	0.0120028	1	-0.225131	0.153433	0	1.06702	3.52e-08	1
2	163449008	163470867	-1	ENSMUSG00000017707	Serinc3	6	0.016741	0.939215	0	-0.043054	0.762558	0	0.801102	0.000147021	1	0.976357	2.82795e-08	1	---	---	0	-0.153	0.066529	0	-0.50057	0.00324	0.014459	-1	0.778133	1.23e-07	1	0.777543	0.000432	1	-0.394736	0.0417701	0	-0.359528	0.0615845	0	0.913	0.00777684	1	1.70007	0.00011353	1	0.786219	3.82e-07	1
1	109408000	109432055	1	ENSMUSG00000062345	Serpinb2	6	1.11431	0.00224438	1	0.548846	0.337825	0	1.87009	0.000147021	1	4.12439	7.34925e-17	1	---	---	0	-0.94	0.002186	1	-1.21881	0.106	0.181344	0	---	---	0	0.734668	0.343	0	-1.90938	0.0013717	1	-1.37086	0.0008478	1	0.833	0.561802	0	-1.45269	0.0712295	0	-0.0180067	0.87	0
10	58276107	58601664	1	ENSMUSG00000037990	Sh3rf3	6	1.45409	0.00280576	1	1.26834	0.0170324	1	---	---	0	1.22703	1.82549e-05	1	---	---	0	-0.316	0.006649	0	0.34206	0.0214	0.055112	0	1.35165	3.48e-08	1	0.550514	0.0204	1	-0.0533956	0.87082	0	0.125509	0.646776	0	0.208	0.561802	0	0.228391	0.533245	0	1.27501	3.23e-07	1
10	39753341	39862062	-1	ENSMUSG00000019838	Slc16a10	6	-0.502694	0.155702	0	-0.613354	0.000444546	-1	1.4108	0.000147021	1	3.7139	1.02731e-34	1	1.86762	0.0100182	1	-0.0567	0.718737	0	0.71989	0.000296	0.0029	1	0.818245	1.48e-05	1	-0.436355	0.0759	0	-0.283569	0.280461	0	-0.23075	0.240017	0	1.23	0.0001167	1	0.193855	0.444533	0	0.617445	3.42e-06	1
15	81149351	81191195	-1	ENSMUSG00000022404	Slc25a17	6	-0.105047	0.663939	0	-0.0026502	0.989582	0	0.57748	0.000147021	1	0.58438	0.0010868	1	---	---	0	-0.347	0.009942	0	-0.01539	0.861	0.896954	0	---	---	0	0.538102	0.037	1	-0.956924	0.0873439	0	0.144192	0.579252	0	0.448	0.0693809	0	1.31566	0.00038549	1	1.27103	3.4e-07	1
10	60174820	60215542	-1	ENSMUSG00000020100	Slc29a3	6	0.275042	0.0323663	0	0.0316604	0.76597	0	0.927331	0.000147021	1	0.756992	2.20033e-05	1	---	---	0	-0.405	0.007571	0	0.890583	7.32e-05	0.001214	1	1.0955	1.5e-06	1	0.663323	0.00175	1	-0.451255	0.0703389	0	-0.460473	0.0202442	0	0.927	0.0210021	1	0.672055	0.0897807	0	0.341535	8.27e-05	0
2	119063098	119075263	1	ENSMUSG00000027315	Spint1	6	0.24669	0.516686	0	0.0105088	0.98322	0	---	---	0	2.37881	2.56329e-05	1	4.37868	0.00109586	1	-0.185	0.089017	0	0.720097	0.000564	0.00443	1	1.44931	1.7e-06	1	-0.367148	0.36	0	-0.689099	0.0043274	1	-0.0146731	0.973575	0	1.15	0.00858683	1	0.805995	0.516551	0	-0.242101	0.00167	0
7	133513574	133520964	-1	ENSMUSG00000030741	Spns1	6	0.000534042	0.998971	0	0.133546	0.482768	0	0.853617	0.000147021	1	0.670996	8.48594e-05	1	1.07232	0.0538333	1	-0.0636	0.434463	0	0.803083	0.000411	0.003608	1	0.911438	4.75e-07	1	0.358756	0.393	0	-0.370575	0.273737	0	0.0471286	0.878497	0	0.553	0.0313491	1	0.333561	0.212845	0	0.0686413	0.439	0
7	109416338	109585362	1	ENSMUSG00000030987	Stim1	6	-0.20788	0.149128	0	-0.871557	5.49245e-19	-1	1.14228	0.000147021	1	1.73205	2.35838e-19	1	1.48634	0.0192723	1	-0.22	0.04641	0	0.894718	0.000124	0.001684	1	0.569812	3.23e-05	1	0.323533	0.407	0	0.217616	0.275102	0	-0.1037	0.650786	0	0.876	0.0221429	1	0.356289	0.0612182	0	0.694836	7.44e-07	1
8	48265402	48437702	-1	ENSMUSG00000038143	Stox2	6	0.42531	0.224265	0	-0.0609726	0.881815	0	---	---	0	0.454116	0.052423	0	---	---	0	-1.19	0.000971	1	-0.0233175	0.882	0.912321	0	---	---	0	1.90634	0.000177	1	-2.22401	0.0001235	1	-0.852638	0.0014721	1	0.816	0.0114918	1	0.443707	0.130744	0	1.21625	6.87e-07	1
17	24312376	24342507	-1	ENSMUSG00000036473	Tbc1d24	6	-0.180279	0.714083	0	0.652944	6.53589e-06	1	---	---	0	0.768833	0.000262839	1	---	---	0	-0.388	0.006819	0	-0.104197	0.651	0.729046	0	---	---	0	0.946895	0.00177	1	0.0990033	0.767409	0	-0.222793	0.366045	0	0.543	0.0133989	1	1.78363	0.00287688	1	0.716272	1.23e-05	1
9	42220399	42315892	-1	ENSMUSG00000037287	Tbcel	6	-0.136432	0.463168	0	0.0312648	0.775124	0	0.769435	0.000147021	1	0.887184	2.98635e-07	1	---	---	0	-0.247	0.026036	0	-0.228988	0.183	0.275246	0	0.573656	3.33e-05	1	-0.061726	0.95	0	-0.253486	0.349016	0	-0.219289	0.266235	0	0.877	0.00810111	1	0.728157	0.0011775	1	0.578118	5.74e-06	1
10	84039371	84077104	1	ENSMUSG00000020034	Tcp11l2	6	0.0312375	0.860302	0	-1.47936	4.9346e-48	-1	1.25551	0.000147021	1	2.52516	9.70035e-22	1	---	---	0	-0.213	0.097274	0	1.3508	4.07e-05	0.000881	1	1.84465	2.29e-05	1	0.594426	0.073	0	0.127774	0.550277	0	-0.335769	0.251478	0	1.53	0.00509236	1	1.56614	0.00069031	1	0.839854	1.42e-07	1
9	108205290	108208282	-1	ENSMUSG00000039461	Tcta	6	0.343074	0.0348217	0	-0.117389	0.577577	0	0.525923	0.000147021	1	0.335782	0.145633	0	---	---	0	0.0155	0.88821	0	1.36477	5.45e-05	0.00104	1	---	---	0	0.652912	0.0027	1	0.418533	0.0257397	0	0.210462	0.274782	0	0.989	0.0250413	1	0.866632	0.00152551	1	0.523548	1.03e-05	1
13	73764449	73786489	1	ENSMUSG00000021611	Tert	6	0.833937	0.00287915	1	1.36592	9.1116e-16	1	0.636221	0.000147021	1	-0.416901	0.257339	0	---	---	0	-0.202	0.188915	0	0.484465	0.00053	0.004256	0	---	---	0	-0.0769593	0.859	0	-0.316822	0.232905	0	-0.440862	0.0566977	0	0.31	0.564363	0	0.667628	0.00461581	1	1.33297	3.82e-08	1
6	72558426	72566994	-1	ENSMUSG00000056429	Tgoln1	6	0.0350833	0.828954	0	-0.120298	0.165353	0	1.26534	0.000147021	1	---	---	0	2.91932	8.49763e-06	1	-0.145	0.178234	0	0.207725	0.0891	0.159348	0	0.393153	1.77e-05	1	0.928964	0.000124	1	0.500008	0.0231805	-1	0.361121	0.0687767	0	1.06	0.00194589	1	0.996704	0.0012084	1	0.378048	0.000165	0
1	50957491	51244114	1	ENSMUSG00000026109	Tmeff2	6	0.397512	0.518918	0	0.607779	0.274773	0	1.38708	0.000147021	1	1.42923	8.14401e-13	1	---	---	0	-0.357	0.030365	0	-0.12821	0.263	0.363282	0	0.658545	4e-06	1	0.985018	0.00975	1	0.333264	0.448564	0	-0.0831347	0.793563	0	1.37	0.0405712	1	0.179338	0.322417	0	0.59881	1.76e-05	1
15	79191114	79233733	-1	ENSMUSG00000009035	Tmem184b	6	0.656155	7.78569e-05	1	1.12008	3.30317e-31	1	0.680289	0.000147021	1	0.709339	3.68549e-05	1	---	---	0	-0.184	0.040209	0	0.373745	0.013	0.038438	0	---	---	0	0.635389	0.195	0	-0.250617	0.214475	0	-0.00957284	0.97406	0	0.679	0.0897891	0	0.991293	0.110758	0	0.876755	1.14e-07	1
8	67471084	67492933	1	ENSMUSG00000025521	Tmem192	6	-0.356713	0.0759244	0	-0.619879	0.000208192	-1	0.458302	0.000147021	0	0.731069	0.000168032	1	---	---	0	-0.166	0.184109	0	1.29119	0.000672	0.004963	1	0.667892	8.8e-07	1	0.669106	0.00301	1	-0.670484	0.0461983	1	-0.261621	0.189411	0	0.884	0.0192097	1	0.591075	0.00519478	1	-0.191981	0.00425	0
4	116924556	116941187	1	ENSMUSG00000048772	Tmem53	6	0.142398	0.84164	0	0.0817425	0.893493	0	0.398198	0.00153244	0	0.779186	0.0241158	1	---	---	0	-0.163	0.11366	0	1.42731	0.000157	0.001962	1	0.601573	0.000114453	1	1.15773	0.000903	1	-0.390462	0.0599118	0	-0.101242	0.705861	0	1.39	0.00168435	1	1.59992	0.0129365	1	0.320403	0.00285	0
7	150851714	150871777	-1	ENSMUSG00000037613	Tnfrsf23	6	0.374471	0.186333	0	-0.201455	0.556162	0	1.786	0.000147021	1	2.41585	9.6443e-47	1	---	---	0	-0.462	0.002729	0	0.12543	0.559	0.649388	0	1.45681	3.01e-05	1	1.35491	0.00207	1	-0.509491	0.52215	0	-0.0270731	0.951978	0	1.77	0.0355629	1	1.53833	0.0047949	1	0.312617	0.0428	0
2	32612754	32617764	1	ENSMUSG00000009563	Tor2a	6	0.488296	0.000870819	0	0.610641	4.64151e-05	1	0.630094	0.000147021	1	0.335891	0.122819	0	---	---	0	-0.212	0.050879	0	0.960465	0.000588	0.004561	1	0.651922	4.32e-06	1	0.0666353	0.883	0	-0.470607	0.062886	0	-0.382165	0.0789226	0	0.39	0.0748685	0	0.288521	0.63314	0	0.852996	8.96e-07	1
5	112705711	112744381	1	ENSMUSG00000029344	Tpst2	6	-0.125159	0.569482	0	0.0656535	0.645887	0	0.830837	0.000147021	1	0.657929	0.000193413	1	---	---	0	-0.21	0.048228	0	0.05942	0.786	0.838762	0	0.425244	0.000797291	1	0.63635	0.00844	1	-0.606115	0.0079006	1	-0.130909	0.538868	0	0.562	0.0403771	1	0.409598	0.178206	0	0.330851	0.00113	0
7	111367307	111383666	1	ENSMUSG00000072244	Trim6	6	1.01553	8.28938e-06	1	1.03345	1.41284e-06	1	---	---	0	3.40061	1.17054e-24	1	1.88123	0.0703695	1	-0.128	0.570845	0	0.19316	0.105	0.180623	0	---	---	0	0.570335	0.013	1	-0.443063	0.0884555	0	0.187455	0.554006	0	0.451	0.198268	0	0.774004	0.00692736	1	0.159563	0.0353	0
4	153430358	153514317	-1	ENSMUSG00000029026	Trp73	6	1.10441	0.0239765	1	1.5048	0.00104397	1	---	---	0	6.00244	3.8764e-05	1	Inf	0.0282828	1	-0.0116	0.936476	0	0.431353	0.00577	0.021637	0	---	---	0	0.0817233	0.611	0	-0.107066	0.728745	0	0.094752	0.681898	0	-0.103	0.899093	0	0.106876	0.655319	0	2.43203	2.07e-09	1
7	105499178	105509838	-1	ENSMUSG00000049580	Tsku	6	1.49989	3.01789e-06	1	-0.0645096	0.86169	0	---	---	0	0.993823	6.81049e-09	1	---	---	0	-0.156	0.098926	0	0.844575	0.00214	0.01089	1	1.47774	1.71e-07	1	0.251622	0.324	0	-0.144801	0.784814	0	-0.0711724	0.797363	0	0.203	0.583194	0	0.566823	0.117796	0	1.6955	1.34e-08	1
10	34001996	34004691	1	ENSMUSG00000047514	Tspyl1	6	0.190069	0.0951515	0	0.136138	0.25118	0	0.530616	0.000147021	1	0.921053	1.13738e-07	1	---	---	0	-0.235	0.065883	0	-0.487243	0.00135	0.00799	0	0.935603	3.83e-07	1	0.666161	0.0336	1	-0.568291	0.0221319	1	-0.149312	0.434236	0	0.616	0.0712166	0	0.800817	0.0288418	1	0.319688	0.000384	0
2	163428050	163444749	1	ENSMUSG00000017679	Ttpal	6	-0.0210067	0.910926	0	-0.132502	0.12488	0	1.18948	0.000147021	1	0.583289	0.000890412	1	1.84842	0.0326982	1	-0.0684	0.474661	0	0.244585	0.102	0.17609	0	---	---	0	0.440333	0.0768	0	0.296451	0.215675	0	0.115774	0.589563	0	0.806	0.00563654	1	0.405023	0.363052	0	1.35732	6.42e-07	1
5	130731489	130817433	1	ENSMUSG00000056310	Tyw1	6	-0.026757	0.899876	0	0.354136	0.00311562	0	0.754717	0.000147021	1	0.589553	0.00350043	1	---	---	0	-0.0771	0.308796	0	0.500915	0.000488	0.004038	1	0.741963	6.75e-07	1	-0.247821	0.26	0	-1.04405	0.0473678	1	-0.107445	0.620738	0	0.5	0.145634	0	0.27604	0.160967	0	0.641106	2.44e-06	1
9	73328677	73781374	-1	ENSMUSG00000062151	Unc13c	6	0.125693	0.528444	0	0.200181	0.277115	0	---	---	0	2.46554	2.17399e-09	1	---	---	0	-1.25	0.00962	1	0.129378	0.41	0.512411	0	1.33559	0.000145478	1	-0.0804812	0.86	0	-2.22494	0.0013867	1	-0.251082	0.399014	0	0.897	0.0315553	1	1.04189	0.00933187	1	-0.125016	0.154	0
2	30837799	30879106	1	ENSMUSG00000026854	Usp20	6	-0.244804	0.174296	0	0.409273	0.00440292	0	0.585971	0.000147021	1	1.63494	5.03954e-16	1	---	---	0	-0.00419	0.974771	0	0.364745	0.0499	0.102807	0	0.693935	5.75e-05	1	0.569635	0.0815	0	-0.344432	0.597566	0	-0.164061	0.399876	0	0.873	0.00481193	1	0.466691	0.176091	0	0.822991	4.69e-06	1
4	136833404	136855641	1	ENSMUSG00000036856	Wnt4	6	0.299888	0.512966	0	0.475528	0.282011	0	1.80369	0.000147021	1	3.76217	1.03294e-56	1	---	---	0	-0.196	0.176965	0	0.733705	0.00282	0.013155	1	---	---	0	0.118202	0.786	0	-0.463758	0.164221	0	-0.131316	0.562448	0	0.95	0.011138	1	1.33237	0.596366	0	1.21548	1.67e-06	1
4	19535450	19636140	-1	ENSMUSG00000041058	Wwp1	6	0.219845	0.185988	0	0.123112	0.306269	0	0.552221	0.000147021	1	0.828837	8.37476e-07	1	---	---	0	-0.521	0.001468	1	0.151487	0.112	0.18893	0	0.644825	0.00048639	1	0.343337	0.0124	0	-0.611836	0.0086619	1	-0.401015	0.0559498	0	0.587	0.123915	0	0.786812	0.133057	0	0.633897	1.48e-06	1
9	21393153	21397223	-1	ENSMUSG00000032182	Yipf2	6	0.050371	0.808723	0	0.304531	0.0667011	0	---	---	0	1.50426	2.75369e-10	1	---	---	0	-0.225	0.116077	0	1.60683	0.000104	0.001504	1	0.677531	8.88e-06	1	0.425072	0.044	0	-0.278578	0.149766	0	-0.383974	0.0547517	0	0.5	0.0791709	0	1.1968	0.00458056	1	0.745595	1.44e-06	1
15	76682578	76701865	-1	ENSMUSG00000022526	Zfp251	6	-0.122598	0.487461	0	0.213197	0.149743	0	0.707876	0.000147021	1	0.680291	0.00192946	1	1.74541	0.0703695	1	-0.00112	0.992429	0	0.344158	0.0206	0.053633	0	0.616725	2.98e-05	1	0.0378126	0.901	0	0.560166	0.0836972	0	-0.0950532	0.692727	0	0.494	0.0590354	0	-0.17644	0.696859	0	0.636773	5.71e-06	1
7	20162636	20166005	1	ENSMUSG00000011267	Zfp296	6	0.204916	0.510189	0	0.0233465	0.900691	0	3.49267	0.000147021	1	2.60448	4.49436e-13	1	4.44015	3.53501e-10	1	-0.345	0.009774	0	1.38186	0.000387	0.003463	1	-0.458315	8.59e-05	-1	0.747825	0.0068	1	-0.526868	0.0119186	1	-0.168286	0.505522	0	2.05	0.00096089	1	0.212185	0.715434	0	-0.445193	1.06e-05	0
13	63066253	63427404	1	ENSMUSG00000021458	2010111I01Rik	5	0.564492	2.57056e-05	1	0.837205	1.11231e-11	1	1.08579	0.000147021	1	0.111055	0.615978	0	---	---	0	-0.331	0.012706	0	0.0962325	0.333	0.436365	0	0.910587	1.31e-07	1	0.375139	0.105	0	0.323095	0.148352	0	-0.414952	0.100495	0	0.486	0.0316128	0	0.326583	0.0786045	0	0.662381	5.04e-06	1
8	72663398	72691387	1	ENSMUSG00000002345	2310045N01Rik	5	0.0347259	0.89865	0	0.189528	0.171473	0	0.472989	0.000147021	0	0.912369	7.97668e-06	1	---	---	0	-0.0519	0.706638	0	0.929667	5.96e-05	0.001088	1	---	---	0	0.729683	0.0373	1	-1.10335	0.215483	0	-0.177899	0.415956	0	0.751	0.0373836	1	0.798803	0.0125727	1	---	---	0
7	138486232	138506212	-1	ENSMUSG00000040177	2310057M21Rik	5	-0.235115	0.268105	0	0.12048	0.412221	0	0.939622	0.000147021	1	1.72203	4.14278e-13	1	---	---	0	-0.553	0.002346	1	-0.0576175	0.649	0.72681	0	0.834962	3.35e-05	1	0.187196	0.417	0	-0.445891	0.0561988	0	-0.368765	0.0673462	0	0.78	0.00869605	1	0.14395	0.601168	0	0.386737	6.89e-05	0
5	139471010	139476530	1	ENSMUSG00000075585	6330403L08Rik	5	---	---	0	---	---	0	---	---	0	1.07181	4.52322e-05	1	---	---	0	0.0606	0.608755	0	0.293525	0.0319	0.073928	0	---	---	0	1.48645	3.61e-05	1	-0.234227	0.234798	0	-0.737093	0.00561	1	1.29	0.0168128	1	0.746181	0.0459773	1	0.193854	0.126	0
7	147158202	147164654	-1	ENSMUSG00000073795	6430531B16Rik	5	1.19674	0.000225845	1	1.24971	0.0146706	1	---	---	0	1.53418	0.0279979	1	---	---	0	0.206	0.143485	0	0.24257	0.0637	0.123729	0	---	---	0	0.00397031	0.992	0	-0.228187	0.301235	0	0.00102546	0.998411	0	-0.0815	0.853427	0	-0.0348496	0.861632	0	1.18987	5.62e-07	1
9	8021672	8042823	-1	ENSMUSG00000053070	9230110C19Rik	5	0.360421	0.472399	0	0.566167	0.184162	0	---	---	0	2.05919	5.14285e-14	1	---	---	0	-0.308	0.196168	0	-0.54039	0.0433	0.092673	0	1.19868	4.02e-05	1	0.157873	0.797	0	-0.117771	0.774317	0	0.0339183	0.936144	0	0.877	0.0135694	1	-0.252807	0.654561	0	1.2043	2.52e-07	1
4	119202913	119212134	-1	ENSMUSG00000087385	AA415398	5	0.669896	0.0314723	1	0.367705	0.122822	0	---	---	0	1.34319	0.00169071	1	---	---	0	-0.073	0.52217	0	0.212872	0.153	0.239854	0	0.55817	4.19e-05	1	0.342855	0.0399	0	0.0645422	0.795493	0	0.163041	0.468964	0	0.233	0.450571	0	0.174608	0.269994	0	0.921438	0.000135	1
16	20331376	20426467	-1	ENSMUSG00000022822	Abcc5	5	0.250296	0.23992	0	0.658094	3.37536e-11	1	1.10009	0.000147021	1	0.436408	0.0126876	0	1.19657	0.0489085	1	-0.249	0.020596	0	0.440482	0.00902	0.029588	0	1.0564	0.000801167	1	0.277977	0.0769	0	-0.427586	0.0372534	0	-0.320872	0.118162	0	0.793	0.00836197	1	0.397142	0.0413766	0	0.409456	0.000183	0
7	105362168	105469718	-1	ENSMUSG00000030760	Acer3	5	0.198516	0.557282	0	0.290127	0.0755261	0	1.03094	0.000147021	1	0.738796	0.000209979	1	---	---	0	-0.318	0.028946	0	-0.606873	0.0235	0.059061	0	---	---	0	0.531417	0.0266	1	-0.544081	0.0548031	0	-0.196894	0.275692	0	0.608	0.0164648	1	0.249837	0.285648	0	0.981362	3.24e-08	1
3	138106057	138118463	1	ENSMUSG00000028138	Adh5	5	0.177915	0.282889	0	0.714406	3.69024e-13	1	0.289266	0.00211668	0	1.08888	2.37192e-11	1	---	---	0	-0.285	0.082356	0	0.27275	0.0568	0.113351	0	0.756118	0.000500885	1	0.276935	0.0145	0	-0.57592	0.0137685	1	-0.261664	0.145888	0	0.385	0.0571195	0	0.558266	0.00630048	1	0.332707	0.000109	0
11	62062486	62079955	1	ENSMUSG00000018500	Adora2b	5	-0.0771876	0.872268	0	-0.0310474	0.952901	0	1.38686	0.000147021	1	0.515708	0.034805	1	---	---	0	-0.254	0.02625	0	0.135593	0.787	0.839442	0	---	---	0	0.162914	0.755	0	-0.956896	0.022758	1	-0.439636	0.0379644	0	1.17	0.00916479	1	0.0831405	0.668954	0	0.580409	1.79e-06	1
12	113858258	113879565	1	ENSMUSG00000011148	Adssl1	5	0.307519	0.407849	0	-0.861773	0.000363205	-1	---	---	0	3.13143	2.29948e-48	1	---	---	0	-0.242	0.212152	0	0.77222	0.0197	0.051864	0	1.47243	1.64e-06	1	0.744621	0.0523	0	-0.988166	0.0079338	1	-0.330431	0.35542	0	1.99	0.00015882	1	0.915867	0.380965	0	1.01194	6.84e-08	1
6	140570970	140626993	1	ENSMUSG00000030232	Aebp2	5	0.379234	0.014791	0	0.968255	1.57841e-45	1	0.46139	0.000147021	0	0.367049	0.0383382	0	---	---	0	-0.328	0.008429	0	0.454715	0.00646	0.023445	0	---	---	0	0.600514	0.00274	1	-0.569053	0.0401821	1	-0.537542	0.0102608	1	0.285	0.387977	0	0.789181	0.00711699	1	-0.154947	0.0227	0
19	56986850	57082718	-1	ENSMUSG00000025083	Afap1l2	5	0.613219	0.269939	0	0.469193	0.307639	0	0.779112	0.000147021	1	1.49021	5.15614e-06	1	---	---	0	-0.0988	0.221907	0	0.4406	0.0446	0.094665	0	---	---	0	0.167667	0.547	0	0.801747	0.133151	0	0.0326168	0.916534	0	0.572	0.0649313	0	1.84219	0.0167343	1	2.23655	9.18e-10	1
2	90622884	90674594	1	ENSMUSG00000040812	Agbl2	5	0.903313	0.0861238	0	0.84773	0.123176	0	2.26016	0.000147021	1	2.70209	3.49315e-19	1	3.87157	0.0239404	1	-0.335	0.064394	0	---	---	---	0	1.10708	2.94e-09	1	---	---	0	---	---	0	---	---	0	---	---	0	---	---	0	0.973751	1.65e-07	1
4	138866659	138874341	1	ENSMUSG00000028743	Akr7a5	5	-0.381694	0.116331	0	-0.579087	0.000728899	-1	---	---	0	1.7593	1.66823e-17	1	---	---	0	-0.0743	0.45454	0	1.22193	1.8e-06	0.000215	1	---	---	0	0.262445	0.226	0	-0.828353	0.0183683	1	-0.161243	0.467228	0	0.402	0.0423851	0	0.589207	0.0182105	1	0.596261	2.67e-06	1
4	62170203	62180952	-1	ENSMUSG00000028393	Alad	5	-1.38451	2.51416e-05	-1	0.54613	0.00103221	1	0.569504	0.000283039	1	1.50891	1.59583e-11	1	---	---	0	-0.0315	0.688459	0	0.901622	0.000593	0.004588	1	---	---	0	-0.501137	0.0443	-1	-0.547383	0.0241748	1	-0.263676	0.257035	0	0.318	0.401127	0	0.242597	0.78328	0	1.42097	1.93e-09	1
5	122016036	122043833	-1	ENSMUSG00000029455	Aldh2	5	0.12834	0.696897	0	-0.078856	0.520367	0	0.309479	0.00141126	0	1.68246	1.40575e-23	1	1.69382	0.00472253	1	-0.283	0.033314	0	0.60343	0.000294	0.002893	1	---	---	0	0.278598	0.287	0	-0.892738	0.0215837	1	0.227329	0.527627	0	0.356	0.0670371	0	0.812067	0.0384295	1	0.278385	0.00351	0
11	68939398	68962617	1	ENSMUSG00000020892	Aloxe3	5	1.45983	6.01528e-05	1	-0.0864538	0.869238	0	---	---	0	4.65639	3.16887e-30	1	---	---	0	-0.795	0.002281	1	0.566285	0.000536	0.004289	1	---	---	0	0.747641	0.00205	1	-0.447306	0.0528534	0	-0.0403183	0.951978	0	0.224	0.551551	0	0.236631	0.43621	0	0.384288	0.000942	0
9	110782374	110803034	1	ENSMUSG00000044037	Als2cl	5	-0.373694	0.264415	0	0.463268	0.312638	0	1.12034	0.000147021	1	2.20002	3.64526e-23	1	---	---	0	0.113	0.390098	0	0.653582	0.00748	0.025941	1	---	---	0	1.01925	0.00943	1	0.508092	0.0823926	0	0.20608	0.486925	0	0.845	0.0138159	1	0.159452	0.819945	0	0.218842	0.00358	0
12	112509322	112514637	1	ENSMUSG00000021278	Amn	5	0.413855	0.427009	0	1.31198	9.12797e-05	1	---	---	0	2.52555	1.67389e-08	1	1.88999	0.0480908	1	0.0991	0.630963	0	0.625657	0.00453	0.018245	1	---	---	0	0.162502	0.72	0	-0.325642	0.183347	0	-0.0231272	0.940836	0	0.586	0.0141444	1	-0.128451	0.835531	0	0.0779505	0.619	0
2	33071589	33103237	1	ENSMUSG00000004105	Angptl2	5	0.095858	0.712347	0	-0.968469	3.05073e-06	-1	1.32325	0.000147021	1	0.785132	7.09477e-06	1	---	---	0	-0.294	0.010629	0	0.431245	0.0294	0.069629	0	---	---	0	1.20784	0.00656	1	-0.874732	0.0237325	1	-0.119351	0.612346	0	0.535	0.171924	0	1.1033	0.0569887	0	1.66119	6.02e-09	1
15	74499513	74503000	-1	ENSMUSG00000022602	Arc	5	0.838457	0.000321243	1	1.9835	1.6705e-11	1	---	---	0	1.57059	0.00044252	1	---	---	0	0.169	0.224599	0	0.226043	0.143	0.227462	0	---	---	0	0.36558	0.241	0	-0.045211	0.889289	0	-0.181254	0.599697	0	-0.263	0.943795	0	-0.199903	0.600228	0	0.539792	3.92e-05	1
11	64815541	64976463	-1	ENSMUSG00000033389	Arhgap44	5	-0.456318	0.373046	0	-0.261176	0.570655	0	0.71957	0.00257435	1	0.639717	0.00913105	1	---	---	0	-0.172	0.088363	0	0.583387	0.00967	0.031152	1	---	---	0	0.361626	0.118	0	-0.519359	0.162987	0	-0.503334	0.0208649	1	0.57	0.0762884	0	0.859265	0.00664472	1	0.389368	0.00015	0
8	119467293	119484345	1	ENSMUSG00000047388	Atmin	5	-0.0834588	0.659498	0	0.326788	0.000152928	0	0.42089	0.000147021	0	1.0759	6.35283e-08	1	---	---	0	-0.159	0.072408	0	0.260738	0.058	0.115058	0	---	---	0	0.554566	0.0037	1	-0.277844	0.252754	0	-0.175985	0.409564	0	0.54	0.0168128	1	0.679253	0.138124	0	0.632598	1.54e-06	1
X	71542436	71550060	1	ENSMUSG00000019087	Atp6ap1	5	0.104041	0.636549	0	-0.160038	0.1444	0	0.459895	0.000147021	0	0.798241	2.48088e-06	1	---	---	0	-0.0698	0.383968	0	0.55135	0.00185	0.009868	1	0.4293	1.85e-05	1	0.647388	0.000276	1	-0.329092	0.239523	0	0.0159215	0.953976	0	0.587	0.0170727	1	0.29392	0.694194	0	-0.191657	0.104	0
12	79941712	79962625	-1	ENSMUSG00000021114	Atp6v1d	5	-0.137752	0.357907	0	-0.468759	6.77833e-05	0	0.706002	0.000147021	1	0.937681	1.53358e-08	1	2.67915	0.000216653	1	-0.291	0.094699	0	-0.161488	0.25	0.349206	0	---	---	0	0.751773	6.08e-05	1	-0.514571	0.025577	1	-0.291763	0.209423	0	0.578	0.0611746	0	0.835442	0.0583468	0	0.0581275	0.411	0
1	5073254	5152630	1	ENSMUSG00000033793	Atp6v1h	5	-0.0356355	0.849697	0	-0.409705	0.000109259	0	0.662423	0.000147021	1	0.882773	9.7376e-08	1	---	---	0	-0.328	0.029415	0	-0.198745	0.135	0.217581	0	0.504417	0.000346545	1	0.657971	0.0044	1	-0.809918	0.0463719	1	-0.187374	0.312868	0	0.31	0.241675	0	0.540975	0.167106	0	0.040705	0.7	0
13	52930488	53025050	-1	ENSMUSG00000021460	Auh	5	0.288872	0.0440516	0	0.028501	0.83056	0	0.578802	0.000147021	1	0.521335	0.0227161	1	---	---	0	-0.166	0.173762	0	0.223578	0.0681	0.130096	0	0.78535	0.000150509	1	-0.201853	0.265	0	0.656524	0.0218105	-1	-0.241113	0.213919	0	0.746	0.0196582	1	0.714019	0.00168115	1	0.503182	0.000263	1
19	42197763	42203549	-1	ENSMUSG00000018821	Avpi1	5	0.21398	0.469348	0	-0.296025	0.402485	0	---	---	0	0.548299	0.0108898	1	---	---	0	-0.101	0.32148	0	1.11322	1.65e-05	0.000535	1	---	---	0	0.221584	0.526	0	-0.288967	0.47825	0	-0.100624	0.631549	0	0.38	0.151526	0	0.845911	0.00552711	1	0.586905	8.01e-06	1
19	5038826	5041134	1	ENSMUSG00000047379	B4gat1	5	0.159764	0.51309	0	0.237349	0.416098	0	---	---	0	0.431013	0.0236887	0	---	---	0	-0.289	0.062461	0	0.62245	0.00154	0.008716	1	---	---	0	0.68979	0.0035	1	-0.722337	0.0134	1	-0.110585	0.61036	0	0.519	0.078192	0	0.0950593	0.6839	0	0.640917	2.61e-05	1
2	30828353	30837721	-1	ENSMUSG00000026851	BC005624	5	0.0152802	0.942307	0	0.130538	0.226063	0	0.728178	0.000147021	1	1.49026	1.05736e-17	1	1.54412	0.0403149	1	-0.084	0.467923	0	0.205505	0.0482	0.100224	0	1.02803	4.34e-07	1	0.376298	0.197	0	-0.736527	0.170719	0	-0.162284	0.422224	0	0.629	0.0331219	1	0.331308	0.245795	0	0.0439155	0.591	0
2	127951774	127988283	1	ENSMUSG00000027381	Bcl2l11	5	0.829515	7.40035e-16	1	1.8198	1.23125e-91	1	---	---	0	1.65019	1.09949e-16	1	---	---	0	-0.04	0.692292	0	0.81173	0.00138	0.008082	1	---	---	0	-0.35828	0.488	0	-0.631665	0.0092754	1	0.110811	0.587754	0	0.759	0.0521753	0	0.35495	0.401566	0	0.056563	0.527	0
9	44307219	44318471	1	ENSMUSG00000063382	Bcl9l	5	-0.492735	0.105753	0	0.0473937	0.741531	0	---	---	0	0.983472	2.71024e-09	1	---	---	0	0.0503	0.512863	0	0.425333	0.00577	0.021626	0	0.807536	4.96e-07	1	-0.122672	0.412	0	0.436518	0.0625331	0	0.125868	0.755325	0	0.703	0.02672	1	0.29887	0.0586778	0	0.838144	7.76e-07	1
2	172693513	172765822	-1	ENSMUSG00000008999	Bmp7	5	1.20731	9.66994e-08	1	1.12221	0.0318225	1	---	---	0	7.0187	2.10902e-20	1	---	---	0	0.187	0.361758	0	0.284355	0.0102	0.032384	0	---	---	0	-0.131134	0.412	0	-0.16545	0.440292	0	0.119652	0.725015	0	0.0947	0.76943	0	0.630694	0.40396	0	2.09014	2.69e-09	1
2	24459407	24618672	-1	ENSMUSG00000004113	Cacna1b	5	1.83454	1.81714e-06	1	3.25924	2.84418e-20	1	---	---	0	1.39169	0.000150602	1	---	---	0	0.0226	0.840725	0	-0.229937	0.0703	0.133374	0	1.46386	3.17e-08	1	0.358057	0.00915	0	0.165758	0.58067	0	-0.26423	0.19162	0	0.405	0.179187	0	0.387258	0.664175	0	1.48509	2.63e-09	1
9	107301943	107431677	1	ENSMUSG00000010066	Cacna2d2	5	0.769273	0.0361375	1	1.49558	4.62946e-06	1	---	---	0	6.29568	3.87677e-16	1	---	---	0	0.0925	0.477577	0	0.601435	0.000502	0.004113	1	---	---	0	0.0711002	0.784	0	-0.129402	0.548675	0	0.147554	0.631331	0	-0.0861	0.827872	0	0.121412	0.396488	0	0.976773	4.09e-08	1
7	25267042	25289558	1	ENSMUSG00000054793	Cadm4	5	0.842767	0.0375728	1	1.32038	1.55469e-05	1	---	---	0	1.93551	3.01142e-07	1	---	---	0	0.0283	0.726725	0	0.468385	0.067	0.128433	0	---	---	0	-0.139511	0.866	0	-0.602226	0.0112342	1	0.00331375	0.994032	0	0.749	0.00835461	1	-0.314724	0.343075	0	-0.404344	6.87e-05	0
4	148178538	148328998	1	ENSMUSG00000028977	Casz1	5	0.183105	0.530317	0	0.448282	0.0168245	0	---	---	0	4.49714	5.88259e-16	1	4.02496	0.0186636	1	0.065	0.633243	0	0.556462	0.000479	0.003987	1	---	---	0	0.148234	0.289	0	-0.194521	0.409603	0	0.155015	0.486658	0	-0.0898	0.797381	0	0.641622	0.114327	0	0.511739	0.00154	1
15	97998237	98000565	1	ENSMUSG00000029875	Ccdc184	5	2.27931	9.35064e-08	1	0.882501	0.105504	0	---	---	0	4.63748	6.46719e-10	1	4.23764	0.0309605	1	-0.0411	0.817156	0	0.73201	0.000877	0.005972	1	---	---	0	0.180159	0.29	0	-0.663089	0.10181	0	0.109163	0.766394	0	0.535	0.0238918	1	0.36789	0.197455	0	0.479039	0.0025	0
10	17933482	17954804	-1	ENSMUSG00000059554	Ccdc28a	5	0.504146	0.00608426	1	0.0192476	0.942288	0	0.958456	0.000147021	1	0.494624	0.165564	0	---	---	0	-0.359	0.048057	0	0.47537	0.00211	0.010802	0	---	---	0	0.539677	0.00164	1	-0.475558	0.171421	0	-0.216616	0.22641	0	0.297	0.177457	0	0.732276	0.0139127	1	0.573022	5.3e-06	1
2	5058822	5151924	1	ENSMUSG00000026676	Ccdc3	5	0.578953	0.289766	0	0.653523	0.247314	0	0.904092	0.000147021	1	2.88364	1.86086e-14	1	3.25533	1.32379e-05	1	-0.739	0.001597	1	0.139797	0.642	0.721317	0	---	---	0	0.332731	0.375	0	-1.59593	0.0009772	1	-0.294081	0.256216	0	0.455	0.0760337	0	1.76854	0.066028	0	-0.322652	0.00071	0
2	118843515	118855129	-1	ENSMUSG00000039983	Ccdc32	5	-0.131316	0.521838	0	-0.205686	0.193509	0	0.925418	0.000147021	1	0.571996	0.0225503	1	---	---	0	-0.0458	0.693918	0	1.31386	5.96e-05	0.001089	1	---	---	0	0.140411	0.655	0	-0.00015129	0.999532	0	0.00625059	0.985154	0	0.382	0.225769	0	0.451912	0.0410685	0	0.60275	5.18e-05	1
13	54802822	54838023	1	ENSMUSG00000034918	Cdhr2	5	1.06991	0.0333896	1	1.53459	0.00229756	1	---	---	0	5.19323	0.00169071	1	---	---	0	-0.0416	0.87389	0	-0.093435	0.395	0.498009	0	---	---	0	-0.0490708	0.824	0	0.107884	0.636607	0	0.0433688	0.868886	0	0.129	0.664358	0	0.175545	0.468477	0	1.89439	4.55e-08	1
19	4097182	4099019	1	ENSMUSG00000024856	Cdk2ap2	5	0.135723	0.568662	0	-0.214987	0.120383	0	1.1801	0.000147021	1	2.6558	9.44676e-44	1	---	---	0	-0.0649	0.452447	0	0.714198	7.63e-05	0.001246	1	---	---	0	0.293755	0.417	0	-1.07899	0.0393514	1	-0.0429028	0.886274	0	0.838	0.0090885	1	0.161731	0.749914	0	0.254868	0.0622	0
11	80290548	80294681	1	ENSMUSG00000048895	Cdk5r1	5	0.800072	0.000522995	1	1.71551	7.23175e-36	1	---	---	0	0.80055	0.0308607	1	---	---	0	0.145	0.333432	0	0.520953	0.000699	0.005103	1	---	---	0	0.357019	0.417	0	-0.353922	0.0943736	0	-0.0762051	0.778805	0	0.447	0.0801547	0	-0.262	0.193032	0	0.379179	0.00649	0
7	150644255	150646955	-1	ENSMUSG00000037664	Cdkn1c	5	0.985625	0.00893705	1	1.33113	0.00321454	1	---	---	0	2.23065	9.04546e-19	1	2.31899	0.000119093	1	-0.0445	0.540872	0	0.916412	0.0137	0.040055	1	---	---	0	0.0629692	0.965	0	0.620443	0.0062609	-1	-0.509024	0.0149154	1	-0.194	0.788856	0	0.738421	0.87084	0	0.458542	4.87e-05	0
2	155782194	155824636	1	ENSMUSG00000038241	Cep250	5	0.114506	0.35107	0	-0.0825718	0.357138	0	1.10493	0.000147021	1	1.16807	1.2355e-11	1	---	---	0	-0.144	0.147405	0	0.167612	0.216	0.312566	0	0.597069	1.33e-05	1	0.775964	0.544	0	-0.625017	0.0405028	1	0.00930979	0.985262	0	0.658	0.153389	0	0.371667	0.158008	0	0.642755	1.01e-05	1
3	37206671	37211630	-1	ENSMUSG00000045031	Cetn4	5	-0.788128	0.143459	0	0.176947	0.776826	0	---	---	0	1.5812	1.64052e-05	1	---	---	0	-0.415	0.160453	0	0.704647	0.00136	0.008012	1	1.46706	2.49e-05	1	0.0171605	0.958	0	-0.737706	0.0077722	1	-0.196201	0.324254	0	1.1	0.00835461	1	0.419679	0.146208	0	0.308813	0.00127	0
4	3866035	3878193	1	ENSMUSG00000042198	Chchd7	5	0.266931	0.20085	0	0.321204	0.0855788	0	0.424041	0.0010492	0	1.11623	7.98937e-06	1	---	---	0	0.196	0.24124	0	0.559845	0.00374	0.015955	1	0.784119	0.000123314	1	-0.358436	0.0598	0	-0.410648	0.12058	0	-0.0814871	0.74391	0	0.298	0.353693	0	-0.335258	0.124543	0	0.910416	3.82e-08	1
4	151712760	151764303	1	ENSMUSG00000005045	Chd5	5	-0.262454	0.521294	0	0.503273	0.0932025	0	---	---	0	3.66166	1.35855e-31	1	1.65166	0.0653587	1	0.0557	0.675479	0	0.52353	0.000728	0.005246	1	---	---	0	0.121336	0.581	0	-0.0603081	0.811088	0	0.225059	0.37056	0	0.0833	0.860907	0	0.0818979	0.869726	0	1.38479	5.88e-09	1
10	82448243	82658645	1	ENSMUSG00000034612	Chst11	5	0.452029	0.213805	0	0.466523	0.01083	0	1.09813	0.000147021	1	0.801518	5.06713e-05	1	---	---	0	-0.367	0.010001	0	0.169448	0.251	0.350913	0	---	---	0	0.377463	0.394	0	-0.905183	0.0073934	1	-0.61722	0.0231622	1	0.726	0.241899	0	0.118438	0.604503	0	0.940376	2.85e-06	1
8	72404268	72411586	-1	ENSMUSG00000044006	Cilp2	5	1.64133	0.000485357	1	2.00771	3.43868e-05	1	---	---	0	6.46235	2.26442e-53	1	2.05418	0.0591979	1	0.0578	0.642696	0	0.417903	0.00516	0.019975	0	---	---	0	0.17064	0.388	0	-0.129089	0.667622	0	-0.153416	0.570438	0	0.146	0.569859	0	0.457834	0.0622051	0	0.335014	0.015	0
17	25270336	25299049	1	ENSMUSG00000036636	Clcn7	5	0.0975738	0.48819	0	0.091221	0.37162	0	---	---	0	0.798885	1.59645e-06	1	---	---	0	-0.123	0.170419	0	-0.0741375	0.436	0.536792	0	---	---	0	0.627875	0.0172	1	0.114598	0.588936	0	0.143242	0.553641	0	0.514	0.0452071	1	0.373727	0.0437273	0	0.606856	0.000181	1
4	133783956	133794314	-1	ENSMUSG00000028841	Cnksr1	5	0.609432	0.283983	0	1.4221	0.00478778	1	---	---	0	3.6476	1.26348e-13	1	3.18599	6.0402e-05	1	0.013	0.940382	0	0.557205	0.00162	0.008994	1	---	---	0	0.207906	0.16	0	-0.450235	0.0291564	0	0.040499	0.872211	0	1.2	0.00538352	1	0.302762	0.713383	0	0.383723	0.000151	0
19	46836086	46953285	1	ENSMUSG00000064105	Cnnm2	5	-0.0831379	0.857563	0	0.284502	0.220153	0	0.623468	0.000147021	1	1.23564	2.1254e-05	1	---	---	0	0.0563	0.519014	0	0.555177	0.00212	0.010805	1	---	---	0	0.351262	0.0147	0	0.393135	0.118823	0	-0.15724	0.408109	0	0.466	0.0564584	0	1.10408	0.0204034	1	0.793216	2.18e-07	1
15	97806033	97835155	-1	ENSMUSG00000022483	Col2a1	5	2.0714	2.97712e-06	1	3.71998	9.90791e-21	1	1.09169	0.000147021	1	1.33386	4.45051e-08	1	---	---	0	0.0547	0.567546	0	-0.310245	0.795	0.845625	0	---	---	0	0.609124	0.241	0	-0.0495063	0.933521	0	0.0175912	0.965804	0	-0.22	0.369047	0	1.50533	0.00064342	1	0.439133	0.00176	0
9	105891785	105999114	-1	ENSMUSG00000032572	Col6a4	5	1.38481	0.00320126	1	1.13397	0.031735	1	---	---	0	1.04652	0.0309736	1	---	---	0	0.0951	0.721417	0	0.343355	0.03	0.070674	0	---	---	0	0.173583	0.407	0	-0.143328	0.615764	0	-0.0386877	0.881491	0	-0.31	0.880304	0	0.129951	0.642358	0	2.88021	1.88e-10	1
5	43624702	43680963	1	ENSMUSG00000039782	Cpeb2	5	0.25913	0.357401	0	-0.819709	2.77178e-11	-1	1.17046	0.000147021	1	1.69557	6.10237e-23	1	---	---	0	-0.674	0.000905	1	-1.67491	0.000652	0.004871	-1	---	---	0	1.86388	3.44e-05	1	-0.335945	0.0751585	0	-0.674634	0.0069329	1	1.01	0.0306309	1	1.11545	0.0294356	1	0.477252	1.14e-05	0
3	107543966	107563387	-1	ENSMUSG00000014599	Csf1	5	0.613625	0.0431626	1	2.3349	2.25364e-50	1	0.770864	0.000147021	1	0.13143	0.549061	0	-1.02815	0.0475364	-1	-0.151	0.105731	0	-0.60965	0.187	0.279628	0	---	---	0	0.771604	0.0263	1	0.249958	0.14915	0	0.114966	0.707808	0	0.58	0.0425176	1	0.594629	0.295598	0	0.555465	0.000201	1
9	65756781	65892816	1	ENSMUSG00000032384	Csnk1g1	5	0.926054	2.5567e-15	1	1.38322	4.00809e-83	1	0.583287	0.000147021	1	-0.0314646	0.880386	0	---	---	0	-0.441	0.003675	0	-1.15285	0.00112	0.007022	-1	---	---	0	0.71124	0.0092	1	-0.394965	0.145961	0	-0.309761	0.110459	0	0.59	0.371586	0	1.10071	0.00039312	1	0.933587	3.91e-08	1
10	77888415	77890364	1	ENSMUSG00000005054	Cstb	5	0.034567	0.903514	0	0.00611727	0.976462	0	0.867142	0.000147021	1	1.71487	1.52409e-26	1	---	---	0	-0.231	0.048723	0	0.4675	0.0128	0.037997	0	0.942068	0.000319932	1	0.360334	0.00455	0	-0.62387	0.160682	0	-0.150661	0.463081	0	0.868	0.00793433	1	0.579591	0.0175156	1	0.104632	0.115	0
17	32605404	32630265	1	ENSMUSG00000061126	Cyp4f39	5	-0.421695	0.485116	0	0.824113	0.133916	0	---	---	0	7.93308	4.51692e-13	1	Inf	1.09014e-10	1	0.0449	0.731374	0	0.442532	0.0104	0.032713	0	2.91769	6.98e-12	1	-0.0184573	0.962	0	0.00305203	0.994001	0	0.0373161	0.901573	0	0.0727	0.880159	0	0.161921	0.598114	0	3.02968	2.13e-10	1
7	132851390	133018311	1	ENSMUSG00000032743	D430042O09Rik	5	0.250075	0.108545	0	-0.405592	0.000263945	0	0.771299	0.000147021	1	1.86271	7.59637e-24	1	---	---	0	-0.35	0.01848	0	-0.38296	0.0358	0.080459	0	0.647213	1.03e-06	1	0.236378	0.507	0	-0.156382	0.621699	0	0.133882	0.526752	0	0.664	0.0526273	0	0.761707	0.0153767	1	0.593727	8.05e-06	1
1	65147193	65169788	-1	ENSMUSG00000044816	D630023F18Rik	5	3.14642	5.10332e-23	1	4.16749	1.80593e-24	1	---	---	0	2.60936	0.000546626	1	---	---	0	0.0814	0.641982	0	0.341295	0.00616	0.02264	0	---	---	0	0.100753	0.729	0	-0.0781912	0.754984	0	-0.0829387	0.758843	0	0.0823	0.862896	0	-0.115814	0.683267	0	1.57836	1.76e-09	1
2	34729916	34747652	1	ENSMUSG00000026870	D730039F16Rik	5	0.00931509	0.991071	0	0.322021	0.586981	0	---	---	0	4.71945	1.74874e-18	1	---	---	0	-0.589	0.015075	1	0.40849	0.00318	0.014273	0	---	---	0	0.456898	0.0201	0	-0.849527	0.0134913	1	-0.213641	0.423081	0	0.489	0.122625	0	1.77874	0.00873607	1	0.517892	7.1e-05	1
17	26218156	26227274	-1	ENSMUSG00000036775	Decr2	5	0.0121519	0.96055	0	-0.154062	0.293275	0	---	---	0	0.83616	1.37575e-05	1	---	---	0	-0.201	0.053029	0	0.0358925	0.942	0.957075	0	1.31144	4.7e-05	1	0.296238	0.668	0	-1.11454	0.0434118	1	-0.32277	0.176257	0	0.617	0.0799618	0	0.838622	0.00258632	1	0.338255	0.00193	0
1	75356904	75365154	1	ENSMUSG00000026208	Des	5	1.16247	0.0190111	1	0.339958	0.418283	0	---	---	0	1.62209	3.99787e-11	1	---	---	0	-0.874	0.000794	1	0.18706	0.155	0.241863	0	---	---	0	0.177877	0.47	0	-0.192036	0.405801	0	0.192966	0.379785	0	0.272	0.54234	0	0.46095	0.659148	0	1.85675	8.92e-09	1
1	89749862	89841064	1	ENSMUSG00000070738	Dgkd	5	-0.134756	0.439443	0	-0.156925	0.0342773	0	0.548879	0.000147021	1	0.409215	0.026551	0	---	---	0	-0.331	0.018183	0	0.70215	0.0003	0.002932	1	0.576609	1.12e-05	1	-0.117085	0.418	0	-0.886958	0.0047238	1	-0.317653	0.0727402	0	0.255	0.265561	0	0.278962	0.290563	0	0.591327	9.9e-07	1
11	84634358	84642496	-1	ENSMUSG00000034449	Dhrs11	5	-0.775375	0.0314723	-1	0.011995	0.952302	0	0.49076	0.000147021	0	0.230891	0.46582	0	---	---	0	-0.284	0.013054	0	0.593785	0.00071	0.005159	1	---	---	0	0.991536	0.00153	1	-0.519397	0.019462	1	-0.24423	0.315167	0	0.448	0.0850873	0	1.08419	0.0405931	1	0.945329	3.93e-07	1
7	52462895	52467253	-1	ENSMUSG00000030792	Dkkl1	5	-0.296258	0.603693	0	0.911477	0.0152738	1	---	---	0	5.93578	1.76542e-13	1	---	---	0	-0.633	0.003888	1	0.402585	0.0614	0.120173	0	---	---	0	0.23903	0.067	0	-0.252522	0.14595	0	0.0490783	0.884659	0	0.0882	0.895762	0	0.190716	0.310101	0	1.23253	5.45e-07	1
2	156439441	156590099	1	ENSMUSG00000061689	Dlgap4	5	0.209264	0.19547	0	0.241484	0.00096531	0	0.538562	0.0277409	1	0.47455	0.00816739	0	---	---	0	-0.268	0.015897	0	0.344838	0.0111	0.034462	0	---	---	0	0.641664	0.00105	1	-0.751209	0.0142927	1	-0.511855	0.0231782	1	0.919	0.054308	0	1.02457	0.00163639	1	0.0446143	0.601	0
17	15504318	15513836	-1	ENSMUSG00000014773	Dll1	5	0.847322	0.0175804	1	0.050895	0.858765	0	---	---	0	3.52949	3.61598e-12	1	---	---	0	-0.142	0.413058	0	0.545495	0.00474	0.018834	1	---	---	0	-0.318651	0.598	0	-0.153142	0.466324	0	-0.121018	0.646911	0	0.149	0.807445	0	0.0595842	0.91559	0	1.21189	3.92e-08	1
11	117883037	117990533	-1	ENSMUSG00000033987	Dnah17	5	0.626353	0.026404	1	1.6424	2.61612e-05	1	---	---	0	3.89786	2.06301e-09	1	---	---	0	0.196	0.275938	0	0.227742	0.0813	0.14906	0	---	---	0	0.0200964	0.962	0	-0.057228	0.874099	0	-0.014531	0.966231	0	-0.0998	0.788841	0	-0.0308702	0.878384	0	1.06	1.27e-06	1
8	86132074	86135801	1	ENSMUSG00000005483	Dnajb1	5	-0.353509	0.00111785	0	-0.194918	0.102867	0	0.40502	0.000147021	0	1.87967	5.69103e-25	1	---	---	0	-0.435	0.022532	0	0.521328	0.0148	0.042302	1	---	---	0	0.459929	0.0126	0	-0.791409	0.0446939	1	-0.276031	0.168231	0	0.539	0.0855247	0	0.400826	0.0180572	0	0.619888	1.11e-06	1
19	5422805	5424979	-1	ENSMUSG00000024914	Drap1	5	0.00361289	0.989278	0	0.533854	5.52324e-09	1	0.729054	0.000147021	1	1.07361	2.16116e-11	1	---	---	0	-0.118	0.152575	0	0.967605	0.000973	0.006388	1	0.472654	0.000128966	1	0.319841	0.104	0	-0.343632	0.133632	0	-0.0785382	0.718893	0	0.484	0.0568847	0	0.257637	0.437982	0	0.17401	0.015	0
11	60268093	60282256	1	ENSMUSG00000020537	Drg2	5	-0.031719	0.896652	0	0.576283	5.53461e-07	1	0.812692	0.000147021	1	1.64524	3.08609e-19	1	---	---	0	-0.081	0.388776	0	0.851422	0.00274	0.012887	1	---	---	0	0.00598033	0.989	0	-0.339601	0.398094	0	-0.0669747	0.796286	0	0.617	0.0403771	1	-0.29355	0.362508	0	-0.18493	0.0487	0
13	38243197	38290446	1	ENSMUSG00000054889	Dsp	5	0.0951274	0.858649	0	0.771503	0.165812	0	---	---	0	3.99718	9.17227e-70	1	---	---	0	-0.642	0.006944	1	-0.175223	0.441	0.541155	0	---	---	0	2.82882	0.000192	1	-2.0859	0.0012672	1	-1.12416	0.0016391	1	0.665	0.0676682	0	0.511171	0.0470505	1	-0.578176	2.32e-05	-1
17	26642535	26645464	-1	ENSMUSG00000024190	Dusp1	5	0.876968	0.00137279	1	1.09059	1.3154e-05	1	1.05778	0.000147021	1	0.629382	0.00106625	1	---	---	0	-0.0809	0.324087	0	-0.882215	0.0973	0.170348	0	---	---	0	0.74915	0.129	0	0.32721	0.11525	0	-0.267904	0.182243	0	0.584	0.485958	0	1.23831	0.0428647	1	-0.429677	4.55e-05	0
11	83861543	83882763	-1	ENSMUSG00000018648	Dusp14	5	0.674152	0.0994658	0	0.294497	0.592107	0	1.13309	0.000147021	1	1.69081	7.78237e-20	1	---	---	0	-0.093	0.435891	0	1.07479	0.0145	0.041509	1	---	---	0	0.666359	0.0167	1	-0.330288	0.675084	0	0.031659	0.90349	0	0.9	0.0232708	1	0.0885041	0.712505	0	-0.125574	0.116	0
19	53603599	53616921	1	ENSMUSG00000034765	Dusp5	5	0.381159	0.0528525	0	0.773826	0.000108914	1	2.4109	0.000147021	1	1.05705	4.53939e-10	1	---	---	0	-0.512	0.019045	1	-1.41594	0.00214	0.01089	-1	---	---	0	0.610891	0.0801	0	-1.49213	0.0003411	1	-0.601099	0.0076157	1	0.172	0.831119	0	-0.0435853	0.946358	0	-0.225287	0.00453	0
X	70884758	70888853	1	ENSMUSG00000031383	Dusp9	5	-0.398386	0.475366	0	-0.304489	0.595791	0	2.38224	0.000147021	1	4.34649	1.5386e-52	1	1.61081	0.0572729	1	0.0833	0.601888	0	0.312698	0.12	0.199368	0	---	---	0	-0.27164	0.766	0	-0.831969	0.0042829	1	-0.668098	0.0191301	1	0.99	0.0558258	0	-0.761156	0.392138	0	0.031536	0.682	0
2	144296293	144353150	-1	ENSMUSG00000037259	Dzank1	5	0.26596	0.456825	0	0.162585	0.622919	0	---	---	0	4.84599	2.36135e-43	1	---	---	0	-0.111	0.277286	0	-0.07075	0.467	0.566449	0	0.977617	5.03e-07	1	0.0105509	0.978	0	-0.530102	0.0313595	1	-0.0250592	0.933383	0	0.656	0.0150068	1	0.0267707	0.934745	0	0.847071	6.46e-07	1
7	97103166	97129493	-1	ENSMUSG00000030619	Eed	5	0.347933	0.00141344	0	0.791119	6.34378e-23	1	1.15921	0.000147021	1	1.09561	1.58987e-10	1	---	---	0	-0.47	0.048947	0	-0.667975	0.00626	0.022902	-1	1.11632	4.99e-07	1	0.266151	0.135	0	-0.529168	0.0203991	1	-0.291434	0.113408	0	0.531	0.0277113	1	0.287339	0.0705824	0	-0.126233	0.0692	0
2	180882358	180891719	-1	ENSMUSG00000016349	Eef1a2	5	0.577454	NA	0	0.512756	0.201329	0	---	---	0	12.1852	3.69082e-68	1	3.17021	0.00663408	1	-0.041	0.707854	0	0.68439	0.000502	0.004116	1	---	---	0	-0.0733628	0.843	0	-0.544102	0.10114	0	-0.0293471	0.922827	0	-0.0244	0.962525	0	0.201908	0.232875	0	2.41848	1.53e-08	1
8	8617434	8661239	-1	ENSMUSG00000001300	Efnb2	5	1.61335	1.98302e-12	1	1.1515	2.10172e-05	1	---	---	0	0.733591	9.70424e-06	1	---	---	0	-0.376	0.007169	0	-0.4019	0.00514	0.019938	0	---	---	0	0.205362	0.224	0	0.150979	0.507475	0	-0.166096	0.41933	0	0.167	0.732467	0	-0.130459	0.571988	0	1.87023	1.34e-09	1
6	99575129	99616765	-1	ENSMUSG00000093661	Eif4e3	5	0.38634	0.00457089	0	-0.323504	0.0100679	0	0.828612	0.000147021	1	1.2354	2.23771e-05	1	---	---	0	-0.0415	0.798009	0	0.06858	0.844	0.884002	0	0.888445	4.87e-06	1	0.0855429	0.794	0	-0.399974	0.037366	0	-0.0425537	0.859135	0	0.673	0.0166544	1	0.191541	0.608271	0	0.937196	8.57e-07	1
13	113999867	114008306	1	ENSMUSG00000042379	Esm1	5	1.10098	0.0298614	1	-0.450584	0.429711	0	4.05663	0.000147021	1	2.32327	4.72576e-05	1	---	---	0	-0.554	0.014979	1	-1.88049	0.0732	0.137683	0	---	---	0	-0.70207	0.745	0	-0.856441	0.0151065	1	0.129128	0.526805	0	0.153	0.771801	0	-1.3214	0.473849	0	-0.0612328	0.497	0
8	108654219	108660874	-1	ENSMUSG00000084128	Esrp2	5	-0.0607294	0.855954	0	-0.025595	0.924227	0	---	---	0	3.60615	5.48012e-52	1	---	---	0	-0.367	0.035622	0	0.590165	0.00443	0.017984	1	1.18415	1.38e-05	1	0.40488	0.122	0	0.763077	0.105398	0	0.120574	0.762606	0	1.38	0.00503354	1	0.56938	0.139822	0	0.610267	1.91e-06	1
7	25372562	25393944	1	ENSMUSG00000064254	Ethe1	5	-0.308188	0.231995	0	-0.641976	0.00165614	-1	0.902952	0.000147021	1	1.36908	4.87711e-10	1	1.08056	0.0321834	1	-0.0958	0.420619	0	1.36293	0.000294	0.00289	1	0.727624	7.93e-06	1	0.0649932	0.914	0	-0.81246	0.095809	0	-0.0717728	0.797637	0	1.01	0.00324555	1	0.52074	0.0565531	0	0.0118663	0.9	0
11	116081873	116099391	-1	ENSMUSG00000034282	Evpl	5	1.54194	9.72298e-07	1	3.51921	1.81372e-24	1	---	---	0	4.78349	3.34876e-27	1	---	---	0	-0.085	0.558211	0	0.434372	0.00401	0.01677	0	---	---	0	0.363684	0.164	0	-0.367382	0.228439	0	0.0403215	0.891496	0	0.028	0.948978	0	1.1682	0.128509	0	1.55455	3.61e-09	1
7	20074405	20082109	1	ENSMUSG00000011263	Exoc3l2	5	---	---	0	---	---	0	---	---	0	7.62221	1.87406e-33	1	---	---	0	-0.229	0.113777	0	0.238017	0.233	0.330478	0	2.28298	1.61e-09	1	0.173371	0.143	0	-0.22269	0.425444	0	-0.15919	0.406219	0	2.03	0.00028545	1	0.19303	0.25844	0	2.39727	1e-09	1
3	108773915	108830525	-1	ENSMUSG00000040339	Fam102b	5	0.649986	2.17396e-08	1	0.318504	0.0623703	0	0.549286	0.000147021	1	1.18646	2.07792e-11	1	---	---	0	0.0631	0.497854	0	-1.0902	0.000977	0.006411	-1	0.554658	3.85e-06	1	-0.187302	0.761	0	0.177535	0.41284	0	0.316469	0.0844289	0	0.64	0.00781996	1	0.0714999	0.931431	0	0.591813	1.6e-06	1
6	58882084	58974543	-1	ENSMUSG00000037709	Fam13a	5	1.07918	0.0317536	1	0.612042	0.198606	0	---	---	0	3.24742	7.58248e-11	1	---	---	0	-0.848	0.00171	1	0.271923	0.117	0.195466	0	---	---	0	-0.0268638	0.93	0	-0.357028	0.138549	0	-0.175786	0.525559	0	0.529	0.021213	1	0.139602	0.439016	0	0.673605	0.000128	1
7	107855165	107990142	1	ENSMUSG00000029461	Fam168a	5	0.769063	1.53879e-17	1	0.601686	4.08191e-08	1	0.326095	0.000924551	0	0.0278498	0.891847	0	---	---	0	-0.128	0.229141	0	-0.0763625	0.529	0.621588	0	---	---	0	0.600884	0.0462	1	0.321038	0.454681	0	0.143031	0.612068	0	0.269	0.222965	0	0.804273	0.0114578	1	0.72024	3.93e-07	1
6	35262746	35276141	-1	ENSMUSG00000047420	Fam180a	5	0.14031	NA	0	0.277869	NA	0	2.92376	0.000147021	1	5.32811	2.30269e-62	1	2.64859	0.00971231	1	-0.629	0.000881	1	---	---	---	0	2.64694	4.23e-06	1	---	---	0	---	---	0	---	---	0	---	---	0	---	---	0	0.136381	0.165	0
5	139230468	139286031	1	ENSMUSG00000025854	Fam20c	5	0.36534	0.431373	0	0.173756	0.720491	0	2.05348	0.000147021	1	1.57892	7.96346e-17	1	---	---	0	-0.0937	0.382594	0	1.26413	0.00382	0.016204	1	---	---	0	0.982952	0.00544	1	-0.362491	0.0602692	0	-0.0802369	0.84062	0	0.753	0.0968396	0	0.292441	0.326193	0	0.727885	1.31e-06	1
8	74743629	74747663	1	ENSMUSG00000003039	Fam32a	5	0.247226	0.181854	0	0.0716103	0.512768	0	0.832836	0.000147021	1	1.06983	3.89991e-10	1	---	---	0	-0.0928	0.262154	0	0.45568	0.0629	0.122451	0	0.646596	9.63e-06	1	0.400602	0.038	0	-0.686059	0.039881	1	-0.0864755	0.684187	0	0.856	0.00912365	1	0.488039	0.0187252	0	0.27516	0.000875	0
8	108129129	108146094	1	ENSMUSG00000038604	Fam65a	5	-0.436782	0.00353096	0	-0.383321	0.0211554	0	0.682115	0.000147021	1	0.207237	0.260199	0	---	---	0	-0.139	0.139989	0	0.59391	0.00217	0.010985	1	---	---	0	0.806871	0.13	0	-0.124261	0.571678	0	0.0821636	0.735932	0	0.696	0.0632804	0	0.645633	0.0152377	1	0.702279	2.25e-06	1
6	29269140	29286021	1	ENSMUSG00000039742	Fam71f1	5	0.20532	NA	0	1.02364	0.0332766	1	---	---	0	2.738	7.83247e-08	1	3.42485	3.13944e-06	1	-0.174	0.23596	0	0.494617	0.000604	0.004634	0	0.792031	9.15e-07	1	0.0778022	0.683	0	-0.131182	0.711433	0	-0.0928794	0.665265	0	0.688	0.0177237	1	0.415931	0.0852682	0	0.0702312	0.502	0
8	46035562	46137611	1	ENSMUSG00000070047	Fat1	5	2.92396	1.89373e-21	1	1.73778	1.32167e-05	1	0.430644	0.000147021	0	-0.0784763	0.738917	0	---	---	0	-0.303	0.007077	0	-0.25135	0.413	0.515278	0	---	---	0	1.09155	2.34e-05	1	-0.276382	0.184711	0	-0.279084	0.126227	0	0.307	0.267814	0	0.656186	0.00311283	1	0.78056	6.88e-07	1
7	134628735	134635027	1	ENSMUSG00000042423	Fbrs	5	0.0676033	0.775133	0	0.222064	0.0709196	0	---	---	0	0.933177	4.54517e-08	1	---	---	0	-0.169	0.153963	0	0.506088	0.000734	0.00527	1	0.589802	5.6e-05	1	0.357014	0.0348	0	-0.27617	0.208743	0	-0.171146	0.46192	0	0.356	0.188417	0	0.349443	0.11074	0	0.602455	8.95e-06	1
5	110790773	110877522	-1	ENSMUSG00000043323	Fbrsl1	5	0.238157	0.299014	0	1.12283	6.86385e-28	1	0.581247	0.000147021	1	1.2217	3.61325e-10	1	---	---	0	-0.322	0.006081	0	0.204905	0.0435	0.092884	0	0.785417	7.4e-05	1	0.35916	0.115	0	-0.543908	0.025208	1	-0.253749	0.489905	0	1.01	0.0727224	0	0.349327	0.0381735	0	0.078266	0.2	0
19	45652744	45734802	-1	ENSMUSG00000040913	Fbxw4	5	0.0138349	0.94839	0	0.342487	0.000554339	0	-0.406303	0.0277409	0	-0.364	0.187423	0	---	---	0	-0.109	0.200737	0	0.49753	0.00853	0.028498	0	---	---	0	0.093147	0.724	0	-0.918502	0.0050341	1	-0.564038	0.0189063	1	0.387	0.679259	0	0.645342	0.0105018	1	1.18104	2.39e-08	1
16	22918455	22939839	1	ENSMUSG00000022871	Fetub	5	0.938668	0.0387769	1	1.43349	0.00423187	1	---	---	0	2.2369	1.11419e-07	1	---	---	0	0.134	0.265613	0	0.725967	0.000707	0.005144	1	---	---	0	-0.446356	0.154	0	-0.909764	0.0567921	0	0.123521	0.818294	0	0.156	0.655202	0	1.01797	0.0294036	1	0.407743	4.75e-05	0
6	56782053	56829352	1	ENSMUSG00000029781	Fkbp9	5	-0.476936	0.209697	0	-0.0989168	0.8183	0	0.641108	0.000147021	1	1.15493	4.7049e-11	1	---	---	0	-0.3	0.018624	0	-0.110058	0.431	0.532206	0	0.757322	1.88e-06	1	0.402311	0.0819	0	-0.30709	0.134112	0	-0.144007	0.477547	0	0.535	0.0148578	1	0.42832	0.0704669	0	0.722991	5.9e-07	1
11	116192018	116196713	-1	ENSMUSG00000034227	Foxj1	5	1.35258	0.000282478	1	0.969492	9.35827e-05	1	---	---	0	4.66391	2.4492e-12	1	1.99552	0.0172127	1	-0.000393	0.997217	0	0.401405	0.0144	0.041505	0	---	---	0	-0.039889	0.866	0	-0.0232233	0.948622	0	0.0405466	0.879067	0	0.0702	0.88287	0	0.368987	0.746415	0	0.696071	7.12e-05	1
10	39666713	39679959	-1	ENSMUSG00000071335	G630090E17Rik	5	1.3003	0.00158283	1	0.0819057	0.900176	0	---	---	0	3.24144	1.48288e-14	1	---	---	0	-0.324	0.220493	0	---	---	---	0	1.3497	8.69e-06	1	0.0626445	0.835	0	0.0491775	0.8882	0	0.0821472	0.828178	0	0.279	0.275836	0	0.00068881	0.997479	0	1.36716	3.77e-07	1
8	13465374	13494535	-1	ENSMUSG00000031451	Gas6	5	0.671229	0.132797	0	-0.35126	0.348248	0	---	---	0	0.367433	0.0384432	0	1.07579	0.0500408	1	0.0228	0.819454	0	0.562828	0.103	0.177928	0	---	---	0	2.34464	0.000366	1	-0.503337	0.183064	0	-0.341686	0.0809635	0	1.47	0.00698776	1	2.39027	0.0036967	1	0.512319	8.21e-06	1
1	89223573	89347371	1	ENSMUSG00000048000	Gigyf2	5	0.256878	0.0131586	0	0.387842	1.19837e-08	0	0.64748	0.000147021	1	0.644307	0.000252246	1	1.49198	0.0563106	1	-0.136	0.098926	0	-0.692505	0.00623	0.022821	-1	0.639093	1.28e-05	1	0.327437	0.0766	0	-0.940384	0.0193223	1	-0.702588	0.0044723	1	0.32	0.218524	0	0.574446	0.0669794	0	0.46907	3.17e-06	0
10	127631513	127647060	1	ENSMUSG00000044005	Gls2	5	-0.169815	0.691446	0	1.06625	0.000258646	1	1.45419	0.000147021	1	4.1731	1.09986e-45	1	2.9492	0.000693986	1	0.0489	0.768509	0	0.80375	0.00368	0.015779	1	---	---	0	-0.117127	0.654	0	0.00639368	0.990784	0	-0.192022	0.536774	0	1.1	0.0187054	1	-0.924363	0.048236	-1	-0.26832	0.00565	0
10	82113178	82153395	-1	ENSMUSG00000020251	Glt8d2	5	0.0121608	0.983524	0	0.721602	0.0268951	1	1.07723	0.0278251	1	2.96051	5.29748e-33	1	2.18618	0.0559079	1	0.405	0.020301	0	0.90977	0.00227	0.011318	1	1.71857	1.3e-05	1	0.220574	0.503	0	0.691658	0.0113964	-1	0.551467	0.0268568	-1	0.962	0.0119624	1	0.424088	0.0102937	0	-0.101882	0.46	0
2	52475252	52476121	1	ENSMUSG00000025201	Gm13540	5	---	---	0	---	---	0	---	---	0	---	---	0	---	---	0	---	---	0	---	---	---	0	---	---	0	1.06117	0.000713	1	-1.5587	0.0008911	1	-0.830183	0.0047995	1	1.12	0.00336998	1	1.37322	0.00136371	1	---	---	0
9	72806659	72864126	1	ENSMUSG00000089865	Gm20510	5	---	---	0	---	---	0	---	---	0	---	---	0	---	---	0	---	---	0	---	---	---	0	---	---	0	0.616499	0.0239	1	-0.651463	0.044314	1	-0.553407	0.0268702	1	0.441	0.191716	0	1.25049	0.00120119	1	0.567344	3.81e-06	1
3	33903939	33904385	-1	ENSMUSG00000044434	Gm9791	5	---	---	0	---	---	0	---	---	0	---	---	0	---	---	0	-0.599	0.002144	1	---	---	---	0	---	---	0	0.653157	0.063	0	-1.62431	0.127269	0	-0.118863	0.580111	0	0.852	0.0161274	1	1.33803	0.00188558	1	0.985962	4.7e-07	1
4	133130660	133140158	1	ENSMUSG00000028850	Gpatch3	5	0.346173	0.0458375	0	0.699633	7.74365e-07	1	0.929463	0.000147021	1	1.47431	3.16123e-09	1	---	---	0	-0.169	0.127953	0	0.58824	0.01	0.031927	1	---	---	0	0.205591	0.199	0	0.147115	0.661891	0	0.0441297	0.895133	0	0.62	0.04975	1	0.116513	0.458645	0	0.067956	0.334	0
X	7274257	7287388	1	ENSMUSG00000031148	Gpkow	5	0.270253	0.0978768	0	0.31302	0.00780083	0	0.726556	0.000147021	1	1.33108	7.02928e-13	1	1.86259	0.0920619	1	-0.318	0.009036	0	0.209748	0.0816	0.149403	0	0.853213	3.51e-05	1	0.126583	0.518	0	-0.177047	0.43665	0	-0.219283	0.565999	0	0.636	0.0177667	1	0.245075	0.340942	0	0.244699	0.00269	0
6	135015669	135034727	1	ENSMUSG00000046733	Gprc5a	5	1.07843	0.0277978	1	2.64777	4.638e-08	1	2.80108	0.000147021	1	2.42481	3.98233e-44	1	---	---	0	-0.407	0.028744	0	-0.0101125	0.966	0.974739	0	---	---	0	0.776906	0.141	0	-1.05516	0.0011982	1	-0.0206421	0.95165	0	1.4	0.0103084	1	0.11609	0.824276	0	-1.06097	7.2e-09	-1
14	35007627	35014819	-1	ENSMUSG00000071531	Gprin2	5	1.06408	0.0277562	1	0.98945	0.0464178	1	---	---	0	2.70136	0.0024065	1	---	---	0	0.0517	0.832951	0	0.49793	0.00304	0.013839	0	---	---	0	0.100802	0.609	0	-0.642427	0.0811976	0	-0.0839966	0.863927	0	0.323	0.396398	0	0.485861	0.267682	0	0.665612	8.25e-06	1
4	44994267	45003606	1	ENSMUSG00000035637	Grhpr	5	0.167807	0.551706	0	0.557293	0.00069648	1	---	---	0	2.00096	2.42002e-20	1	---	---	0	-0.163	0.064472	0	1.15908	9e-05	0.00137	1	0.434935	0.000360126	1	-0.0792085	0.865	0	-0.829017	0.0195789	1	-0.354739	0.0972795	0	0.486	0.121621	0	0.12197	0.800609	0	0.145588	0.0305	0
12	88488668	88505673	1	ENSMUSG00000021033	Gstz1	5	0.402459	0.0279775	0	0.768382	7.35039e-11	1	---	---	0	1.00264	9.6957e-07	1	---	---	0	-0.129	0.257474	0	0.536528	0.0163	0.045303	1	0.510962	0.000966155	1	0.0746747	0.858	0	-0.3204	0.452989	0	0.381398	0.0454969	0	0.229	0.688487	0	0.61065	0.172794	0	0.577973	5.29e-06	1
11	69031619	69050538	-1	ENSMUSG00000020890	Gucy2e	5	1.12138	0.00953142	1	3.04869	4.26853e-11	1	---	---	0	3.06457	2.03735e-05	1	---	---	0	-0.0248	0.892614	0	0.649598	0.000301	0.002938	1	---	---	0	-0.010868	0.977	0	0.196205	0.33806	0	0.0666907	0.78525	0	0.0636	0.91905	0	0.0892934	0.780922	0	0.513026	0.000308	1
16	35022507	35109261	1	ENSMUSG00000035376	Hacd2	5	0.355455	0.108011	0	1.13798	7.27921e-12	1	---	---	0	1.9403	6.7294e-21	1	---	---	0	-0.0256	0.86908	0	-0.418162	0.00154	0.008694	0	0.879604	4.86e-05	1	-0.106039	0.744	0	-0.393639	0.0531561	0	-0.18945	0.37337	0	0.624	0.0101988	1	-0.282203	0.402347	0	0.766526	7.31e-08	1
8	109394142	109408466	1	ENSMUSG00000031910	Has3	5	-0.209373	0.27953	0	0.151425	0.312327	0	---	---	0	5.34462	6.1022e-32	1	4.57919	0.00402056	1	-0.0608	0.672065	0	0.460423	0.0138	0.040156	0	1.74497	6.24e-09	1	0.328045	0.537	0	-1.5775	0.0009728	1	0.174854	0.52649	0	0.836	0.0300436	1	-0.433728	0.129244	0	0.0991418	0.397	0
10	79179379	79198853	1	ENSMUSG00000020331	Hcn2	5	-0.283004	0.603164	0	-0.0763345	0.875221	0	---	---	0	3.27979	2.10577e-32	1	1.99066	0.00317435	1	-0.0531	0.684066	0	0.516885	0.00225	0.011245	1	0.638102	9.15e-05	1	0.10597	0.521	0	-0.335645	0.265293	0	-0.0128247	0.966046	0	-0.0317	0.95697	0	0.0547829	0.783522	0	0.598467	6.71e-07	1
11	102977639	102981039	1	ENSMUSG00000048878	Hexim1	5	0.658605	4.43246e-09	1	0.608517	1.74157e-11	1	0.582749	0.000147021	1	0.607402	0.00139356	1	---	---	0	-0.111	0.33463	0	0.912125	0.00019	0.002209	1	---	---	0	-0.0617264	0.797	0	-0.158149	0.559894	0	-0.199116	0.320494	0	0.398	0.419771	0	-0.622866	0.041591	-1	-0.0546027	0.479	0
10	30552165	30562607	-1	ENSMUSG00000019789	Hey2	5	0.20152	0.755818	0	1.07575	0.0471308	1	---	---	0	1.18835	9.70515e-05	1	---	---	0	-0.505	0.025597	1	-0.894463	0.0775	0.14375	0	---	---	0	0.103594	0.491	0	0.335633	0.396116	0	-0.260446	0.359576	0	0.654	0.331404	0	0.190537	0.483797	0	1.36293	5.3e-08	1
6	29222488	29225446	1	ENSMUSG00000043421	Hilpda	5	0.379187	0.189694	0	0.90144	2.9254e-06	1	---	---	0	1.24421	4.33781e-07	1	1.74811	0.0974296	1	-0.146	0.405906	0	1.20756	0.000184	0.002171	1	---	---	0	0.607148	0.0342	1	-0.95425	0.177292	0	0.013645	0.962884	0	0.273	0.50794	0	0.754405	0.0776421	0	-0.00796325	0.968	0
3	96049461	96050038	1	ENSMUSG00000063954	Hist2h2aa1	5	0.544282	0.00606013	1	-0.123734	0.690926	0	---	---	0	---	---	0	---	---	0	0.27	0.011154	0	0.852422	0.00287	0.013318	1	---	---	0	2.12584	3.44e-06	1	-1.09936	0.146639	0	-0.343364	0.130977	0	1.85	0.0169316	1	1.80705	0.00031833	1	-0.49186	1.37e-05	0
5	40005174	40146714	-1	ENSMUSG00000051022	Hs3st1	5	-0.279935	0.589146	0	-0.223056	0.613897	0	1.00739	0.000147021	1	3.10206	2.40019e-11	1	---	---	0	-0.356	0.057533	0	0.223247	0.106	0.182021	0	---	---	0	1.24396	0.00157	1	-2.75586	3.89e-05	1	-0.165732	0.7157	0	0.97	0.0216827	1	0.094029	0.941137	0	-0.140775	0.187	0
17	24889933	24895628	1	ENSMUSG00000039628	Hs3st6	5	0.365796	0.487745	0	0.695353	0.148245	0	---	---	0	8.56953	1.67765e-65	1	6.80972	2.82336e-10	1	-0.287	0.038794	0	0.430455	0.00757	0.026136	0	---	---	0	0.297673	0.159	0	-1.12108	0.0020289	1	-0.112068	0.586638	0	0.948	0.00218857	1	0.244393	0.0925782	0	0.421027	0.000334	0
12	77505163	77507921	1	ENSMUSG00000059970	Hspa2	5	1.33785	1.88391e-08	1	1.88705	1.47977e-29	1	0.787017	0.000147021	1	2.04598	2.69333e-16	1	---	---	0	---	---	0	0.527343	0.00299	0.013683	1	---	---	0	0.290755	0.382	0	-0.146102	0.513304	0	-0.116766	0.586112	0	0.432	0.192693	0	0.411661	0.148577	0	---	---	0
5	136363789	136365433	1	ENSMUSG00000004951	Hspb1	5	0.339654	0.577297	0	0.665331	0.231649	0	0.652929	0.000147021	1	0.750659	8.37192e-06	1	---	---	0	0.0406	0.685631	0	0.737295	0.00292	0.013471	1	---	---	0	1.08134	0.00418	1	0.681767	0.0442205	-1	-0.0386613	0.90498	0	0.802	0.0246415	1	0.748777	0.00263036	1	-0.109271	0.164	0
2	152561987	152563146	1	ENSMUSG00000042745	Id1	5	0.942542	0.0209182	1	1.9523	6.61399e-07	1	1.62857	0.00612619	1	1.91882	6.19996e-19	1	---	---	0	-0.188	0.146595	0	-1.03617	0.0538	0.108708	0	---	---	0	0.231761	0.77	0	-1.56523	0.0858271	0	-0.0274525	0.941067	0	0.646	0.101717	0	-0.267742	0.687317	0	-0.012133	0.905	0
12	25778666	25780957	-1	ENSMUSG00000020644	Id2	5	0.18718	0.345144	0	0.0926248	0.547999	0	1.16634	0.000147021	1	2.47405	8.24678e-33	1	1.42481	0.0787341	1	0.0337	0.824168	0	-0.47454	0.342	0.444947	0	---	---	0	0.353707	0.31	0	-0.610656	0.0707701	0	0.0718804	0.8093	0	0.681	0.209449	0	-0.239265	0.843554	0	1.46556	7.98e-09	1
9	64949293	64985747	1	ENSMUSG00000032816	Igdcc4	5	1.0209	0.0350278	1	1.81219	6.28958e-05	1	-0.44979	0.000147021	0	-0.222853	0.304784	0	---	---	0	-0.417	0.00329	0	0.408037	0.00627	0.022935	0	---	---	0	1.16615	0.0197	1	-0.180327	0.523906	0	-0.188423	0.492587	0	0.263	0.273986	0	1.46792	0.35441	0	2.0957	4.37e-09	1
10	90545685	90565352	1	ENSMUSG00000019975	Ikbip	5	0.163236	0.683735	0	-0.405153	0.0283057	0	0.890635	0.000147021	1	1.33366	2.28369e-15	1	1.06174	0.0516086	1	-0.105	0.241162	0	-1.98123	2.93e-06	0.000246	-1	1.36739	2.38e-06	1	0.161899	0.565	0	1.01573	0.0065101	-1	0.360437	0.0719075	0	0.691	0.027555	1	0.771436	0.322495	0	1.41481	5.09e-08	1
14	55551608	55554671	1	ENSMUSG00000040770	Il25	5	0.199595	NA	0	0.317727	NA	0	---	---	0	5.31338	1.24238e-13	1	3.04611	0.0767769	1	0.0185	0.877554	0	0.851015	0.00026	0.002684	1	---	---	0	-0.141927	0.273	0	0.0544556	0.838739	0	0.129719	0.596287	0	0.235	0.312539	0	-0.125753	0.557649	0	0.52284	0.00024	1
3	89673246	89717084	-1	ENSMUSG00000027947	Il6ra	5	-0.022164	0.934447	0	-0.467178	0.000832023	0	---	---	0	2.08557	8.93164e-15	1	---	---	0	-0.479	0.007344	0	0.34312	0.0377	0.083488	0	0.697089	4.2e-05	1	0.0864995	0.573	0	-0.402803	0.0424519	0	-0.169924	0.695263	0	0.819	0.022188	1	0.316178	0.0715238	0	0.71849	1.76e-06	1
13	16103684	16119044	1	ENSMUSG00000041324	Inhba	5	0.0955167	0.890995	0	0.445389	0.425126	0	1.62204	0.000147021	1	0.309566	0.0955779	0	---	---	0	-0.753	0.000817	1	0.20739	0.0548	0.110295	0	---	---	0	0.879734	0.000987	1	-1.88172	0.0003411	1	-1.11474	0.0007757	1	0.563	0.372054	0	0.101488	0.757989	0	0.013427	0.904	0
6	29476625	29491869	1	ENSMUSG00000029771	Irf5	5	0.00990614	0.967591	0	-0.441224	5.89444e-09	0	---	---	0	2.0998	1.21799e-10	1	---	---	0	-0.218	0.167815	0	0.686505	0.00959	0.03096	1	1.16983	6.7e-06	1	0.385337	0.113	0	-0.550651	0.018315	1	0.130218	0.597056	0	0.991	0.0204546	1	0.42339	0.0351998	0	0.149511	0.0842	0
11	94905788	94938115	-1	ENSMUSG00000001507	Itga3	5	0.0817707	0.858073	0	0.251543	0.532081	0	0.508706	0.000147021	1	2.24075	2.77663e-34	1	---	---	0	-0.124	0.287539	0	0.749018	7.65e-05	0.001248	1	---	---	0	0.605965	0.115	0	-0.604076	0.0067038	1	0.235621	0.252655	0	0.715	0.031675	1	0.215239	0.286391	0	0.428316	2.57e-05	0
14	73762038	73785078	-1	ENSMUSG00000022108	Itm2b	5	0.00290556	0.990918	0	-0.26502	0.0405904	0	0.214282	0.0293099	0	1.04489	2.50978e-09	1	---	---	0	-0.113	0.174361	0	0.370965	0.00239	0.011761	0	0.424084	0.000759465	1	0.726762	0.00113	1	-0.909729	0.0637264	0	-0.101611	0.633629	0	0.34	0.0664533	0	0.882594	0.00045823	1	0.510131	2.28e-06	1
6	146056821	146450745	-1	ENSMUSG00000030287	Itpr2	5	0.161004	0.408446	0	-0.144922	0.266512	0	0.446924	0.0240456	0	0.826629	1.03215e-05	1	---	---	0	-0.196	0.052974	0	0.278215	0.0238	0.059546	0	0.313908	0.000114055	1	0.548662	0.0128	1	-0.238573	0.262097	0	0.389036	0.191429	0	0.664	0.0170381	1	1.38884	0.00544219	1	0.300142	0.001	0
8	74200195	74214474	1	ENSMUSG00000031805	Jak3	5	0.533584	0.000159756	1	0.714108	2.21459e-23	1	---	---	0	1.62405	3.16962e-12	1	---	---	0	-0.284	0.058563	0	0.165332	0.257	0.357165	0	---	---	0	0.207875	0.264	0	0.114938	0.612151	0	0.043061	0.869827	0	-0.181	0.600489	0	0.680493	0.137118	0	0.92696	1.65e-08	1
7	51723350	51727022	1	ENSMUSG00000038695	Josd2	5	-0.488935	0.0102798	0	0.182912	0.356836	0	0.918735	0.000147021	1	0.205107	0.389891	0	---	---	0	-0.0938	0.399083	0	1.24103	0.000369	0.003356	1	0.78545	3.7e-06	1	0.30148	0.268	0	-1.20234	0.0750517	0	-0.177553	0.399262	0	0.738	0.0388001	1	0.865204	0.0427424	1	0.479234	2.14e-05	0
8	124253523	124318176	1	ENSMUSG00000025318	Jph3	5	1.01361	0.00111785	1	0.939885	2.74915e-06	1	---	---	0	2.83084	0.00388561	1	---	---	0	-0.044	0.729973	0	0.652332	0.000192	0.002221	1	---	---	0	0.0237988	0.939	0	0.10373	0.785733	0	0.137355	0.776351	0	-0.14	0.705208	0	-0.0581002	0.800593	0	0.52369	2.35e-05	1
8	15011025	15033330	1	ENSMUSG00000055675	Kbtbd11	5	-0.228148	0.361464	0	-1.30576	6.79376e-30	-1	---	---	0	3.62393	1.73043e-12	1	---	---	0	0.197	0.507148	0	0.892162	0.00954	0.03084	1	1.06372	5.79e-06	1	0.27284	0.318	0	-0.325058	0.103316	0	0.0289979	0.940955	0	0.864	0.00703482	1	1.09482	0.144005	0	0.915715	1.68e-05	1
13	46844456	47025087	-1	ENSMUSG00000021375	Kif13a	5	0.332947	0.160517	0	0.43274	0.000695159	0	0.573018	0.000147021	1	0.288885	0.138449	0	---	---	0	-0.591	0.002118	1	0.112842	0.454	0.553561	0	0.928821	2.27e-05	1	0.726605	0.00828	1	-0.804114	0.0025626	1	-0.529572	0.011177	1	0.598	0.0816991	0	0.423622	0.157278	0	0.108253	0.176	0
11	102766843	102786438	-1	ENSMUSG00000051378	Kif18b	5	-0.346729	0.577004	0	1.835	1.35941e-15	1	1.06774	0.000147021	1	1.33347	4.40175e-09	1	2.03169	0.00494542	1	0.0427	0.650416	0	1.32744	2.43e-06	0.00023	1	---	---	0	-0.608977	0.0012	-1	0.725872	0.0076467	-1	0.366178	0.0819473	0	0.786	0.0326009	1	-0.932743	0.00111301	-1	1.3258	2.8e-09	1
6	38576660	38587239	-1	ENSMUSG00000071537	Klrg2	5	-0.102028	0.810871	0	0.453164	0.272554	0	---	---	0	3.47276	2.29204e-39	1	3.99146	7.00499e-13	1	-0.495	0.004756	0	0.80323	0.000141	0.001831	1	1.84447	7.56e-07	1	0.321708	0.0888	0	-0.205555	0.452638	0	-0.100862	0.623315	0	1.01	0.0093994	1	0.446471	0.662415	0	0.149708	0.145	0
7	147080595	147127436	1	ENSMUSG00000066129	Kndc1	5	1.03083	0.0190367	1	1.43506	0.00143607	1	---	---	0	6.00846	3.807e-05	1	---	---	0	0.202	0.18858	0	0.699213	0.000275	0.002766	1	---	---	0	-0.174474	0.268	0	-0.161753	0.54645	0	-0.082965	0.699962	0	0.15	0.594012	0	-0.0899573	0.683529	0	0.791986	1.76e-06	1
2	179911078	179960564	-1	ENSMUSG00000015647	Lama5	5	0.699294	0.00177354	1	0.776139	0.000626049	1	0.587957	0.000147021	1	0.969983	2.09095e-07	1	---	---	0	-0.247	0.019671	0	0.284055	0.024	0.059821	0	---	---	0	0.498023	0.0645	0	0.388416	0.163945	0	0.237409	0.225311	0	0.565	0.038404	1	0.390994	0.322529	0	0.10735	0.0802	0
9	60560796	60586608	1	ENSMUSG00000034839	Larp6	5	0.150008	NA	0	0.0600742	0.924206	0	0.63287	0.000147021	1	1.59623	2.83972e-05	1	1.6471	0.0648244	1	0.0289	0.879832	0	0.12399	0.31	0.41257	0	0.928973	3.07e-05	1	0.0308112	0.965	0	-0.275794	0.221599	0	0.122638	0.669153	0	1.12	0.0413741	1	0.0993073	0.599547	0	0.356447	0.00536	0
10	119664126	119669127	1	ENSMUSG00000020224	Llph	5	0.0923389	0.583437	0	0.908283	1.2732e-20	1	0.818981	0.000147021	1	1.44203	7.09263e-12	1	---	---	0	-0.5	0.013716	1	-0.747585	0.00556	0.021062	-1	0.473704	0.00012544	1	0.372633	0.0643	0	-0.646163	0.0169394	1	-0.304193	0.0905291	0	0.214	0.32563	0	0.308484	0.16468	0	-0.210745	0.0761	0
2	160706406	160731738	1	ENSMUSG00000027412	Lpin3	5	0.763546	0.11115	0	0.38777	0.498746	0	1.46787	0.000147021	1	1.44868	3.12096e-10	1	1.75361	0.0351093	1	-0.0422	0.639091	0	0.0247525	0.926	0.945444	0	0.424514	4.19e-05	1	0.458434	0.0297	0	-0.675596	0.0284094	1	0.228281	0.247654	0	1.54	0.0656354	0	0.78233	0.167796	0	0.488925	1.36e-05	0
7	31140533	31147791	-1	ENSMUSG00000036957	Lrfn3	5	0.279702	NA	0	0.817772	0.116409	0	1.115	0.000147021	1	-0.691076	0.0380711	-1	1.60427	0.0235221	1	-0.231	0.143428	0	1.08512	0.000129	0.001724	1	1.09868	6.76e-05	1	0.553284	0.0197	1	0.00806154	0.988157	0	0.00910673	0.975615	0	0.759	0.10581	0	0.159886	0.631414	0	0.533934	3.9e-05	1
7	74658297	74790122	-1	ENSMUSG00000030556	Lrrc28	5	0.469509	0.000255971	0	0.611643	0.00032138	1	0.366289	0.0332631	0	-0.261585	0.338196	0	---	---	0	-0.441	0.008868	0	0.229563	0.107	0.182769	0	---	---	0	1.29959	0.00104	1	0.228773	0.573598	0	-0.378906	0.229918	0	0.957	0.0298603	1	2.70026	4.144e-05	1	1.04166	1.78e-06	1
12	86124162	86217482	-1	ENSMUSG00000002020	Ltbp2	5	0.347907	0.297709	0	1.60243	7.04244e-06	1	0.300909	0.00176842	0	0.882972	2.35024e-06	1	---	---	0	-0.0675	0.413703	0	0.729387	0.099	0.172648	0	---	---	0	0.81281	0.359	0	0.268362	0.201964	0	0.0444417	0.904919	0	0.863	0.0408691	1	0.870984	0.149506	0	1.34778	9.12e-08	1
16	17508781	17526426	1	ENSMUSG00000022761	Lztr1	5	0.289952	0.0116545	0	0.822048	8.39186e-09	1	---	---	0	0.298083	0.0958988	0	---	---	0	-0.266	0.014809	0	0.755637	0.000204	0.002308	1	---	---	0	0.242917	0.573	0	-0.549472	0.0482761	1	-0.0449223	0.869375	0	0.347	0.327458	0	0.464895	0.0226383	0	0.825954	1.52e-07	1
11	60745535	60766313	1	ENSMUSG00000018932	Map2k3	5	0.139072	0.648185	0	-0.479176	0.000380652	0	1.26594	0.000147021	1	1.17946	3.13735e-13	1	---	---	0	-0.106	0.206338	0	0.62892	0.0101	0.032216	1	0.977807	2.28e-05	1	0.333321	0.0677	0	-0.205994	0.240675	0	0.0679915	0.788002	0	0.863	0.00471215	1	-0.366135	0.154949	0	0.200823	0.00492	0
11	65501745	65601799	-1	ENSMUSG00000033352	Map2k4	5	0.157996	0.261603	0	0.271524	0.0144115	0	0.949482	0.000147021	1	0.803134	3.04465e-06	1	---	---	0	-0.485	0.00236	0	-0.600598	0.012	0.036305	-1	0.808434	1.84e-06	1	0.409027	0.0114	0	-0.791981	0.0339627	1	-0.314154	0.0724879	0	0.429	0.123581	0	0.829747	0.00292367	1	0.838712	5.96e-08	1
18	4331325	4353013	-1	ENSMUSG00000024235	Map3k8	5	0.868521	7.27897e-13	1	0.672725	2.26743e-23	1	---	---	0	1.43387	0.000139012	1	---	---	0	0.00969	0.930035	0	-0.193128	0.258	0.358597	0	0.846955	1.17e-05	1	0.0225951	0.98	0	0.265836	0.311648	0	-0.0234485	0.957858	0	0.615	0.175533	0	0.342504	0.252493	0	0.989319	9.7e-07	1
X	155852504	155936879	1	ENSMUSG00000041020	Map7d2	5	0.914327	0.0836299	0	1.12291	0.037088	1	---	---	0	4.47926	2.05027e-16	1	---	---	0	-0.00577	0.982037	0	0.25867	0.0448	0.094965	0	---	---	0	0.856331	0.0291	1	-0.630102	0.0215995	1	-0.246947	0.20261	0	0.536	0.0425909	1	0.144794	0.369688	0	0.363049	0.000258	0
18	56921370	57085202	-1	ENSMUSG00000032656	March3	5	---	---	0	---	---	0	0.761553	0.000147021	1	1.73262	6.71285e-09	1	---	---	0	-0.192	0.080066	0	0.7375	0.000519	0.004199	1	0.763301	3.04e-08	1	0.0837106	0.76	0	-0.3459	0.166208	0	-0.382498	0.144783	0	0.66	0.104802	0	0.779672	0.106866	0	0.631162	3.12e-06	1
4	129190825	129193229	1	ENSMUSG00000047945	Marcksl1	5	0.730587	0.000726812	1	1.46246	1.96047e-68	1	0.820606	0.000147021	1	0.00375711	0.985253	0	1.39283	0.0596712	1	-0.394	0.053565	0	0.386295	0.114	0.191782	0	---	---	0	0.2561	0.734	0	-1.32151	0.0011252	1	-0.589256	0.0143474	1	0.306	0.216528	0	-0.555914	0.0147842	-1	0.151625	0.0935	0
13	43635791	43655495	-1	ENSMUSG00000021371	Mcur1	5	0.0396606	0.810757	0	-0.261635	0.0575053	0	1.0662	0.000147021	1	1.69716	4.168e-12	1	---	---	0	-0.0453	0.702739	0	-0.159025	0.311	0.412978	0	0.410775	0.000483283	1	0.0385669	0.954	0	-0.587808	0.040919	1	-0.293745	0.114684	0	0.542	0.0233784	1	-0.467959	0.485738	0	0.463115	1.37e-05	0
17	29964901	30107032	-1	ENSMUSG00000043557	Mdga1	5	0.0422533	0.940299	0	0.94036	0.0209798	1	1.14967	0.000147021	1	1.73353	1.22694e-17	1	---	---	0	0.257	0.019179	0	0.277722	0.0392	0.086018	0	---	---	0	0.235214	0.556	0	-0.0688613	0.868285	0	0.294515	0.119059	0	-0.073	0.899839	0	0.0682905	0.856006	0	1.15286	1.72e-07	1
14	35188690	35217473	1	ENSMUSG00000041445	Mmrn2	5	1.33263	0.00174099	1	0.230283	0.578927	0	---	---	0	7.97069	8.70531e-47	1	2.21754	0.0500375	1	0.0607	0.814983	0	0.343803	0.00955	0.030854	0	---	---	0	0.626673	0.0628	0	-0.212034	0.381153	0	0.0608641	0.847106	0	0.238	0.416962	0	-0.283161	0.127677	0	1.91262	4.78e-09	1
11	32126505	32132700	1	ENSMUSG00000020287	Mpg	5	0.481192	0.000784344	0	0.755357	1.99742e-13	1	0.428981	0.00433369	0	0.795435	0.00010379	1	---	---	0	-0.205	0.049284	0	0.221922	0.0416	0.090074	0	0.599965	6.71e-05	1	0.199271	0.379	0	-1.02405	0.0014705	1	-0.334012	0.102437	0	0.651	0.0563649	0	0.496865	0.131496	0	0.493786	0.000161	0
16	84717821	84735987	-1	ENSMUSG00000022889	Mrpl39	5	-0.0830824	0.765611	0	0.188023	0.159031	0	0.729948	0.000147021	1	1.36122	7.30189e-15	1	2.91167	0.000252304	1	-0.228	0.108673	0	0.1355	0.288	0.389828	0	0.703021	1.05e-06	1	0.132188	0.628	0	-1.10226	0.0144983	1	-0.30433	0.130983	0	0.468	0.064107	0	0.404604	0.125721	0	0.154397	0.027	0
13	53562250	53568443	-1	ENSMUSG00000021469	Msx2	5	0.250739	0.690962	0	0.176944	0.762267	0	---	---	0	2.05419	1.2934e-16	1	---	---	0	-0.287	0.061028	0	0.083485	0.501	0.597029	0	---	---	0	1.92411	0.00179	1	-0.916038	0.0059797	1	-0.867094	0.0388397	1	1.5	0.0289099	1	0.0421221	0.893852	0	0.335877	0.00154	0
4	134081465	134091302	-1	ENSMUSG00000046671	Mtfr1l	5	-0.145117	0.327244	0	0.234707	0.066047	0	0.570658	0.000147021	1	1.02579	3.31444e-09	1	---	---	0	-0.176	0.047174	0	0.618563	0.00199	0.010395	1	0.688001	2.18e-06	1	0.380652	0.00658	0	-0.44941	0.0294907	0	-0.242558	0.194297	0	0.446	0.0408691	0	0.588212	0.047238	1	0.13815	0.0502	0
12	77356219	77420807	1	ENSMUSG00000021048	Mthfd1	5	0.0417438	0.902027	0	1.74008	3.3161e-100	1	0.74096	0.000147021	1	1.49956	5.38791e-16	1	---	---	0	-0.296	0.009735	0	0.519558	0.0158	0.044315	1	---	---	0	-0.248227	0.39	0	0.638409	0.0395872	-1	0.159934	0.5002	0	0.708	0.0278373	1	-0.303393	0.501912	0	0.524593	2.93e-06	1
2	33585473	33743466	-1	ENSMUSG00000038740	Mvb12b	5	-0.237128	0.36248	0	0.230571	0.15946	0	---	---	0	1.04085	4.01337e-08	1	---	---	0	-0.445	0.016356	0	0.520435	0.000289	0.002859	1	---	---	0	0.191862	0.519	0	-0.676512	0.0180787	1	0.171595	0.500269	0	0.169	0.661548	0	0.516713	0.0400794	1	1.31133	2.61e-07	1
11	116664376	116689360	-1	ENSMUSG00000020814	Mxra7	5	0.360883	0.347693	0	0.680729	0.0195061	1	0.755519	0.000147021	1	1.38058	4.06283e-15	1	---	---	0	-0.171	0.097552	0	-0.0991275	0.47	0.568613	0	1.31655	4.02e-09	1	0.561024	0.275	0	1.08926	0.0180838	-1	0.163206	0.484681	0	0.445	0.0771672	0	-0.22639	0.722118	0	1.51549	2.19e-06	1
8	73796613	73884611	1	ENSMUSG00000004677	Myo9b	5	0.245136	0.0350461	0	0.846895	4.10094e-52	1	0.654235	0.000147021	1	0.401201	0.0200838	0	---	---	0	-0.226	0.07952	0	0.17812	0.276	0.377718	0	1.01293	1.72e-08	1	0.363406	0.0625	0	-0.36631	0.172117	0	-0.349352	0.0972795	0	0.479	0.0566942	0	0.791389	0.004803	1	0.996124	1.61e-08	1
8	89365038	89409157	-1	ENSMUSG00000031652	N4bp1	5	0.447738	0.0323944	0	0.850855	9.12896e-49	1	0.314281	0.000546499	0	0.312434	0.0818144	0	---	---	0	-0.184	0.064066	0	-0.41777	0.049	0.101443	0	---	---	0	0.45787	0.00226	0	-0.57898	0.0063213	1	-0.500305	0.0187282	1	0.553	0.0326009	1	0.741861	0.00262416	1	0.35553	3.93e-05	0
19	7300158	7315712	-1	ENSMUSG00000024764	Naa40	5	0.311148	0.0709699	0	0.553907	4.67794e-05	1	0.546025	0.000147021	1	0.839373	3.08121e-06	1	---	---	0	-0.401	0.00579	0	0.261103	0.0512	0.104775	0	---	---	0	0.274286	0.36	0	-0.874875	0.0067379	1	-0.432902	0.0778012	0	0.606	0.0712166	0	0.520323	0.0313005	1	0.186226	0.0117	0
1	51526342	51535243	-1	ENSMUSG00000026107	Nabp1	5	0.300409	0.0815115	0	0.121031	0.273675	0	1.34025	0.000147021	1	1.23001	2.26809e-13	1	---	---	0	-0.557	0.008099	1	-1.25236	0.0285	0.068066	0	---	---	0	1.42326	7.78e-05	1	-0.424023	0.0500497	0	0.278566	0.208799	0	1.03	0.00367106	1	0.864515	0.00817091	1	-0.635686	3.38e-05	-1
9	110527293	110556665	-1	ENSMUSG00000056724	Nbeal2	5	-0.327919	0.169641	0	-0.658611	2.53395e-08	-1	---	---	0	1.80941	5.7181e-09	1	---	---	0	-0.443	0.004575	0	0.71812	0.00124	0.007529	1	1.08294	2.8e-07	1	0.821661	0.0211	1	-0.141797	0.501117	0	0.0998284	0.669103	0	0.33	0.168564	0	0.356754	0.264048	0	1.10922	1.25e-08	1
12	4247363	4484060	-1	ENSMUSG00000020647	Ncoa1	5	0.226012	0.029736	0	-0.380255	3.97357e-05	0	0.821127	0.000147021	1	1.62307	1.15694e-14	1	---	---	0	-0.252	0.029506	0	-0.193988	0.327	0.429547	0	1.40091	4.65e-08	1	-0.0876548	0.607	0	0.214345	0.426622	0	-0.272289	0.128874	0	1.26	0.00303642	1	0.563376	0.306195	0	1.38484	4.72e-08	1
6	39542573	39553381	1	ENSMUSG00000002416	Ndufb2	5	-0.248196	0.3492	0	0.186737	0.46278	0	0.482089	0.000147021	0	0.945367	2.19921e-05	1	---	---	0	-0.229	0.298096	0	0.87573	1.67e-05	0.000537	1	---	---	0	0.556669	0.00293	1	-0.785276	0.0067169	1	-0.28655	0.115603	0	0.4	0.0699872	0	0.51964	0.00646897	1	0.0674255	0.38	0
7	106959949	106976927	-1	ENSMUSG00000035239	Neu3	5	-0.299303	0.206876	0	0.151978	0.477215	0	1.18306	0.000147021	1	0.464799	0.248311	0	---	---	0	-0.15	0.207174	0	0.446735	0.00144	0.008334	0	1.68599	1.2e-07	1	0.467027	0.0336	0	-0.477659	0.0346516	0	-0.15438	0.598431	0	0.872	0.00591796	1	0.370257	0.156747	0	1.99815	8.93e-08	1
7	146765276	146768696	-1	ENSMUSG00000041309	Nkx6-2	5	-0.0284315	0.969213	0	-0.900037	0.0750049	0	---	---	0	7.34714	1.97209e-23	1	2.86035	0.00437648	1	0.0692	0.741227	0	0.701275	0.00466	0.018619	1	---	---	0	-0.0181038	0.954	0	0.136763	0.619931	0	0.125627	0.654359	0	0.154	0.512136	0	-0.00868779	0.981389	0	1.01758	4.23e-06	1
7	53289066	53339582	1	ENSMUSG00000030835	Nomo1	5	0.121872	0.38621	0	0.862268	1.16008e-35	1	0.360552	0.000147021	0	0.247289	0.183878	0	---	---	0	-0.283	0.017437	0	0.617522	0.00242	0.011863	1	---	---	0	0.207801	0.544	0	-0.336884	0.0651891	0	-0.194542	0.295457	0	0.605	0.0218521	1	-0.206696	0.182505	0	1.08733	9.97e-09	1
17	24833179	24837474	1	ENSMUSG00000019320	Noxo1	5	0.463805	0.0494255	0	0.526555	0.0395368	1	---	---	0	2.70821	5.59739e-10	1	---	---	0	-0.275	0.064437	0	0.411285	0.0221	0.056522	0	---	---	0	0.178384	0.335	0	-0.66091	0.0281876	1	-0.281046	0.421934	0	0.315	0.410581	0	0.769889	0.107796	0	1.20992	6.76e-08	1
3	90254513	90269788	-1	ENSMUSG00000027931	Npr1	5	1.41241	0.000715474	1	0.032647	0.946974	0	---	---	0	5.67418	1.1522e-61	1	1.54062	0.0859584	1	-0.000844	0.994215	0	0.287315	0.0336	0.076859	0	---	---	0	-0.0377507	0.903	0	0.0338707	0.895072	0	0.0908525	0.752598	0	-0.122	0.9015	0	0.087797	0.78849	0	1.8474	2.39e-08	1
15	101097277	101105223	1	ENSMUSG00000023034	Nr4a1	5	0.300038	0.280031	0	1.32098	2.30039e-21	1	3.44244	0.000147021	1	0.866621	3.99844e-05	1	---	---	0	-0.138	0.15977	0	-0.31667	0.124	0.204017	0	---	---	0	0.292172	0.706	0	-0.54662	0.0217829	1	-0.463964	0.0715285	0	0.238	0.931001	0	0.674188	0.226695	0	0.322716	0.000193	0
8	130882973	131029362	1	ENSMUSG00000025810	Nrp1	5	0.234199	0.401089	0	-0.558597	0.00198027	-1	0.713818	0.000147021	1	-0.253496	0.16148	0	2.06845	0.000111422	1	-0.537	0.00173	1	-1.14126	0.00202	0.010507	-1	---	---	0	0.459329	0.203	0	-0.735864	0.0072186	1	-0.758229	0.0034694	1	0.581	0.158349	0	0.927297	0.00031804	1	1.21884	1.41e-07	1
4	6323354	6381418	-1	ENSMUSG00000028245	Nsmaf	5	0.10283	0.33647	0	-0.0694225	0.289318	0	0.927793	0.000147021	1	0.0980303	0.647234	0	---	---	0	-0.777	0.000967	1	-0.3051	0.0713	0.134879	0	1.01613	2.33e-05	1	0.762783	0.000862	1	-0.772682	0.159786	0	-0.446629	0.0606308	0	0.468	0.0956783	0	0.435424	0.636146	0	0.697813	2.57e-06	1
5	66651151	66689255	1	ENSMUSG00000029206	Nsun7	5	0.454477	0.299508	0	0.661238	0.152252	0	3.10615	0.000147021	1	3.5588	6.99509e-27	1	---	---	0	-0.64	0.028955	1	0.409232	0.00674	0.024125	0	1.55675	3.77e-08	1	0.109895	0.713	0	-0.144999	0.609275	0	0.19616	0.292064	0	0.701	0.0403771	1	-0.0688581	0.842267	0	0.36886	9.33e-05	0
10	86241750	86301134	1	ENSMUSG00000054027	Nt5dc3	5	0.220455	0.149262	0	0.792026	1.00257e-19	1	1.57249	0.000147021	1	1.94659	1.76521e-29	1	---	---	0	-0.304	0.009771	0	0.117065	0.441	0.541398	0	---	---	0	0.19929	0.325	0	-0.300356	0.269448	0	-0.0823781	0.706652	0	0.775	0.0140418	1	-0.150689	0.672521	0	0.62869	3.18e-06	1
17	24769627	24775783	1	ENSMUSG00000041429	Nthl1	5	1.28287	2.05627e-05	1	1.74701	4.08868e-08	1	---	---	0	0.078058	0.849514	0	---	---	0	-0.00913	0.951789	0	0.84533	0.000626	0.00474	1	---	---	0	-0.0100153	0.99	0	-0.214902	0.316582	0	0.0474992	0.897256	0	0.203	0.500458	0	0.368636	0.0920199	0	0.515672	1.72e-05	1
10	93103426	93209952	1	ENSMUSG00000020019	Ntn4	5	-1.30475	0.0033847	-1	0.0240929	0.971374	0	---	---	0	0.16913	0.370173	0	---	---	0	-0.268	0.032349	0	-0.288457	0.353	0.456813	0	1.27968	6.73e-06	1	0.757645	0.021	1	-0.38339	0.208522	0	-0.73675	0.0090234	1	1.46	0.00303642	1	0.942272	0.00350589	1	0.594436	0.00044	1
1	134212703	134230065	1	ENSMUSG00000009772	Nuak2	5	0.330433	0.132271	0	0.0883039	0.353278	0	1.48151	0.000147021	1	0.51936	0.0227327	1	---	---	0	-0.413	0.003183	0	0.31444	0.39	0.492743	0	---	---	0	1.44326	0.00941	1	0.12644	0.560617	0	-0.0215488	0.941438	0	0.944	0.00930354	1	0.742993	0.0124294	1	0.141115	0.0672	0
X	5624571	5632228	1	ENSMUSG00000073295	Nudt11	5	0.124791	NA	0	0.14341	NA	0	---	---	0	6.02183	3.57043e-50	1	---	---	0	0.179	0.478513	0	0.39632	0.0143	0.041236	0	3.06016	3.34e-05	1	0.648809	0.00307	1	-0.209424	0.474139	0	0.057189	0.85105	0	1.34	0.00835461	1	0.428063	0.6972	0	0.694278	0.00413	1
2	5766065	5792941	1	ENSMUSG00000025817	Nudt5	5	0.268816	0.2606	0	1.10127	3.00939e-21	1	0.4433	0.000147021	0	0.671486	0.000163267	1	---	---	0	-0.488	0.009869	0	-0.165543	0.283	0.384554	0	---	---	0	0.197495	0.265	0	-0.721556	0.0024865	1	-0.275833	0.129982	0	0.389	0.154742	0	1.06971	0.0104676	1	0.550957	1.19e-05	1
5	23670781	23689831	1	ENSMUSG00000048439	Nupl2	5	0.189205	0.484115	0	0.887554	2.41803e-10	1	0.367182	0.00176842	0	0.263756	0.328037	0	---	---	0	-0.395	0.002978	0	-0.106685	0.287	0.389168	0	0.794453	3.57e-08	1	0.266551	0.0636	0	-0.68833	0.0429658	1	-0.262742	0.425936	0	0.636	0.192008	0	0.581542	0.0285479	1	0.830731	8.42e-08	1
12	17551679	17558308	1	ENSMUSG00000011179	Odc1	5	0.074817	0.768779	0	1.02724	6.00463e-29	1	0.876037	0.000147021	1	2.22351	2.53935e-35	1	---	---	0	-0.256	0.176442	0	0.765628	0.0057	0.021435	1	---	---	0	-0.0975238	0.919	0	-0.704476	0.0048787	1	-0.443594	0.0497377	0	0.79	0.100262	0	-1.13453	0.25974	0	-0.0294325	0.72	0
14	33135205	33161006	1	ENSMUSG00000021913	Ogdhl	5	3.12837	1.56741e-17	1	3.74251	6.00779e-19	1	1.36845	0.000147021	1	0.126748	0.631167	0	---	---	0	-0.842	0.000809	1	---	---	---	0	---	---	0	---	---	0	---	---	0	---	---	0	---	---	0	---	---	0	0.557391	1.42e-06	1
1	23373263	23390014	-1	ENSMUSG00000026158	Ogfrl1	5	0.590653	0.0754396	0	-0.297569	0.0187507	0	0.985376	0.000147021	1	1.83382	1.76833e-13	1	2.09026	0.00820801	1	-0.422	0.009675	0	0.125248	0.153	0.239241	0	1.1394	9.96e-06	1	0.454543	0.0543	0	-0.417891	0.056014	0	-0.284055	0.170497	0	1.14	0.0481152	1	-0.302838	0.683529	0	0.175684	0.014	0
7	150874667	150942890	-1	ENSMUSG00000037606	Osbpl5	5	-0.655644	0.0048317	-1	-1.72861	1.55178e-61	-1	1.07948	0.000147021	1	0.43756	0.010716	0	---	---	0	-0.423	0.005151	0	0.874255	0.000151	0.001914	1	1.69738	5.07e-11	1	1.23387	0.00152	1	0.667077	0.0151462	-1	0.320988	0.124635	0	0.956	0.0277434	1	1.50174	0.00025481	1	1.65031	1.58e-09	1
5	123093920	123141441	1	ENSMUSG00000029468	P2rx7	5	0.178461	0.119034	0	1.15685	2.73312e-15	1	0.473117	0.00433369	0	1.88946	7.71264e-07	1	---	---	0	-0.171	0.101883	0	0.14723	0.18	0.271884	0	---	---	0	-0.138775	0.465	0	-0.144958	0.609575	0	0.224545	0.289404	0	0.76	0.0198511	1	1.63845	0.0922975	0	2.14733	1.88e-10	1
10	79256317	79283641	1	ENSMUSG00000035863	Palm	5	0.176764	0.670163	0	1.9822	1.07099e-23	1	---	---	0	-0.167642	0.402439	0	---	---	0	-0.264	0.046632	0	0.70332	0.00495	0.019401	1	---	---	0	0.293983	0.791	0	-0.576285	0.0122169	1	-0.144934	0.572026	0	0.227	0.486912	0	0.853683	0.0961676	0	0.984733	1.81e-07	1
8	86545370	86554194	1	ENSMUSG00000047986	Palm3	5	-0.0923287	0.811181	0	-0.118228	0.601162	0	4.98796	0.000147021	1	5.88845	2.04328e-95	1	4.31712	4.50121e-17	1	-0.283	0.041617	0	---	---	---	0	1.50372	3.4e-06	1	---	---	0	---	---	0	---	---	0	---	---	0	---	---	0	0.567315	1.96e-05	1
12	85104584	85133332	1	ENSMUSG00000021223	Papln	5	0.370274	0.380961	0	1.09439	0.00183564	1	---	---	0	3.27341	3.51738e-12	1	---	---	0	-0.00024	0.998834	0	0.73189	0.00282	0.013147	1	---	---	0	0.0761127	0.77	0	-0.0703709	0.866746	0	0.0820211	0.7494	0	-0.0832	0.796622	0	0.0386876	0.873888	0	1.18421	3.35e-08	1
7	73006620	73195226	1	ENSMUSG00000030513	Pcsk6	5	0.642785	0.219956	0	0.925189	0.0806945	0	0.704471	0.000147021	1	4.03361	1.95782e-81	1	1.69412	0.0745947	1	-0.0998	0.527828	0	0.952993	0.0245	0.060844	0	---	---	0	0.188571	0.441	0	0.364418	0.142883	0	0.380986	0.171197	0	0.822	0.00217379	1	0.697406	0.0209854	1	0.555644	6.01e-06	1
18	61856491	61867289	-1	ENSMUSG00000024579	Pcyox1l	5	-0.0577511	0.870494	0	1.27608	3.7347e-16	1	0.54401	0.00507719	1	0.571011	0.0229145	1	---	---	0	-0.366	0.007887	0	0.547995	0.0667	0.128016	0	---	---	0	0.139724	0.657	0	-0.296374	0.283471	0	-0.00271794	0.995357	0	0.0432	0.950702	0	0.00079677	0.998131	0	1.20995	1.14e-08	1
9	113560862	113617377	-1	ENSMUSG00000032504	Pdcd6ip	5	0.488057	9.13301e-08	0	0.7116	1.34372e-32	1	0.539512	0.000147021	1	0.165431	0.37505	0	1.58019	0.0324924	1	-0.251	0.014506	0	-0.14666	0.278	0.379131	0	---	---	0	0.467482	0.0256	0	-0.395852	0.0375969	0	-0.346939	0.0510645	0	0.488	0.0245983	0	0.773883	0.00202068	1	0.873215	3.87e-08	1
6	5433351	5446309	-1	ENSMUSG00000019577	Pdk4	5	0.507736	0.289849	0	0.550996	0.2877	0	2.02129	0.000147021	1	3.39046	1.67545e-76	1	2.66928	0.0484531	1	0.084	0.339163	0	0.871755	0.0565	0.112931	0	---	---	0	2.74592	0.002	1	-0.184152	0.789393	0	-0.317082	0.314417	0	2.15	0.0222625	1	0.0141279	0.992046	0	0.0520683	0.444	0
19	4930651	4943127	-1	ENSMUSG00000024901	Peli3	5	2.37588	5.74067e-10	1	2.23141	7.6319e-08	1	---	---	0	1.57322	7.45728e-05	1	3.44856	1.8249e-05	1	-0.0622	0.567948	0	---	---	---	0	0.391559	0.000484043	1	---	---	0	---	---	0	---	---	0	---	---	0	---	---	0	0.367418	0.00138	0
7	107375904	107427378	1	ENSMUSG00000030729	Pgm2l1	5	-0.245039	0.245119	0	-0.119998	0.367416	0	---	---	0	1.74357	7.9813e-13	1	---	---	0	-0.689	0.005573	1	-0.26324	0.0412	0.089374	0	0.621853	5.29e-05	1	-0.114507	0.523	0	0.289188	0.481261	0	0.0935199	0.685762	0	1.34	0.00483857	1	-0.797471	0.198113	0	0.607931	4.62e-06	1
7	25326718	25331090	-1	ENSMUSG00000011632	Pinlyp	5	0.728477	0.157754	0	1.93234	3.58927e-05	1	---	---	0	7.35536	2.24071e-24	1	4.14091	2.30521e-05	1	-0.238	0.128631	0	0.224722	0.0258	0.0632	0	---	---	0	0.216175	0.126	0	-0.16104	0.45625	0	-0.294557	0.144084	0	0.345	0.174842	0	1.79659	0.141038	0	0.634184	2.26e-06	1
8	119519579	119606349	-1	ENSMUSG00000034416	Pkd1l2	5	1.45169	2.08037e-05	1	3.83519	8.04702e-27	1	---	---	0	4.8268	2.37713e-13	1	---	---	0	0.00602	0.968186	0	0.533658	0.0118	0.035865	1	---	---	0	-0.0374169	0.914	0	0.348124	0.274092	0	0.0724899	0.775973	0	-0.196	0.54234	0	-0.185334	0.365468	0	0.932133	2.03e-07	1
5	120933291	120953634	-1	ENSMUSG00000029598	Plbd2	5	0.0846598	0.644684	0	0.657434	6.02274e-13	1	---	---	0	0.759426	1.90845e-06	1	---	---	0	-0.0842	0.37513	0	0.65901	0.000523	0.004217	1	---	---	0	0.380325	0.421	0	-0.268986	0.132063	0	0.201796	0.424807	0	0.741	0.0251954	1	0.62676	0.0163278	1	0.09405	0.122	0
4	154357224	154430893	-1	ENSMUSG00000029055	Plch2	5	0.978267	0.0436684	1	2.31621	1.44992e-08	1	---	---	0	4.17859	3.65728e-17	1	---	---	0	-0.0162	0.941425	0	0.358925	0.0238	0.059461	0	---	---	0	-0.0386247	0.867	0	-0.117017	0.739376	0	0.264645	0.222266	0	0.187	0.429423	0	0.347559	0.457105	0	2.49224	2.01e-09	1
4	155595565	155602651	-1	ENSMUSG00000078485	Plekhn1	5	-0.00912811	0.981534	0	-0.305047	0.0223246	0	0.620775	0.000147021	1	1.38079	4.33684e-09	1	---	---	0	-0.728	0.000881	1	0.152757	0.27	0.370835	0	---	---	0	0.366765	0.208	0	-1.09821	0.0019951	1	-0.13733	0.558769	0	-0.0828	0.864588	0	1.44046	0.00099309	1	---	---	0
10	79819204	79828234	1	ENSMUSG00000035486	Plk5	5	0.82008	NA	0	1.30326	0.00878008	1	---	---	0	5.14427	1.42255e-12	1	2.94317	0.0239404	1	-0.113	0.399742	0	0.229165	0.0288	0.068534	0	---	---	0	0.104584	0.59	0	-0.122513	0.626069	0	0.103114	0.709987	0	0.0747	0.892436	0	0.310127	0.241697	0	1.81103	4.82e-09	1
7	17530031	17532427	1	ENSMUSG00000070802	Pnmal2	5	0.283982	NA	0	0.200973	0.742611	0	1.11481	0.000147021	1	2.04676	1.97508e-05	1	4.29607	0.0239404	1	0.113	0.317607	0	0.391773	0.0145	0.041665	0	---	---	0	0.176699	0.707	0	0.0812757	0.836997	0	0.165177	0.449384	0	0.0995	0.880667	0	0.00269626	0.992991	0	1.91842	8.33e-09	1
14	51563977	51573087	1	ENSMUSG00000021871	Pnp	5	-0.209173	0.502089	0	-0.392444	0.00429546	0	0.943347	0.000147021	1	2.48984	1.01891e-21	1	1.62929	0.0586288	1	-0.0522	0.792789	0	0.63008	0.00119	0.007308	1	-0.588901	8.33e-05	-1	0.621213	0.00622	1	-0.593873	0.007578	1	-0.227577	0.221195	0	0.767	0.0144779	1	0.534119	0.407093	0	-0.600369	2.09e-05	-1
4	107687396	107704942	-1	ENSMUSG00000028600	Podn	5	1.0319	0.0342053	1	2.32244	2.24856e-07	1	---	---	0	-0.108099	0.731762	0	---	---	0	-0.59	0.000999	1	0.067535	0.803	0.852273	0	---	---	0	0.262405	0.116	0	-0.070366	0.804044	0	0.0578677	0.850109	0	-0.0984	0.879596	0	0.362418	0.0971884	0	1.89047	9.87e-09	1
11	69547499	69572139	-1	ENSMUSG00000005198	Polr2a	5	0.157129	0.336535	0	0.253321	0.019227	0	0.612553	0.000147021	1	0.802035	1.46102e-06	1	1.4064	0.0703411	1	0.0352	0.708073	0	1.11383	4.06e-06	0.000282	1	---	---	0	-0.167616	0.908	0	0.0668881	0.896969	0	0.153179	0.521875	0	0.78	0.156287	0	-0.306432	0.0483273	0	0.473147	2.36e-06	0
10	79198868	79209326	-1	ENSMUSG00000020329	Polrmt	5	0.0514479	0.813542	0	0.588107	5.14588e-07	1	0.704745	0.000147021	1	1.29617	1.12002e-12	1	---	---	0	-0.117	0.213927	0	0.795127	0.0001	0.00147	1	0.596802	8.24e-06	1	0.167413	0.632	0	-0.447122	0.107271	0	-0.339181	0.0872245	0	0.541	0.0562067	0	-0.115186	0.828327	0	0.226393	0.00209	0
16	16896562	16927457	1	ENSMUSG00000026181	Ppm1f	5	-0.345165	0.0247979	0	-0.0804693	0.61975	0	---	---	0	0.270831	0.129599	0	3.40153	1.26099e-08	1	-0.168	0.145449	0	0.60644	0.00103	0.006663	1	---	---	0	0.269814	0.269	0	-0.630482	0.0284722	1	-0.384524	0.0414924	0	0.738	0.0192526	1	-0.049337	0.842385	0	0.416612	6.22e-05	0
16	62854133	62929172	1	ENSMUSG00000022912	Pros1	5	1.00164	2.21991e-05	1	0.264383	0.462795	0	---	---	0	0.664165	0.000161488	1	---	---	0	-0.507	0.001793	1	-1.517	0.00332	0.014737	-1	1.43033	5.96e-10	1	0.291853	0.475	0	-0.500905	0.0957217	0	-0.642143	0.0078589	1	0.766	0.0887766	0	1.17177	0.635256	0	1.36149	1.15e-08	1
8	108424341	108455678	1	ENSMUSG00000048310	Pskh1	5	0.678312	7.94523e-14	1	0.953003	2.98105e-12	1	0.400945	0.000147021	0	0.216759	0.271554	0	---	---	0	-0.284	0.012285	0	0.750957	5.77e-05	0.001071	1	---	---	0	0.29958	0.0231	0	-0.423751	0.0450099	0	-0.241258	0.248666	0	0.441	0.255434	0	0.909458	0.00147554	1	0.633521	1.16e-05	1
17	46701400	46766453	-1	ENSMUSG00000023972	Ptk7	5	0.746844	0.147103	0	0.967481	0.0513828	0	0.314267	0.000546499	0	-0.406314	0.0213943	0	1.06814	0.0771699	1	-0.376	0.004873	0	-0.261022	0.424	0.525627	0	---	---	0	0.881078	0.0698	0	-0.605625	0.048872	1	0.141969	0.559865	0	0.265	0.590241	0	1.1108	0.00084711	1	1.16581	6.02e-09	1
3	103663718	103716170	1	ENSMUSG00000027843	Ptpn22	5	0.356061	0.00672113	0	0.73138	2.0065e-08	1	---	---	0	2.62601	9.57191e-08	1	---	---	0	-0.521	0.004079	1	0.0636425	0.513	0.607681	0	---	---	0	-0.755553	0.379	0	-0.546271	0.0440091	1	-0.273193	0.148983	0	0.853	0.0110031	1	0.341677	0.771822	0	0.0967988	0.159	0
4	57203713	57314709	-1	ENSMUSG00000038764	Ptpn3	5	0.040682	0.898588	0	0.359119	0.440287	0	1.65831	0.000147021	1	1.59328	6.27299e-10	1	---	---	0	-0.497	0.03337	0	-0.235513	0.0526	0.106887	0	0.270912	0.000804935	1	0.797286	0.00043	1	0.319689	0.510899	0	-0.0296865	0.936674	0	0.644	0.0213191	1	0.447599	0.0136627	0	0.318354	0.000164	0
1	75243616	75260783	-1	ENSMUSG00000026204	Ptprn	5	0.346271	0.42146	0	0.51003	0.318964	0	1.65747	0.000147021	1	0.0259236	0.902901	0	---	---	0	0.0663	0.399481	0	0.83159	0.00675	0.024162	1	---	---	0	0.00167958	0.998	0	-0.791244	0.0122007	1	0.0942483	0.661726	0	0.528	0.123296	0	0.120066	0.841556	0	0.827417	7.05e-07	1
1	173300230	173318729	1	ENSMUSG00000006411	Pvrl4	5	1.54064	9.6922e-25	1	1.93571	4.62105e-19	1	---	---	0	2.13714	3.11441e-05	1	---	---	0	-0.127	0.425152	0	0.30829	0.00561	0.021211	0	---	---	0	0.0208898	0.941	0	-0.502082	0.149031	0	0.0303297	0.919976	0	0.179	0.525913	0	0.911358	0.381184	0	1.49794	1.35e-06	1
19	6384399	6398459	1	ENSMUSG00000032648	Pygm	5	0.537125	0.0277296	1	0.881815	0.000207002	1	---	---	0	2.70661	3.14159e-08	1	---	---	0	0.256	0.067029	0	0.234338	0.0366	0.081837	0	---	---	0	-0.00850352	0.981	0	-0.160031	0.537438	0	-0.021115	0.955744	0	0.107	0.779303	0	0.0901353	0.83082	0	1.93536	1.15e-09	1
6	85284957	85324628	-1	ENSMUSG00000051343	Rab11fip5	5	0.508359	0.109182	0	-0.0131943	0.962737	0	0.233612	0.0237769	0	1.15998	8.75402e-12	1	---	---	0	-0.208	0.037099	0	1.04617	4.48e-05	0.000928	1	---	---	0	0.923687	0.00237	1	-0.664578	0.0129449	1	-0.196412	0.332348	0	0.34	0.231312	0	0.486354	0.226392	0	0.509892	2.08e-05	1
11	114952745	115023550	1	ENSMUSG00000020732	Rab37	5	-0.174059	0.440978	0	-0.296169	0.0899581	0	---	---	0	5.49185	8.062e-37	1	3.66619	0.00010786	1	0.124	0.316057	0	0.22513	0.121	0.200946	0	0.987132	3.03e-07	1	0.143589	0.394	0	-0.133709	0.530174	0	0.173988	0.354075	0	0.422	0.116674	0	0.292992	0.167506	0	0.975065	8.85e-07	1
4	137220641	137285782	1	ENSMUSG00000041351	Rap1gap	5	0.0997012	0.826594	0	-1.22951	6.68069e-08	-1	---	---	0	1.53927	1.27241e-06	1	1.54735	0.0626161	1	-0.264	0.06451	0	0.718735	0.000186	0.002181	1	0.80469	3.27e-07	1	0.35189	0.138	0	-0.602255	0.0135688	1	0.0796796	0.734228	0	0.587	0.109432	0	0.0997839	0.849684	0	0.791228	2.74e-07	1
5	147656647	147659302	1	ENSMUSG00000029641	Rasl11a	5	1.01326	0.0372148	1	0.290999	0.56578	0	-0.735852	0.000147021	-1	1.86405	2.94708e-06	1	---	---	0	0.472	0.007887	0	1.30473	0.000423	0.003667	1	---	---	0	-0.0196672	0.974	0	0.214341	0.685342	0	-0.020061	0.970667	0	0.407	0.559461	0	0.930989	0.0171032	1	1.21976	4.87e-08	1
2	152142070	152158389	-1	ENSMUSG00000027466	Rbck1	5	0.0241464	0.892779	0	0.396961	8.35086e-09	0	---	---	0	0.26946	0.156723	0	---	---	0	-0.343	0.012794	0	0.814995	0.000382	0.003439	1	---	---	0	0.23759	0.378	0	-0.832989	0.0026351	1	-0.24968	0.249048	0	0.319	0.127854	0	1.47031	0.0220763	1	0.872309	1.3e-07	1
16	92392198	92466391	-1	ENSMUSG00000022951	Rcan1	5	0.307189	0.441771	0	0.236208	0.282524	0	0.64128	0.000147021	1	1.23358	1.75535e-07	1	---	---	0	-0.166	0.06181	0	0.862635	0.000268	0.002727	1	---	---	0	0.444023	0.0716	0	-0.48202	0.0390205	0	-0.132536	0.669103	0	0.56	0.0374104	1	0.333768	0.112402	0	0.741997	1.03e-06	1
6	48543882	48549081	1	ENSMUSG00000052751	Repin1	5	0.227566	0.300129	0	1.00266	5.77082e-09	1	0.26457	0.0359616	0	0.392435	0.124228	0	---	---	0	-0.425	0.002836	0	0.9853	0.000232	0.0025	1	---	---	0	0.282133	0.167	0	-0.624472	0.103316	0	0.111602	0.701699	0	0.645	0.0441527	1	0.408474	0.0257257	0	1.44148	6.88e-09	1
6	72548469	72558419	1	ENSMUSG00000056666	Retsat	5	-0.0153033	0.96316	0	0.181686	0.279165	0	0.67314	0.000147021	1	3.08967	7.50418e-45	1	---	---	0	-0.262	0.059377	0	0.310525	0.0724	0.136562	0	---	---	0	-0.274551	0.126	0	-0.385163	0.147558	0	-0.106369	0.649955	0	0.748	0.0479042	1	0.742791	0.130199	0	2.51098	7.78e-11	1
4	62220881	62364052	1	ENSMUSG00000059810	Rgs3	5	0.0778291	0.719879	0	-0.423511	7.18052e-06	0	0.492697	0.000147021	0	0.4921	0.0394462	0	1.28341	0.00734561	1	0.122	0.29687	0	0.907197	0.00011	0.001558	1	1.1099	2.48e-07	1	0.313096	0.128	0	0.219046	0.569078	0	0.162728	0.408229	0	0.633	0.0161274	1	-0.288342	0.361567	0	1.15936	1.86e-07	1
2	119094937	119097008	-1	ENSMUSG00000034226	Rhov	5	1.04043	0.042881	1	1.06569	0.0396234	1	---	---	0	5.69397	1.15135e-18	1	3.64753	1.4074e-05	1	-0.114	0.487281	0	1.08644	7.9e-05	0.001274	1	---	---	0	0.112669	0.566	0	-0.111572	0.702074	0	0.0635218	0.854249	0	0.415	0.101837	0	0.336915	0.551595	0	0.0381365	0.699	0
2	145610470	145713352	1	ENSMUSG00000001768	Rin2	5	0.6814	0.00253987	1	-0.220309	0.260547	0	---	---	0	0.993015	3.48463e-07	1	2.76363	0.00381109	1	0.0281	0.814716	0	-0.532937	0.17	0.260263	0	0.715498	1.95e-05	1	-0.0573241	0.934	0	0.074301	0.830755	0	0.304126	0.320828	0	0.146	0.728467	0	0.213912	0.168345	0	0.921656	5.43e-08	1
16	97963540	97985344	-1	ENSMUSG00000005251	Ripk4	5	0.607653	NA	0	0.692807	0.216997	0	---	---	0	4.69362	4.66358e-28	1	---	---	0	-0.233	0.262306	0	0.288702	0.0886	0.158765	0	---	---	0	0.718912	0.518	0	-2.30859	0.0011722	1	-0.0634461	0.783348	0	2.52	6.95e-05	1	0.829983	0.0712905	0	2.47273	3.66e-10	1
4	120817978	120887689	-1	ENSMUSG00000049878	Rlf	5	0.555364	1.31261e-06	1	0.745974	1.78864e-29	1	---	---	0	0.810435	4.03072e-06	1	3.04818	0.000128427	1	-0.399	0.003888	0	0.146522	0.25	0.350186	0	---	---	0	0.228047	0.276	0	-0.359282	0.129501	0	-0.242212	0.214388	0	-1.06	0.118307	0	0.713739	0.00384019	1	0.389549	0.00038	0
11	70460737	70464923	1	ENSMUSG00000040746	Rnf167	5	-0.0303713	0.916228	0	-0.152788	0.185992	0	0.633296	0.000147021	1	1.67791	1.11068e-15	1	---	---	0	-0.188	0.11706	0	0.944365	0.0111	0.03442	1	---	---	0	0.284941	0.333	0	-1.38587	0.011838	1	-0.356737	0.0784004	0	0.673	0.110681	0	0.800099	0.00396986	1	-0.0778025	0.343	0
11	4035205	4041175	1	ENSMUSG00000003581	Rnf215	5	0.165905	0.318321	0	0.286601	0.0268291	0	0.593558	0.000802653	1	0.593427	0.00507732	1	---	---	0	-0.182	0.135443	0	0.6507	0.000449	0.003814	1	0.800546	3.95e-05	1	0.515798	0.0435	1	-0.231163	0.435651	0	-0.0948027	0.704453	0	0.614	0.0529438	0	0.50244	0.440818	0	0.409131	0.000113	0
10	127848672	127878494	1	ENSMUSG00000025373	Rnf41	5	0.30872	0.0012842	0	0.182937	0.0223793	0	0.553606	0.000147021	1	0.369208	0.0414024	0	1.68429	0.0831533	1	-0.178	0.051856	0	0.8505	0.0108	0.033692	1	---	---	0	0.25704	0.0516	0	-0.490471	0.019699	0	-0.163092	0.416417	0	0.379	0.144357	0	0.520443	0.00400626	1	0.645521	4.72e-07	1
1	137159289	137180661	-1	ENSMUSG00000041926	Rnpep	5	0.21597	0.424467	0	-0.390837	0.00109131	0	0.57868	0.000147021	1	0.758443	8.71633e-06	1	---	---	0	-0.244	0.027246	0	1.22536	0.0162	0.045015	1	---	---	0	0.592279	0.000152	1	-0.521766	0.023438	1	-0.293192	0.0942156	0	0.486	0.0425132	0	-0.0138348	0.979964	0	0.0961275	0.156	0
1	94807982	94817415	1	ENSMUSG00000026269	Rnpepl1	5	-0.201491	0.320047	0	-0.166567	0.163432	0	0.364819	0.000147021	0	0.377388	0.0572887	0	---	---	0	-0.359	0.010858	0	0.0926825	0.445	0.545338	0	1.26818	9.58e-09	1	0.482632	0.0266	0	-0.390792	0.0634691	0	-0.113157	0.709574	0	0.571	0.0236231	1	0.845573	0.0138973	1	1.27755	4.48e-09	1
15	80091044	80094736	-1	ENSMUSG00000051518	Rps19bp1	5	-0.0585505	0.835953	0	1.08386	2.43511e-14	1	0.715264	0.000147021	1	1.06635	1.88672e-07	1	---	---	0	-0.0352	0.748493	0	0.909977	0.00378	0.016079	1	---	---	0	0.0546759	0.88	0	-0.558589	0.0244526	1	-0.225821	0.322519	0	0.548	0.0639737	0	-0.287976	0.587701	0	0.085069	0.173	0
8	107151966	107155221	-1	ENSMUSG00000031880	Rrad	5	0.526127	0.00349531	1	0.662001	9.3787e-07	1	---	---	0	0.642713	0.123833	0	---	---	0	0.215	0.038088	0	0.273195	0.11	0.187359	0	---	---	0	0.0077587	0.989	0	-1.33975	0.0003246	1	-0.625712	0.0176539	1	0.848	0.0130526	1	-0.197027	0.292919	0	-0.0703355	0.411	0
16	13780792	13814933	1	ENSMUSG00000022682	Rrn3	5	0.332699	0.0086749	0	1.15311	1.79135e-57	1	0.949263	0.000147021	1	0.733099	1.48634e-05	1	1.56505	0.0467803	1	-0.246	0.064712	0	0.275687	0.146	0.231937	0	0.554658	8.53e-08	1	0.20443	0.153	0	-0.394409	0.267857	0	-0.494682	0.0126649	0	0.388	0.0859569	0	0.0770769	0.814008	0	0.105175	0.0877	0
1	89700255	89741733	1	ENSMUSG00000056055	Sag	5	0.354046	0.117923	0	0.841379	5.95722e-08	1	---	---	0	3.30364	1.0818e-15	1	---	---	0	-0.113	0.512527	0	0.528065	0.00174	0.009476	1	0.630778	0.000168537	1	0.186082	0.416	0	-0.218761	0.476154	0	0.0361365	0.885488	0	0.652	0.0242171	1	-0.105565	0.913941	0	0.0962392	0.218	0
2	181329923	181333917	-1	ENSMUSG00000038605	Samd10	5	-0.241025	0.244812	0	-0.611189	0.000498991	-1	---	---	0	2.67937	7.43845e-21	1	1.48885	0.0595875	1	-0.274	0.133795	0	0.587263	0.00176	0.009559	1	---	---	0	0.530982	0.0422	1	-0.679361	0.040486	1	0.0753345	0.73808	0	0.665	0.0103084	1	0.0851151	0.73313	0	-0.113117	0.165	0
7	148464230	148465032	-1	ENSMUSG00000038580	Sct	5	0.229582	NA	0	0.558274	0.285526	0	---	---	0	4.68206	3.06189e-10	1	3.6724	4.35911e-05	1	0.141	0.472507	0	0.457788	0.00241	0.01182	0	---	---	0	0.195549	0.319	0	-0.345874	0.181415	0	0.0576926	0.897	0	0.532	0.0490818	1	0.467413	0.244765	0	0.955451	1.01e-05	1
13	93381093	93481899	1	ENSMUSG00000021703	Serinc5	5	-0.20157	0.468301	0	-1.51832	NA	0	0.599964	0.000147021	1	1.65864	8.3505e-16	1	---	---	0	-0.327	0.011631	0	-0.904567	0.00148	0.008502	-1	0.829614	1.58e-06	1	0.602651	0.0458	1	-0.171888	0.768208	0	-0.203056	0.390965	0	0.479	0.304625	0	1.21327	0.0406105	1	0.90386	2.46e-07	1
10	12728256	12728988	1	ENSMUSG00000078348	Sf3b5	5	-0.126837	0.496641	0	0.499781	0.00112171	0	1.14016	0.000147021	1	1.76334	5.91952e-24	1	---	---	0	-0.0718	0.422472	0	0.9229	0.000792	0.005558	1	---	---	0	0.150102	0.607	0	-1.10986	0.119064	0	-0.300376	0.159786	0	0.837	0.0148352	1	-0.090038	0.719747	0	0.451735	0.000559	0
4	133156471	133158083	-1	ENSMUSG00000047281	Sfn	5	-0.118741	0.635326	0	-0.0869601	0.524195	0	---	---	0	2.88583	3.93811e-38	1	---	---	0	0.17	0.231402	0	0.722158	0.0382	0.08433	0	1.06499	0.000248278	1	0.290757	0.226	0	0.0358933	0.921133	0	-0.113004	0.689201	0	1.03	0.0349026	1	-0.656225	0.305866	0	0.846172	2.6e-07	1
15	78730097	78749462	1	ENSMUSG00000022436	Sh3bp1	5	-0.219129	0.141662	0	-0.875217	2.25802e-12	-1	0.611918	0.000147021	1	1.04923	2.95253e-07	1	2.56182	0.000208195	1	-0.36	0.005496	0	0.602967	0.00105	0.006749	1	0.782065	1.48e-06	1	-0.63578	0.021	-1	-0.171546	0.602835	0	-0.238527	0.281393	0	0.561	0.0338174	1	-1.18316	0.0220145	-1	0.787912	2.22e-06	1
9	108941079	108960238	1	ENSMUSG00000025647	Shisa5	5	-0.0194761	0.941184	0	-0.105842	0.267601	0	---	---	0	1.05081	6.02453e-10	1	---	---	0	0.128	0.131837	0	0.4745	0.0019	0.010054	0	0.302149	0.000396386	1	0.457248	0.177	0	-0.543273	0.133328	0	0.0849488	0.68911	0	0.525	0.0283071	1	0.623517	0.00351077	1	0.411402	3.6e-05	0
13	73870542	73954191	1	ENSMUSG00000017756	Slc12a7	5	-0.150119	0.66835	0	0.33881	0.00151109	0	0.766794	0.000147021	1	0.50758	0.00327229	1	---	---	0	-0.17	0.13324	0	0.594108	0.000228	0.002473	1	0.780864	2.45e-05	1	0.176	0.377	0	-0.51053	0.0509285	0	0.187075	0.409564	0	0.647	0.0118624	1	0.316213	0.589558	0	-0.022756	0.766	0
16	33517414	33664221	1	ENSMUSG00000035506	Slc12a8	5	1.12628	0.00161337	1	2.20359	2.44029e-23	1	---	---	0	1.79905	3.61384e-05	1	---	---	0	0.0395	0.622159	0	0.293872	0.0415	0.089862	0	---	---	0	0.06516	0.797	0	0.10705	0.651726	0	-0.0340968	0.937028	0	0.344	0.129105	0	0.424467	0.148258	0	1.12238	1.66e-08	1
11	70030291	70034496	-1	ENSMUSG00000044367	Slc16a13	5	-0.122564	0.669074	0	-0.38298	0.0375729	0	2.58341	0.000147021	1	1.72623	1.03613e-11	1	1.4146	0.0712767	1	-0.418	0.011446	0	0.950488	0.00102	0.006614	1	---	---	0	0.387336	0.409	0	-0.239941	0.405245	0	0.0706278	0.795196	0	1.35	0.0159332	1	0.350891	0.395435	0	-0.3677	0.00226	0
14	55525564	55531969	-1	ENSMUSG00000022199	Slc22a17	5	0.088513	0.812381	0	-0.577515	0.0229781	-1	0.61429	0.000147021	1	-0.0607661	0.866315	0	---	---	0	-0.162	0.147014	0	0.587235	0.00052	0.004201	1	0.74731	3.24e-05	1	0.170364	0.417	0	0.061335	0.888191	0	-0.0959333	0.674187	0	0.393	0.172835	0	0.739275	0.0124338	1	0.788329	1e-07	1
9	64770668	64799414	-1	ENSMUSG00000034452	Slc24a1	5	0.634213	0.0456965	1	0.542721	0.0206943	1	---	---	0	7.4511	9.51486e-11	1	---	---	0	0.00565	0.982412	0	0.193452	0.0372	0.08275	0	---	---	0	-0.117578	0.324	0	-0.00481403	0.989129	0	-0.164296	0.644404	0	0.0978	0.814416	0	-0.00999092	0.977835	0	0.918669	8.25e-07	1
5	143178055	143198443	1	ENSMUSG00000050822	Slc29a4	5	-0.339024	0.565859	0	-1.09345	0.00401177	-1	---	---	0	3.2151	3.47014e-21	1	2.3335	0.000243384	1	-0.471	0.057605	0	0.319155	0.0123	0.036902	0	0.935739	1.39e-07	1	0.138355	0.326	0	-0.406992	0.0464473	0	-0.278652	0.229399	0	0.565	0.0293326	1	0.81402	0.0650552	0	0.993453	3.7e-07	1
9	107552970	107569705	-1	ENSMUSG00000010064	Slc38a3	5	0.547914	NA	0	0.818921	0.0744278	0	---	---	0	6.49399	1.66093e-22	1	4.77949	1.1935e-07	1	-0.461	0.033388	0	0.0562275	0.589	0.675483	0	1.93426	1.01e-09	1	-0.00721518	0.979	0	0.304897	0.121221	0	0.241939	0.25895	0	0.215	0.263455	0	-0.102948	0.679804	0	2.28882	6.82e-10	1
5	33446868	33505521	1	ENSMUSG00000011034	Slc5a1	5	1.20747	0.0100999	1	2.23304	7.46623e-06	1	---	---	0	7.16107	2.97386e-09	1	---	---	0	0.0389	0.855385	0	0.0793975	0.498	0.594046	0	---	---	0	0.0124133	0.973	0	-0.0463496	0.85879	0	0.0195405	0.952442	0	-0.18	0.761455	0	0.157339	0.359765	0	1.61648	3.55e-08	1
5	31338409	31351297	-1	ENSMUSG00000006641	Slc5a6	5	0.475227	0.0215131	0	1.22117	1.50719e-17	1	1.13732	0.000147021	1	4.38179	3.10484e-70	1	---	---	0	-0.0535	0.627381	0	1.22137	9.18e-06	0.0004	1	---	---	0	-0.156515	0.59	0	0.127663	0.790557	0	-0.123797	0.518982	0	0.453	0.227796	0	-0.168592	0.774935	0	0.446588	0.000191	0
11	115024655	115042495	1	ENSMUSG00000020733	Slc9a3r1	5	-0.144175	0.536811	0	-0.301162	0.00392467	0	-0.36638	0.000802653	0	0.877785	4.19209e-06	1	---	---	0	-0.0291	0.708393	0	0.89928	9.65e-05	0.001432	1	---	---	0	0.591425	0.0375	1	-0.958843	0.0027356	1	0.62178	0.0083836	-1	0.561	0.0477856	1	0.631175	0.00916203	1	-0.362821	0.00116	0
4	132288881	132313167	-1	ENSMUSG00000028885	Smpdl3b	5	0.077139	0.914016	0	-0.284556	0.613839	0	0.88173	0.000147021	1	3.11143	8.42798e-26	1	---	---	0	-0.657	0.002209	1	1.10828	0.0368	0.08207	0	---	---	0	0.105857	0.907	0	-1.34955	0.0025235	1	-0.529905	0.0768167	0	0.676	0.0101456	1	0.353108	0.851587	0	0.244002	0.00527	0
8	91150727	91160027	-1	ENSMUSG00000031662	Snx20	5	0.466462	2.29483e-05	0	0.971355	2.15554e-27	1	---	---	0	1.65983	0.000322958	1	---	---	0	0.00494	0.980242	0	1.05981	0.000246	0.00259	1	---	---	0	0.142157	0.51	0	-0.193784	0.45258	0	-0.0790831	0.753301	0	0.357	0.363715	0	0.176663	0.55939	0	1.1763	2.66e-06	1
9	41772803	41932380	-1	ENSMUSG00000049313	Sorl1	5	0.161075	0.457395	0	-0.327259	0.017214	0	---	---	0	1.73452	2.0166e-08	1	---	---	0	-0.503	0.002329	1	0.3858	0.00621	0.022783	0	---	---	0	0.328557	0.0675	0	-1.34809	0.0004622	1	-0.529597	0.0165343	1	0.502	0.0438678	1	2.09628	0.0590983	0	0.140174	0.0362	0
5	93470149	93474048	-1	ENSMUSG00000045314	Sowahb	5	0.549416	0.343688	0	1.03481	0.0573787	0	---	---	0	6.94958	2.63328e-08	1	---	---	0	-0.0912	0.308302	0	0.113303	0.371	0.474067	0	---	---	0	0.77314	0.0405	1	-0.683863	0.0466304	1	-0.00371862	0.994476	0	0.151	0.669455	0	0.740779	0.36674	0	1.9198	6.02e-09	1
1	135278880	135320954	-1	ENSMUSG00000070643	Sox13	5	0.0705097	0.888925	0	1.41543	6.34841e-05	1	---	---	0	1.44608	1.02547e-05	1	1.96001	0.010413	1	0.0256	0.894394	0	0.530173	0.000743	0.005312	1	---	---	0	0.322187	0.269	0	-0.168775	0.484787	0	-0.0487316	0.885001	0	0.23	0.544555	0	0.542359	0.00869009	1	-0.150159	0.166	0
10	74674818	74775144	1	ENSMUSG00000033444	Specc1l	5	0.250265	0.0457492	0	0.216674	0.000232223	0	0.679303	0.000147021	1	1.00568	4.59843e-10	1	---	---	0	-0.186	0.046632	0	0.140535	0.316	0.418393	0	1.01697	6.56e-08	1	0.288204	0.162	0	-0.239202	0.208354	0	-0.0285104	0.910849	0	0.583	0.0212263	1	0.198777	0.572588	0	1.05439	1.32e-08	1
10	59568967	59597946	1	ENSMUSG00000058297	Spock2	5	1.31038	2.37856e-10	1	1.49349	1.86044e-08	1	---	---	0	1.07485	0.00646902	1	---	---	0	0.0705	0.729647	0	0.601132	0.00296	0.013597	1	---	---	0	0.0377057	0.882	0	-0.121801	0.765734	0	0.0945899	0.650936	0	0.229	0.280646	0	-0.0731181	0.74422	0	0.565922	3.49e-06	1
4	149270392	149329152	-1	ENSMUSG00000039911	Spsb1	5	0.327048	0.375849	0	2.17786	1.53817e-11	1	-0.231417	0.0215821	0	-0.118471	0.602395	0	---	---	0	-0.0578	0.459839	0	0.538188	0.0645	0.12486	0	---	---	0	0.606859	0.174	0	-0.533383	0.04347	1	-0.538764	0.0118081	1	0.464	0.0179285	0	-0.364514	0.130744	0	1.03787	4.02e-08	1
4	33295966	33320315	1	ENSMUSG00000054679	Srsf12	5	1.19606	0.00288965	1	1.19528	0.00430804	1	-0.427083	0.000147021	0	1.45886	0.0304972	1	---	---	0	-0.265	0.199327	0	0.120038	0.253	0.353037	0	---	---	0	-0.00286321	0.991	0	-0.032332	0.950732	0	0.0368912	0.911434	0	0.324	0.0953384	0	-0.017148	0.958969	0	1.04546	2.77e-07	1
7	4877446	4896423	1	ENSMUSG00000035279	Ssc5d	5	1.44446	0.000232297	1	2.09918	2.57681e-06	1	0.239661	0.0271465	0	0.300577	0.126404	0	---	---	0	0.0823	0.425728	0	0.330518	0.0238	0.059526	0	---	---	0	0.27247	0.0622	0	-0.186194	0.397096	0	0.134684	0.610034	0	0.667	0.00835461	1	0.11697	0.505261	0	1.42171	4.19e-07	1
11	113480656	113487319	1	ENSMUSG00000047904	Sstr2	5	-0.238051	0.719656	0	0.119674	0.851288	0	---	---	0	4.4171	2.26811e-20	1	---	---	0	-0.0864	0.468439	0	0.518837	0.00719	0.025223	1	0.892966	6.14e-05	1	0.0568517	0.934	0	-0.663871	0.0069068	1	0.0887152	0.790439	0	0.703	0.0090885	1	0.0186573	0.954382	0	-0.0947077	0.282	0
9	34854164	34924395	-1	ENSMUSG00000032038	St3gal4	5	0.378706	0.121227	0	0.0951468	0.637026	0	1.01837	0.000147021	1	1.43531	6.41007e-12	1	1.43581	0.0560228	1	-0.168	0.076202	0	0.47607	0.0173	0.047218	0	0.687804	9.3e-05	1	0.0128497	0.993	0	-0.618593	0.226827	0	-0.0302266	0.9116	0	0.702	0.0700377	0	0.184662	0.371976	0	0.763813	1.16e-06	1
19	11849609	11893893	-1	ENSMUSG00000041488	Stx3	5	0.2507	0.20534	0	0.795952	7.87963e-08	1	0.886058	0.000147021	1	1.33975	2.26417e-11	1	---	---	0	-0.233	0.034612	0	-0.332647	0.0931	0.16464	0	---	---	0	0.739613	0.0003	1	-0.444742	0.215237	0	-0.209049	0.474634	0	0.763	0.0285263	1	0.532936	0.422368	0	0.0562482	0.57	0
8	3630955	3643644	1	ENSMUSG00000004626	Stxbp2	5	0.0681824	0.710284	0	0.203444	0.00745517	0	0.551435	0.000147021	1	1.65578	2.75966e-21	1	---	---	0	-0.26	0.012197	0	0.295735	0.0212	0.054875	0	---	---	0	0.249513	0.179	0	-0.925316	0.0104337	1	-0.292229	0.21444	0	0.673	0.0295007	1	1.00717	0.0243252	1	0.348796	0.000238	0
11	117670982	117675597	1	ENSMUSG00000048277	Syngr2	5	0.198782	0.290813	0	0.835833	2.90263e-28	1	0.621148	0.000147021	1	0.200173	0.276508	0	---	---	0	-0.0435	0.640239	0	0.596285	0.000301	0.002939	1	---	---	0	0.733423	0.00789	1	-0.384424	0.469216	0	-0.176842	0.362493	0	0.579	0.0491188	1	-0.0748085	0.811401	0	0.0603205	0.525	0
11	85646053	85655450	1	ENSMUSG00000000093	Tbx2	5	0.57396	0.281117	0	0.326858	0.582093	0	1.43627	0.000147021	1	4.68722	2.80054e-54	1	1.34979	0.0148693	1	-0.0902	0.532413	0	0.602982	0.028	0.067179	0	0.583914	0.000937302	1	-0.0373467	0.953	0	0.0212136	0.952892	0	-0.013125	0.971898	0	0.959	0.00566418	1	0.0880855	0.790221	0	0.242047	0.0153	0
12	113209770	113307065	1	ENSMUSG00000054003	Tdrd9	5	1.1042	0.0313516	1	1.16685	0.0224674	1	---	---	0	2.07816	0.000257426	1	---	---	0	0.0907	0.352374	0	0.595995	0.00143	0.008263	1	---	---	0	0.100324	0.708	0	-0.157402	0.569494	0	0.221468	0.520802	0	-0.0204	0.969928	0	0.112215	0.476688	0	0.792853	1.09e-05	1
11	106363461	106474737	-1	ENSMUSG00000040548	Tex2	5	0.651392	0.000142963	1	0.598394	1.25219e-09	1	0.738773	0.000147021	1	2.39276	5.87164e-17	1	---	---	0	-0.236	0.026327	0	-0.362048	0.0252	0.062222	0	---	---	0	0.0953164	0.687	0	0.514333	0.143567	0	0.120629	0.611536	0	0.694	0.0212852	1	-0.273661	0.760339	0	0.380393	4.02e-05	0
6	146550874	146591346	-1	ENSMUSG00000040234	Tm7sf3	5	0.278765	0.281863	0	1.03264	2.08029e-18	1	---	---	0	-0.0953068	0.64365	0	---	---	0	-0.633	0.001441	1	0.44281	0.00199	0.010403	0	---	---	0	0.300297	0.292	0	-1.26186	0.0019925	1	-0.739568	0.0032012	1	-0.168	0.694893	0	0.808764	0.0133316	1	0.322178	8.81e-05	0
4	141586907	141640219	-1	ENSMUSG00000040616	Tmem51	5	0.104862	0.777053	0	-0.313276	0.181115	0	---	---	0	0.890025	0.044431	1	3.62821	5.98194e-11	1	-0.176	0.286372	0	2.20561	4.38e-06	0.000292	1	---	---	0	-0.418627	0.405	0	-0.937763	0.0032021	1	0.16286	0.639124	0	1.69	0.00015882	1	1.37713	0.145567	0	0.215548	0.0106	0
2	120802753	120833588	1	ENSMUSG00000054484	Tmem62	5	-0.0227209	0.939215	0	-0.370514	0.0189765	0	1.19361	0.000147021	1	0.661913	0.0182632	1	4.63354	4.11628e-06	1	-0.124	0.361693	0	0.192755	0.128	0.209603	0	---	---	0	0.528102	0.0483	1	0.171649	0.387985	0	0.21705	0.378402	0	0.786	0.0129631	1	-0.263622	0.576631	0	0.0311375	0.755	0
7	116879348	116896389	-1	ENSMUSG00000031021	Tmem9b	5	-0.266165	0.0453539	0	-0.882994	2.98461e-11	-1	0.523067	0.000147021	1	0.428407	0.026253	0	---	---	0	-0.0939	0.395194	0	0.481668	0.0025	0.012113	0	0.534311	0.000178164	1	0.602571	0.000234	1	0.497951	0.0304389	0	0.124619	0.541628	0	0.668	0.0100068	1	0.572924	0.0104517	1	0.539087	8.79e-06	1
6	65540392	65584034	1	ENSMUSG00000044162	Tnip3	5	1.74703	7.92401e-09	1	2.76145	2.66686e-20	1	0.654486	0.000147021	1	1.82844	0.000382323	1	---	---	0	-0.694	0.002021	1	---	---	---	0	---	---	0	---	---	0	---	---	0	---	---	0	---	---	0	---	---	0	0.175828	0.0457	0
15	75487465	75509230	-1	ENSMUSG00000000934	Top1mt	5	0.499795	0.0359896	0	1.88045	7.2074e-37	1	0.873065	0.000147021	1	0.342788	0.210238	0	---	---	0	-0.261	0.033388	0	0.588302	0.0252	0.062084	0	1.69289	4.86e-09	1	-0.192986	0.401	0	-0.460218	0.0693557	0	-0.321496	0.109232	0	0.478	0.447151	0	0.233212	0.681188	0	1.56246	7.76e-09	1
5	115791234	115793578	1	ENSMUSG00000029535	Triap1	5	0.252302	0.220452	0	0.493033	0.00138318	0	0.505167	0.000147021	1	0.438982	0.0564307	0	---	---	0	-0.508	0.020596	1	1.00068	0.000274	0.002765	1	---	---	0	0.663211	0.0258	1	-0.220952	0.714834	0	0.0752125	0.790044	0	0.509	0.072984	0	0.706393	0.1208	0	0.387881	0.0309	0
7	109706436	109713983	-1	ENSMUSG00000030966	Trim21	5	-0.00683411	0.972347	0	-0.154171	0.315343	0	1.4848	0.000147021	1	0.720531	0.0133142	1	---	---	0	0.0961	0.631801	0	0.375433	0.01	0.032002	0	1.08324	1.59e-06	1	-0.0813122	0.92	0	-0.354424	0.315806	0	0.186157	0.519089	0	0.711	0.0659926	0	0.658463	0.0118528	1	0.506139	5.15e-05	1
7	112752977	112782085	-1	ENSMUSG00000036989	Trim3	5	0.417735	0.0184569	0	-0.170177	0.312073	0	0.53601	0.000147021	1	0.153525	0.422556	0	---	---	0	-0.192	0.117701	0	0.846893	0.000234	0.002515	1	0.5304	2e-05	1	0.520835	0.0369	1	0.205542	0.367185	0	-0.0727012	0.756601	0	0.591	0.0869533	0	0.425622	0.0475991	0	0.540882	7.27e-06	1
3	33698877	33713782	1	ENSMUSG00000027677	Ttc14	5	0.101807	0.620282	0	0.0337489	0.796068	0	---	---	0	0.259505	0.148349	0	1.60938	0.0706697	1	-0.312	0.052237	0	-0.48565	0.022	0.056273	0	---	---	0	0.783221	0.00982	1	-1.00566	0.0017383	1	-0.574529	0.0167134	1	0.339	0.131818	0	1.20659	0.00220688	1	0.404744	0.00451	0
12	82732356	82765928	1	ENSMUSG00000042734	Ttc9	5	0.893315	0.0872354	0	2.24282	8.67139e-07	1	3.22014	0.000147021	1	1.66211	1.15109e-17	1	---	---	0	-0.548	0.027867	1	-1.10478	0.00412	0.017086	-1	---	---	0	1.07423	0.00152	1	-1.80327	0.0005084	1	-0.281009	0.126407	0	1.53	0.0582728	0	0.607574	0.328723	0	0.087362	0.289	0
4	155408949	155433453	-1	ENSMUSG00000029074	Ttll10	5	1.16832	0.00106054	1	1.66835	0.000173309	1	---	---	0	5.90129	8.8437e-05	1	---	---	0	1.12e-05	1	0	0.0887275	0.452	0.551496	0	---	---	0	0.0495534	0.805	0	-0.234161	0.412462	0	0.0866693	0.683643	0	-0.11	0.672002	0	0.232417	0.27241	0	0.749131	3.02e-05	1
10	61158262	61165521	1	ENSMUSG00000020087	Tysnd1	5	-0.0905798	0.631677	0	0.726813	1.4498e-08	1	---	---	0	0.843029	2.74712e-05	1	---	---	0	-0.337	0.067442	0	0.345875	0.0142	0.040968	0	0.512581	0.000301266	1	0.506545	0.0339	1	-0.247408	0.229709	0	-0.266136	0.21958	0	0.456	0.202514	0	0.301258	0.404932	0	0.221433	0.023	0
19	42056253	42109131	1	ENSMUSG00000025171	Ubtd1	5	0.29767	0.275358	0	0.193526	0.410472	0	0.61162	0.000147021	1	0.315923	0.0935147	0	---	---	0	-0.235	0.025683	0	0.723368	0.000597	0.004606	1	0.5397	2.35e-05	1	0.408915	0.195	0	-0.391159	0.233534	0	0.219979	0.245499	0	0.459	0.0357368	0	0.619429	0.0148506	1	0.596394	5.9e-05	1
19	8946049	8950153	1	ENSMUSG00000071655	Ubxn1	5	0.0276668	0.890995	0	0.267824	0.00328778	0	---	---	0	1.26604	2.71831e-14	1	---	---	0	-0.521	0.004536	1	0.998273	0.00136	0.008037	1	---	---	0	0.369507	0.178	0	-0.998602	0.0151778	1	-0.147603	0.422615	0	0.379	0.086282	0	1.21161	0.00918041	1	0.141835	0.0345	0
X	34631673	34650335	-1	ENSMUSG00000036572	Upf3b	5	0.538199	6.01528e-05	1	1.02024	9.1221e-57	1	1.07683	0.000147021	1	1.42606	5.62761e-13	1	1.473	0.0398761	1	-0.275	0.126988	0	-1.88343	4.45e-05	0.000925	-1	0.981743	3.09e-05	1	-0.0691183	0.917	0	-0.46036	0.0994054	0	-0.106368	0.598892	0	0.849	0.112757	0	0.161135	0.78037	0	0.205568	0.0207	0
16	38773297	38800316	-1	ENSMUSG00000049436	Upk1b	5	0.430218	0.423053	0	-0.032696	NA	0	---	---	0	4.51772	7.11774e-51	1	Inf	0.0950835	1	-0.328	0.022933	0	0.588413	0.000627	0.004744	1	---	---	0	0.441521	0.0984	0	-0.33414	0.23008	0	0.670052	0.033537	-1	1.09	0.00941975	1	1.09727	0.276143	0	1.31618	9.33e-07	1
[truncated: 19,706 more rows]
[truncated: 3 more columns]
