# Supplementary material for: Conservation and divergence of the p53 gene regulatory network between mice and humans
Source: Oncogene. 2019 Feb 1;38(21):4095–109. doi: 10.1038/s41388-019-0706-9 (PMC6755996; doi:10.1038/s41388-019-0706-9)
Supplement: Supplementary file 5 — Supplementary Table S2 [file 41388_2019_706_MOESM5_ESM.xlsx]

## Sheet: Tabelle1
Primer RT-qPCR
	forward	reverse
human and mouse U6	AACGCTTCACGAATTTGCGT	CTCGCTTCGGCAGCACA
human CDKN1A	GGAAGACCATGTGGACCTGT	GGATTAGGGCTTCCTCTTGG
mouse Cdkn1a	CCTGGTGATGTCCGACCTG	CCATGAGCGCATCGCAATC
human DDIAS	TTACTGCCACTGGTTTGCAC	TGTCCAACAAAGCAAGTTTCA
mouse Ddias	GTGGCAGAATCCAGCAAACT	TGTGTAAACCAGTGGCCGTA
human GTSE1	ATTCTTCTTTTGGCCGATGA	TATGTCCAAAGGGTCCGAAG
mouse Gtse1	TTTGACTTCGATCTTTCCTTG	AAGTCCAAACTGGCAGCAAT
human LPIN1	CAATGGAAACCTCCAATGCT	TCCACAGATTCCCCATTGAT
mouse Lpin1	AAGTTGGGAGACAACGGAGA	ATTCTCGCAGCTCCTTCTGA
human CPT1C	CCTGGAAAAGGCATCTCTCA	GGATGGCACTGAAGAGGAAA
mouse Cpt1c	ACAATCCAGCTTGCCTGTCT	CCCCAGTCTGGCAGTAACTC
human POLH	TGGACTAAACAAGCCCAACC	ACTACGGATTTTGCGAATGG
mouse Polh	AATCATGGAAAGGTGGTGGA	GCCAGGAGAAGATCTGGACA
human PANK1	ACTCGGGGAGAAAGAACAGG	TGCTCCTCTTCGGCTGTAAT
mouse Pank1	ATTCTCCGGCCAAGAAATG	TAACCAGGGTTCCACCGATA
human E2F7	ATAAGGGACCGGGAGAAGAA	TTTCAAATTCGTCCACAGCA
mouse E2f7	ACAGCCAACCTGAAGATGCT	CACGAACGCATCCTCCTTAT
human TIGAR	CATGAGGACAAAGCAGACCA	TTCCTTTCCCGAAGTCTTGA
mouse Tigar	GGGCAGTTTCTGAGCAATGT	TCACCGCCATGTCTTTACAA
Primer ChIP-qPCR
	forward	reverse
mouse Gapdh	GCCCTGCTTATCCAGTCCTA	GGTCCAAAGAGAGGGAGGAG
mouse Cdkn1a	TAGCTTTCTGGCCTTCAGGA	TGGGTATCATCAGGTCTCCA
mouse Ddias	AAACGCCAGCAATCGAATC	GCGTTTTCTGATTGGCTCTC
mouse Gtse1	AGAGCCGGAAATCCGTTAC	CGGGAGAATTAGGCAAGTCA
mouse Lpin1	TCCTTCATCTGAACCCCAAC	CCCTTTTTAGGTGGCAGTCA
mouse Cpt1c	TGGAGAGGGATGAAAGAGGA	GCGAGTAGGGCTTCTCCATC
mouse Polh	GGAGTCCAATGACAGCGTCT	GGGAGCCTAGGGCTACCTAC
mouse Pank1	GCAGAGGTTTCAGGTTTGCT	CCTGCTCACACACTTTCGTG
mouse E2f7	TGGTGAATGCTCAAATTCAGTC	TAGCGACAGCGTCTCCTACC
mouse Tigar	TGCACTACTTCCGTCTGCAC	TTTATTGGCAACCCTGTGGT
