# Supplementary material for: Conservation and divergence of the p53 gene regulatory network between mice and humans
Source: Oncogene. 2019 Feb 1;38(21):4095–109. doi: 10.1038/s41388-019-0706-9 (PMC6755996; doi:10.1038/s41388-019-0706-9)
Supplement: Supplementary file 6 — Supplementary Table S3 [file 41388_2019_706_MOESM6_ESM.xlsx]

## Sheet: p53 Expression Score >= 8
Analysis Type:	PANTHER Overrepresentation Test (Released 20181113)
Annotation Version and Release Date:	GO Ontology database Released 2018-11-15
Analyzed List:	Client Text Box Input (Mus musculus)
Reference List:	Mus musculus (all genes in database)
Test Type:	FISHER
Correction:	FDR
GO biological process complete	Mus musculus - REFLIST (22262)	Client Text Box Input (529)	Client Text Box Input (expected)	Client Text Box Input (over/under)	Client Text Box Input (fold Enrichment)	Client Text Box Input (raw P-value)	Client Text Box Input (FDR)
sensory perception of chemical stimulus (GO:0007606)	1197	0	28.44	-	< 0.01	6.25e-13	9.77e-09
sensory perception of smell (GO:0007608)	1099	0	26.11	-	< 0.01	7.54e-12	5.9e-08
signal transduction by p53 class mediator (GO:0072331)	74	16	1.76	+	9.1	2.5e-10	1.3e-06
apoptotic process (GO:0006915)	800	49	19.01	+	2.58	6.59e-09	2.57e-05
cell death (GO:0008219)	875	51	20.79	+	2.45	1.69e-08	5.27e-05
programmed cell death (GO:0012501)	837	49	19.89	+	2.46	2.04e-08	5.32e-05
sensory perception (GO:0007600)	1581	9	37.57	-	0.24	3.2e-08	7.14e-05
intracellular signal transduction (GO:0035556)	1404	68	33.36	+	2.04	5.14e-08	0.0001
G protein-coupled receptor signaling pathway (GO:0007186)	1821	13	43.27	-	0.3	6.51e-08	0.000113
apoptotic signaling pathway (GO:0097190)	273	24	6.49	+	3.7	1.38e-07	0.000179
small molecule metabolic process (GO:0044281)	1493	70	35.48	+	1.97	1.16e-07	0.000182
intrinsic apoptotic signaling pathway (GO:0097193)	156	18	3.71	+	4.86	1.36e-07	0.000193
intrinsic apoptotic signaling pathway in response to DNA damage (GO:0008630)	81	13	1.92	+	6.75	2.66e-07	0.00032
cellular process (GO:0009987)	13825	385	328.52	+	1.17	3.37e-07	0.000377
regulation of molecular function (GO:0065009)	2447	98	58.15	+	1.69	4.05e-07	0.000422
cellular response to DNA damage stimulus (GO:0006974)	645	38	15.33	+	2.48	7.97e-07	0.000733
regulation of catalytic activity (GO:0050790)	1793	77	42.61	+	1.81	7.76e-07	0.000759
positive regulation of hydrolase activity (GO:0051345)	500	32	11.88	+	2.69	1.06e-06	0.000918
intrinsic apoptotic signaling pathway by p53 class mediator (GO:0072332)	51	10	1.21	+	8.25	1.3e-06	0.00102
negative regulation of cellular process (GO:0048523)	4443	153	105.58	+	1.45	1.24e-06	0.00102
DNA damage response, signal transduction by p53 class mediator (GO:0030330)	31	8	0.74	+	10.86	2.61e-06	0.00194
negative regulation of biological process (GO:0048519)	4959	165	117.84	+	1.4	3.2e-06	0.00228
cellular response to stress (GO:0033554)	1381	61	32.82	+	1.86	5.16e-06	0.00351
organic acid metabolic process (GO:0006082)	842	43	20.01	+	2.15	5.81e-06	0.00378
cellular component organization (GO:0016043)	5055	166	120.12	+	1.38	6.21e-06	0.00388
regulation of hydrolase activity (GO:0051336)	968	47	23	+	2.04	8.51e-06	0.00459
regulation of apoptotic process (GO:0042981)	1468	63	34.88	+	1.81	9.19e-06	0.00464
negative regulation of cell cycle (GO:0045786)	400	26	9.5	+	2.74	8.4e-06	0.00469
metabolic process (GO:0008152)	7138	219	169.62	+	1.29	9.18e-06	0.00478
carboxylic acid metabolic process (GO:0019752)	774	40	18.39	+	2.17	8.39e-06	0.00486
cellular metabolic process (GO:0044237)	6260	197	148.75	+	1.32	8.28e-06	0.00498
regulation of signal transduction (GO:0009966)	2704	100	64.25	+	1.56	1.18e-05	0.00543
positive regulation of proteolysis (GO:0045862)	310	22	7.37	+	2.99	1.17e-05	0.00554
regulation of cell death (GO:0010941)	1636	68	38.88	+	1.75	1.14e-05	0.00556
oxoacid metabolic process (GO:0043436)	815	41	19.37	+	2.12	1.3e-05	0.00566
response to UV (GO:0009411)	138	14	3.28	+	4.27	1.29e-05	0.00577
organic substance metabolic process (GO:0071704)	6678	206	158.69	+	1.3	1.53e-05	0.00631
regulation of programmed cell death (GO:0043067)	1488	63	35.36	+	1.78	1.52e-05	0.00644
enzyme linked receptor protein signaling pathway (GO:0007167)	527	30	12.52	+	2.4	2.16e-05	0.00804
negative regulation of growth (GO:0045926)	275	20	6.53	+	3.06	2.09e-05	0.00817
positive regulation of endopeptidase activity (GO:0010950)	145	14	3.45	+	4.06	2.15e-05	0.00821
cellular component organization or biogenesis (GO:0071840)	5232	168	124.33	+	1.35	2.07e-05	0.00831
intrinsic apoptotic signaling pathway in response to DNA damage by p53 class mediator (GO:0042771)	31	7	0.74	+	9.5	2.36e-05	0.00838
DNA damage response, signal transduction by p53 class mediator resulting in cell cycle arrest (GO:0006977)	11	5	0.26	+	19.13	2.34e-05	0.0085
cell cycle arrest (GO:0007050)	91	11	2.16	+	5.09	2.52e-05	0.00875
nervous system process (GO:0050877)	2011	22	47.79	-	0.46	2.75e-05	0.00935
positive regulation of catalytic activity (GO:0043085)	1044	48	24.81	+	1.93	2.89e-05	0.00963
intracellular signal transduction involved in G1 DNA damage checkpoint (GO:1902400)	12	5	0.29	+	17.53	3.25e-05	0.00995
signal transduction involved in mitotic G1 DNA damage checkpoint (GO:0072431)	12	5	0.29	+	17.53	3.25e-05	0.0102
response to wounding (GO:0009611)	332	22	7.89	+	2.79	3.13e-05	0.0102
regulation of catabolic process (GO:0009894)	793	39	18.84	+	2.07	3.23e-05	0.0103
positive regulation of peptidase activity (GO:0010952)	153	14	3.64	+	3.85	3.72e-05	0.0112
mitotic cell cycle checkpoint (GO:0007093)	115	12	2.73	+	4.39	4.13e-05	0.0122
primary metabolic process (GO:0044238)	6329	194	150.39	+	1.29	5.15e-05	0.0149
cell projection organization (GO:0030030)	1076	48	25.57	+	1.88	5.92e-05	0.0157
response to gamma radiation (GO:0010332)	50	8	1.19	+	6.73	5.52e-05	0.0157
regulation of cellular catabolic process (GO:0031329)	670	34	15.92	+	2.14	6.06e-05	0.0158
signal transduction involved in mitotic DNA damage checkpoint (GO:1902402)	14	5	0.33	+	15.03	5.87e-05	0.0158
signal transduction involved in mitotic DNA integrity checkpoint (GO:1902403)	14	5	0.33	+	15.03	5.87e-05	0.0161
multicellular organismal homeostasis (GO:0048871)	299	20	7.1	+	2.81	6.3e-05	0.0161
signal transduction involved in mitotic cell cycle checkpoint (GO:0072413)	14	5	0.33	+	15.03	5.87e-05	0.0164
positive regulation of biological process (GO:0048518)	5893	182	140.03	+	1.3	6.69e-05	0.0169
positive regulation of cellular protein metabolic process (GO:0032270)	1503	61	35.71	+	1.71	7.75e-05	0.0192
tissue development (GO:0009888)	1618	64	38.45	+	1.66	9.6e-05	0.0234
negative regulation of cell growth (GO:0030308)	192	15	4.56	+	3.29	0.000106	0.0255
positive regulation of cysteine-type endopeptidase activity (GO:2001056)	129	12	3.07	+	3.91	0.000114	0.0263
regulation of signaling (GO:0023051)	3125	107	74.26	+	1.44	0.000114	0.0266
lipid metabolic process (GO:0006629)	1045	46	24.83	+	1.85	0.000113	0.0267
negative regulation of mitotic cell cycle (GO:0045930)	217	16	5.16	+	3.1	0.000118	0.0268
positive regulation of cellular process (GO:0048522)	5222	163	124.09	+	1.31	0.000124	0.0277
positive regulation of protein metabolic process (GO:0051247)	1606	63	38.16	+	1.65	0.000131	0.028
regulation of cellular component organization (GO:0051128)	2498	89	59.36	+	1.5	0.00013	0.0283
localization (GO:0051179)	4691	149	111.47	+	1.34	0.00013	0.0286
phosphate-containing compound metabolic process (GO:0006796)	1705	66	40.52	+	1.63	0.00014	0.0293
establishment of endothelial barrier (GO:0061028)	29	6	0.69	+	8.71	0.000139	0.0294
regulation of cell communication (GO:0010646)	3110	106	73.9	+	1.43	0.000144	0.0296
plasma membrane bounded cell projection organization (GO:0120036)	1024	45	24.33	+	1.85	0.000148	0.0301
signal transduction in response to DNA damage (GO:0042770)	59	8	1.4	+	5.71	0.000157	0.0314
regulation of angiogenesis (GO:0045765)	297	19	7.06	+	2.69	0.000164	0.0321
organonitrogen compound metabolic process (GO:1901564)	4360	140	103.6	+	1.35	0.000163	0.0323
nitrogen compound metabolic process (GO:0006807)	5788	177	137.54	+	1.29	0.000169	0.0327
regulation of endopeptidase activity (GO:0052548)	326	20	7.75	+	2.58	0.000189	0.036
cellular developmental process (GO:0048869)	3684	121	87.54	+	1.38	0.000196	0.0366
mitotic G1 DNA damage checkpoint (GO:0031571)	19	5	0.45	+	11.07	0.000195	0.0367
phosphorus metabolic process (GO:0006793)	1727	66	41.04	+	1.61	0.000213	0.0391
cellular lipid metabolic process (GO:0044255)	794	37	18.87	+	1.96	0.000219	0.0399
G1 DNA damage checkpoint (GO:0044783)	20	5	0.48	+	10.52	0.000239	0.042
mitotic G1/S transition checkpoint (GO:0044819)	20	5	0.48	+	10.52	0.000239	0.0425
regulation of apoptotic signaling pathway (GO:2001233)	407	23	9.67	+	2.38	0.000238	0.0428
neuron projection development (GO:0031175)	664	32	15.78	+	2.03	0.000271	0.0471
negative regulation of cell proliferation (GO:0008285)	666	32	15.83	+	2.02	0.00028	0.0475
regulation of cell proliferation (GO:0042127)	1620	62	38.5	+	1.61	0.000278	0.0478
cellular biosynthetic process (GO:0044249)	1985	73	47.17	+	1.55	0.000285	0.0478
cell surface receptor signaling pathway (GO:0007166)	1816	68	43.15	+	1.58	0.000296	0.0493
positive regulation of cellular catabolic process (GO:0031331)	339	20	8.06	+	2.48	0.000305	0.0497
epithelial cell development (GO:0002064)	213	15	5.06	+	2.96	0.000304	0.0501

## Sheet: p53 Expression Score <= -8
Analysis Type:	PANTHER Overrepresentation Test (Released 20181113)
Annotation Version and Release Date:	GO Ontology database Released 2018-11-15
Analyzed List:	Client Text Box Input (Mus musculus)
Reference List:	Mus musculus (all genes in database)
Test Type:	FISHER
Correction:	FDR
GO biological process complete	Mus musculus - REFLIST (22262)	Client Text Box Input (196)	Client Text Box Input (expected)	Client Text Box Input (over/under)	Client Text Box Input (fold Enrichment)	Client Text Box Input (raw P-value)	Client Text Box Input (FDR)
cell cycle (GO:0007049)	1176	94	10.35	+	9.08	3.94e-64	6.16e-60
mitotic cell cycle (GO:0000278)	498	62	4.38	+	14.14	5.41e-51	4.23e-47
cell cycle process (GO:0022402)	746	70	6.57	+	10.66	2.32e-50	1.21e-46
cell division (GO:0051301)	471	60	4.15	+	14.47	8.66e-50	3.38e-46
mitotic cell cycle process (GO:1903047)	417	56	3.67	+	15.25	1.87e-47	5.85e-44
nuclear division (GO:0000280)	269	43	2.37	+	18.16	4.73e-39	1.23e-35
regulation of cell cycle (GO:0051726)	935	64	8.23	+	7.77	5.89e-38	1.32e-34
organelle fission (GO:0048285)	297	43	2.61	+	16.44	2.05e-37	4e-34
chromosome segregation (GO:0007059)	256	41	2.25	+	18.19	3.02e-37	5.24e-34
nuclear chromosome segregation (GO:0098813)	203	36	1.79	+	20.14	4.21e-34	6.58e-31
regulation of cell cycle process (GO:0010564)	578	49	5.09	+	9.63	1.21e-32	1.71e-29
mitotic nuclear division (GO:0140014)	137	31	1.21	+	25.7	2.81e-32	3.66e-29
sister chromatid segregation (GO:0000819)	125	30	1.1	+	27.26	6.45e-32	7.2e-29
chromosome organization (GO:0051276)	898	57	7.91	+	7.21	6.4e-32	7.69e-29
regulation of mitotic cell cycle (GO:0007346)	492	43	4.33	+	9.93	4.49e-29	4.68e-26
mitotic sister chromatid segregation (GO:0000070)	98	26	0.86	+	30.13	1e-28	9.8e-26
positive regulation of cell cycle (GO:0045787)	355	34	3.13	+	10.88	3.39e-24	3.12e-21
organelle organization (GO:0006996)	2969	83	26.14	+	3.18	3.09e-23	2.68e-20
cellular process (GO:0009987)	13825	182	121.72	+	1.5	7.02e-23	5.78e-20
regulation of chromosome segregation (GO:0051983)	102	21	0.9	+	23.38	2.2e-21	1.72e-18
positive regulation of cell cycle process (GO:0090068)	242	27	2.13	+	12.67	6.4e-21	4.76e-18
regulation of mitotic nuclear division (GO:0007088)	172	24	1.51	+	15.85	9.54e-21	6.78e-18
regulation of nuclear division (GO:0051783)	202	25	1.78	+	14.06	2e-20	1.36e-17
DNA metabolic process (GO:0006259)	654	38	5.76	+	6.6	7.47e-20	4.87e-17
regulation of mitotic cell cycle phase transition (GO:1901990)	249	26	2.19	+	11.86	1.61e-19	1.01e-16
cellular component organization (GO:0016043)	5055	103	44.51	+	2.31	2.64e-19	1.59e-16
cellular component organization or biogenesis (GO:0071840)	5232	103	46.06	+	2.24	2.58e-18	1.44e-15
regulation of cell cycle phase transition (GO:1901987)	281	26	2.47	+	10.51	2.54e-18	1.47e-15
microtubule cytoskeleton organization (GO:0000226)	464	31	4.09	+	7.59	6.85e-18	3.69e-15
spindle organization (GO:0007051)	131	19	1.15	+	16.47	6.37e-17	3.32e-14
cellular response to DNA damage stimulus (GO:0006974)	645	34	5.68	+	5.99	1.36e-16	6.84e-14
meiotic cell cycle process (GO:1903046)	165	20	1.45	+	13.77	2.2e-16	1.07e-13
microtubule-based process (GO:0007017)	641	33	5.64	+	5.85	7.69e-16	3.64e-13
meiotic cell cycle (GO:0051321)	277	23	2.44	+	9.43	2.25e-15	1.03e-12
microtubule cytoskeleton organization involved in mitosis (GO:1902850)	96	16	0.85	+	18.93	2.79e-15	1.25e-12
meiotic nuclear division (GO:0140013)	148	18	1.3	+	13.81	6.99e-15	3.03e-12
DNA replication (GO:0006260)	169	18	1.49	+	12.1	5.68e-14	2.34e-11
negative regulation of cell cycle (GO:0045786)	400	25	3.52	+	7.1	5.68e-14	2.4e-11
regulation of sister chromatid segregation (GO:0033045)	81	14	0.71	+	19.63	1.03e-13	4.11e-11
DNA conformation change (GO:0071103)	178	18	1.57	+	11.49	1.29e-13	5.03e-11
regulation of organelle organization (GO:0033043)	1218	41	10.72	+	3.82	1.8e-13	6.87e-11
mitotic spindle organization (GO:0007052)	71	13	0.63	+	20.8	4.15e-13	1.55e-10
DNA packaging (GO:0006323)	138	16	1.21	+	13.17	4.55e-13	1.65e-10
DNA repair (GO:0006281)	409	24	3.6	+	6.66	6.76e-13	2.35e-10
regulation of mitotic sister chromatid separation (GO:0010965)	56	12	0.49	+	24.34	6.61e-13	2.35e-10
regulation of chromosome separation (GO:1905818)	62	12	0.55	+	21.98	1.9e-12	6.47e-10
nucleic acid metabolic process (GO:0090304)	1765	48	15.54	+	3.09	2.13e-12	7.1e-10
positive regulation of mitotic cell cycle (GO:0045931)	160	16	1.41	+	11.36	3.62e-12	1.18e-09
regulation of mitotic sister chromatid segregation (GO:0033047)	67	12	0.59	+	20.34	4.28e-12	1.36e-09
positive regulation of cell cycle phase transition (GO:1901989)	90	13	0.79	+	16.41	6.15e-12	1.92e-09
metaphase plate congression (GO:0051310)	52	11	0.46	+	24.03	7e-12	2.15e-09
regulation of chromosome organization (GO:0033044)	339	21	2.98	+	7.04	7.78e-12	2.34e-09
cytoskeleton organization (GO:0007010)	1018	35	8.96	+	3.91	8.03e-12	2.37e-09
regulation of DNA metabolic process (GO:0051052)	422	23	3.72	+	6.19	8.77e-12	2.54e-09
cellular response to stress (GO:0033554)	1381	41	12.16	+	3.37	8.95e-12	2.54e-09
cell cycle checkpoint (GO:0000075)	149	15	1.31	+	11.43	1.6e-11	4.47e-09
regulation of cytokinesis (GO:0032465)	79	12	0.7	+	17.25	2.41e-11	6.6e-09
organic cyclic compound metabolic process (GO:1901360)	2675	59	23.55	+	2.51	2.5e-11	6.73e-09
cell cycle phase transition (GO:0044770)	128	14	1.13	+	12.42	2.81e-11	7.46e-09
mitotic cytokinesis (GO:0000281)	66	11	0.58	+	18.93	6.83e-11	1.78e-08
cytoskeleton-dependent cytokinesis (GO:0061640)	89	12	0.78	+	15.31	8.42e-11	2.16e-08
heterocycle metabolic process (GO:0046483)	2416	54	21.27	+	2.54	1.04e-10	2.63e-08
cellular macromolecule metabolic process (GO:0044260)	3944	73	34.72	+	2.1	1.13e-10	2.81e-08
establishment of chromosome localization (GO:0051303)	70	11	0.62	+	17.85	1.2e-10	2.89e-08
cytokinesis (GO:0000910)	92	12	0.81	+	14.81	1.19e-10	2.92e-08
regulation of mitotic metaphase/anaphase transition (GO:0030071)	51	10	0.45	+	22.27	1.25e-10	2.96e-08
chromosome localization (GO:0050000)	71	11	0.63	+	17.6	1.38e-10	3.22e-08
nucleobase-containing compound metabolic process (GO:0006139)	2286	52	20.13	+	2.58	1.41e-10	3.23e-08
mitotic cell cycle phase transition (GO:0044772)	119	13	1.05	+	12.41	1.48e-10	3.36e-08
regulation of cell cycle G2/M phase transition (GO:1902749)	96	12	0.85	+	14.2	1.87e-10	4.17e-08
regulation of metaphase/anaphase transition of cell cycle (GO:1902099)	54	10	0.48	+	21.03	2.05e-10	4.51e-08
negative regulation of mitotic cell cycle (GO:0045930)	217	16	1.91	+	8.37	2.49e-10	5.41e-08
centromere complex assembly (GO:0034508)	24	8	0.21	+	37.86	2.56e-10	5.49e-08
positive regulation of mitotic cell cycle phase transition (GO:1901992)	76	11	0.67	+	16.44	2.65e-10	5.61e-08
spindle assembly (GO:0051225)	77	11	0.68	+	16.23	3.01e-10	6.27e-08
cellular aromatic compound metabolic process (GO:0006725)	2481	54	21.84	+	2.47	3.32e-10	6.83e-08
mitotic metaphase plate congression (GO:0007080)	41	9	0.36	+	24.93	4.49e-10	9.13e-08
sister chromatid cohesion (GO:0007062)	42	9	0.37	+	24.34	5.42e-10	1.09e-07
negative regulation of cell cycle phase transition (GO:1901988)	141	13	1.24	+	10.47	1.02e-09	2.02e-07
positive regulation of cell cycle G2/M phase transition (GO:1902751)	30	8	0.26	+	30.29	1.14e-09	2.23e-07
negative regulation of cell cycle process (GO:0010948)	207	15	1.82	+	8.23	1.15e-09	2.23e-07
mitotic cell cycle checkpoint (GO:0007093)	115	12	1.01	+	11.85	1.25e-09	2.38e-07
meiotic chromosome segregation (GO:0045132)	94	11	0.83	+	13.29	2.06e-09	3.88e-07
negative regulation of mitotic cell cycle phase transition (GO:1901991)	124	12	1.09	+	10.99	2.75e-09	5.11e-07
regulation of cell division (GO:0051302)	156	13	1.37	+	9.47	3.19e-09	5.87e-07
female meiotic nuclear division (GO:0007143)	35	8	0.31	+	25.96	3.26e-09	5.92e-07
macromolecule metabolic process (GO:0043170)	5023	81	44.22	+	1.83	5.37e-09	9.65e-07
cellular metabolic process (GO:0044237)	6260	94	55.11	+	1.71	5.54e-09	9.84e-07
regulation of microtubule cytoskeleton organization (GO:0070507)	198	14	1.74	+	8.03	5.65e-09	9.92e-07
mitotic spindle assembly (GO:0090307)	38	8	0.33	+	23.91	5.73e-09	9.95e-07
nitrogen compound metabolic process (GO:0006807)	5788	89	50.96	+	1.75	6.23e-09	1.07e-06
regulation of G2/M transition of mitotic cell cycle (GO:0010389)	80	10	0.7	+	14.2	6.36e-09	1.08e-06
regulation of attachment of spindle microtubules to kinetochore (GO:0051988)	12	6	0.11	+	56.79	6.96e-09	1.17e-06
chromosome condensation (GO:0030261)	40	8	0.35	+	22.72	8.16e-09	1.36e-06
negative regulation of mitotic metaphase/anaphase transition (GO:0045841)	27	7	0.24	+	29.45	1.53e-08	2.49e-06
positive regulation of G2/M transition of mitotic cell cycle (GO:0010971)	27	7	0.24	+	29.45	1.53e-08	2.51e-06
negative regulation of mitotic sister chromatid separation (GO:2000816)	28	7	0.25	+	28.4	1.89e-08	3.05e-06
regulation of cellular process (GO:0050794)	10416	131	91.7	+	1.43	2.14e-08	3.41e-06
regulation of biological process (GO:0050789)	11103	137	97.75	+	1.4	2.19e-08	3.47e-06
establishment of organelle localization (GO:0051656)	346	17	3.05	+	5.58	2.24e-08	3.5e-06
negative regulation of metaphase/anaphase transition of cell cycle (GO:1902100)	29	7	0.26	+	27.42	2.33e-08	3.61e-06
regulation of cyclin-dependent protein serine/threonine kinase activity (GO:0000079)	69	9	0.61	+	14.81	2.65e-08	3.99e-06
primary metabolic process (GO:0044238)	6329	93	55.72	+	1.67	2.65e-08	4.02e-06
regulation of transferase activity (GO:0051338)	821	26	7.23	+	3.6	2.64e-08	4.04e-06
negative regulation of chromosome separation (GO:1905819)	30	7	0.26	+	26.5	2.86e-08	4.26e-06
organic substance metabolic process (GO:0071704)	6678	96	58.79	+	1.63	3.05e-08	4.5e-06
negative regulation of mitotic sister chromatid segregation (GO:0033048)	31	7	0.27	+	25.65	3.48e-08	5.08e-06
regulation of microtubule-based process (GO:0032886)	232	14	2.04	+	6.85	3.72e-08	5.39e-06
regulation of cyclin-dependent protein kinase activity (GO:1904029)	73	9	0.64	+	14	4.13e-08	5.93e-06
negative regulation of chromosome organization (GO:2001251)	129	11	1.14	+	9.69	4.3e-08	6.11e-06
organelle localization (GO:0051640)	461	19	4.06	+	4.68	4.76e-08	6.7e-06
protein localization to chromosome, centromeric region (GO:0071459)	18	6	0.16	+	37.86	4.83e-08	6.75e-06
positive regulation of cytokinesis (GO:0032467)	33	7	0.29	+	24.09	5.06e-08	6.94e-06
negative regulation of sister chromatid segregation (GO:0033046)	33	7	0.29	+	24.09	5.06e-08	7e-06
cellular nitrogen compound metabolic process (GO:0034641)	2878	54	25.34	+	2.13	5.28e-08	7.17e-06
regulation of response to DNA damage stimulus (GO:2001020)	201	13	1.77	+	7.35	5.4e-08	7.28e-06
cell proliferation (GO:0008283)	571	21	5.03	+	4.18	5.87e-08	7.84e-06
attachment of spindle microtubules to kinetochore (GO:0008608)	19	6	0.17	+	35.87	6.31e-08	8.3e-06
meiosis I (GO:0007127)	104	10	0.92	+	10.92	6.31e-08	8.36e-06
protein phosphorylation (GO:0006468)	744	24	6.55	+	3.66	6.83e-08	8.9e-06
meiosis I cell cycle process (GO:0061982)	107	10	0.94	+	10.62	8.09e-08	1.05e-05
negative regulation of chromosome segregation (GO:0051985)	36	7	0.32	+	22.09	8.56e-08	1.1e-05
regulation of DNA replication (GO:0006275)	108	10	0.95	+	10.52	8.77e-08	1.11e-05
G protein-coupled receptor signaling pathway (GO:0007186)	1821	0	16.03	-	< 0.01	1.03e-07	1.3e-05
biological regulation (GO:0065007)	11717	140	103.16	+	1.36	1.14e-07	1.42e-05
positive regulation of transferase activity (GO:0051347)	543	20	4.78	+	4.18	1.21e-07	1.5e-05
protein localization to chromosome (GO:0034502)	61	8	0.54	+	14.9	1.55e-07	1.9e-05
positive regulation of cellular process (GO:0048522)	5222	79	45.98	+	1.72	1.8e-07	2.19e-05
positive regulation of biological process (GO:0048518)	5893	86	51.88	+	1.66	2.16e-07	2.62e-05
negative regulation of mitotic nuclear division (GO:0045839)	42	7	0.37	+	18.93	2.18e-07	2.62e-05
DNA recombination (GO:0006310)	191	12	1.68	+	7.14	2.39e-07	2.86e-05
protein localization to cytoskeleton (GO:0044380)	43	7	0.38	+	18.49	2.52e-07	2.87e-05
spindle checkpoint (GO:0031577)	25	6	0.22	+	27.26	2.51e-07	2.89e-05
double-strand break repair (GO:0006302)	155	11	1.36	+	8.06	2.45e-07	2.91e-05
spindle assembly checkpoint (GO:0071173)	25	6	0.22	+	27.26	2.51e-07	2.91e-05
mitotic spindle checkpoint (GO:0071174)	25	6	0.22	+	27.26	2.51e-07	2.93e-05
mitotic spindle assembly checkpoint (GO:0007094)	25	6	0.22	+	27.26	2.51e-07	2.95e-05
positive regulation of DNA metabolic process (GO:0051054)	237	13	2.09	+	6.23	3.28e-07	3.71e-05
cellular component assembly (GO:0022607)	2146	43	18.89	+	2.28	3.31e-07	3.73e-05
negative regulation of cellular process (GO:0048523)	4443	70	39.12	+	1.79	3.52e-07	3.94e-05
female gamete generation (GO:0007292)	128	10	1.13	+	8.87	3.83e-07	4.24e-05
peptidyl-serine phosphorylation (GO:0018105)	163	11	1.44	+	7.67	3.94e-07	4.34e-05
metabolic process (GO:0008152)	7138	97	62.84	+	1.54	4.77e-07	5.21e-05
regulation of cellular component organization (GO:0051128)	2498	47	21.99	+	2.14	5.9e-07	6.41e-05
DNA-dependent DNA replication (GO:0006261)	104	9	0.92	+	9.83	6.68e-07	7.2e-05
mitotic spindle elongation (GO:0000022)	5	4	0.04	+	90.87	6.85e-07	7.29e-05
mitotic spindle midzone assembly (GO:0051256)	5	4	0.04	+	90.87	6.85e-07	7.34e-05
centrosome cycle (GO:0007098)	76	8	0.67	+	11.96	7.21e-07	7.62e-05
negative regulation of nuclear division (GO:0051784)	52	7	0.46	+	15.29	8.05e-07	8.45e-05
mitotic sister chromatid cohesion (GO:0007064)	16	5	0.14	+	35.49	8.74e-07	9.11e-05
regulation of DNA repair (GO:0006282)	110	9	0.97	+	9.29	1.03e-06	0.000107
phosphorylation (GO:0016310)	1000	26	8.8	+	2.95	1.07e-06	0.00011
kinetochore organization (GO:0051383)	17	5	0.15	+	33.41	1.12e-06	0.000115
spindle elongation (GO:0051231)	6	4	0.05	+	75.72	1.13e-06	0.000115
regulation of cellular metabolic process (GO:0031323)	5254	77	46.26	+	1.66	1.17e-06	0.000118
regulation of nucleobase-containing compound metabolic process (GO:0019219)	3258	55	28.68	+	1.92	1.34e-06	0.000134
cytokinetic process (GO:0032506)	35	6	0.31	+	19.47	1.43e-06	0.000142
peptidyl-serine modification (GO:0018209)	189	11	1.66	+	6.61	1.56e-06	0.000155
regulation of nitrogen compound metabolic process (GO:0051171)	4981	74	43.85	+	1.69	1.69e-06	0.000166
spindle midzone assembly (GO:0051255)	7	4	0.06	+	64.9	1.77e-06	0.000173
regulation of cytoskeleton organization (GO:0051493)	534	18	4.7	+	3.83	1.81e-06	0.000176
protein localization to microtubule cytoskeleton (GO:0072698)	37	6	0.33	+	18.42	1.91e-06	0.000183
cellular component biogenesis (GO:0044085)	2355	44	20.73	+	2.12	1.9e-06	0.000183
regulation of protein kinase activity (GO:0045859)	656	20	5.78	+	3.46	2.11e-06	0.000201
regulation of primary metabolic process (GO:0080090)	5123	75	45.1	+	1.66	2.17e-06	0.000203
biological_process (GO:0008150)	20440	195	179.96	+	1.08	2.16e-06	0.000203
Unclassified (UNCLASSIFIED)	1822	1	16.04	-	0.06	2.16e-06	0.000205
microtubule organizing center organization (GO:0031023)	91	8	0.8	+	9.99	2.53e-06	0.000236
centromeric sister chromatid cohesion (GO:0070601)	8	4	0.07	+	56.79	2.64e-06	0.000243
female meiosis I (GO:0007144)	8	4	0.07	+	56.79	2.64e-06	0.000244
chromatin organization (GO:0006325)	611	19	5.38	+	3.53	2.91e-06	0.000266
protein-DNA complex assembly (GO:0065004)	127	9	1.12	+	8.05	3.15e-06	0.000285
regulation of metabolic process (GO:0019222)	5649	80	49.74	+	1.61	3.14e-06	0.000285
chromatin assembly (GO:0031497)	95	8	0.84	+	9.56	3.42e-06	0.000307
DNA replication initiation (GO:0006270)	23	5	0.2	+	24.69	4.02e-06	0.000359
protein-DNA complex subunit organization (GO:0071824)	169	10	1.49	+	6.72	4.1e-06	0.000364
DNA integrity checkpoint (GO:0031570)	99	8	0.87	+	9.18	4.55e-06	0.000402
biosynthetic process (GO:0009058)	2141	40	18.85	+	2.12	5.08e-06	0.000447
response to stress (GO:0006950)	3043	51	26.79	+	1.9	5.26e-06	0.000457
chromatin remodeling at centromere (GO:0031055)	10	4	0.09	+	45.43	5.26e-06	0.000459
negative regulation of biological process (GO:0048519)	4959	72	43.66	+	1.65	5.97e-06	0.000515
organic substance biosynthetic process (GO:1901576)	2076	39	18.28	+	2.13	6.31e-06	0.000542
attachment of mitotic spindle microtubules to kinetochore (GO:0051315)	11	4	0.1	+	41.3	7.12e-06	0.000605
cellular localization (GO:0051641)	1995	38	17.56	+	2.16	7.09e-06	0.000606
cellular macromolecule biosynthetic process (GO:0034645)	1190	27	10.48	+	2.58	7.86e-06	0.000664
regulation of kinase activity (GO:0043549)	721	20	6.35	+	3.15	8.26e-06	0.000694
macromolecule modification (GO:0043412)	2428	43	21.38	+	2.01	8.99e-06	0.000752
phosphate-containing compound metabolic process (GO:0006796)	1705	34	15.01	+	2.26	9.5e-06	0.00079
positive regulation of protein kinase activity (GO:0045860)	433	15	3.81	+	3.93	9.93e-06	0.000821
positive regulation of cell division (GO:0051781)	79	7	0.7	+	10.06	1.04e-05	0.000856
phosphorus metabolic process (GO:0006793)	1727	34	15.2	+	2.24	1.13e-05	0.000921
chromatin assembly or disassembly (GO:0006333)	113	8	0.99	+	8.04	1.13e-05	0.000926
cellular response to radiation (GO:0071478)	151	9	1.33	+	6.77	1.18e-05	0.00096
protein localization to kinetochore (GO:0034501)	13	4	0.11	+	34.95	1.23e-05	0.000987
macromolecule biosynthetic process (GO:0009059)	1222	27	10.76	+	2.51	1.25e-05	0.001
reproduction (GO:0000003)	1347	29	11.86	+	2.45	1.33e-05	0.00105
regulation of macromolecule metabolic process (GO:0060255)	5194	73	45.73	+	1.6	1.33e-05	0.00105
positive regulation of nitrogen compound metabolic process (GO:0051173)	2984	49	26.27	+	1.87	1.32e-05	0.00105
reproductive process (GO:0022414)	1346	29	11.85	+	2.45	1.32e-05	0.00105
negative regulation of nucleobase-containing compound metabolic process (GO:0045934)	1351	29	11.89	+	2.44	1.36e-05	0.00107
cellular biosynthetic process (GO:0044249)	1985	37	17.48	+	2.12	1.38e-05	0.00107
regulation of meiotic cell cycle (GO:0051445)	55	6	0.48	+	12.39	1.52e-05	0.00118
mitotic chromosome condensation (GO:0007076)	14	4	0.12	+	32.45	1.56e-05	0.0012
G2 DNA damage checkpoint (GO:0031572)	32	5	0.28	+	17.75	1.67e-05	0.00127
regulation of cell cycle checkpoint (GO:1901976)	32	5	0.28	+	17.75	1.67e-05	0.00128
positive regulation of cellular metabolic process (GO:0031325)	3118	50	27.45	+	1.82	1.97e-05	0.00148
meiotic spindle organization (GO:0000212)	15	4	0.13	+	30.29	1.97e-05	0.00149
organelle assembly (GO:0070925)	639	18	5.63	+	3.2	1.96e-05	0.00149
DNA damage checkpoint (GO:0000077)	89	7	0.78	+	8.93	2.14e-05	0.0016
positive regulation of metabolic process (GO:0009893)	3382	53	29.78	+	1.78	2.22e-05	0.00165
protein modification process (GO:0036211)	2257	40	19.87	+	2.01	2.33e-05	0.00172
cellular protein modification process (GO:0006464)	2257	40	19.87	+	2.01	2.33e-05	0.00173
positive regulation of kinase activity (GO:0033674)	470	15	4.14	+	3.62	2.51e-05	0.00184
DNA replication-independent nucleosome assembly (GO:0006336)	17	4	0.15	+	26.73	3e-05	0.00219
assembly of actomyosin apparatus involved in cytokinesis (GO:0000912)	5	3	0.04	+	68.15	3.55e-05	0.00255
actomyosin contractile ring assembly (GO:0000915)	5	3	0.04	+	68.15	3.55e-05	0.00256
meiotic sister chromatid cohesion, centromeric (GO:0051754)	5	3	0.04	+	68.15	3.55e-05	0.00257
regulation of DNA recombination (GO:0000018)	97	7	0.85	+	8.2	3.6e-05	0.00257
actomyosin contractile ring organization (GO:0044837)	5	3	0.04	+	68.15	3.55e-05	0.00258
DNA replication-independent nucleosome organization (GO:0034724)	18	4	0.16	+	25.24	3.64e-05	0.00259
sensory perception of chemical stimulus (GO:0007606)	1197	0	10.54	-	< 0.01	3.77e-05	0.00267
regulation of double-strand break repair via homologous recombination (GO:0010569)	39	5	0.34	+	14.56	3.96e-05	0.00278
regulation of double-strand break repair (GO:2000779)	66	6	0.58	+	10.33	3.96e-05	0.00279
positive regulation of macromolecule metabolic process (GO:0010604)	3115	49	27.43	+	1.79	4.64e-05	0.00324
regulation of spindle organization (GO:0090224)	41	5	0.36	+	13.85	4.93e-05	0.00343
metaphase/anaphase transition of cell cycle (GO:0044784)	6	3	0.05	+	56.79	5.29e-05	0.00364
metaphase/anaphase transition of mitotic cell cycle (GO:0007091)	6	3	0.05	+	56.79	5.29e-05	0.00366
system process (GO:0003008)	2493	6	21.95	-	0.27	5.34e-05	0.00366
chromosome organization involved in meiotic cell cycle (GO:0070192)	71	6	0.63	+	9.6	5.8e-05	0.00396
spindle localization (GO:0051653)	43	5	0.38	+	13.21	6.07e-05	0.00411
positive regulation of DNA replication (GO:0045740)	43	5	0.38	+	13.21	6.07e-05	0.00413
regulation of cellular response to stress (GO:0080135)	639	17	5.63	+	3.02	6.69e-05	0.00451
oocyte maturation (GO:0001556)	22	4	0.19	+	20.65	7.24e-05	0.00486
CENP-A containing chromatin organization (GO:0061641)	7	3	0.06	+	48.68	7.51e-05	0.00495
centrosome separation (GO:0051299)	7	3	0.06	+	48.68	7.51e-05	0.00498
spindle assembly involved in meiosis (GO:0090306)	7	3	0.06	+	48.68	7.51e-05	0.005
CENP-A containing nucleosome assembly (GO:0034080)	7	3	0.06	+	48.68	7.51e-05	0.00502
regulation of cellular biosynthetic process (GO:0031326)	3367	51	29.64	+	1.72	8.26e-05	0.00543
protein localization to microtubule organizing center (GO:1905508)	23	4	0.2	+	19.75	8.44e-05	0.00547
protein localization to centrosome (GO:0071539)	23	4	0.2	+	19.75	8.44e-05	0.0055
sensory perception of smell (GO:0007608)	1099	0	9.68	-	< 0.01	8.51e-05	0.0055
positive regulation of cyclin-dependent protein serine/threonine kinase activity (GO:0045737)	23	4	0.2	+	19.75	8.44e-05	0.00552
protein localization to organelle (GO:0033365)	594	16	5.23	+	3.06	9.57e-05	0.00616
histone exchange (GO:0043486)	24	4	0.21	+	18.93	9.78e-05	0.00626
female meiosis chromosome segregation (GO:0016321)	8	3	0.07	+	42.59	0.000103	0.00655
chromatin remodeling (GO:0006338)	116	7	1.02	+	6.85	0.000105	0.00666
regulation of cellular macromolecule biosynthetic process (GO:2000112)	3130	48	27.56	+	1.74	0.000116	0.00733
sensory perception (GO:0007600)	1581	2	13.92	-	0.14	0.00012	0.00757
nervous system process (GO:0050877)	2011	4	17.71	-	0.23	0.000129	0.00809
positive regulation of cyclin-dependent protein kinase activity (GO:1904031)	26	4	0.23	+	17.47	0.000129	0.00811
double-strand break repair via homologous recombination (GO:0000724)	84	6	0.74	+	8.11	0.000139	0.0086
negative regulation of cell cycle G2/M phase transition (GO:1902750)	52	5	0.46	+	10.92	0.000139	0.00861
recombinational repair (GO:0000725)	84	6	0.74	+	8.11	0.000139	0.00864
regulation of biosynthetic process (GO:0009889)	3436	51	30.25	+	1.69	0.000143	0.00883
negative regulation of organelle organization (GO:0010639)	372	12	3.28	+	3.66	0.000149	0.00916
regulation of reproductive process (GO:2000241)	167	8	1.47	+	5.44	0.000156	0.00955
peptidyl-amino acid modification (GO:0018193)	691	17	6.08	+	2.79	0.000167	0.0102
meiotic sister chromatid cohesion (GO:0051177)	10	3	0.09	+	34.07	0.000176	0.0106
meiotic sister chromatid segregation (GO:0045144)	10	3	0.09	+	34.07	0.000176	0.0106
signal transduction involved in cell cycle checkpoint (GO:0072395)	29	4	0.26	+	15.67	0.000189	0.0113
signal transduction involved in DNA integrity checkpoint (GO:0072401)	29	4	0.26	+	15.67	0.000189	0.0113
negative regulation of cellular macromolecule biosynthetic process (GO:2000113)	1321	26	11.63	+	2.24	0.000191	0.0114
signal transduction involved in DNA damage checkpoint (GO:0072422)	29	4	0.26	+	15.67	0.000189	0.0114
positive regulation of organelle organization (GO:0010638)	568	15	5	+	3	0.000195	0.0116
regulation of macromolecule biosynthetic process (GO:0010556)	3216	48	28.31	+	1.7	0.000214	0.0126
negative regulation of macromolecule biosynthetic process (GO:0010558)	1353	26	11.91	+	2.18	0.000229	0.0134
positive regulation of catalytic activity (GO:0043085)	1044	22	9.19	+	2.39	0.000235	0.0137
negative regulation of RNA metabolic process (GO:0051253)	1219	24	10.73	+	2.24	0.000237	0.0139
signal transduction in response to DNA damage (GO:0042770)	59	5	0.52	+	9.63	0.000242	0.014
response to radiation (GO:0009314)	393	12	3.46	+	3.47	0.000244	0.0141
meiosis II cell cycle process (GO:0061983)	12	3	0.11	+	28.4	0.000276	0.0157
kinetochore assembly (GO:0051382)	12	3	0.11	+	28.4	0.000276	0.0158
protein-containing complex subunit organization (GO:0043933)	1510	28	13.29	+	2.11	0.000278	0.0158
regulation of centrosome cycle (GO:0046605)	61	5	0.54	+	9.31	0.000279	0.0158
meiosis II (GO:0007135)	12	3	0.11	+	28.4	0.000276	0.0158
signal transduction involved in G2 DNA damage checkpoint (GO:0072425)	12	3	0.11	+	28.4	0.000276	0.0159
chromosome separation (GO:0051304)	33	4	0.29	+	13.77	0.000297	0.0167
regulation of protein phosphorylation (GO:0001932)	1392	26	12.26	+	2.12	0.000309	0.0174
cellular response to ionizing radiation (GO:0071479)	63	5	0.55	+	9.01	0.000321	0.018
negative regulation of meiotic nuclear division (GO:0045835)	13	3	0.11	+	26.21	0.000337	0.0188
cellular response to environmental stimulus (GO:0104004)	240	9	2.11	+	4.26	0.000355	0.0197
cellular response to abiotic stimulus (GO:0071214)	240	9	2.11	+	4.26	0.000355	0.0197
negative regulation of cellular biosynthetic process (GO:0031327)	1409	26	12.41	+	2.1	0.000359	0.0198
regulation of meiotic nuclear division (GO:0040020)	35	4	0.31	+	12.98	0.000364	0.0201
cellular process involved in reproduction in multicellular organism (GO:0022412)	414	12	3.64	+	3.29	0.000385	0.0211
regulation of mitotic spindle checkpoint (GO:1903504)	14	3	0.12	+	24.34	0.000407	0.0219
G2/M transition of mitotic cell cycle (GO:0000086)	36	4	0.32	+	12.62	0.000402	0.022
regulation of spindle checkpoint (GO:0090231)	14	3	0.12	+	24.34	0.000407	0.022
regulation of mitotic cell cycle spindle assembly checkpoint (GO:0090266)	14	3	0.12	+	24.34	0.000407	0.0221
regulation of exit from mitosis (GO:0007096)	14	3	0.12	+	24.34	0.000407	0.0222
positive regulation of cellular protein localization (GO:1903829)	301	10	2.65	+	3.77	0.000426	0.0229
regulation of mitotic spindle organization (GO:0060236)	37	4	0.33	+	12.28	0.000443	0.0237
DNA clamp unloading (GO:0090618)	2	2	0.02	+	> 100	0.000449	0.0239
spindle assembly involved in female meiosis I (GO:0007057)	2	2	0.02	+	> 100	0.000449	0.024
regulation of protein serine/threonine kinase activity (GO:0071900)	423	12	3.72	+	3.22	0.000463	0.0246
negative regulation of DNA metabolic process (GO:0051053)	150	7	1.32	+	5.3	0.000469	0.0248
negative regulation of response to DNA damage stimulus (GO:2001021)	69	5	0.61	+	8.23	0.000476	0.025
ATP-dependent chromatin remodeling (GO:0043044)	38	4	0.33	+	11.96	0.000486	0.0251
cortical actin cytoskeleton organization (GO:0030866)	38	4	0.33	+	11.96	0.000486	0.0252
establishment of spindle localization (GO:0051293)	38	4	0.33	+	11.96	0.000486	0.0252
oocyte development (GO:0048599)	38	4	0.33	+	11.96	0.000486	0.0253
cell cycle G2/M phase transition (GO:0044839)	38	4	0.33	+	11.96	0.000486	0.0254
negative regulation of double-strand break repair via homologous recombination (GO:2000042)	15	3	0.13	+	22.72	0.000485	0.0254
regulation of phosphorylation (GO:0042325)	1509	27	13.29	+	2.03	0.000505	0.026
negative regulation of transcription, DNA-templated (GO:0045892)	1131	22	9.96	+	2.21	0.000518	0.0265
negative regulation of nucleic acid-templated transcription (GO:1903507)	1134	22	9.98	+	2.2	0.000534	0.0273
negative regulation of RNA biosynthetic process (GO:1902679)	1135	22	9.99	+	2.2	0.00054	0.0274
peptidyl-threonine phosphorylation (GO:0018107)	71	5	0.63	+	8	0.000538	0.0274
regulation of phosphate metabolic process (GO:0019220)	1669	29	14.69	+	1.97	0.000544	0.0275
regulation of phosphorus metabolic process (GO:0051174)	1670	29	14.7	+	1.97	0.000546	0.0276
positive regulation of nuclear division (GO:0051785)	73	5	0.64	+	7.78	0.000606	0.0305
negative regulation of biosynthetic process (GO:0009890)	1445	26	12.72	+	2.04	0.000653	0.0327
negative regulation of cellular metabolic process (GO:0031324)	2371	37	20.87	+	1.77	0.000661	0.033
nucleosome organization (GO:0034728)	115	6	1.01	+	5.93	0.000685	0.0341
oocyte differentiation (GO:0009994)	42	4	0.37	+	10.82	0.000689	0.0342
neuroblast migration (GO:0097402)	3	2	0.03	+	75.72	0.000745	0.0365
AV node cell to bundle of His cell communication by electrical coupling (GO:0086053)	3	2	0.03	+	75.72	0.000745	0.0366
spindle assembly involved in female meiosis (GO:0007056)	3	2	0.03	+	75.72	0.000745	0.0367
regulation of cytokinetic process (GO:0032954)	3	2	0.03	+	75.72	0.000745	0.0369
nucleosome assembly (GO:0006334)	77	5	0.68	+	7.38	0.000762	0.0372
peptidyl-threonine modification (GO:0018210)	79	5	0.7	+	7.19	0.00085	0.0414
regulation of response to stress (GO:0080134)	1244	23	10.95	+	2.1	0.000855	0.0415
negative regulation of meiotic cell cycle (GO:0051447)	19	3	0.17	+	17.93	0.000892	0.0432
oogenesis (GO:0048477)	80	5	0.7	+	7.1	0.000897	0.0433
cortical cytoskeleton organization (GO:0030865)	46	4	0.4	+	9.88	0.000947	0.0455
positive regulation of phosphorylation (GO:0042327)	1030	20	9.07	+	2.21	0.000983	0.0472
response to ionizing radiation (GO:0010212)	125	6	1.1	+	5.45	0.00104	0.0496

## Sheet: 86 common p53 targets
Analysis Type:	PANTHER Overrepresentation Test (Released 20181113)
Annotation Version and Release Date:	GO Ontology database Released 2018-11-15
Analyzed List:	Client Text Box Input (Homo sapiens)
Reference List:	Homo sapiens (all genes in database)
Test Type:	FISHER
Correction:	FDR
GO biological process complete	Homo sapiens - REFLIST (21042)	Client Text Box Input (87)	Client Text Box Input (expected)	Client Text Box Input (over/under)	Client Text Box Input (fold Enrichment)	Client Text Box Input (raw P-value)	Client Text Box Input (FDR)
signal transduction by p53 class mediator (GO:0072331)	120	18	0.5	+	36.28	1.96e-22	3.09e-18
DNA damage response, signal transduction by p53 class mediator (GO:0030330)	80	13	0.33	+	39.3	7.64e-17	6.03e-13
signal transduction in response to DNA damage (GO:0042770)	105	13	0.43	+	29.94	1.89e-15	9.94e-12
intrinsic apoptotic signaling pathway (GO:0097193)	152	14	0.63	+	22.28	6.45e-15	2.55e-11
G1 DNA damage checkpoint (GO:0044783)	67	11	0.28	+	39.71	1.86e-14	4.2e-11
mitotic G1 DNA damage checkpoint (GO:0031571)	66	11	0.27	+	40.31	1.61e-14	4.23e-11
mitotic G1/S transition checkpoint (GO:0044819)	66	11	0.27	+	40.31	1.61e-14	5.07e-11
apoptotic signaling pathway (GO:0097190)	281	16	1.16	+	13.77	7.49e-14	1.48e-10
intracellular signal transduction involved in G1 DNA damage checkpoint (GO:1902400)	59	10	0.24	+	40.99	2.29e-13	2.41e-10
apoptotic process (GO:0006915)	906	24	3.75	+	6.41	2.54e-13	2.51e-10
signal transduction involved in mitotic DNA damage checkpoint (GO:1902402)	59	10	0.24	+	40.99	2.29e-13	2.59e-10
cell death (GO:0008219)	1073	26	4.44	+	5.86	1.51e-13	2.66e-10
signal transduction involved in mitotic DNA integrity checkpoint (GO:1902403)	59	10	0.24	+	40.99	2.29e-13	2.78e-10
signal transduction involved in mitotic cell cycle checkpoint (GO:0072413)	59	10	0.24	+	40.99	2.29e-13	3.02e-10
DNA damage response, signal transduction by p53 class mediator resulting in cell cycle arrest (GO:0006977)	58	10	0.24	+	41.7	1.97e-13	3.11e-10
signal transduction involved in mitotic G1 DNA damage checkpoint (GO:0072431)	59	10	0.24	+	40.99	2.29e-13	3.29e-10
negative regulation of cell cycle (GO:0045786)	534	19	2.21	+	8.61	8.57e-13	7.12e-10
negative regulation of G1/S transition of mitotic cell cycle (GO:2000134)	98	11	0.41	+	27.15	8.3e-13	7.28e-10
mitotic DNA damage checkpoint (GO:0044773)	98	11	0.41	+	27.15	8.3e-13	7.71e-10
negative regulation of cell cycle process (GO:0010948)	278	15	1.15	+	13.05	1.01e-12	8e-10
regulation of apoptotic process (GO:0042981)	1511	29	6.25	+	4.64	1.29e-12	9.27e-10
negative regulation of cell cycle G1/S phase transition (GO:1902807)	102	11	0.42	+	26.08	1.24e-12	9.33e-10
signal transduction involved in DNA integrity checkpoint (GO:0072401)	74	10	0.31	+	32.68	1.77e-12	1.12e-09
regulation of programmed cell death (GO:0043067)	1526	29	6.31	+	4.6	1.64e-12	1.13e-09
signal transduction involved in DNA damage checkpoint (GO:0072422)	74	10	0.31	+	32.68	1.77e-12	1.17e-09
mitotic DNA integrity checkpoint (GO:0044774)	107	11	0.44	+	24.86	2.01e-12	1.17e-09
regulation of catalytic activity (GO:0050790)	2305	35	9.53	+	3.67	2.11e-12	1.19e-09
signal transduction involved in cell cycle checkpoint (GO:0072395)	75	10	0.31	+	32.25	2e-12	1.22e-09
intrinsic apoptotic signaling pathway by p53 class mediator (GO:0072332)	50	9	0.21	+	43.54	2.36e-12	1.29e-09
cellular response to DNA damage stimulus (GO:0006974)	751	21	3.11	+	6.76	3.92e-12	2.06e-09
programmed cell death (GO:0012501)	1038	24	4.29	+	5.59	4.31e-12	2.19e-09
cellular response to stress (GO:0033554)	1610	29	6.66	+	4.36	6.03e-12	2.72e-09
positive regulation of cell cycle arrest (GO:0071158)	84	10	0.35	+	28.79	5.61e-12	2.77e-09
regulation of cell cycle G1/S phase transition (GO:1902806)	160	12	0.66	+	18.14	6.01e-12	2.79e-09
mitotic cell cycle checkpoint (GO:0007093)	160	12	0.66	+	18.14	6.01e-12	2.88e-09
regulation of cell death (GO:0010941)	1648	29	6.81	+	4.26	1.06e-11	4.64e-09
intracellular signal transduction (GO:0035556)	1663	29	6.88	+	4.22	1.32e-11	5.61e-09
regulation of molecular function (GO:0065009)	3222	40	13.32	+	3	1.47e-11	6.1e-09
DNA damage checkpoint (GO:0000077)	136	11	0.56	+	19.56	2.26e-11	9.13e-09
regulation of G1/S transition of mitotic cell cycle (GO:2000045)	142	11	0.59	+	18.74	3.49e-11	1.38e-08
regulation of cellular protein metabolic process (GO:0032268)	2552	35	10.55	+	3.32	3.73e-11	1.44e-08
DNA integrity checkpoint (GO:0031570)	148	11	0.61	+	17.98	5.29e-11	1.99e-08
cell cycle checkpoint (GO:0000075)	200	12	0.83	+	14.51	6.98e-11	2.56e-08
regulation of cell cycle arrest (GO:0071156)	111	10	0.46	+	21.79	7.18e-11	2.58e-08
negative regulation of mitotic cell cycle (GO:0045930)	256	13	1.06	+	12.28	7.65e-11	2.68e-08
positive regulation of biological process (GO:0048518)	5995	54	24.79	+	2.18	9.14e-11	3.14e-08
response to abiotic stimulus (GO:0009628)	1105	23	4.57	+	5.03	1.04e-10	3.5e-08
negative regulation of mitotic cell cycle phase transition (GO:1901991)	165	11	0.68	+	16.12	1.58e-10	5.21e-08
positive regulation of cellular process (GO:0048522)	5274	50	21.81	+	2.29	1.62e-10	5.23e-08
positive regulation of proteolysis (GO:0045862)	344	14	1.42	+	9.84	2.21e-10	6.97e-08
regulation of protein metabolic process (GO:0051246)	2729	35	11.28	+	3.1	2.37e-10	7.35e-08
activation of cysteine-type endopeptidase activity involved in apoptotic process (GO:0006919)	89	9	0.37	+	24.46	2.6e-10	7.89e-08
regulation of cysteine-type endopeptidase activity (GO:2000116)	234	12	0.97	+	12.4	3.89e-10	1.16e-07
response to stress (GO:0006950)	3418	39	14.13	+	2.76	4.02e-10	1.17e-07
negative regulation of cell cycle phase transition (GO:1901988)	182	11	0.75	+	14.62	4.25e-10	1.22e-07
regulation of intracellular signal transduction (GO:1902531)	1842	28	7.62	+	3.68	7.61e-10	2.15e-07
positive regulation of cysteine-type endopeptidase activity (GO:2001056)	144	10	0.6	+	16.8	7.8e-10	2.16e-07
regulation of cell cycle (GO:0051726)	1137	22	4.7	+	4.68	1.11e-09	3.03e-07
regulation of apoptotic signaling pathway (GO:2001233)	394	14	1.63	+	8.59	1.21e-09	3.23e-07
regulation of cysteine-type endopeptidase activity involved in apoptotic process (GO:0043281)	211	11	0.87	+	12.61	1.87e-09	4.92e-07
signaling (GO:0023052)	5214	48	21.56	+	2.23	1.95e-09	5.05e-07
signal transduction (GO:0007165)	4895	46	20.24	+	2.27	2.49e-09	6.34e-07
positive regulation of cellular protein metabolic process (GO:0032270)	1552	25	6.42	+	3.9	2.59e-09	6.38e-07
positive regulation of cell death (GO:0010942)	672	17	2.78	+	6.12	2.58e-09	6.46e-07
positive regulation of endopeptidase activity (GO:0010950)	165	10	0.68	+	14.66	2.71e-09	6.58e-07
cellular response to stimulus (GO:0051716)	6482	54	26.8	+	2.01	2.97e-09	7.1e-07
response to stimulus (GO:0050896)	8290	62	34.28	+	1.81	3.14e-09	7.41e-07
cell communication (GO:0007154)	5334	48	22.05	+	2.18	3.63e-09	8.42e-07
positive regulation of cysteine-type endopeptidase activity involved in apoptotic process (GO:0043280)	127	9	0.53	+	17.14	4.87e-09	1.11e-06
positive regulation of apoptotic process (GO:0043065)	618	16	2.56	+	6.26	5.87e-09	1.32e-06
regulation of signal transduction by p53 class mediator (GO:1901796)	131	9	0.54	+	16.62	6.29e-09	1.38e-06
regulation of cell cycle process (GO:0010564)	714	17	2.95	+	5.76	6.23e-09	1.39e-06
positive regulation of programmed cell death (GO:0043068)	622	16	2.57	+	6.22	6.42e-09	1.39e-06
positive regulation of peptidase activity (GO:0010952)	183	10	0.76	+	13.22	6.96e-09	1.49e-06
regulation of hydrolase activity (GO:0051336)	1276	22	5.28	+	4.17	8.95e-09	1.88e-06
positive regulation of protein metabolic process (GO:0051247)	1654	25	6.84	+	3.66	9.21e-09	1.91e-06
regulation of signal transduction (GO:0009966)	3152	35	13.03	+	2.69	1.11e-08	2.28e-06
positive regulation of cell cycle (GO:0045787)	395	13	1.63	+	7.96	1.2e-08	2.44e-06
response to UV (GO:0009411)	142	9	0.59	+	15.33	1.22e-08	2.44e-06
regulation of cell cycle phase transition (GO:1901987)	400	13	1.65	+	7.86	1.39e-08	2.75e-06
regulation of cellular response to stress (GO:0080135)	664	16	2.75	+	5.83	1.57e-08	3.07e-06
response to oxygen levels (GO:0070482)	336	12	1.39	+	8.64	1.93e-08	3.72e-06
positive regulation of cellular metabolic process (GO:0031325)	3240	35	13.4	+	2.61	2.27e-08	4.32e-06
intrinsic apoptotic signaling pathway in response to DNA damage (GO:0008630)	69	7	0.29	+	24.54	2.73e-08	5.12e-06
regulation of intrinsic apoptotic signaling pathway (GO:2001242)	160	9	0.66	+	13.6	3.25e-08	6.04e-06
positive regulation of nitrogen compound metabolic process (GO:0051173)	3122	34	12.91	+	2.63	3.32e-08	6.09e-06
positive regulation of cell cycle process (GO:0090068)	285	11	1.18	+	9.34	3.69e-08	6.7e-06
response to radiation (GO:0009314)	437	13	1.81	+	7.19	3.82e-08	6.85e-06
regulation of cell communication (GO:0010646)	3508	36	14.5	+	2.48	4.87e-08	8.64e-06
regulation of signaling (GO:0023051)	3536	36	14.62	+	2.46	5.99e-08	1.05e-05
positive regulation of apoptotic signaling pathway (GO:2001235)	174	9	0.72	+	12.51	6.46e-08	1.12e-05
cellular response to UV (GO:0034644)	81	7	0.33	+	20.9	7.61e-08	1.31e-05
cell cycle (GO:0007049)	1320	21	5.46	+	3.85	8.15e-08	1.38e-05
positive regulation of signal transduction (GO:0009967)	1581	23	6.54	+	3.52	8.48e-08	1.42e-05
positive regulation of hydrolase activity (GO:0051345)	760	16	3.14	+	5.09	9.74e-08	1.62e-05
positive regulation of macromolecule metabolic process (GO:0010604)	3264	34	13.5	+	2.52	9.98e-08	1.64e-05
negative regulation of cell proliferation (GO:0008285)	680	15	2.81	+	5.34	1.44e-07	2.34e-05
regulation of endopeptidase activity (GO:0052548)	409	12	1.69	+	7.1	1.54e-07	2.49e-05
negative regulation of cellular process (GO:0048523)	4575	41	18.92	+	2.17	1.62e-07	2.58e-05
regulation of mitotic cell cycle (GO:0007346)	590	14	2.44	+	5.74	1.66e-07	2.62e-05
regulation of protein phosphorylation (GO:0001932)	1400	21	5.79	+	3.63	2.16e-07	3.37e-05
negative regulation of cell communication (GO:0010648)	1277	20	5.28	+	3.79	2.27e-07	3.52e-05
negative regulation of response to stimulus (GO:0048585)	1538	22	6.36	+	3.46	2.33e-07	3.57e-05
negative regulation of signaling (GO:0023057)	1281	20	5.3	+	3.78	2.39e-07	3.63e-05
regulation of proteolysis (GO:0030162)	710	15	2.94	+	5.11	2.47e-07	3.71e-05
response to ionizing radiation (GO:0010212)	147	8	0.61	+	13.16	2.5e-07	3.73e-05
intrinsic apoptotic signaling pathway in response to DNA damage by p53 class mediator (GO:0042771)	29	5	0.12	+	41.7	2.67e-07	3.94e-05
regulation of peptidase activity (GO:0052547)	434	12	1.79	+	6.69	2.86e-07	4.19e-05
positive regulation of metabolic process (GO:0009893)	3528	35	14.59	+	2.4	2.98e-07	4.31e-05
regulation of animal organ morphogenesis (GO:2000027)	211	9	0.87	+	10.32	3.1e-07	4.45e-05
negative regulation of signal transduction (GO:0009968)	1181	19	4.88	+	3.89	3.24e-07	4.61e-05
cell cycle process (GO:0022402)	959	17	3.97	+	4.29	4.04e-07	5.69e-05
regulation of mitotic cell cycle phase transition (GO:1901990)	365	11	1.51	+	7.29	4.09e-07	5.72e-05
positive regulation of cell communication (GO:0010647)	1736	23	7.18	+	3.2	4.43e-07	6.09e-05
regulation of cell proliferation (GO:0042127)	1597	22	6.6	+	3.33	4.4e-07	6.09e-05
regulation of apoptotic process involved in development (GO:1904748)	12	4	0.05	+	80.62	4.7e-07	6.34e-05
positive regulation of signaling (GO:0023056)	1744	23	7.21	+	3.19	4.8e-07	6.37e-05
regulation of cellular component organization (GO:0051128)	2488	28	10.29	+	2.72	4.78e-07	6.39e-05
regulation of apoptotic process involved in morphogenesis (GO:1902337)	12	4	0.05	+	80.62	4.7e-07	6.39e-05
regulation of response to stress (GO:0080134)	1343	20	5.55	+	3.6	5.01e-07	6.59e-05
positive regulation of molecular function (GO:0044093)	1761	23	7.28	+	3.16	5.68e-07	7.42e-05
response to hypoxia (GO:0001666)	301	10	1.24	+	8.04	6.07e-07	7.86e-05
cellular response to light stimulus (GO:0071482)	113	7	0.47	+	14.98	6.41e-07	8.23e-05
negative regulation of apoptotic process (GO:0043066)	882	16	3.65	+	4.39	6.92e-07	8.74e-05
cellular response to oxygen levels (GO:0071453)	169	8	0.7	+	11.45	6.88e-07	8.77e-05
cellular response to environmental stimulus (GO:0104004)	307	10	1.27	+	7.88	7.23e-07	8.98e-05
cellular response to abiotic stimulus (GO:0071214)	307	10	1.27	+	7.88	7.23e-07	9.06e-05
regulation of phosphorylation (GO:0042325)	1516	21	6.27	+	3.35	7.86e-07	9.69e-05
cellular response to radiation (GO:0071478)	173	8	0.72	+	11.18	8.15e-07	9.98e-05
response to decreased oxygen levels (GO:0036293)	312	10	1.29	+	7.75	8.33e-07	0.000101
mitotic cell cycle (GO:0000278)	679	14	2.81	+	4.99	8.65e-07	0.000103
regulation of anatomical structure morphogenesis (GO:0022603)	1013	17	4.19	+	4.06	8.53e-07	0.000103
negative regulation of programmed cell death (GO:0043069)	897	16	3.71	+	4.31	8.61e-07	0.000103
mitotic cell cycle process (GO:1903047)	582	13	2.41	+	5.4	9.32e-07	0.00011
mitochondrial outer membrane permeabilization (GO:0097345)	15	4	0.06	+	64.5	9.91e-07	0.000116
positive regulation of catalytic activity (GO:0043085)	1413	20	5.84	+	3.42	1.1e-06	0.000128
cellular process (GO:0009987)	14350	79	59.33	+	1.33	1.2e-06	0.000138
positive regulation of cellular protein localization (GO:1903829)	328	10	1.36	+	7.37	1.29e-06	0.000148
regulation of phosphate metabolic process (GO:0019220)	1714	22	7.09	+	3.1	1.43e-06	0.000162
regulation of phosphorus metabolic process (GO:0051174)	1716	22	7.09	+	3.1	1.45e-06	0.000164
positive regulation of mitochondrial membrane permeability involved in apoptotic process (GO:1902110)	17	4	0.07	+	56.91	1.52e-06	0.00017
tube development (GO:0035295)	834	15	3.45	+	4.35	1.8e-06	0.0002
negative regulation of biological process (GO:0048519)	5143	42	21.26	+	1.98	1.97e-06	0.000217
regulation of fibroblast proliferation (GO:0048145)	85	6	0.35	+	17.07	2.06e-06	0.000226
mitochondrial outer membrane permeabilization involved in programmed cell death (GO:1902686)	19	4	0.08	+	50.92	2.24e-06	0.000243
regulation of release of cytochrome c from mitochondria (GO:0090199)	48	5	0.2	+	25.19	2.59e-06	0.00028
negative regulation of cell death (GO:0060548)	979	16	4.05	+	3.95	2.64e-06	0.000283
cellular response to hypoxia (GO:0071456)	142	7	0.59	+	11.92	2.75e-06	0.000293
regulation of protein modification process (GO:0031399)	1794	22	7.42	+	2.97	3e-06	0.000318
positive regulation of mitochondrial membrane permeability (GO:0035794)	21	4	0.09	+	46.07	3.17e-06	0.000334
cellular response to decreased oxygen levels (GO:0036294)	152	7	0.63	+	11.14	4.22e-06	0.000442
positive regulation of membrane permeability (GO:1905710)	23	4	0.1	+	42.06	4.38e-06	0.000452
regulation of mitochondrial membrane permeability involved in apoptotic process (GO:1902108)	23	4	0.1	+	42.06	4.38e-06	0.000455
response to gamma radiation (GO:0010332)	55	5	0.23	+	21.99	4.82e-06	0.000494
epithelial tube morphogenesis (GO:0060562)	301	9	1.24	+	7.23	5.28e-06	0.000538
positive regulation of apoptotic process involved in development (GO:1904747)	6	3	0.02	+	> 100	5.56e-06	0.000556
positive regulation of apoptotic process involved in morphogenesis (GO:1902339)	6	3	0.02	+	> 100	5.56e-06	0.000559
response to light stimulus (GO:0009416)	303	9	1.25	+	7.18	5.56e-06	0.000563
regulation of response to stimulus (GO:0048583)	4229	36	17.49	+	2.06	5.89e-06	0.000585
positive regulation of intrinsic apoptotic signaling pathway (GO:2001244)	58	5	0.24	+	20.85	6.14e-06	0.000606
regulation of localization (GO:0032879)	2668	27	11.03	+	2.45	6.32e-06	0.00062
response to nutrient levels (GO:0031667)	489	11	2.02	+	5.44	6.46e-06	0.00063
positive regulation of intracellular signal transduction (GO:1902533)	1054	16	4.36	+	3.67	6.65e-06	0.000645
positive regulation of protein oligomerization (GO:0032461)	26	4	0.11	+	37.21	6.77e-06	0.000652
regulation of cell migration (GO:0030334)	818	14	3.38	+	4.14	7.23e-06	0.000692
protein insertion into mitochondrial membrane involved in apoptotic signaling pathway (GO:0001844)	7	3	0.03	+	> 100	7.92e-06	0.000754
regulation of locomotion (GO:0040012)	953	15	3.94	+	3.81	8.82e-06	0.000834
negative regulation of fibroblast proliferation (GO:0048147)	29	4	0.12	+	33.36	1e-05	0.000941
positive regulation of release of cytochrome c from mitochondria (GO:0090200)	30	4	0.12	+	32.25	1.13e-05	0.00106
response to extracellular stimulus (GO:0009991)	521	11	2.15	+	5.11	1.16e-05	0.00107
regulation of primary metabolic process (GO:0080090)	5968	44	24.68	+	1.78	1.32e-05	0.00122
regulation of cellular metabolic process (GO:0031323)	6103	45	25.23	+	1.78	1.36e-05	0.00125
intrinsic apoptotic signaling pathway in response to endoplasmic reticulum stress (GO:0070059)	32	4	0.13	+	30.23	1.43e-05	0.00129
cellular senescence (GO:0090398)	32	4	0.13	+	30.23	1.43e-05	0.0013
regulation of cellular protein localization (GO:1903827)	533	11	2.2	+	4.99	1.42e-05	0.0013
tube morphogenesis (GO:0035239)	643	12	2.66	+	4.51	1.51e-05	0.00135
negative regulation of growth (GO:0045926)	261	8	1.08	+	7.41	1.52e-05	0.00136
biological regulation (GO:0065007)	12204	70	50.46	+	1.39	1.55e-05	0.00137
regulation of cell motility (GO:2000145)	877	14	3.63	+	3.86	1.56e-05	0.00137
regulation of mitochondrial membrane permeability (GO:0046902)	71	5	0.29	+	17.03	1.55e-05	0.00137
regulation of DNA damage response, signal transduction by p53 class mediator (GO:0043516)	33	4	0.14	+	29.32	1.6e-05	0.00138
negative regulation of signal transduction by p53 class mediator (GO:1901797)	33	4	0.14	+	29.32	1.6e-05	0.00139
protein insertion into mitochondrial membrane (GO:0051204)	10	3	0.04	+	72.56	1.87e-05	0.00161
positive regulation of mitochondrial outer membrane permeabilization involved in apoptotic signaling pathway (GO:1901030)	35	4	0.14	+	27.64	1.98e-05	0.00169
regulation of biological process (GO:0050789)	11520	67	47.63	+	1.41	2.04e-05	0.00174
negative regulation of catalytic activity (GO:0043086)	791	13	3.27	+	3.97	2.42e-05	0.00205
negative regulation of response to DNA damage stimulus (GO:2001021)	80	5	0.33	+	15.12	2.67e-05	0.00225
regulation of membrane permeability (GO:0090559)	81	5	0.33	+	14.93	2.82e-05	0.00237
regulation of growth (GO:0040008)	693	12	2.87	+	4.19	3.11e-05	0.0026
regulation of response to DNA damage stimulus (GO:2001020)	210	7	0.87	+	8.06	3.19e-05	0.00265
anatomical structure morphogenesis (GO:0009653)	2096	22	8.67	+	2.54	3.45e-05	0.00285
positive regulation of animal organ morphogenesis (GO:0110110)	85	5	0.35	+	14.23	3.52e-05	0.00289
regulation of metabolic process (GO:0019222)	6565	46	27.14	+	1.69	3.64e-05	0.00298
regulation of cellular component movement (GO:0051270)	958	14	3.96	+	3.53	4.08e-05	0.00332
regulation of blood vessel endothelial cell migration (GO:0043535)	88	5	0.36	+	13.74	4.12e-05	0.00334
regulation of mitochondrial outer membrane permeabilization involved in apoptotic signaling pathway (GO:1901028)	44	4	0.18	+	21.99	4.54e-05	0.00366
negative regulation of apoptotic signaling pathway (GO:2001234)	223	7	0.92	+	7.59	4.61e-05	0.0037
cellular response to starvation (GO:0009267)	151	6	0.62	+	9.61	4.7e-05	0.00375
cell cycle arrest (GO:0007050)	152	6	0.63	+	9.55	4.87e-05	0.00386
regulation of protein oligomerization (GO:0032459)	45	4	0.19	+	21.5	4.93e-05	0.00389
negative regulation of intracellular signal transduction (GO:1902532)	504	10	2.08	+	4.8	4.97e-05	0.00391
negative regulation of molecular function (GO:0044092)	1111	15	4.59	+	3.27	5.14e-05	0.00401
cellular response to nutrient levels (GO:0031669)	228	7	0.94	+	7.43	5.29e-05	0.00411
regulation of nitrogen compound metabolic process (GO:0051171)	5796	42	23.96	+	1.75	5.33e-05	0.00412
regulation of macromolecule metabolic process (GO:0060255)	6047	43	25	+	1.72	6.74e-05	0.00519
neural tube development (GO:0021915)	162	6	0.67	+	8.96	6.85e-05	0.00523
morphogenesis of an epithelium (GO:0002009)	420	9	1.74	+	5.18	6.83e-05	0.00523
regulation of developmental process (GO:0050793)	2488	24	10.29	+	2.33	7e-05	0.00531
gland morphogenesis (GO:0022612)	100	5	0.41	+	12.09	7.36e-05	0.00556
regulation of biological quality (GO:0065008)	3918	32	16.2	+	1.98	7.69e-05	0.00578
biological_process (GO:0008150)	17700	85	73.18	+	1.16	8.69e-05	0.00647
positive regulation of response to stimulus (GO:0048584)	2319	23	9.59	+	2.4	8.84e-05	0.00649
regulation of cellular process (GO:0050794)	10799	63	44.65	+	1.41	8.81e-05	0.0065
Unclassified (UNCLASSIFIED)	3342	2	13.82	-	0.14	8.69e-05	0.0065
regulation of cellular localization (GO:0060341)	899	13	3.72	+	3.5	8.79e-05	0.00651
anatomical structure development (GO:0048856)	5316	39	21.98	+	1.77	9.58e-05	0.007
positive regulation of lymphocyte apoptotic process (GO:0070230)	19	3	0.08	+	38.19	9.81e-05	0.00714
cell surface receptor signaling pathway (GO:0007166)	2375	23	9.82	+	2.34	0.000104	0.00748
regulation of cell adhesion (GO:0030155)	666	11	2.75	+	3.99	0.000103	0.00749
multicellular organism development (GO:0007275)	4934	37	20.4	+	1.81	0.000107	0.00765
tissue morphogenesis (GO:0048729)	554	10	2.29	+	4.37	0.000107	0.00767
positive regulation of establishment of protein localization to mitochondrion (GO:1903749)	56	4	0.23	+	17.28	0.00011	0.00776
regulation of extrinsic apoptotic signaling pathway via death domain receptors (GO:1902041)	56	4	0.23	+	17.28	0.00011	0.0078
cellular response to extracellular stimulus (GO:0031668)	258	7	1.07	+	6.56	0.000112	0.0079
regulation of mitochondrion organization (GO:0010821)	179	6	0.74	+	8.11	0.000117	0.00818
apoptotic mitochondrial changes (GO:0008637)	58	4	0.24	+	16.68	0.000125	0.00871
release of cytochrome c from mitochondria (GO:0001836)	21	3	0.09	+	34.55	0.000128	0.00892
regulation of protein localization to membrane (GO:1905475)	183	6	0.76	+	7.93	0.000131	0.00907
positive regulation of mitochondrion organization (GO:0010822)	114	5	0.47	+	10.61	0.000133	0.00914
regulation of cell-matrix adhesion (GO:0001952)	114	5	0.47	+	10.61	0.000133	0.00918
positive regulation of signal transduction by p53 class mediator (GO:1901798)	22	3	0.09	+	32.98	0.000145	0.00993
response to starvation (GO:0042594)	189	6	0.78	+	7.68	0.000155	0.0105
enzyme linked receptor protein signaling pathway (GO:0007167)	698	11	2.89	+	3.81	0.000155	0.0105
cellular response to actinomycin D (GO:0072717)	3	2	0.01	+	> 100	0.000166	0.0108
regulation of mammary gland involution (GO:1903519)	3	2	0.01	+	> 100	0.000166	0.0109
negative regulation of vasculature development (GO:1901343)	119	5	0.49	+	10.16	0.000161	0.0109
endoplasmic reticulum calcium ion homeostasis (GO:0032469)	23	3	0.1	+	31.55	0.000164	0.0109
aging (GO:0007568)	276	7	1.14	+	6.13	0.000168	0.0109
positive regulation of mammary gland involution (GO:1903521)	3	2	0.01	+	> 100	0.000166	0.0109
negative regulation of intrinsic apoptotic signaling pathway by p53 class mediator (GO:1902254)	23	3	0.1	+	31.55	0.000164	0.011
apoptotic process involved in embryonic digit morphogenesis (GO:1902263)	3	2	0.01	+	> 100	0.000166	0.011
branching involved in mammary gland duct morphogenesis (GO:0060444)	23	3	0.1	+	31.55	0.000164	0.011
positive regulation of apoptotic process involved in mammary gland involution (GO:0060058)	3	2	0.01	+	> 100	0.000166	0.011
regulation of transferase activity (GO:0051338)	962	13	3.98	+	3.27	0.000171	0.011
positive regulation of protein localization to membrane (GO:1905477)	122	5	0.5	+	9.91	0.000181	0.0116
positive regulation of cell migration (GO:0030335)	480	9	1.98	+	4.53	0.000183	0.0118
cell aging (GO:0007569)	66	4	0.27	+	14.66	0.0002	0.0128
positive regulation of protein phosphorylation (GO:0001934)	979	13	4.05	+	3.21	0.000202	0.0129
regulation of protein insertion into mitochondrial membrane involved in apoptotic signaling pathway (GO:1900739)	25	3	0.1	+	29.02	0.000205	0.0129
positive regulation of protein insertion into mitochondrial membrane involved in apoptotic signaling pathway (GO:1900740)	25	3	0.1	+	29.02	0.000205	0.013
tissue development (GO:0009888)	1721	18	7.12	+	2.53	0.000218	0.0136
cellular component organization (GO:0016043)	5551	39	22.95	+	1.7	0.000217	0.0137
mitochondrial membrane organization (GO:0007006)	128	5	0.53	+	9.45	0.000224	0.014
response to organic substance (GO:0010033)	2871	25	11.87	+	2.11	0.000227	0.014
protein insertion into membrane (GO:0051205)	26	3	0.11	+	27.91	0.000228	0.0141
regulation of organelle organization (GO:0033043)	1272	15	5.26	+	2.85	0.000226	0.0141
cellular response to ionizing radiation (GO:0071479)	69	4	0.29	+	14.02	0.000235	0.0144
regulation of cell-substrate adhesion (GO:0010810)	206	6	0.85	+	7.04	0.000244	0.0149
response to actinomycin D (GO:0072716)	4	2	0.02	+	> 100	0.000249	0.0151
branching morphogenesis of an epithelial tube (GO:0048754)	131	5	0.54	+	9.23	0.000248	0.0151
positive regulation of cell motility (GO:2000147)	501	9	2.07	+	4.34	0.00025	0.0152
regulation of MAPK cascade (GO:0043408)	739	11	3.06	+	3.6	0.000252	0.0152
axon development (GO:0061564)	396	8	1.64	+	4.89	0.000261	0.0156
regulation of establishment of protein localization to mitochondrion (GO:1903747)	71	4	0.29	+	13.63	0.000261	0.0157
cell development (GO:0048468)	1599	17	6.61	+	2.57	0.000278	0.0166
negative regulation of cellular protein metabolic process (GO:0032269)	1016	13	4.2	+	3.09	0.000289	0.0171
positive regulation of cellular component movement (GO:0051272)	514	9	2.13	+	4.23	0.000301	0.0178
cellular response to gamma radiation (GO:0071480)	29	3	0.12	+	25.02	0.000307	0.0181
small GTPase mediated signal transduction (GO:0007264)	307	7	1.27	+	5.51	0.000317	0.0186
positive regulation of phosphorylation (GO:0042327)	1030	13	4.26	+	3.05	0.000329	0.0192
positive regulation of leukocyte apoptotic process (GO:2000108)	30	3	0.12	+	24.19	0.000336	0.0195
regulation of intrinsic apoptotic signaling pathway by p53 class mediator (GO:1902253)	30	3	0.12	+	24.19	0.000336	0.0196
cellular response to chemical stimulus (GO:0070887)	2767	24	11.44	+	2.1	0.000342	0.0198
response to growth factor (GO:0070848)	524	9	2.17	+	4.15	0.000346	0.0199
regulation of protein kinase activity (GO:0045859)	772	11	3.19	+	3.45	0.000363	0.0209
negative regulation of intrinsic apoptotic signaling pathway in response to DNA damage (GO:1902230)	31	3	0.13	+	23.41	0.000368	0.0209
developmental process (GO:0032502)	5643	39	23.33	+	1.67	0.000365	0.0209
blood vessel remodeling (GO:0001974)	31	3	0.13	+	23.41	0.000368	0.021
regulation of vasculature development (GO:1901342)	316	7	1.31	+	5.36	0.000375	0.0212
positive regulation of catabolic process (GO:0009896)	420	8	1.74	+	4.61	0.000384	0.0216
mammary gland duct morphogenesis (GO:0060603)	32	3	0.13	+	22.67	0.000401	0.0222
positive regulation of locomotion (GO:0040017)	534	9	2.21	+	4.08	0.000396	0.0223
endocardial cushion morphogenesis (GO:0003203)	32	3	0.13	+	22.67	0.000401	0.0223
positive regulation of protein modification process (GO:0031401)	1196	14	4.94	+	2.83	0.000404	0.0223
positive regulation of transcription from RNA polymerase II promoter in response to stress (GO:0036003)	32	3	0.13	+	22.67	0.000401	0.0224
positive regulation of tissue remodeling (GO:0034105)	32	3	0.13	+	22.67	0.000401	0.0225
neuron projection development (GO:0031175)	657	10	2.72	+	3.68	0.000412	0.0227
tube formation (GO:0035148)	148	5	0.61	+	8.17	0.000427	0.0234
cellular component organization or biogenesis (GO:0071840)	5733	39	23.7	+	1.65	0.000429	0.0235
cellular response to oxidative stress (GO:0034599)	230	6	0.95	+	6.31	0.000433	0.0236
animal organ morphogenesis (GO:0009887)	926	12	3.83	+	3.13	0.000451	0.0245
positive regulation of thymocyte apoptotic process (GO:0070245)	6	2	0.02	+	80.62	0.000462	0.025
regulation of endothelial cell migration (GO:0010594)	151	5	0.62	+	8.01	0.000467	0.0252
cellular response to external stimulus (GO:0071496)	329	7	1.36	+	5.15	0.000475	0.0255
response to chemical (GO:0042221)	4332	32	17.91	+	1.79	0.000479	0.0256
system development (GO:0048731)	4341	32	17.95	+	1.78	0.00049	0.0262
neuron development (GO:0048666)	801	11	3.31	+	3.32	0.000493	0.0262
positive regulation of cellular component organization (GO:0051130)	1222	14	5.05	+	2.77	0.0005	0.0265
negative regulation of protein metabolic process (GO:0051248)	1079	13	4.46	+	2.91	0.000509	0.0269
negative regulation of animal organ morphogenesis (GO:0110111)	35	3	0.14	+	20.73	0.000513	0.027
regulation of extrinsic apoptotic signaling pathway (GO:2001236)	157	5	0.65	+	7.7	0.000555	0.0287
positive regulation of RNA metabolic process (GO:0051254)	1698	17	7.02	+	2.42	0.000554	0.0288
response to endoplasmic reticulum stress (GO:0034976)	241	6	1	+	6.02	0.00055	0.0288
positive regulation of response to endoplasmic reticulum stress (GO:1905898)	36	3	0.15	+	20.16	0.000554	0.0288
Ras protein signal transduction (GO:0007265)	241	6	1	+	6.02	0.00055	0.0289
morphogenesis of a branching epithelium (GO:0061138)	158	5	0.65	+	7.65	0.00057	0.0294
response to wounding (GO:0009611)	563	9	2.33	+	3.87	0.000576	0.0296
pericyte cell differentiation (GO:1904238)	7	2	0.03	+	69.1	0.000592	0.0302
activation of cysteine-type endopeptidase activity involved in apoptotic process by cytochrome c (GO:0008635)	7	2	0.03	+	69.1	0.000592	0.0303
negative regulation of translation in response to stress (GO:0032055)	7	2	0.03	+	69.1	0.000592	0.0304
positive regulation of phosphate metabolic process (GO:0045937)	1102	13	4.56	+	2.85	0.000619	0.0313
positive regulation of phosphorus metabolic process (GO:0010562)	1102	13	4.56	+	2.85	0.000619	0.0314
response to peptide (GO:1901652)	453	8	1.87	+	4.27	0.000626	0.0316
regulation of cell migration involved in sprouting angiogenesis (GO:0090049)	38	3	0.16	+	19.09	0.000642	0.0323
regulation of intrinsic apoptotic signaling pathway in response to DNA damage (GO:1902229)	39	3	0.16	+	18.6	0.000689	0.0345
positive regulation of cellular catabolic process (GO:0031331)	353	7	1.46	+	4.8	0.000715	0.0357
tissue remodeling (GO:0048771)	94	4	0.39	+	10.29	0.000721	0.0359
regulation of biosynthetic process (GO:0009889)	4237	31	17.52	+	1.77	0.000728	0.0359
transcription initiation from RNA polymerase II promoter (GO:0006367)	167	5	0.69	+	7.24	0.000727	0.036
positive regulation of IRE1-mediated unfolded protein response (GO:1903896)	8	2	0.03	+	60.47	0.000738	0.0361
morphogenesis of a branching structure (GO:0001763)	167	5	0.69	+	7.24	0.000727	0.0361
glial cell-derived neurotrophic factor receptor signaling pathway (GO:0035860)	8	2	0.03	+	60.47	0.000738	0.0362
stress-induced premature senescence (GO:0090400)	8	2	0.03	+	60.47	0.000738	0.0363
extrinsic apoptotic signaling pathway (GO:0097191)	95	4	0.39	+	10.18	0.000749	0.0365
regulation of kinase activity (GO:0043549)	850	11	3.51	+	3.13	0.000801	0.0389
negative regulation of intrinsic apoptotic signaling pathway (GO:2001243)	97	4	0.4	+	9.97	0.000808	0.039
response to external stimulus (GO:0009605)	2062	19	8.53	+	2.23	0.000807	0.0391
circulatory system development (GO:0072359)	854	11	3.53	+	3.12	0.000832	0.04
cellular response to glucose starvation (GO:0042149)	42	3	0.17	+	17.28	0.000844	0.0404
regulation of execution phase of apoptosis (GO:1900117)	42	3	0.17	+	17.28	0.000844	0.0405
primary neural tube formation (GO:0014020)	99	4	0.41	+	9.77	0.000869	0.0415
endocardial cushion development (GO:0003197)	43	3	0.18	+	16.87	0.000901	0.0424
pericardium morphogenesis (GO:0003344)	9	2	0.04	+	53.75	0.0009	0.0425
positive regulation of nucleic acid-templated transcription (GO:1903508)	1613	16	6.67	+	2.4	0.000911	0.0427
smooth muscle cell migration (GO:0014909)	9	2	0.04	+	53.75	0.0009	0.0427
positive regulation of nucleobase-containing compound metabolic process (GO:0045935)	1883	18	7.79	+	2.31	0.000909	0.0427
negative regulation of endoplasmic reticulum calcium ion concentration (GO:0032471)	9	2	0.04	+	53.75	0.0009	0.0428
positive regulation of RNA biosynthetic process (GO:1902680)	1614	16	6.67	+	2.4	0.000917	0.0428
sulfur compound biosynthetic process (GO:0044272)	177	5	0.73	+	6.83	0.000937	0.0437
positive regulation of organelle organization (GO:0010638)	604	9	2.5	+	3.6	0.000942	0.0437
mammary gland morphogenesis (GO:0060443)	44	3	0.18	+	16.49	0.000959	0.0444
cellular developmental process (GO:0048869)	3709	28	15.34	+	1.83	0.001	0.0463
cellular response to amino acid starvation (GO:0034198)	45	3	0.19	+	16.12	0.00102	0.0468
chordate embryonic development (GO:0043009)	611	9	2.53	+	3.56	0.00102	0.0469
anatomical structure formation involved in morphogenesis (GO:0048646)	879	11	3.63	+	3.03	0.00105	0.048
cellular response to growth factor stimulus (GO:0071363)	494	8	2.04	+	3.92	0.00109	0.0491
response to oxidative stress (GO:0006979)	380	7	1.57	+	4.46	0.00109	0.0491
positive regulation of cysteine-type endopeptidase activity involved in apoptotic signaling pathway (GO:2001269)	10	2	0.04	+	48.37	0.00108	0.0491
regulation of cell adhesion mediated by integrin (GO:0033628)	46	3	0.19	+	15.77	0.00108	0.0491
negative regulation of transferase activity (GO:0051348)	276	6	1.14	+	5.26	0.0011	0.0493
negative regulation of cell growth (GO:0030308)	183	5	0.76	+	6.61	0.00108	0.0493
negative regulation of angiogenesis (GO:0016525)	106	4	0.44	+	9.13	0.00111	0.0498

## Sheet: 299 commonly up-regulated genes
Analysis Type:	PANTHER Overrepresentation Test (Released 20181113)
Annotation Version and Release Date:	GO Ontology database Released 2018-12-01
Analyzed List:	Client Text Box Input (Homo sapiens)
Reference List:	Homo sapiens (all genes in database)
Test Type:	FISHER
Correction:	FDR
GO biological process complete	Homo sapiens - REFLIST (20996)	Client Text Box Input (301)	Client Text Box Input (expected)	Client Text Box Input (over/under)	Client Text Box Input (fold Enrichment)	Client Text Box Input (raw P-value)	Client Text Box Input (FDR)
signal transduction by p53 class mediator (GO:0072331)	120	22	1.72	+	12.79	7.32e-17	1.15e-12
regulation of catalytic activity (GO:0050790)	2306	83	33.06	+	2.51	3.3e-15	1.73e-11
regulation of molecular function (GO:0065009)	3222	102	46.19	+	2.21	2.7e-15	2.13e-11
DNA damage response, signal transduction by p53 class mediator (GO:0030330)	80	16	1.15	+	13.95	4.08e-13	1.61e-09
mitotic G1 DNA damage checkpoint (GO:0031571)	66	14	0.95	+	14.8	6.13e-12	1.38e-08
intrinsic apoptotic signaling pathway (GO:0097193)	152	19	2.18	+	8.72	4.57e-12	1.44e-08
G1 DNA damage checkpoint (GO:0044783)	67	14	0.96	+	14.58	7.32e-12	1.44e-08
mitotic G1/S transition checkpoint (GO:0044819)	66	14	0.95	+	14.8	6.13e-12	1.61e-08
intracellular signal transduction involved in G1 DNA damage checkpoint (GO:1902400)	59	13	0.85	+	15.37	2.33e-11	2.45e-08
signal transduction in response to DNA damage (GO:0042770)	104	16	1.49	+	10.73	1.41e-11	2.47e-08
signal transduction involved in mitotic DNA damage checkpoint (GO:1902402)	59	13	0.85	+	15.37	2.33e-11	2.63e-08
negative regulation of cell cycle (GO:0045786)	532	32	7.63	+	4.2	2.7e-11	2.66e-08
signal transduction involved in mitotic DNA integrity checkpoint (GO:1902403)	59	13	0.85	+	15.37	2.33e-11	2.83e-08
DNA damage response, signal transduction by p53 class mediator resulting in cell cycle arrest (GO:0006977)	58	13	0.83	+	15.63	1.93e-11	3.05e-08
signal transduction involved in mitotic cell cycle checkpoint (GO:0072413)	59	13	0.85	+	15.37	2.33e-11	3.06e-08
signal transduction involved in mitotic G1 DNA damage checkpoint (GO:0072431)	59	13	0.85	+	15.37	2.33e-11	3.34e-08
apoptotic signaling pathway (GO:0097190)	281	23	4.03	+	5.71	7.36e-11	6.83e-08
negative regulation of cellular process (GO:0048523)	4581	116	65.67	+	1.77	9.62e-11	8.43e-08
response to stress (GO:0006950)	3412	94	48.91	+	1.92	1.8e-10	1.49e-07
regulation of hydrolase activity (GO:0051336)	1280	50	18.35	+	2.72	2.08e-10	1.64e-07
signal transduction involved in DNA integrity checkpoint (GO:0072401)	73	13	1.05	+	12.42	2.4e-10	1.72e-07
regulation of biological process (GO:0050789)	11531	219	165.31	+	1.32	2.9e-10	1.76e-07
signal transduction involved in DNA damage checkpoint (GO:0072422)	73	13	1.05	+	12.42	2.4e-10	1.8e-07
biological regulation (GO:0065007)	12220	228	175.19	+	1.3	2.9e-10	1.83e-07
signal transduction involved in cell cycle checkpoint (GO:0072395)	74	13	1.06	+	12.25	2.78e-10	1.83e-07
regulation of cell population proliferation (GO:0042127)	1596	57	22.88	+	2.49	2.73e-10	1.88e-07
negative regulation of biological process (GO:0048519)	5148	124	73.8	+	1.68	3.54e-10	2.07e-07
regulation of protein metabolic process (GO:0051246)	2726	80	39.08	+	2.05	4.66e-10	2.63e-07
negative regulation of mitotic cell cycle (GO:0045930)	256	21	3.67	+	5.72	4.86e-10	2.65e-07
regulation of signal transduction (GO:0009966)	3158	88	45.27	+	1.94	6.65e-10	3.09e-07
negative regulation of G1/S transition of mitotic cell cycle (GO:2000134)	98	14	1.4	+	9.96	6.52e-10	3.12e-07
mitotic DNA damage checkpoint (GO:0044773)	98	14	1.4	+	9.96	6.52e-10	3.21e-07
negative regulation of cell population proliferation (GO:0008285)	679	34	9.73	+	3.49	6.38e-10	3.25e-07
mitotic cell cycle checkpoint (GO:0007093)	160	17	2.29	+	7.41	6.24e-10	3.28e-07
regulation of cellular protein metabolic process (GO:0032268)	2550	76	36.56	+	2.08	8.09e-10	3.65e-07
regulation of programmed cell death (GO:0043067)	1523	54	21.83	+	2.47	1.12e-09	4.54e-07
negative regulation of cell cycle G1/S phase transition (GO:1902807)	102	14	1.46	+	9.57	1.04e-09	4.57e-07
positive regulation of cell cycle arrest (GO:0071158)	84	13	1.2	+	10.8	1.12e-09	4.64e-07
positive regulation of catalytic activity (GO:0043085)	1416	52	20.3	+	2.56	1.1e-09	4.67e-07
negative regulation of signal transduction (GO:0009968)	1184	46	16.97	+	2.71	1.45e-09	5.73e-07
negative regulation of cell communication (GO:0010648)	1280	48	18.35	+	2.62	1.85e-09	6.94e-07
mitotic DNA integrity checkpoint (GO:0044774)	107	14	1.53	+	9.13	1.83e-09	7.05e-07
negative regulation of signaling (GO:0023057)	1284	48	18.41	+	2.61	2.04e-09	7.3e-07
positive regulation of molecular function (GO:0044093)	1764	59	25.29	+	2.33	2.02e-09	7.42e-07
regulation of cellular process (GO:0050794)	10812	207	155	+	1.34	2.21e-09	7.58e-07
regulation of apoptotic process (GO:0042981)	1508	53	21.62	+	2.45	2.17e-09	7.61e-07
tube development (GO:0035295)	832	37	11.93	+	3.1	2.38e-09	7.82e-07
regulation of cell death (GO:0010941)	1645	56	23.58	+	2.37	2.34e-09	7.84e-07
intracellular signal transduction (GO:0035556)	1659	56	23.78	+	2.35	2.98e-09	9.59e-07
cellular response to stress (GO:0033554)	1610	55	23.08	+	2.38	3.1e-09	9.8e-07
regulation of cell communication (GO:0010646)	3514	92	50.38	+	1.83	4.02e-09	1.24e-06
negative regulation of molecular function (GO:0044092)	1112	43	15.94	+	2.7	6.13e-09	1.86e-06
regulation of signaling (GO:0023051)	3542	92	50.78	+	1.81	6.83e-09	2.03e-06
regulation of apoptotic signaling pathway (GO:2001233)	394	24	5.65	+	4.25	7.31e-09	2.14e-06
regulation of intracellular signal transduction (GO:1902531)	1844	59	26.44	+	2.23	8.78e-09	2.52e-06
positive regulation of signal transduction (GO:0009967)	1581	53	22.67	+	2.34	1.07e-08	3.03e-06
intrinsic apoptotic signaling pathway by p53 class mediator (GO:0072332)	50	10	0.72	+	13.95	1.11e-08	3.06e-06
negative regulation of response to stimulus (GO:0048585)	1540	52	22.08	+	2.36	1.27e-08	3.44e-06
positive regulation of apoptotic process (GO:0043065)	617	30	8.85	+	3.39	1.31e-08	3.45e-06
cell cycle checkpoint (GO:0000075)	199	17	2.85	+	5.96	1.3e-08	3.48e-06
positive regulation of apoptotic signaling pathway (GO:2001235)	174	16	2.49	+	6.41	1.35e-08	3.48e-06
positive regulation of programmed cell death (GO:0043068)	621	30	8.9	+	3.37	1.51e-08	3.84e-06
intrinsic apoptotic signaling pathway in response to DNA damage (GO:0008630)	69	11	0.99	+	11.12	1.65e-08	4.14e-06
cell death (GO:0008219)	1072	41	15.37	+	2.67	1.94e-08	4.78e-06
apoptotic process (GO:0006915)	905	37	12.97	+	2.85	2e-08	4.86e-06
positive regulation of cell death (GO:0010942)	671	31	9.62	+	3.22	2.28e-08	5.45e-06
regulation of cell cycle arrest (GO:0071156)	111	13	1.59	+	8.17	2.34e-08	5.51e-06
negative regulation of protein metabolic process (GO:0051248)	1081	41	15.5	+	2.65	2.43e-08	5.63e-06
cell communication (GO:0007154)	5335	121	76.48	+	1.58	2.54e-08	5.8e-06
DNA damage checkpoint (GO:0000077)	135	14	1.94	+	7.23	2.76e-08	6.22e-06
regulation of transferase activity (GO:0051338)	960	38	13.76	+	2.76	2.87e-08	6.38e-06
regulation of cell cycle G1/S phase transition (GO:1902806)	160	15	2.29	+	6.54	3.04e-08	6.66e-06
tube morphogenesis (GO:0035239)	643	30	9.22	+	3.25	3.16e-08	6.84e-06
positive regulation of hydrolase activity (GO:0051345)	763	33	10.94	+	3.02	3.53e-08	7.52e-06
response to stimulus (GO:0050896)	8293	167	118.89	+	1.4	3.74e-08	7.86e-06
regulation of peptidase activity (GO:0052547)	434	24	6.22	+	3.86	4.19e-08	8.7e-06
positive regulation of cell communication (GO:0010647)	1736	55	24.89	+	2.21	4.35e-08	8.92e-06
signal transduction (GO:0007165)	4898	113	70.22	+	1.61	4.69e-08	9.48e-06
positive regulation of signaling (GO:0023056)	1744	55	25	+	2.2	4.77e-08	9.52e-06
regulation of G1/S transition of mitotic cell cycle (GO:2000045)	142	14	2.04	+	6.88	4.95e-08	9.75e-06
regulation of cell migration (GO:0030334)	816	34	11.7	+	2.91	5.12e-08	9.96e-06
regulation of endopeptidase activity (GO:0052548)	409	23	5.86	+	3.92	6.08e-08	1.17e-05
signaling (GO:0023052)	5215	118	74.76	+	1.58	6.16e-08	1.17e-05
anatomical structure morphogenesis (GO:0009653)	2093	62	30.01	+	2.07	6.39e-08	1.2e-05
programmed cell death (GO:0012501)	1037	39	14.87	+	2.62	6.86e-08	1.27e-05
regulation of proteolysis (GO:0030162)	709	31	10.16	+	3.05	7.48e-08	1.34e-05
DNA integrity checkpoint (GO:0031570)	147	14	2.11	+	6.64	7.36e-08	1.35e-05
regulation of phosphorylation (GO:0042325)	1517	50	21.75	+	2.3	7.46e-08	1.35e-05
positive regulation of biological process (GO:0048518)	6000	130	86.02	+	1.51	8.26e-08	1.46e-05
regulation of protein phosphorylation (GO:0001932)	1401	47	20.08	+	2.34	8.92e-08	1.56e-05
positive regulation of cellular process (GO:0048522)	5280	118	75.69	+	1.56	1.05e-07	1.83e-05
regulation of cysteine-type endopeptidase activity (GO:2000116)	234	17	3.35	+	5.07	1.18e-07	2.02e-05
negative regulation of cellular protein metabolic process (GO:0032269)	1018	38	14.59	+	2.6	1.24e-07	2.1e-05
negative regulation of cell death (GO:0060548)	977	37	14.01	+	2.64	1.3e-07	2.19e-05
regulation of kinase activity (GO:0043549)	851	34	12.2	+	2.79	1.33e-07	2.21e-05
positive regulation of protein metabolic process (GO:0051247)	1655	52	23.73	+	2.19	1.42e-07	2.31e-05
negative regulation of programmed cell death (GO:0043069)	895	35	12.83	+	2.73	1.41e-07	2.32e-05
tissue development (GO:0009888)	1717	53	24.62	+	2.15	1.52e-07	2.45e-05
cellular response to stimulus (GO:0051716)	6484	137	92.96	+	1.47	1.54e-07	2.45e-05
regulation of blood vessel endothelial cell migration (GO:0043535)	88	11	1.26	+	8.72	1.57e-07	2.47e-05
response to abiotic stimulus (GO:0009628)	1099	40	15.76	+	2.54	1.64e-07	2.56e-05
enzyme linked receptor protein signaling pathway (GO:0007167)	697	30	9.99	+	3	1.7e-07	2.63e-05
regulation of intrinsic apoptotic signaling pathway (GO:2001242)	160	14	2.29	+	6.1	1.94e-07	2.97e-05
regulation of locomotion (GO:0040012)	951	36	13.63	+	2.64	1.98e-07	3e-05
negative regulation of catalytic activity (GO:0043086)	791	32	11.34	+	2.82	2.46e-07	3.69e-05
negative regulation of cell cycle process (GO:0010948)	278	18	3.99	+	4.52	2.5e-07	3.69e-05
regulation of cell motility (GO:2000145)	875	34	12.54	+	2.71	2.49e-07	3.7e-05
cellular response to DNA damage stimulus (GO:0006974)	753	31	10.8	+	2.87	2.67e-07	3.9e-05
negative regulation of mitotic cell cycle phase transition (GO:1901991)	165	14	2.37	+	5.92	2.75e-07	3.97e-05
regulation of cell cycle (GO:0051726)	1137	40	16.3	+	2.45	2.83e-07	4.02e-05
negative regulation of apoptotic process (GO:0043066)	880	34	12.62	+	2.7	2.83e-07	4.05e-05
positive regulation of cellular protein metabolic process (GO:0032270)	1553	49	22.26	+	2.2	3.81e-07	5.36e-05
regulation of phosphate metabolic process (GO:0019220)	1716	52	24.6	+	2.11	4.29e-07	5.99e-05
regulation of phosphorus metabolic process (GO:0051174)	1718	52	24.63	+	2.11	4.38e-07	6.06e-05
lipid metabolic process (GO:0006629)	1240	42	17.78	+	2.36	4.62e-07	6.28e-05
regulation of protein kinase activity (GO:0045859)	773	31	11.08	+	2.8	4.59e-07	6.3e-05
gland morphogenesis (GO:0022612)	100	11	1.43	+	7.67	5.06e-07	6.82e-05
cellular process (GO:0009987)	14385	245	206.22	+	1.19	6.56e-07	8.77e-05
biological_process (GO:0008150)	17746	283	254.41	+	1.11	6.85e-07	9.01e-05
Unclassified (UNCLASSIFIED)	3250	18	46.59	-	0.39	6.85e-07	9.08e-05
negative regulation of cell cycle phase transition (GO:1901988)	182	14	2.61	+	5.37	8.27e-07	0.000108
regulation of cysteine-type endopeptidase activity involved in apoptotic process (GO:0043281)	211	15	3.02	+	4.96	8.52e-07	0.00011
positive regulation of intracellular signal transduction (GO:1902533)	1054	37	15.11	+	2.45	8.96e-07	0.000114
positive regulation of cell migration (GO:0030335)	480	23	6.88	+	3.34	8.9e-07	0.000114
regulation of fibroblast proliferation (GO:0048145)	85	10	1.22	+	8.21	9.59e-07	0.000121
localization (GO:0051179)	5607	120	80.38	+	1.49	1.05e-06	0.000131
regulation of release of cytochrome c from mitochondria (GO:0090199)	48	8	0.69	+	11.63	1.14e-06	0.000141
positive regulation of proteolysis (GO:0045862)	344	19	4.93	+	3.85	1.14e-06	0.000141
transport (GO:0006810)	4430	100	63.51	+	1.57	1.2e-06	0.000146
regulation of cellular component organization (GO:0051128)	2470	65	35.41	+	1.84	1.52e-06	0.000185
cell surface receptor signaling pathway (GO:0007166)	2374	63	34.03	+	1.85	1.66e-06	0.0002
positive regulation of cell motility (GO:2000147)	501	23	7.18	+	3.2	1.78e-06	0.000213
regulation of protein serine/threonine kinase activity (GO:0071900)	503	23	7.21	+	3.19	1.9e-06	0.000225
cell cycle (GO:0007049)	1314	42	18.84	+	2.23	1.92e-06	0.000226
positive regulation of cell cycle (GO:0045787)	395	20	5.66	+	3.53	2.12e-06	0.000247
negative regulation of intracellular signal transduction (GO:1902532)	507	23	7.27	+	3.16	2.16e-06	0.00025
regulation of cellular component movement (GO:0051270)	956	34	13.71	+	2.48	2.26e-06	0.00026
positive regulation of cellular protein localization (GO:1903829)	327	18	4.69	+	3.84	2.29e-06	0.000261
positive regulation of cysteine-type endopeptidase activity (GO:2001056)	144	12	2.06	+	5.81	2.34e-06	0.000266
response to radiation (GO:0009314)	436	21	6.25	+	3.36	2.49e-06	0.00028
positive regulation of cellular component movement (GO:0051272)	514	23	7.37	+	3.12	2.69e-06	0.000301
branching involved in mammary gland duct morphogenesis (GO:0060444)	23	6	0.33	+	18.2	2.74e-06	0.000304
establishment of localization (GO:0051234)	4552	101	65.26	+	1.55	2.95e-06	0.000325
epithelial tube morphogenesis (GO:0060562)	301	17	4.32	+	3.94	3.17e-06	0.000347
regulation of response to stimulus (GO:0048583)	4232	95	60.67	+	1.57	3.39e-06	0.000368
response to growth factor (GO:0070848)	523	23	7.5	+	3.07	3.54e-06	0.000383
regulation of protein modification process (GO:0031399)	1792	51	25.69	+	1.99	3.74e-06	0.000401
system development (GO:0048731)	4340	97	62.22	+	1.56	3.98e-06	0.000425
phosphorus metabolic process (GO:0006793)	2171	58	31.12	+	1.86	4.1e-06	0.000431
positive regulation of intrinsic apoptotic signaling pathway (GO:2001244)	58	8	0.83	+	9.62	4.09e-06	0.000433
cellular lipid metabolic process (GO:0044255)	994	34	14.25	+	2.39	4.21e-06	0.00044
response to oxidative stress (GO:0006979)	379	19	5.43	+	3.5	4.38e-06	0.000454
cellular response to growth factor stimulus (GO:0071363)	493	22	7.07	+	3.11	4.64e-06	0.000476
positive regulation of peptidase activity (GO:0010952)	183	13	2.62	+	4.96	4.64e-06	0.000479
positive regulation of locomotion (GO:0040017)	534	23	7.66	+	3	4.92e-06	0.000501
negative regulation of protein serine/threonine kinase activity (GO:0071901)	129	11	1.85	+	5.95	5.05e-06	0.00051
morphogenesis of an epithelium (GO:0002009)	420	20	6.02	+	3.32	5.1e-06	0.000512
regulation of cellular metabolic process (GO:0031323)	6110	125	87.59	+	1.43	5.26e-06	0.000525
phosphate-containing compound metabolic process (GO:0006796)	2144	57	30.74	+	1.85	5.83e-06	0.000579
regulation of metabolic process (GO:0019222)	6571	132	94.2	+	1.4	6.05e-06	0.000597
regulation of cellular response to stress (GO:0080135)	664	26	9.52	+	2.73	6.12e-06	0.0006
positive regulation of cell cycle process (GO:0090068)	285	16	4.09	+	3.92	6.64e-06	0.000646
anatomical structure formation involved in morphogenesis (GO:0048646)	877	31	12.57	+	2.47	7.55e-06	0.00073
regulation of mitotic cell cycle (GO:0007346)	590	24	8.46	+	2.84	7.69e-06	0.00074
wound healing (GO:0042060)	471	21	6.75	+	3.11	7.77e-06	0.000743
positive regulation of protein phosphorylation (GO:0001934)	980	33	14.05	+	2.35	7.88e-06	0.000749
tissue morphogenesis (GO:0048729)	554	23	7.94	+	2.9	8.73e-06	0.000815
positive regulation of endopeptidase activity (GO:0010950)	165	12	2.37	+	5.07	8.65e-06	0.000817
intrinsic apoptotic signaling pathway in response to DNA damage by p53 class mediator (GO:0042771)	29	6	0.42	+	14.43	8.72e-06	0.000819
regulation of developmental process (GO:0050793)	2486	63	35.64	+	1.77	9.21e-06	0.000855
response to organic substance (GO:0010033)	2869	70	41.13	+	1.7	9.71e-06	0.000896
negative regulation of cellular metabolic process (GO:0031324)	2501	63	35.85	+	1.76	1e-05	0.000913
anatomical structure development (GO:0048856)	5312	111	76.15	+	1.46	9.98e-06	0.000916
activation of cysteine-type endopeptidase activity involved in apoptotic process (GO:0006919)	89	9	1.28	+	7.05	1.05e-05	0.000937
positive regulation of release of cytochrome c from mitochondria (GO:0090200)	30	6	0.43	+	13.95	1.03e-05	0.000937
response to oxygen levels (GO:0070482)	331	17	4.75	+	3.58	1.04e-05	0.000939
multicellular organism development (GO:0007275)	4931	105	70.69	+	1.49	1.07e-05	0.000957
response to wounding (GO:0009611)	562	23	8.06	+	2.85	1.09e-05	0.000965
response to UV (GO:0009411)	141	11	2.02	+	5.44	1.11e-05	0.000978
epithelium development (GO:0060429)	1087	35	15.58	+	2.25	1.13e-05	0.000989
regulation of MAPK cascade (GO:0043408)	737	27	10.57	+	2.56	1.29e-05	0.00112
mammary gland duct morphogenesis (GO:0060603)	32	6	0.46	+	13.08	1.43e-05	0.00124
organonitrogen compound metabolic process (GO:1901564)	5467	113	78.38	+	1.44	1.58e-05	0.00136
regulation of anatomical structure morphogenesis (GO:0022603)	1011	33	14.49	+	2.28	1.79e-05	0.00154
macromolecule localization (GO:0033036)	2442	61	35.01	+	1.74	1.88e-05	0.0016
regulation of animal organ morphogenesis (GO:2000027)	211	13	3.02	+	4.3	1.95e-05	0.00166
positive regulation of macromolecule metabolic process (GO:0010604)	3270	76	46.88	+	1.62	1.99e-05	0.00168
regulation of endothelial cell migration (GO:0010594)	151	11	2.16	+	5.08	2.02e-05	0.0017
positive regulation of nitrogen compound metabolic process (GO:0051173)	3128	73	44.84	+	1.63	2.14e-05	0.00179
vasculature development (GO:0001944)	507	21	7.27	+	2.89	2.23e-05	0.00185
positive regulation of phosphorylation (GO:0042327)	1031	33	14.78	+	2.23	2.34e-05	0.00194
positive regulation of blood vessel endothelial cell migration (GO:0043536)	54	7	0.77	+	9.04	2.39e-05	0.00196
positive regulation of cysteine-type endopeptidase activity involved in apoptotic process (GO:0043280)	127	10	1.82	+	5.49	2.59e-05	0.00209
circulatory system development (GO:0072359)	853	29	12.23	+	2.37	2.6e-05	0.00209
regulation of localization (GO:0032879)	2670	65	38.28	+	1.7	2.58e-05	0.0021
positive regulation of metabolic process (GO:0009893)	3534	80	50.66	+	1.58	2.57e-05	0.0021
positive regulation of cellular metabolic process (GO:0031325)	3246	75	46.53	+	1.61	2.71e-05	0.00217
regulation of ERK1 and ERK2 cascade (GO:0070372)	286	15	4.1	+	3.66	2.74e-05	0.00219
release of cytochrome c from mitochondria (GO:0001836)	21	5	0.3	+	16.61	2.81e-05	0.00223
positive regulation of response to stimulus (GO:0048584)	2320	58	33.26	+	1.74	2.92e-05	0.0023
cardiovascular system development (GO:0072358)	517	21	7.41	+	2.83	2.94e-05	0.00231
morphogenesis of a branching epithelium (GO:0061138)	158	11	2.27	+	4.86	2.99e-05	0.00234
regulation of cell cycle phase transition (GO:1901987)	400	18	5.73	+	3.14	3.11e-05	0.00242
branching morphogenesis of an epithelial tube (GO:0048754)	131	10	1.88	+	5.32	3.31e-05	0.00256
cellular response to chemical stimulus (GO:0070887)	2760	66	39.57	+	1.67	3.38e-05	0.0026
cellular response to UV (GO:0034644)	80	8	1.15	+	6.98	3.5e-05	0.00268
developmental process (GO:0032502)	5641	114	80.87	+	1.41	3.55e-05	0.0027
cell cycle process (GO:0022402)	955	31	13.69	+	2.26	3.76e-05	0.00285
regulation of membrane permeability (GO:0090559)	81	8	1.16	+	6.89	3.8e-05	0.00287
response to hypoxia (GO:0001666)	296	15	4.24	+	3.53	3.99e-05	0.003
negative regulation of metabolic process (GO:0009892)	2831	67	40.59	+	1.65	4.11e-05	0.00307
catabolic process (GO:0009056)	1973	51	28.29	+	1.8	4.24e-05	0.00314
animal organ development (GO:0048513)	3125	72	44.8	+	1.61	4.23e-05	0.00315
negative regulation of nitrogen compound metabolic process (GO:0051172)	2334	58	33.46	+	1.73	4.31e-05	0.00316
membrane lipid metabolic process (GO:0006643)	196	12	2.81	+	4.27	4.31e-05	0.00318
regulation of cellular protein localization (GO:1903827)	532	21	7.63	+	2.75	4.38e-05	0.0032
cellular response to vascular endothelial growth factor stimulus (GO:0035924)	40	6	0.57	+	10.46	4.42e-05	0.00321
cellular response to oxidative stress (GO:0034599)	230	13	3.3	+	3.94	4.56e-05	0.0033
mitotic cell cycle process (GO:1903047)	576	22	8.26	+	2.66	4.62e-05	0.00333
regulation of primary metabolic process (GO:0080090)	5973	119	85.63	+	1.39	4.75e-05	0.00341
morphogenesis of a branching structure (GO:0001763)	167	11	2.39	+	4.59	4.82e-05	0.00344
cellular response to organic substance (GO:0071310)	2252	56	32.28	+	1.73	5.08e-05	0.00361
mitotic cell cycle (GO:0000278)	673	24	9.65	+	2.49	5.93e-05	0.00418
response to decreased oxygen levels (GO:0036293)	307	15	4.4	+	3.41	5.93e-05	0.00419
regulation of multicellular organismal process (GO:0051239)	2981	69	42.74	+	1.61	6.05e-05	0.00424
regulation of apoptotic process involved in development (GO:1904748)	12	4	0.17	+	23.25	6.23e-05	0.00433
regulation of apoptotic process involved in morphogenesis (GO:1902337)	12	4	0.17	+	23.25	6.23e-05	0.00435
negative regulation of phosphate metabolic process (GO:0045936)	547	21	7.84	+	2.68	6.41e-05	0.00444
negative regulation of phosphorus metabolic process (GO:0010563)	548	21	7.86	+	2.67	6.57e-05	0.00453
mammary gland morphogenesis (GO:0060443)	44	6	0.63	+	9.51	7.14e-05	0.00488
negative regulation of transferase activity (GO:0051348)	276	14	3.96	+	3.54	7.13e-05	0.00489
regulation of response to stress (GO:0080134)	1341	38	19.22	+	1.98	7.77e-05	0.00528
regulation of cell cycle process (GO:0010564)	715	25	10.25	+	2.44	7.85e-05	0.00532
negative regulation of protein phosphorylation (GO:0001933)	392	17	5.62	+	3.03	7.96e-05	0.00537
regulation of catabolic process (GO:0009894)	901	29	12.92	+	2.25	8.01e-05	0.00538
myeloid cell differentiation (GO:0030099)	210	12	3.01	+	3.99	8.08e-05	0.0054
response to ionizing radiation (GO:0010212)	147	10	2.11	+	4.75	8.24e-05	0.00548
positive regulation of phosphate metabolic process (GO:0045937)	1103	33	15.81	+	2.09	8.33e-05	0.0055
positive regulation of phosphorus metabolic process (GO:0010562)	1103	33	15.81	+	2.09	8.33e-05	0.00552
organic anion transport (GO:0015711)	434	18	6.22	+	2.89	8.5e-05	0.00558
sphingolipid metabolic process (GO:0006665)	148	10	2.12	+	4.71	8.69e-05	0.00566
positive regulation of protein modification process (GO:0031401)	1197	35	17.16	+	2.04	8.66e-05	0.00567
regulation of epithelial cell migration (GO:0010632)	212	12	3.04	+	3.95	8.8e-05	0.00571
RNA processing (GO:0006396)	860	1	12.33	-	0.08	9.04e-05	0.00585
positive regulation of protein kinase activity (GO:0045860)	520	20	7.45	+	2.68	9.35e-05	0.00602
positive regulation of protein localization to membrane (GO:1905477)	121	9	1.73	+	5.19	9.87e-05	0.0063
regulation of cellular catabolic process (GO:0031329)	783	26	11.23	+	2.32	9.86e-05	0.00632
regulation of protein localization to membrane (GO:1905475)	182	11	2.61	+	4.22	9.98e-05	0.00635
response to chemical (GO:0042221)	4331	91	62.09	+	1.47	0.000102	0.00642
positive regulation of astrocyte differentiation (GO:0048711)	14	4	0.2	+	19.93	0.000102	0.00643
cellular response to starvation (GO:0009267)	151	10	2.16	+	4.62	0.000102	0.00644
regulation of biological quality (GO:0065008)	3924	84	56.25	+	1.49	0.000104	0.00654
cell cycle arrest (GO:0007050)	152	10	2.18	+	4.59	0.000107	0.00664
negative regulation of fibroblast proliferation (GO:0048147)	29	5	0.42	+	12.03	0.000108	0.00666
positive regulation of cell population proliferation (GO:0008284)	924	29	13.25	+	2.19	0.000107	0.00667
blood vessel development (GO:0001568)	484	19	6.94	+	2.74	0.000108	0.00668
animal organ morphogenesis (GO:0009887)	925	29	13.26	+	2.19	0.000108	0.00671
negative regulation of protein kinase activity (GO:0006469)	218	12	3.13	+	3.84	0.000113	0.00691
regulation of mitotic cell cycle phase transition (GO:1901990)	365	16	5.23	+	3.06	0.000114	0.00697
regulation of mitochondrial membrane permeability (GO:0046902)	71	7	1.02	+	6.88	0.000118	0.00714
response to nutrient levels (GO:0031667)	488	19	7	+	2.72	0.00012	0.00723
multicellular organismal process (GO:0032501)	6827	130	97.87	+	1.33	0.00012	0.00725
organonitrogen compound catabolic process (GO:1901565)	1018	31	14.59	+	2.12	0.000122	0.00729
protein phosphorylation (GO:0006468)	935	29	13.4	+	2.16	0.000125	0.00748
mitochondrial outer membrane permeabilization (GO:0097345)	15	4	0.22	+	18.6	0.000128	0.00763
response to starvation (GO:0042594)	188	11	2.7	+	4.08	0.000131	0.00776
negative regulation of protein modification process (GO:0031400)	577	21	8.27	+	2.54	0.000132	0.00778
negative regulation of apoptotic signaling pathway (GO:2001234)	223	12	3.2	+	3.75	0.000138	0.00814
transmembrane receptor protein tyrosine kinase signaling pathway (GO:0007169)	494	19	7.08	+	2.68	0.00014	0.0082
negative regulation of hydrolase activity (GO:0051346)	454	18	6.51	+	2.77	0.000146	0.00853
gland development (GO:0048732)	414	17	5.94	+	2.86	0.000149	0.0087
regulation of cellular localization (GO:0060341)	898	28	12.87	+	2.17	0.000157	0.00912
endocardial cushion morphogenesis (GO:0003203)	32	5	0.46	+	10.9	0.000164	0.00941
anion transport (GO:0006820)	543	20	7.78	+	2.57	0.000163	0.00944
cellular senescence (GO:0090398)	32	5	0.46	+	10.9	0.000164	0.00945
cellular response to nutrient levels (GO:0031669)	228	12	3.27	+	3.67	0.000168	0.00962
regulation of signal transduction by p53 class mediator (GO:1901796)	131	9	1.88	+	4.79	0.000174	0.00989
positive regulation of intracellular protein transport (GO:0090316)	162	10	2.32	+	4.31	0.000175	0.00993
response to light stimulus (GO:0009416)	302	14	4.33	+	3.23	0.000176	0.00994
organic substance catabolic process (GO:1901575)	1703	44	24.41	+	1.8	0.000179	0.0101
positive regulation of mitochondrial membrane permeability involved in apoptotic process (GO:1902110)	17	4	0.24	+	16.41	0.000194	0.0109
cellular response to endogenous stimulus (GO:0071495)	1153	33	16.53	+	2	0.000197	0.011
negative regulation of macromolecule metabolic process (GO:0010605)	2589	60	37.12	+	1.62	0.000198	0.0111
positive regulation of developmental process (GO:0051094)	1340	37	19.21	+	1.93	0.0002	0.0111
regulation of nitrogen compound metabolic process (GO:0051171)	5801	113	83.16	+	1.36	0.00021	0.0116
regulation of autophagy (GO:0010506)	308	14	4.42	+	3.17	0.000213	0.0118
positive regulation of apoptotic process involved in development (GO:1904747)	6	3	0.09	+	34.88	0.00022	0.012
positive regulation of apoptotic process involved in morphogenesis (GO:1902339)	6	3	0.09	+	34.88	0.00022	0.012
embryo development (GO:0009790)	946	29	13.56	+	2.14	0.00022	0.012
response to gamma radiation (GO:0010332)	55	6	0.79	+	7.61	0.000219	0.012
negative regulation of phosphorylation (GO:0042326)	430	17	6.16	+	2.76	0.00023	0.0124
animal organ regeneration (GO:0031100)	80	7	1.15	+	6.1	0.000234	0.0126
phospholipid metabolic process (GO:0006644)	431	17	6.18	+	2.75	0.000236	0.0127
positive regulation of establishment of protein localization to mitochondrion (GO:1903749)	56	6	0.8	+	7.47	0.00024	0.0128
regulation of extrinsic apoptotic signaling pathway via death domain receptors (GO:1902041)	56	6	0.8	+	7.47	0.00024	0.0128
cellular response to oxygen levels (GO:0071453)	169	10	2.42	+	4.13	0.000242	0.0128
positive regulation of mitochondrial outer membrane permeabilization involved in apoptotic signaling pathway (GO:1901030)	35	5	0.5	+	9.96	0.000239	0.0128
negative regulation of kinase activity (GO:0033673)	238	12	3.41	+	3.52	0.000245	0.013
phosphorylation (GO:0016310)	1272	35	18.24	+	1.92	0.000251	0.0133
positive regulation of cellular catabolic process (GO:0031331)	353	15	5.06	+	2.96	0.000257	0.0135
angiogenesis (GO:0001525)	314	14	4.5	+	3.11	0.000258	0.0135
negative regulation of proteolysis (GO:0045861)	354	15	5.07	+	2.96	0.000264	0.0136
positive regulation of kinase activity (GO:0033674)	564	20	8.09	+	2.47	0.000264	0.0136
positive regulation of transferase activity (GO:0051347)	638	22	9.15	+	2.41	0.000263	0.0136
sprouting angiogenesis (GO:0002040)	57	6	0.82	+	7.34	0.000262	0.0136
response to extracellular stimulus (GO:0009991)	520	19	7.45	+	2.55	0.000262	0.0137
positive regulation of multicellular organismal process (GO:0051240)	1690	43	24.23	+	1.77	0.000273	0.014
cellular response to radiation (GO:0071478)	172	10	2.47	+	4.06	0.000276	0.0141
positive regulation of ERK1 and ERK2 cascade (GO:0070374)	206	11	2.95	+	3.72	0.000278	0.0142
mitochondrial outer membrane permeabilization involved in programmed cell death (GO:1902686)	19	4	0.27	+	14.69	0.00028	0.0143
apoptotic mitochondrial changes (GO:0008637)	58	6	0.83	+	7.22	0.000286	0.0145
response to endogenous stimulus (GO:0009719)	1422	38	20.39	+	1.86	0.000303	0.0153
cellular response to hypoxia (GO:0071456)	142	9	2.04	+	4.42	0.000306	0.0154
serine transport (GO:0032329)	7	3	0.1	+	29.89	0.000312	0.0155
protein insertion into mitochondrial membrane involved in apoptotic signaling pathway (GO:0001844)	7	3	0.1	+	29.89	0.000312	0.0155
mammary gland epithelium development (GO:0061180)	59	6	0.85	+	7.09	0.000311	0.0155
cellular response to light stimulus (GO:0071482)	112	8	1.61	+	4.98	0.00031	0.0155
regulation of epithelial cell proliferation (GO:0050678)	320	14	4.59	+	3.05	0.00031	0.0156
regulation of macromolecule metabolic process (GO:0060255)	6052	116	86.76	+	1.34	0.000325	0.0161
positive regulation of animal organ morphogenesis (GO:0110110)	85	7	1.22	+	5.74	0.00033	0.0163
blood vessel morphogenesis (GO:0048514)	403	16	5.78	+	2.77	0.000334	0.0164
regulation of cell migration involved in sprouting angiogenesis (GO:0090049)	38	5	0.54	+	9.18	0.000338	0.0165
positive regulation of glial cell differentiation (GO:0045687)	38	5	0.54	+	9.18	0.000338	0.0166
positive regulation of MAPK cascade (GO:0043410)	532	19	7.63	+	2.49	0.000344	0.0167
positive regulation of mitochondrion organization (GO:0010822)	114	8	1.63	+	4.9	0.000347	0.0168
regulation of cell-matrix adhesion (GO:0001952)	114	8	1.63	+	4.9	0.000347	0.0168
response to toxic substance (GO:0009636)	491	18	7.04	+	2.56	0.000364	0.0176
regulation of mitochondrion organization (GO:0010821)	179	10	2.57	+	3.9	0.000373	0.0179
positive regulation of protein export from nucleus (GO:0046827)	21	4	0.3	+	13.29	0.000391	0.0187
positive regulation of mitochondrial membrane permeability (GO:0035794)	21	4	0.3	+	13.29	0.000391	0.0187
regulation of endothelial cell chemotaxis (GO:2001026)	21	4	0.3	+	13.29	0.000391	0.0188
embryonic placenta development (GO:0001892)	88	7	1.26	+	5.55	0.000402	0.0191
epidermis development (GO:0008544)	412	16	5.91	+	2.71	0.000422	0.02
cellular response to hydroperoxide (GO:0071447)	8	3	0.11	+	26.16	0.000424	0.02
regulation of multicellular organismal development (GO:2000026)	1945	47	27.88	+	1.69	0.000444	0.0209
cellular developmental process (GO:0048869)	3711	78	53.2	+	1.47	0.000447	0.021
regulation of MAP kinase activity (GO:0043405)	333	14	4.77	+	2.93	0.000454	0.0212
atrioventricular valve morphogenesis (GO:0003181)	22	4	0.32	+	12.68	0.000457	0.0213
positive regulation of cellular component organization (GO:0051130)	1209	33	17.33	+	1.9	0.000457	0.0213
osteoclast differentiation (GO:0030316)	41	5	0.59	+	8.51	0.000465	0.0216
cellular response to decreased oxygen levels (GO:0036294)	152	9	2.18	+	4.13	0.000489	0.0226
cellular response to extracellular stimulus (GO:0031668)	258	12	3.7	+	3.24	0.000491	0.0227
positive regulation of gliogenesis (GO:0014015)	65	6	0.93	+	6.44	0.000503	0.0231
positive regulation of catabolic process (GO:0009896)	420	16	6.02	+	2.66	0.000515	0.0236
cell differentiation (GO:0030154)	3619	76	51.88	+	1.46	0.000526	0.0241
positive regulation of membrane permeability (GO:1905710)	23	4	0.33	+	12.13	0.000531	0.0241
regulation of mitochondrial membrane permeability involved in apoptotic process (GO:1902108)	23	4	0.33	+	12.13	0.000531	0.0242
endocardial cushion development (GO:0003197)	43	5	0.62	+	8.11	0.000568	0.0257
regulation of organelle organization (GO:0033043)	1269	34	18.19	+	1.87	0.000585	0.0264
lipid modification (GO:0030258)	264	12	3.78	+	3.17	0.000597	0.0269
atrioventricular valve development (GO:0003171)	24	4	0.34	+	11.63	0.000613	0.0275
extrinsic apoptotic signaling pathway (GO:0097191)	95	7	1.36	+	5.14	0.000617	0.0276
positive regulation of endothelial cell migration (GO:0010595)	95	7	1.36	+	5.14	0.000617	0.0277
regulation of mitochondrial outer membrane permeabilization involved in apoptotic signaling pathway (GO:1901028)	44	5	0.63	+	7.93	0.000625	0.0279
organic substance metabolic process (GO:0071704)	7991	144	114.56	+	1.26	0.000642	0.0285
cellular response to environmental stimulus (GO:0104004)	306	13	4.39	+	2.96	0.000656	0.029
cell development (GO:0048468)	1598	40	22.91	+	1.75	0.000659	0.029
cellular response to abiotic stimulus (GO:0071214)	306	13	4.39	+	2.96	0.000656	0.029
small molecule biosynthetic process (GO:0044283)	599	20	8.59	+	2.33	0.000683	0.03
negative regulation of intrinsic apoptotic signaling pathway (GO:2001243)	97	7	1.39	+	5.03	0.000693	0.0304
generation of neurons (GO:0048699)	1499	38	21.49	+	1.77	0.000697	0.0305
regulation of protein insertion into mitochondrial membrane involved in apoptotic signaling pathway (GO:1900739)	25	4	0.36	+	11.16	0.000703	0.0305
cellular metabolic process (GO:0044237)	7604	138	109.01	+	1.27	0.000705	0.0306
positive regulation of protein insertion into mitochondrial membrane involved in apoptotic signaling pathway (GO:1900740)	25	4	0.36	+	11.16	0.000703	0.0306
desmosome organization (GO:0002934)	10	3	0.14	+	20.93	0.00072	0.0311
negative regulation of wound healing (GO:0061045)	70	6	1	+	5.98	0.000723	0.0312
regulation of establishment of protein localization to mitochondrion (GO:1903747)	71	6	1.02	+	5.89	0.000775	0.0333
mitochondrial membrane organization (GO:0007006)	130	8	1.86	+	4.29	0.000788	0.0338
regulation of GTPase activity (GO:0043087)	482	17	6.91	+	2.46	0.000799	0.0342
positive regulation of protein oligomerization (GO:0032461)	26	4	0.37	+	10.73	0.000802	0.0342
glycosaminoglycan biosynthetic process (GO:0006024)	100	7	1.43	+	4.88	0.000821	0.0349
mesenchyme morphogenesis (GO:0072132)	47	5	0.67	+	7.42	0.000823	0.0349
mammary gland development (GO:0030879)	131	8	1.88	+	4.26	0.000826	0.0349
positive regulation of nucleocytoplasmic transport (GO:0046824)	72	6	1.03	+	5.81	0.00083	0.035
regulation of cell adhesion (GO:0030155)	665	21	9.53	+	2.2	0.000856	0.036
regulation of vasculature development (GO:1901342)	316	13	4.53	+	2.87	0.000871	0.0365
cellular response to toxic substance (GO:0097237)	201	10	2.88	+	3.47	0.000878	0.0368
response to external stimulus (GO:0009605)	2062	48	29.56	+	1.62	0.000891	0.0372
positive regulation of endoplasmic reticulum stress-induced intrinsic apoptotic signaling pathway (GO:1902237)	11	3	0.16	+	19.02	0.000906	0.0377
regulation of protein localization (GO:0032880)	995	28	14.26	+	1.96	0.000916	0.038
regulation of growth (GO:0040008)	693	22	9.93	+	2.21	0.000939	0.0389
glycerophospholipid metabolic process (GO:0006650)	361	14	5.18	+	2.71	0.000966	0.0399
cellular catabolic process (GO:0044248)	1731	42	24.82	+	1.69	0.001	0.0413
respiratory tube development (GO:0030323)	169	9	2.42	+	3.71	0.001	0.0413
detection of chemical stimulus (GO:0009593)	518	0	7.43	-	< 0.01	0.00102	0.0418
regulation of astrocyte differentiation (GO:0048710)	28	4	0.4	+	9.96	0.00103	0.0421
embryo development ending in birth or egg hatching (GO:0009792)	627	20	8.99	+	2.23	0.00104	0.0423
regulation of cell-substrate adhesion (GO:0010810)	206	10	2.95	+	3.39	0.00105	0.0427
response to nitrogen compound (GO:1901698)	1011	28	14.49	+	1.93	0.00105	0.0427
aminoglycan biosynthetic process (GO:0006023)	105	7	1.51	+	4.65	0.00107	0.0435
positive regulation of epithelial cell migration (GO:0010634)	137	8	1.96	+	4.07	0.00109	0.0438
primary metabolic process (GO:0044238)	7665	138	109.89	+	1.26	0.00111	0.0444
positive regulation of GTPase activity (GO:0043547)	409	15	5.86	+	2.56	0.00111	0.0445
myeloid leukocyte differentiation (GO:0002573)	106	7	1.52	+	4.61	0.00113	0.0453
cellular response to gamma radiation (GO:0071480)	29	4	0.42	+	9.62	0.00116	0.0463
regulation of peptidyl-tyrosine phosphorylation (GO:0050730)	247	11	3.54	+	3.11	0.00117	0.0466
regulation of angiogenesis (GO:0045765)	287	12	4.11	+	2.92	0.00119	0.0474
negative regulation of endopeptidase activity (GO:0010951)	248	11	3.56	+	3.09	0.00121	0.0477
regulation of response to DNA damage stimulus (GO:2001020)	210	10	3.01	+	3.32	0.0012	0.0478
cellular response to external stimulus (GO:0071496)	329	13	4.72	+	2.76	0.00124	0.0488
regulation of protein kinase B signaling (GO:0051896)	211	10	3.02	+	3.31	0.00125	0.049
negative regulation of coagulation (GO:0050819)	52	5	0.75	+	6.71	0.00125	0.0492
regulation of DNA-binding transcription factor activity (GO:0051090)	415	15	5.95	+	2.52	0.00127	0.0497

## Sheet: 1010 differntly regulated
Analysis Type:	PANTHER Overrepresentation Test (Released 20181113)
Annotation Version and Release Date:	GO Ontology database Released 2018-12-01
Analyzed List:	Client Text Box Input (Homo sapiens)
Reference List:	Homo sapiens (all genes in database)
Test Type:	FISHER
Correction:	FDR
GO biological process complete	Homo sapiens - REFLIST (20996)	Client Text Box Input (1040)	Client Text Box Input (expected)	Client Text Box Input (over/under)	Client Text Box Input (fold Enrichment)	Client Text Box Input (raw P-value)	Client Text Box Input (FDR)
aromatic compound biosynthetic process (GO:0019438)	1211	97	59.98	+	1.62	1.09e-05	0.00507
biological_process (GO:0008150)	17746	944	879.02	+	1.07	7.59e-09	9.21e-06
biosynthetic process (GO:0009058)	2942	193	145.73	+	1.32	7.39e-05	0.0299
cell cycle (GO:0007049)	1314	109	65.09	+	1.67	5.33e-07	0.000336
cell cycle process (GO:0022402)	955	83	47.3	+	1.75	2.72e-06	0.00148
cellular aromatic compound metabolic process (GO:0006725)	3163	222	156.67	+	1.42	1.45e-07	0.000114
cellular biosynthetic process (GO:0044249)	2780	183	137.7	+	1.33	0.000107	0.0403
cellular macromolecule metabolic process (GO:0044260)	5040	332	249.65	+	1.33	1.71e-08	1.69e-05
cellular metabolic process (GO:0044237)	7604	497	376.65	+	1.32	1e-13	1.58e-09
cellular nitrogen compound metabolic process (GO:0034641)	3591	249	177.87	+	1.4	4.74e-08	4.4e-05
cellular process (GO:0009987)	14385	813	712.54	+	1.14	1.44e-11	7.59e-08
cellular response to DNA damage stimulus (GO:0006974)	753	72	37.3	+	1.93	5.67e-07	0.000344
cellular response to stress (GO:0033554)	1610	115	79.75	+	1.44	0.000147	0.0475
detection of chemical stimulus (GO:0009593)	518	1	25.66	-	0.04	4e-10	9.03e-07
detection of chemical stimulus involved in sensory perception (GO:0050907)	482	0	23.88	-	< 0.01	1.2e-10	3.77e-07
detection of chemical stimulus involved in sensory perception of smell (GO:0050911)	432	0	21.4	-	< 0.01	1.29e-09	2.26e-06
detection of stimulus (GO:0051606)	692	6	34.28	-	0.18	9.62e-09	1.08e-05
detection of stimulus involved in sensory perception (GO:0050906)	538	1	26.65	-	0.04	1.86e-10	4.89e-07
DNA damage checkpoint (GO:0000077)	135	19	6.69	+	2.84	0.000122	0.0438
DNA integrity checkpoint (GO:0031570)	147	20	7.28	+	2.75	0.000124	0.0435
DNA metabolic process (GO:0006259)	796	69	39.43	+	1.75	1.88e-05	0.00822
G protein-coupled receptor signaling pathway (GO:0007186)	1308	29	64.79	-	0.45	9.85e-07	0.000575
heterocycle biosynthetic process (GO:0018130)	1202	96	59.54	+	1.61	1.06e-05	0.00521
heterocycle metabolic process (GO:0046483)	3116	219	154.35	+	1.42	1.57e-07	0.000118
macromolecule metabolic process (GO:0043170)	6240	387	309.09	+	1.25	4.83e-07	0.000318
metabolic process (GO:0008152)	8445	536	418.31	+	1.28	7.48e-13	5.9e-09
mitotic cell cycle (GO:0000278)	673	69	33.34	+	2.07	7.95e-08	6.97e-05
mitotic cell cycle process (GO:1903047)	576	55	28.53	+	1.93	1.4e-05	0.00632
negative regulation of cell cycle (GO:0045786)	532	57	26.35	+	2.16	3.08e-07	0.000221
negative regulation of cell cycle process (GO:0010948)	278	31	13.77	+	2.25	0.000107	0.0413
nitrogen compound metabolic process (GO:0006807)	7167	450	355	+	1.27	3.07e-09	4.4e-06
nucleic acid metabolic process (GO:0090304)	2309	170	114.37	+	1.49	4.43e-07	0.000304
nucleobase-containing compound biosynthetic process (GO:0034654)	1133	92	56.12	+	1.64	1.09e-05	0.00522
nucleobase-containing compound metabolic process (GO:0006139)	2949	205	146.07	+	1.4	1.12e-06	0.00063
organic cyclic compound biosynthetic process (GO:1901362)	1349	107	66.82	+	1.6	4.91e-06	0.0025
organic cyclic compound metabolic process (GO:1901360)	3379	240	167.37	+	1.43	1.34e-08	1.41e-05
organic substance biosynthetic process (GO:1901576)	2884	192	142.85	+	1.34	3.55e-05	0.0147
organic substance metabolic process (GO:0071704)	7991	505	395.82	+	1.28	1.95e-11	7.68e-08
phosphate-containing compound metabolic process (GO:0006796)	2144	146	106.2	+	1.37	0.000141	0.0463
positive regulation of cellular process (GO:0048522)	5280	319	261.54	+	1.22	9.26e-05	0.0365
primary metabolic process (GO:0044238)	7665	478	379.67	+	1.26	1.27e-09	2.5e-06
pyrimidine-containing compound metabolic process (GO:0072527)	102	16	5.05	+	3.17	0.000136	0.0457
regulation of cell cycle (GO:0051726)	1137	94	56.32	+	1.67	4.24e-06	0.00223
response to radiation (GO:0009314)	436	42	21.6	+	1.94	0.000112	0.0411
response to stress (GO:0006950)	3412	217	169.01	+	1.28	0.000136	0.0465
sensory perception of chemical stimulus (GO:0007606)	534	2	26.45	-	0.08	2.99e-09	4.72e-06
sensory perception of smell (GO:0007608)	462	2	22.88	-	0.09	9.25e-08	7.68e-05
small molecule metabolic process (GO:0044281)	1816	132	89.95	+	1.47	1.98e-05	0.00844
Unclassified (UNCLASSIFIED)	3250	96	160.98	-	0.6	7.59e-09	9.98e-06

## Sheet: 329 human-specific p53 targets
Analysis Type:	PANTHER Overrepresentation Test (Released 20181113)
Annotation Version and Release Date:	GO Ontology database Released 2018-11-15
Analyzed List:	Client Text Box Input (Homo sapiens)
Reference List:	Homo sapiens (all genes in database)
Test Type:	FISHER
Correction:	FDR
GO biological process complete	Homo sapiens - REFLIST (21042)	Client Text Box Input (335)	Client Text Box Input (expected)	Client Text Box Input (over/under)	Client Text Box Input (fold Enrichment)	Client Text Box Input (raw P-value)	Client Text Box Input (FDR)
response to stress (GO:0006950)	3418	93	54.42	+	1.71	1.44e-07	0.00228
negative regulation of biological process (GO:0048519)	5143	124	81.88	+	1.51	3.76e-07	0.00297
negative regulation of response to stimulus (GO:0048585)	1538	49	24.49	+	2	4.63e-06	0.00487
regulation of apoptotic process (GO:0042981)	1511	49	24.06	+	2.04	3.47e-06	0.00498
regulation of biological process (GO:0050789)	11520	225	183.4	+	1.23	5.17e-06	0.0051
regulation of signaling (GO:0023051)	3536	90	56.3	+	1.6	4.55e-06	0.00513
regulation of cellular process (GO:0050794)	10799	215	171.93	+	1.25	3.3e-06	0.00521
positive regulation of apoptotic process (GO:0043065)	618	27	9.84	+	2.74	4e-06	0.00527
regulation of signal transduction (GO:0009966)	3152	85	50.18	+	1.69	1e-06	0.00528
positive regulation of programmed cell death (GO:0043068)	622	27	9.9	+	2.73	4.49e-06	0.00545
regulation of cell death (GO:0010941)	1648	52	26.24	+	1.98	3.23e-06	0.00566
positive regulation of cell death (GO:0010942)	672	28	10.7	+	2.62	6.22e-06	0.00578
regulation of programmed cell death (GO:0043067)	1526	50	24.29	+	2.06	2.26e-06	0.00593
regulation of cell communication (GO:0010646)	3508	90	55.85	+	1.61	3.03e-06	0.00598
response to stimulus (GO:0050896)	8290	176	131.98	+	1.33	1.52e-06	0.006
cellular process (GO:0009987)	14350	268	228.46	+	1.17	1.93e-06	0.00609
negative regulation of cellular process (GO:0048523)	4575	109	72.84	+	1.5	7.11e-06	0.00624
tissue development (GO:0009888)	1721	54	27.4	+	1.97	3.03e-06	0.00682
epithelium development (GO:0060429)	1087	38	17.31	+	2.2	9.68e-06	0.00804
response to abiotic stimulus (GO:0009628)	1105	38	17.59	+	2.16	1.23e-05	0.00925
negative regulation of cell death (GO:0060548)	979	35	15.59	+	2.25	1.23e-05	0.0097
regulation of response to stimulus (GO:0048583)	4229	101	67.33	+	1.5	1.43e-05	0.00983
regulation of catalytic activity (GO:0050790)	2305	64	36.7	+	1.74	1.39e-05	0.00997
biological regulation (GO:0065007)	12204	233	194.29	+	1.2	1.63e-05	0.0103
negative regulation of programmed cell death (GO:0043069)	897	33	14.28	+	2.31	1.63e-05	0.0107
positive regulation of proteolysis (GO:0045862)	344	18	5.48	+	3.29	1.83e-05	0.0111
anatomical structure morphogenesis (GO:0009653)	2096	59	33.37	+	1.77	2.11e-05	0.0124
regulation of molecular function (GO:0065009)	3222	81	51.3	+	1.58	2.51e-05	0.0141
cellular response to stimulus (GO:0051716)	6482	140	103.2	+	1.36	2.83e-05	0.0154
negative regulation of viral process (GO:0048525)	93	9	1.48	+	6.08	3.26e-05	0.0172
negative regulation of multi-organism process (GO:0043901)	173	12	2.75	+	4.36	3.73e-05	0.019
negative regulation of viral life cycle (GO:1903901)	77	8	1.23	+	6.53	5.64e-05	0.027
negative regulation of apoptotic process (GO:0043066)	882	31	14.04	+	2.21	5.5e-05	0.0271
negative regulation of signal transduction (GO:0009968)	1181	38	18.8	+	2.02	6.51e-05	0.0302
positive regulation of biological process (GO:0048518)	5995	129	95.44	+	1.35	9.18e-05	0.0414
negative regulation of mitotic cell cycle (GO:0045930)	256	14	4.08	+	3.44	9.99e-05	0.0438
regulation of cell proliferation (GO:0042127)	1597	46	25.43	+	1.81	0.000113	0.0484

## Sheet: 509 mouse-specific p53 targets
Analysis Type:	PANTHER Overrepresentation Test (Released 20181113)
Annotation Version and Release Date:	GO Ontology database Released 2018-11-15
Analyzed List:	Client Text Box Input (Mus musculus)
Reference List:	Mus musculus (all genes in database)
Test Type:	FISHER
Correction:	FDR
GO biological process complete	Mus musculus - REFLIST (22262)	Client Text Box Input (498)	Client Text Box Input (expected)	Client Text Box Input (over/under)	Client Text Box Input (fold Enrichment)	Client Text Box Input (raw P-value)	Client Text Box Input (FDR)
sensory perception of chemical stimulus (GO:0007606)	1197	2	26.78	-	0.07	1.4e-09	1.09e-05
sensory perception of smell (GO:0007608)	1099	1	24.58	-	0.04	9.5e-10	1.49e-05
sensory perception (GO:0007600)	1581	10	35.37	-	0.28	7.13e-07	0.00372
G protein-coupled receptor signaling pathway (GO:0007186)	1821	14	40.74	-	0.34	1.59e-06	0.0062
nitrogen compound metabolic process (GO:0006807)	5788	176	129.48	+	1.36	5.38e-06	0.012
nervous system process (GO:0050877)	2011	18	44.99	-	0.4	4.77e-06	0.0124
cellular metabolic process (GO:0044237)	6260	188	140.04	+	1.34	4.42e-06	0.0138
primary metabolic process (GO:0044238)	6329	188	141.58	+	1.33	9.64e-06	0.0167
regulation of catabolic process (GO:0009894)	793	39	17.74	+	2.2	8.95e-06	0.0175
small molecule metabolic process (GO:0044281)	1493	60	33.4	+	1.8	1.95e-05	0.0277
regulation of cellular catabolic process (GO:0031329)	670	34	14.99	+	2.27	1.81e-05	0.0283
organic substance metabolic process (GO:0071704)	6678	194	149.39	+	1.3	2.6e-05	0.0339
metabolic process (GO:0008152)	7138	205	159.68	+	1.28	2.91e-05	0.035
organonitrogen compound metabolic process (GO:1901564)	4360	136	97.53	+	1.39	3.92e-05	0.0437
