# Supplementary material for: Conservation and divergence of the p53 gene regulatory network between mice and humans
Source: Oncogene. 2019 Feb 1;38(21):4095–109. doi: 10.1038/s41388-019-0706-9 (PMC6755996; doi:10.1038/s41388-019-0706-9)
Supplement: Supplementary file 7 — Supplementary Table S4 [file 41388_2019_706_MOESM7_ESM.xlsx]

## Sheet: Tabelle1
Chromosome Name	Ensembl Gene ID	Associated Gene Name	Mouse p53 Expression Score (-15..0..15)	predicted direct mouse p53 target gene	Mouse p53 ChIP Score (0..9)	Tonelli 2017 doxorubicin B cells (loc)	Tonelli 2017 doxorubicin B cells (0,1)	Tonelli 2017 Nutlin B cells (loc)	Tonelli 2017 Nutlin B cells (0,1)	Purbey 2017 6Gy2h macrophages (loc)	Purbey 2017 6Gy2h macrophages (0,1)	Purbey 2017 6Gy6h macrophages (loc)	Purbey 2017 6Gy6h macrophages (0,1)	Wang 2016 activin mESC (loc)	Wang 2016 activin mESC (0,1)	Wang 2016 SB431542 mESC (loc)	Wang 2016 SB431542 mESC (0,1)	Younger 2015 doxorubicin MEF (loc)	Younger 2015 doxorubicin MEF (0,1)	Kenzelmann-Broz 2013 doxorubicin MEF (loc)	Kenzelmann-Broz 2013 doxorubicin MEF (0,1)	Li 2012 doxorubicin mESC (loc)	Li 2012 doxorubicin mESC (0,1)	E2f4 ChIP Score (0..7)	Sun 2016 Hepatocytes E2f4 (loc)	Sun 2016 Hepatocytes E2f4 (0,1)	Encode Sydh 2014 CH12 E2f4 (loc)	Encode Sydh 2014 CH12 E2f4 (0,1)	Encode Sydh 2014 MEL E2f4 (loc)	Encode Sydh 2014 MEL E2f4 (0,1)	Encode Sydh 2014 C2C12 E2f4 (loc)	Encode Sydh 2014 C2C12 E2f4 (0,1)	Garber 2012 DC E2f4 (loc)	Garber 2012 DC E2f4 (1,0)	Bilodeau 2010 MEF E2f4 (loc)	Bilodeau 2010 MEF E2f4 (0,1)	MacIsaac 2010 Hepatocytes E2f4 (loc)	MacIsaac 2010 Hepatocytes E2f4 (0,1)
17	ENSMUSG00000023067	Cdkn1a	15	1	9	222	1	-17	1	-49	1	-104	1	-39	1	-39	1	-9	1	-9	1	-38	1	4	---	0	-174	1	-89	1	-105	1	---	0	-60	1	---	0
3	ENSMUSG00000048458	Fam212b	15	1	9	-112	1	-72	1	-145	1	-88	1	-87	1	-274	1	-180	1	-180	1	-165	1	2	---	0	---	0	---	0	-57	1	---	0	10	1	---	0
3	ENSMUSG00000068744	Psrc1	15	1	9	799	1	837	1	847	1	796	1	814	1	797	1	266	1	266	1	732	1	2	---	0	5583	0	5562	0	-3	1	---	0	6	1	---	0
3	ENSMUSG00000046818	Ddit4l	15	1	8	118	1	---	0	332	1	310	1	387	1	416	1	313	1	313	1	210	1	0	---	0	---	0	---	0	---	0	---	0	---	0	---	0
4	ENSMUSG00000028893	Sesn2	15	1	8	-673	1	5195	0	-638	1	-638	1	-698	1	-686	1	-691	1	-691	1	-683	1	2	---	0	---	0	3571	0	---	0	---	0	94	1	6	1
1	ENSMUSG00000040918	Slc19a2	15	1	8	627	1	---	0	448	1	415	1	599	1	559	1	440	1	440	1	599	1	4	---	0	---	0	-293	1	-364	1	---	0	-229	1	-186	1
8	ENSMUSG00000008167	Fbxw9	15	1	7	969	1	---	0	---	0	969	1	1035	1	1024	1	1025	1	1025	1	898	1	1	---	0	---	0	---	0	---	0	---	0	36	1	---	0
4	ENSMUSG00000028479	Gne	15	1	7	41	1	---	0	-110	1	-44	1	42	1	---	0	-73	1	-73	1	-60	1	4	---	0	-6799	0	-578	1	24	1	---	0	104	1	81	1
10	ENSMUSG00000037855	Zfp365	15	1	7	20	1	---	0	---	0	22	1	53	1	62	1	41	1	41	1	29	1	1	---	0	---	0	---	0	---	0	---	0	-7	1	---	0
11	ENSMUSG00000039450	Dcxr	15	1	6	-9	1	---	0	-105	1	-41	1	---	0	---	0	-97	1	-97	1	-60	1	1	---	0	138	1	---	0	---	0	---	0	---	0	---	0
2	ENSMUSG00000027171	Prrg4	15	1	6	-955	1	---	0	-1155	1	-749	1	---	0	---	0	-1158	1	-1158	1	-1153	1	0	---	0	---	0	---	0	---	0	---	0	---	0	---	0
4	ENSMUSG00000029027	Dffb	15	1	5	60	1	---	0	---	0	---	0	-50	1	---	0	-57	1	-57	1	-64	1	3	---	0	20	1	-8	1	32	1	---	0	---	0	---	0
9	ENSMUSG00000032577	Mapkapk3	15	1	5	-42	1	---	0	---	0	---	0	---	0	-48	1	-82	1	-82	1	-10	1	0	---	0	---	0	1181	0	---	0	---	0	---	0	---	0
7	ENSMUSG00000074211	Sdhaf1	15	1	5	51	1	---	0	-172	1	---	0	---	0	---	0	-115	1	-115	1	-79	1	1	---	0	---	0	258	1	---	0	---	0	---	0	---	0
12	ENSMUSG00000072825	Cep170b	15	0	4	---	0	---	0	313	1	---	0	---	0	---	0	408	1	408	1	378	1	1	---	0	---	0	2098	0	6423	0	---	0	600	1	---	0
5	ENSMUSG00000029161	Cgref1	15	0	4	4523	1	---	0	---	0	---	0	---	0	---	0	21	1	21	1	47	1	0	---	0	---	0	4486	0	4576	0	---	0	4550	0	---	0
12	ENSMUSG00000021222	Dcaf4	15	0	4	-43	1	---	0	---	0	---	0	9520	0	9571	0	71	1	71	1	29	1	2	---	0	---	0	---	0	-18	1	---	0	19	1	---	0
17	ENSMUSG00000036026	Tmem63b	15	0	4	---	0	---	0	---	0	---	0	---	0	-564	1	-1206	1	-1206	1	-644	1	3	---	0	---	0	203	1	---	0	---	0	204	1	169	1
15	ENSMUSG00000000552	Zfp385a	15	0	4	---	0	---	0	---	0	---	0	-767	1	---	0	-550	1	-550	1	-677	1	1	---	0	2450	0	260	1	---	0	---	0	---	0	---	0
X	ENSMUSG00000045237	1110012L19Rik	15	0	3	---	0	---	0	---	0	---	0	---	0	---	0	345	1	345	1	301	1	0	---	0	---	0	---	0	---	0	---	0	---	0	---	0
2	ENSMUSG00000026831	1700007K13Rik	15	0	3	---	0	---	0	---	0	---	0	---	0	---	0	8	1	8	1	121	1	0	---	0	---	0	1688	0	1741	0	---	0	1719	0	---	0
10	ENSMUSG00000034818	Celf5	15	0	3	---	0	---	0	---	0	---	0	5285	0	5262	0	-191	1	-191	1	-65	1	0	---	0	---	0	---	0	---	0	---	0	---	0	---	0
7	ENSMUSG00000040734	Ppp1r13l	15	0	3	---	0	---	0	---	0	---	0	---	0	---	0	691	1	691	1	694	1	0	---	0	-1421	0	-1407	0	-1671	0	---	0	-1270	0	-1242	0
4	ENSMUSG00000028860	Sytl1	15	0	3	---	0	---	0	---	0	---	0	---	0	---	0	-845	1	-845	1	-918	1	0	---	0	---	0	---	0	---	0	---	0	---	0	---	0
4	ENSMUSG00000028673	Fuca1	15	0	2	-34	1	---	0	---	0	---	0	---	0	---	0	---	0	---	0	909	1	1	---	0	---	0	-260	1	---	0	---	0	---	0	---	0
17	ENSMUSG00000038146	Notch3	15	0	2	-2583	1	---	0	---	0	---	0	---	0	---	0	---	0	---	0	38	1	0	---	0	---	0	3199	0	---	0	---	0	---	0	---	0
4	ENSMUSG00000041954	Tnfrsf18	15	0	1	5760	0	---	0	---	0	---	0	---	0	---	0	5818	0	5818	0	1142	1	1	---	0	---	0	-8	1	5361	0	---	0	5340	0	---	0
19	ENSMUSG00000071657	Bscl2	15	0	0	---	0	---	0	---	0	---	0	---	0	---	0	---	0	---	0	---	0	1	---	0	---	0	20	1	---	0	---	0	---	0	---	0
11	ENSMUSG00000040350	Trim7	15	0	0	-8805	0	-8927	0	---	0	---	0	---	0	---	0	-8964	0	-8964	0	---	0	0	---	0	-2401	0	-2304	0	-2330	0	---	0	-8891	0	-8969	0
7	ENSMUSG00000030609	Aen	14	1	9	97	1	36	1	184	1	152	1	94	1	102	1	132	1	132	1	90	1	3	---	0	---	0	-183	1	-137	1	---	0	-23	1	---	0
9	ENSMUSG00000062762	Ei24	14	1	9	-145	1	-93	1	137	1	72	1	-87	1	-106	1	79	1	79	1	-144	1	0	---	0	---	0	---	0	---	0	---	0	---	0	---	0
1	ENSMUSG00000026048	Ercc5	14	1	9	998	1	1021	1	1006	1	1045	1	996	1	1022	1	416	1	416	1	1075	1	4	---	0	---	0	-150	1	41	1	---	0	81	1	79	1
15	ENSMUSG00000022385	Gtse1	14	1	9	-54	1	118	1	-77	1	-95	1	-46	1	-31	1	-8	1	-8	1	-63	1	7	23	1	-38	1	-42	1	19	1	81	1	1	1	0	1
4	ENSMUSG00000028990	Lzic	14	1	9	1160	1	1124	1	1095	1	1154	1	1107	1	1094	1	-120	1	-120	1	1114	1	3	---	0	---	0	-139	1	-91	1	---	0	-108	1	---	0
10	ENSMUSG00000020184	Mdm2	14	1	9	130	1	-684	1	-684	1	38	1	-656	1	-640	1	-696	1	-696	1	-680	1	4	---	0	252	1	60	1	36	1	---	0	---	0	95	1
7	ENSMUSG00000025507	Pidd1	14	1	9	-29	1	-69	1	-83	1	-59	1	-56	1	-72	1	-20	1	-20	1	-96	1	5	---	0	649	1	656	1	663	1	---	0	634	1	630	1
18	ENSMUSG00000024521	Pmaip1	14	1	9	-151	1	-165	1	-236	1	-248	1	-183	1	-177	1	-124	1	-124	1	-166	1	3	---	0	-79	1	-66	1	-8012	0	---	0	-48	1	---	0
15	ENSMUSG00000059895	Ptp4a3	14	1	9	1553	1	1502	1	1480	1	1495	1	1485	1	1523	1	1483	1	1483	1	1346	1	1	---	0	---	0	-2191	0	-175	1	---	0	---	0	---	0
4	ENSMUSG00000028211	Trp53inp1	14	1	9	-204	1	-217	1	-310	1	-292	1	-183	1	-178	1	-227	1	-227	1	-187	1	4	---	0	---	0	-154	1	-103	1	---	0	-204	1	-116	1
13	ENSMUSG00000021668	Polk	14	1	8	13	1	---	0	-152	1	-149	1	-206	1	-171	1	-133	1	-133	1	-158	1	3	---	0	---	0	-132	1	47	1	---	0	126	1	---	0
10	ENSMUSG00000069520	Tmem19	14	1	8	236	1	---	0	147	1	141	1	170	1	151	1	154	1	154	1	160	1	4	---	0	---	0	317	1	235	1	---	0	203	1	194	1
14	ENSMUSG00000040997	Abhd4	14	1	7	-122	1	-114	1	353	1	120	1	---	0	---	0	404	1	404	1	32	1	4	---	0	2	1	44	1	-300	1	---	0	-10	1	---	0
7	ENSMUSG00000007783	Cpt1c	14	1	7	-330	1	---	0	---	0	-333	1	-205	1	-236	1	-228	1	-228	1	-206	1	0	---	0	---	0	---	0	---	0	---	0	-4248	0	---	0
12	ENSMUSG00000020593	Lpin1	14	1	7	-1104	1	---	0	-1057	1	-1061	1	-1101	1	---	0	-1058	1	-1058	1	-1085	1	0	---	0	---	0	1829	0	---	0	---	0	---	0	---	0
1	ENSMUSG00000025912	Mybl1	14	1	7	---	0	---	0	-41	1	-14	1	5	1	3	1	-64	1	-64	1	-118	1	4	---	0	---	0	605	1	170	1	---	0	161	1	151	1
11	ENSMUSG00000020525	Ppm1d	14	1	7	-64	1	-34	1	77	1	81	1	---	0	---	0	110	1	110	1	71	1	5	---	0	-399	1	-332	1	-286	1	---	0	-197	1	-40	1
1	ENSMUSG00000026249	Serpine2	14	1	7	-1635	1	---	0	---	0	-1569	1	-1633	1	-1616	1	-1670	1	-1670	1	516	1	0	---	0	---	0	---	0	---	0	---	0	---	0	---	0
2	ENSMUSG00000026817	Ak1	14	1	6	8589	0	---	0	---	0	196	1	168	1	163	1	162	1	162	1	142	1	0	---	0	---	0	2418	0	---	0	---	0	---	0	---	0
19	ENSMUSG00000024769	Cdc42bpg	14	1	6	---	0	---	0	395	1	412	1	---	0	436	1	378	1	378	1	513	1	0	---	0	-8591	0	-5748	0	---	0	---	0	---	0	---	0
1	ENSMUSG00000026604	Ptpn14	14	1	6	1393	1	---	0	---	0	---	0	1317	1	1318	1	1342	1	1342	1	1323	1	0	---	0	---	0	---	0	---	0	---	0	---	0	---	0
9	ENSMUSG00000031995	St14	14	1	6	43	1	---	0	---	0	---	0	-632	1	-609	1	-578	1	-578	1	-629	1	0	---	0	---	0	---	0	---	0	---	0	---	0	---	0
8	ENSMUSG00000003573	Homer3	14	1	5	---	0	---	0	484	1	551	1	---	0	---	0	599	1	599	1	459	1	3	---	0	---	0	-23	1	2	1	---	0	-60	1	---	0
17	ENSMUSG00000024145	Pigf	14	1	5	108	1	94	1	---	0	---	0	---	0	---	0	-465	1	-465	1	-820	1	5	---	0	132	1	78	1	126	1	---	0	109	1	83	1
15	ENSMUSG00000022474	Pmm1	14	1	5	-1185	1	---	0	---	0	---	0	-1141	1	---	0	-1166	1	-1166	1	-1200	1	4	---	0	64	1	-23	1	58	1	---	0	---	0	30	1
9	ENSMUSG00000090150	Acad11	14	0	4	-488	1	---	0	---	0	---	0	---	0	---	0	157	1	157	1	228	1	2	---	0	---	0	-311	1	-263	1	---	0	---	0	---	0
4	ENSMUSG00000028737	Aldh4a1	14	0	4	168	1	---	0	---	0	238	1	---	0	-455	1	---	0	---	0	189	1	3	---	0	---	0	62	1	235	1	---	0	182	1	---	0
19	ENSMUSG00000024778	Fas	14	0	4	1701	1	---	0	---	0	---	0	---	0	---	0	80	1	80	1	369	1	0	---	0	---	0	---	0	---	0	---	0	---	0	---	0
9	ENSMUSG00000032122	Slc37a2	14	0	4	-118	1	---	0	---	0	-8054	0	---	0	---	0	-496	1	-496	1	-377	1	4	-301	1	---	0	---	0	-333	1	---	0	-321	1	-293	1
4	ENSMUSG00000029029	Wrap73	14	0	4	---	0	---	0	---	0	92	1	---	0	---	0	38	1	38	1	79	1	4	---	0	-165	1	-152	1	-19	1	---	0	-14	1	---	0
10	ENSMUSG00000019851	Perp	14	0	3	---	0	---	0	---	0	---	0	---	0	---	0	233	1	233	1	1594	1	0	---	0	---	0	---	0	---	0	---	0	---	0	---	0
1	ENSMUSG00000003134	Tbc1d8	14	0	3	---	0	---	0	---	0	---	0	---	0	---	0	-575	1	-575	1	-618	1	2	---	0	---	0	---	0	63	1	---	0	157	1	---	0
8	ENSMUSG00000031617	Tmem184c	14	0	3	-56	1	73	1	---	0	---	0	---	0	---	0	---	0	---	0	-421	1	0	---	0	---	0	---	0	---	0	---	0	---	0	---	0
12	ENSMUSG00000020669	Sh3yl1	14	0	2	---	0	---	0	---	0	---	0	---	0	---	0	586	1	586	1	---	0	3	---	0	---	0	-115	1	---	0	---	0	-74	1	-28	1
17	ENSMUSG00000042099	Kank3	14	0	0	7181	0	7236	0	7454	0	7409	0	---	0	7586	0	7557	0	7557	0	7539	0	2	---	0	-8138	0	-74	1	7211	0	---	0	-130	1	7129	0
10	ENSMUSG00000019979	Apaf1	13	1	9	-298	1	97	1	-84	1	-106	1	-272	1	-212	1	-221	1	-221	1	-240	1	4	---	0	---	0	-717	1	0	1	---	0	-82	1	43	1
1	ENSMUSG00000020423	Btg2	13	1	9	235	1	210	1	299	1	228	1	140	1	119	1	-56	1	-56	1	112	1	3	---	0	---	0	-5872	0	176	1	---	0	90	1	167	1
11	ENSMUSG00000020326	Ccng1	13	1	9	-16	1	40	1	122	1	108	1	-54	1	-12	1	-97	1	-97	1	-61	1	1	---	0	---	0	276	1	---	0	---	0	---	0	---	0
2	ENSMUSG00000026923	Notch1	13	1	9	3134	1	86	1	3147	1	3147	1	3146	1	3135	1	3149	1	3149	1	3136	1	1	---	0	---	0	---	0	-1359	0	410	1	-1432	0	---	0
8	ENSMUSG00000009628	Tex15	13	1	9	3635	1	3633	1	3686	1	3625	1	3603	1	3590	1	3654	1	3654	1	3641	1	0	---	0	---	0	---	0	---	0	---	0	---	0	---	0
16	ENSMUSG00000075122	Cd80	13	1	8	-98	1	---	0	-96	1	-89	1	-74	1	-84	1	-122	1	-122	1	-104	1	0	---	0	---	0	-4740	0	-6170	0	---	0	-6122	0	-6179	0
16	ENSMUSG00000065979	Cpped1	13	1	8	-107	1	---	0	-148	1	-142	1	-68	1	-76	1	-117	1	-117	1	-83	1	3	---	0	---	0	-262	1	-295	1	---	0	-211	1	---	0
17	ENSMUSG00000002257	Def6	13	1	8	363	1	---	0	493	1	329	1	395	1	443	1	304	1	304	1	474	1	2	---	0	---	0	---	0	-81	1	---	0	7	1	---	0
X	ENSMUSG00000034457	Eda2r	13	1	8	-543	1	---	0	-518	1	-587	1	-544	1	-557	1	-553	1	-553	1	-580	1	1	---	0	---	0	---	0	---	0	---	0	111	1	---	0
1	ENSMUSG00000038776	Ephx1	13	1	8	-1663	1	-1718	1	-1592	1	-1625	1	-1681	1	---	0	-838	1	-838	1	1034	1	2	---	0	---	0	4971	0	-489	1	---	0	-536	1	---	0
10	ENSMUSG00000048756	Foxo3	13	1	8	-2146	1	---	0	-2069	1	-2117	1	-2181	1	-2136	1	-2131	1	-2131	1	-2207	1	0	---	0	---	0	---	0	1430	0	---	0	1069	0	---	0
14	ENSMUSG00000021891	Mettl6	13	1	8	-15	1	10	1	-206	1	-114	1	---	0	-121	1	-107	1	-107	1	-152	1	4	---	0	123	1	96	1	170	1	---	0	115	1	---	0
19	ENSMUSG00000041845	Rhod	13	1	8	462	1	---	0	402	1	348	1	395	1	372	1	363	1	363	1	394	1	0	---	0	---	0	2032	0	---	0	---	0	---	0	---	0
7	ENSMUSG00000058761	Rnf169	13	1	8	-772	1	---	0	-688	1	-641	1	-704	1	-650	1	-695	1	-695	1	-680	1	2	---	0	---	0	48	1	---	0	---	0	25	1	---	0
2	ENSMUSG00000006800	Sulf2	13	1	8	-861	1	---	0	-909	1	-830	1	-851	1	-797	1	-902	1	-902	1	-931	1	0	---	0	---	0	---	0	---	0	---	0	---	0	---	0
8	ENSMUSG00000055707	Klhl26	13	1	7	-182	1	---	0	-356	1	-100	1	---	0	-404	1	-400	1	-400	1	-415	1	2	---	0	---	0	222	1	---	0	---	0	119	1	---	0
11	ENSMUSG00000038351	Sgsm2	13	1	7	-462	1	---	0	-397	1	-395	1	-407	1	---	0	-429	1	-429	1	-425	1	4	---	0	900	1	221	1	182	1	---	0	944	1	---	0
11	ENSMUSG00000017386	Traf4	13	1	7	817	1	858	1	---	0	---	0	843	1	827	1	471	1	471	1	817	1	2	---	0	-6280	0	-6310	0	-44	1	---	0	282	1	---	0
11	ENSMUSG00000020455	Trim11	13	1	7	---	0	---	0	1661	1	1674	1	1739	1	1703	1	1631	1	1631	1	1694	1	1	---	0	---	0	10	1	---	0	---	0	---	0	---	0
16	ENSMUSG00000008393	Carhsp1	13	1	6	-157	1	-92	1	-241	1	---	0	---	0	---	0	-202	1	-202	1	-201	1	4	---	0	2189	0	-345	1	-421	1	---	0	97	1	-457	1
17	ENSMUSG00000025730	Rab40c	13	1	6	697	1	---	0	-690	1	-258	1	---	0	---	0	-340	1	-340	1	-690	1	4	---	0	342	1	412	1	---	0	---	0	221	1	155	1
12	ENSMUSG00000064326	Siva1	13	1	6	965	1	---	0	1004	1	59	1	---	0	---	0	823	1	823	1	904	1	5	---	0	-50	1	-214	1	-146	1	---	0	-212	1	-198	1
6	ENSMUSG00000058486	Wdr91	13	1	6	-138	1	---	0	-320	1	-283	1	---	0	---	0	-309	1	-309	1	-337	1	3	---	0	---	0	---	0	1	1	---	0	-51	1	-23	1
4	ENSMUSG00000028789	Azin2	13	1	5	---	0	---	0	---	0	---	0	-1518	1	-1456	1	-834	1	-834	1	-831	1	0	---	0	8847	0	-5108	0	---	0	---	0	---	0	---	0
13	ENSMUSG00000021559	Dapk1	13	1	5	---	0	---	0	462	1	429	1	---	0	---	0	426	1	426	1	428	1	0	---	0	---	0	---	0	---	0	---	0	---	0	---	0
2	ENSMUSG00000027610	Gss	13	1	5	-17	1	-57	1	---	0	---	0	---	0	---	0	-238	1	-238	1	-484	1	3	---	0	-8486	0	-205	1	-132	1	---	0	-59	1	---	0
7	ENSMUSG00000032777	Gtf3c1	13	1	5	118	1	94	1	---	0	---	0	---	0	---	0	-1185	1	-1185	1	-1135	1	3	---	0	---	0	80	1	---	0	---	0	99	1	103	1
12	ENSMUSG00000071379	Hpcal1	13	1	5	---	0	---	0	594	1	594	1	---	0	---	0	483	1	483	1	523	1	3	---	0	---	0	---	0	-41	1	---	0	-16	1	-59	1
13	ENSMUSG00000038042	Ptpdc1	13	1	5	---	0	---	0	-281	1	-192	1	---	0	---	0	-288	1	-288	1	-283	1	3	---	0	---	0	---	0	-62	1	---	0	64	1	-30	1
7	ENSMUSG00000030407	Qpctl	13	1	5	---	0	---	0	-1403	1	-1418	1	---	0	---	0	-1403	1	-1403	1	-1417	1	5	---	0	589	1	76	1	670	1	---	0	225	1	645	1
2	ENSMUSG00000027510	Rbm38	13	1	5	-1898	1	---	0	---	0	747	1	779	1	807	1	---	0	---	0	790	1	4	---	0	---	0	4	1	-17	1	---	0	-16	1	28	1
2	ENSMUSG00000074796	Slc4a11	13	1	5	---	0	---	0	---	0	---	0	-3046	1	-3021	1	-3005	1	-3005	1	-3109	1	2	---	0	---	0	---	0	-15	1	---	0	-64	1	---	0
10	ENSMUSG00000051346	Spryd4	13	1	5	-379	1	---	0	---	0	-631	1	---	0	---	0	-647	1	-647	1	-633	1	1	---	0	---	0	181	1	---	0	---	0	---	0	---	0
5	ENSMUSG00000037999	Arap2	13	0	4	---	0	---	0	---	0	---	0	---	0	-426	1	-345	1	-345	1	-411	1	0	---	0	---	0	---	0	---	0	---	0	---	0	---	0
4	ENSMUSG00000036622	Atp13a2	13	0	4	-3295	1	-3231	1	---	0	-3337	1	---	0	---	0	---	0	---	0	3875	1	1	---	0	---	0	---	0	---	0	---	0	-51	1	---	0
12	ENSMUSG00000006356	Crip2	13	0	4	115	1	---	0	---	0	---	0	---	0	---	0	951	1	951	1	972	1	3	---	0	---	0	326	1	-90	1	---	0	31	1	---	0
16	ENSMUSG00000091712	Sec14l5	13	0	4	-169	1	---	0	---	0	---	0	---	0	---	0	-97	1	-97	1	-110	1	1	---	0	-1421	0	-1292	0	---	0	---	0	-209	1	---	0
4	ENSMUSG00000039813	Tbc1d2	13	0	4	83	1	---	0	---	0	---	0	6751	0	6790	0	-1009	1	-1009	1	-976	1	3	---	0	7075	0	7098	0	82	1	---	0	144	1	155	1
5	ENSMUSG00000038593	Tctn1	13	0	4	-96	1	---	0	---	0	---	0	---	0	---	0	-36	1	-36	1	-54	1	2	---	0	---	0	3696	0	-70	1	---	0	-37	1	---	0
3	ENSMUSG00000027983	Cyp2u1	13	0	3	---	0	---	0	---	0	---	0	---	0	---	0	-186	1	-186	1	-105	1	2	---	0	---	0	143	1	---	0	---	0	4	1	---	0
16	ENSMUSG00000039903	Eva1c	13	0	3	---	0	---	0	---	0	---	0	---	0	---	0	-2265	1	-2265	1	1072	1	1	---	0	---	0	---	0	---	0	---	0	-797	1	---	0
15	ENSMUSG00000046761	Fam83h	13	0	3	---	0	---	0	---	0	---	0	---	0	---	0	10	1	10	1	54	1	0	---	0	---	0	---	0	---	0	---	0	---	0	---	0
9	ENSMUSG00000010051	Hyal1	13	0	3	---	0	---	0	---	0	---	0	---	0	---	0	-1025	1	-1025	1	1075	1	0	---	0	---	0	-8113	0	-8017	0	---	0	-7883	0	---	0
15	ENSMUSG00000016637	Ift27	13	0	3	---	0	---	0	---	0	---	0	---	0	---	0	-602	1	-602	1	-637	1	5	---	0	143	1	160	1	133	1	---	0	169	1	159	1
3	ENSMUSG00000044313	Mab21l3	13	0	3	---	0	---	0	---	0	---	0	---	0	---	0	-15	1	-15	1	-43	1	1	---	0	---	0	---	0	---	0	---	0	62	1	---	0
11	ENSMUSG00000020411	Nipal4	13	0	3	---	0	---	0	---	0	---	0	---	0	---	0	-72	1	-72	1	-89	1	0	---	0	---	0	---	0	---	0	---	0	---	0	---	0
9	ENSMUSG00000049281	Scn3b	13	0	3	---	0	---	0	---	0	---	0	---	0	---	0	34	1	34	1	116	1	0	---	0	---	0	---	0	---	0	---	0	---	0	---	0
1	ENSMUSG00000041889	Shisa4	13	0	3	---	0	---	0	---	0	---	0	---	0	---	0	-788	1	-788	1	-834	1	2	---	0	---	0	---	0	41	1	---	0	39	1	---	0
8	ENSMUSG00000017765	Slc12a4	13	0	3	---	0	---	0	---	0	---	0	---	0	---	0	-2131	1	-2131	1	-2136	1	3	---	0	---	0	64	1	-23	1	---	0	-485	1	---	0
11	ENSMUSG00000000126	Wnt9a	13	0	3	8375	0	---	0	---	0	---	0	---	0	---	0	1480	1	1480	1	1480	1	1	---	0	---	0	-4052	0	-13	1	---	0	---	0	---	0
9	ENSMUSG00000019039	Dalrd3	13	0	2	-2607	1	-2468	1	---	0	---	0	---	0	---	0	---	0	---	0	---	0	1	---	0	-144	1	-2920	0	8769	0	---	0	8432	0	-2437	0
8	ENSMUSG00000031790	Mmp15	13	0	2	---	0	---	0	---	0	-3151	1	---	0	---	0	---	0	---	0	369	1	0	---	0	---	0	---	0	---	0	---	0	---	0	---	0
7	ENSMUSG00000019194	Scn1b	13	0	2	---	0	---	0	---	0	172	1	---	0	---	0	-6238	0	-6238	0	185	1	0	---	0	---	0	---	0	---	0	---	0	---	0	---	0
3	ENSMUSG00000007379	Dennd2c	13	0	1	---	0	---	0	---	0	2906	1	---	0	---	0	---	0	---	0	---	0	0	---	0	---	0	2978	0	---	0	---	0	---	0	---	0
11	ENSMUSG00000057967	Fgf18	13	0	1	---	0	---	0	---	0	---	0	---	0	---	0	---	0	---	0	-997	1	0	---	0	---	0	3018	0	---	0	---	0	---	0	---	0
4	ENSMUSG00000028518	Prkaa2	13	0	1	---	0	---	0	---	0	---	0	---	0	---	0	---	0	---	0	-776	1	0	---	0	---	0	---	0	---	0	---	0	---	0	---	0
15	ENSMUSG00000022442	Ttll1	13	0	1	45	1	---	0	---	0	---	0	---	0	---	0	---	0	---	0	-6916	0	3	---	0	---	0	96	1	---	0	---	0	19	1	16	1
15	ENSMUSG00000022594	Lynx1	13	0	0	---	0	---	0	---	0	---	0	---	0	---	0	---	0	---	0	9077	0	0	---	0	---	0	-3571	0	---	0	---	0	---	0	---	0
5	ENSMUSG00000025856	Pdgfa	13	0	0	---	0	---	0	---	0	---	0	---	0	---	0	-5089	0	-5089	0	-5083	0	0	---	0	---	0	---	0	---	0	---	0	---	0	---	0
2	ENSMUSG00000026939	Tmem141	13	0	0	---	0	---	0	---	0	---	0	---	0	---	0	---	0	---	0	---	0	0	---	0	---	0	---	0	---	0	---	0	---	0	---	0
18	ENSMUSG00000045730	Adrb2	12	1	9	279	1	209	1	367	1	325	1	348	1	383	1	345	1	345	1	362	1	1	---	0	---	0	-1425	0	---	0	---	0	137	1	---	0
7	ENSMUSG00000003873	Bax	12	1	9	-272	1	-267	1	-300	1	-317	1	-253	1	-267	1	-250	1	-250	1	-232	1	1	---	0	---	0	6868	0	---	0	---	0	---	0	13	1
7	ENSMUSG00000002083	Bbc3	12	1	9	-664	1	-642	1	-175	1	-544	1	-84	1	-99	1	-213	1	-213	1	-119	1	0	---	0	---	0	4525	0	4502	0	---	0	---	0	---	0
7	ENSMUSG00000030641	Ddias	12	1	9	-59	1	-42	1	-142	1	-112	1	-99	1	-57	1	-98	1	-98	1	-124	1	7	-1	1	0	1	-8	1	-3	1	-19	1	52	1	3	1
5	ENSMUSG00000028970	Abcb1b	12	1	8	-87	1	---	0	-157	1	-166	1	-197	1	-136	1	-151	1	-151	1	-190	1	2	---	0	---	0	---	0	-26	1	---	0	-51	1	---	0
12	ENSMUSG00000045679	Pqlc3	12	1	8	-201	1	---	0	-316	1	-284	1	-510	1	-470	1	-487	1	-487	1	-455	1	1	---	0	---	0	---	0	---	0	---	0	-62	1	---	0
15	ENSMUSG00000022389	Tef	12	1	8	276	1	---	0	500	1	429	1	474	1	465	1	145	1	145	1	120	1	4	---	0	-95	1	-100	1	---	0	---	0	-25	1	-13	1
7	ENSMUSG00000045251	Zfp688	12	1	8	-39	1	-38	1	-71	1	-49	1	---	0	-18	1	-171	1	-171	1	-88	1	5	---	0	47	1	15	1	21	1	---	0	-20	1	28	1
14	ENSMUSG00000022074	Tnfrsf10b	12	1	7	---	0	---	0	222	1	206	1	241	1	243	1	242	1	242	1	229	1	2	---	0	---	0	7573	0	77	1	---	0	27	1	---	0
6	ENSMUSG00000061758	Akr1b10	12	1	6	122	1	---	0	---	0	64	1	157	1	---	0	207	1	207	1	127	1	0	---	0	---	0	---	0	---	0	---	0	---	0	---	0
X	ENSMUSG00000078317	F8a	12	1	6	862	1	---	0	---	0	861	1	908	1	---	0	896	1	896	1	977	1	1	---	0	---	0	-71	1	---	0	---	0	---	0	---	0
11	ENSMUSG00000020883	Fbxl20	12	1	6	---	0	---	0	---	0	-236	1	-225	1	-147	1	-196	1	-196	1	-163	1	5	---	0	984	1	24	1	994	1	---	0	997	1	968	1
9	ENSMUSG00000037405	Icam1	12	1	6	-502	1	---	0	-587	1	-553	1	---	0	---	0	-467	1	-467	1	-555	1	1	---	0	---	0	-119	1	---	0	---	0	---	0	---	0
6	ENSMUSG00000040102	Klhl42	12	1	6	2352	1	---	0	---	0	---	0	2359	1	2360	1	2363	1	2363	1	2379	1	1	---	0	---	0	272	1	---	0	---	0	---	0	---	0
5	ENSMUSG00000039747	Orai2	12	1	6	1111	1	---	0	1149	1	1167	1	---	0	---	0	1076	1	1076	1	463	1	1	---	0	---	0	145	1	---	0	---	0	---	0	---	0
12	ENSMUSG00000034126	Pomt2	12	1	6	-323	1	---	0	---	0	-354	1	---	0	-422	1	-552	1	-552	1	-399	1	4	---	0	---	0	-103	1	53	1	---	0	-181	1	-311	1
17	ENSMUSG00000023971	Rrp36	12	1	6	104	1	---	0	-201	1	-184	1	---	0	---	0	-68	1	-68	1	-406	1	2	---	0	---	0	-46	1	---	0	---	0	70	1	---	0
5	ENSMUSG00000005107	Slc2a9	12	1	6	-135	1	---	0	-236	1	-101	1	---	0	---	0	-190	1	-190	1	-163	1	0	---	0	---	0	3412	0	---	0	---	0	---	0	---	0
4	ENSMUSG00000028521	Slc35d1	12	1	6	---	0	---	0	377	1	363	1	---	0	305	1	392	1	392	1	370	1	0	---	0	8333	0	---	0	---	0	---	0	---	0	---	0
12	ENSMUSG00000066643	Wdr35	12	1	6	33	1	---	0	---	0	---	0	838	1	879	1	828	1	828	1	1011	1	3	---	0	---	0	552	1	-42	1	---	0	7	1	---	0
2	ENSMUSG00000042662	Dusp15	12	1	5	972	1	---	0	---	0	829	1	---	0	---	0	879	1	879	1	850	1	0	---	0	---	0	---	0	---	0	---	0	---	0	---	0
9	ENSMUSG00000034858	Fam214a	12	1	5	47	1	---	0	---	0	176	1	---	0	---	0	-40	1	-40	1	23	1	4	---	0	---	0	-202	1	-224	1	---	0	-248	1	-112	1
3	ENSMUSG00000027932	Slc27a3	12	1	5	270	1	---	0	---	0	---	0	257	1	---	0	289	1	289	1	264	1	0	---	0	---	0	-6087	0	---	0	---	0	---	0	---	0
17	ENSMUSG00000037321	Tap1	12	1	5	-57	1	---	0	---	0	115	1	---	0	---	0	579	1	579	1	571	1	4	---	0	-82	1	-41	1	---	0	---	0	-159	1	-118	1
6	ENSMUSG00000037788	Vopp1	12	1	5	---	0	---	0	-315	1	-107	1	---	0	---	0	-327	1	-327	1	-350	1	2	---	0	---	0	---	0	-652	1	---	0	-662	1	---	0
14	ENSMUSG00000049295	Zfp219	12	1	5	-36	1	---	0	---	0	460	1	---	0	---	0	409	1	409	1	417	1	4	---	0	2377	0	419	1	380	1	---	0	496	1	-488	1
9	ENSMUSG00000031969	Acad8	12	0	4	47	1	---	0	167	1	131	1	---	0	---	0	---	0	---	0	72	1	4	---	0	32	1	119	1	61	1	---	0	21	1	---	0
6	ENSMUSG00000040613	Apobec1	12	0	4	573	1	---	0	---	0	---	0	---	0	---	0	673	1	673	1	690	1	1	---	0	---	0	-23	1	---	0	---	0	---	0	---	0
14	ENSMUSG00000042156	Dzip1	12	0	4	---	0	---	0	---	0	---	0	---	0	-113	1	-193	1	-193	1	-176	1	2	---	0	---	0	---	0	93	1	---	0	104	1	---	0
2	ENSMUSG00000039157	Fam102a	12	0	4	-1248	1	---	0	---	0	---	0	---	0	---	0	-1297	1	-1297	1	-1244	1	2	---	0	---	0	---	0	---	0	---	0	-150	1	-78	1
7	ENSMUSG00000030956	Fam53b	12	0	4	4868	1	---	0	---	0	---	0	---	0	---	0	3761	1	3761	1	3771	1	0	---	0	---	0	---	0	---	0	---	0	---	0	---	0
4	ENSMUSG00000037295	Ldlrap1	12	0	4	5361	0	---	0	---	0	-98	1	---	0	---	0	711	1	711	1	746	1	1	---	0	---	0	-7124	0	-35	1	---	0	---	0	---	0
2	ENSMUSG00000027472	Pdrg1	12	0	4	-52	1	---	0	---	0	---	0	---	0	---	0	-257	1	-257	1	-355	1	5	---	0	54	1	16	1	34	1	---	0	33	1	-99	1
2	ENSMUSG00000075334	Rprm	12	0	4	---	0	---	0	---	0	---	0	-19	1	---	0	-129	1	-129	1	-113	1	1	---	0	---	0	---	0	---	0	---	0	37	1	---	0
8	ENSMUSG00000002346	Slc25a42	12	0	4	191	1	---	0	---	0	---	0	---	0	---	0	-72	1	-72	1	8	1	5	---	0	516	1	539	1	41	1	---	0	297	1	23	1
15	ENSMUSG00000022428	Cby1	12	0	3	-28	1	---	0	---	0	-153	1	---	0	---	0	---	0	---	0	-68	1	3	---	0	---	0	-172	1	-8	1	---	0	-89	1	---	0
19	ENSMUSG00000047632	Fgfbp3	12	0	3	---	0	---	0	---	0	---	0	---	0	---	0	-2538	1	-2538	1	-2554	1	2	---	0	---	0	81	1	-637	1	---	0	-1002	0	6501	0
9	ENSMUSG00000079334	Nat6	12	0	3	7465	0	---	0	---	0	---	0	---	0	---	0	-4243	1	-4243	1	-2143	1	0	7986	0	7438	0	7341	0	7563	0	---	0	7505	0	7570	0
18	ENSMUSG00000056214	Pard6g	12	0	3	---	0	---	0	---	0	---	0	---	0	---	0	1093	1	1093	1	1037	1	1	---	0	---	0	---	0	3	1	---	0	---	0	---	0
2	ENSMUSG00000017754	Pltp	12	0	3	---	0	---	0	---	0	---	0	---	0	---	0	116	1	116	1	191	1	2	---	0	---	0	---	0	-321	1	---	0	36	1	---	0
19	ENSMUSG00000083282	Ctsf	12	0	2	---	0	---	0	---	0	---	0	---	0	---	0	213	1	213	1	---	0	0	---	0	---	0	-7499	0	---	0	---	0	---	0	---	0
6	ENSMUSG00000038271	Iffo1	12	0	2	59	1	---	0	---	0	---	0	---	0	---	0	---	0	---	0	2151	1	1	---	0	---	0	---	0	---	0	---	0	-70	1	---	0
8	ENSMUSG00000005142	Man2b1	12	0	2	1084	1	---	0	---	0	---	0	---	0	---	0	---	0	---	0	1139	1	1	---	0	---	0	-2488	0	---	0	---	0	75	1	---	0
4	ENSMUSG00000028469	Npr2	12	0	2	7271	0	---	0	---	0	---	0	---	0	---	0	366	1	366	1	7299	0	0	---	0	---	0	---	0	---	0	---	0	---	0	---	0
7	ENSMUSG00000042978	Sbk1	12	0	2	-2801	1	---	0	---	0	---	0	---	0	---	0	---	0	---	0	-2779	1	4	---	0	---	0	-278	1	-208	1	---	0	-303	1	-203	1
2	ENSMUSG00000039787	Cercam	12	0	1	---	0	---	0	---	0	---	0	---	0	---	0	---	0	---	0	323	1	4	---	0	-363	1	-326	1	-362	1	---	0	-356	1	---	0
7	ENSMUSG00000030630	Fah	12	0	1	---	0	---	0	---	0	---	0	---	0	---	0	---	0	---	0	-140	1	1	---	0	-9094	0	---	0	---	0	---	0	---	0	274	1
5	ENSMUSG00000029312	Klhl8	12	0	1	---	0	---	0	---	0	---	0	---	0	---	0	---	0	---	0	-1573	1	2	---	0	---	0	180	1	77	1	---	0	---	0	---	0
2	ENSMUSG00000033902	Mapkbp1	12	0	1	-361	1	---	0	---	0	---	0	---	0	---	0	---	0	---	0	6105	0	1	---	0	---	0	---	0	-271	1	---	0	---	0	---	0
9	ENSMUSG00000032261	Sh3bgrl2	12	0	1	100	1	---	0	---	0	---	0	---	0	---	0	---	0	---	0	5259	0	1	---	0	---	0	---	0	-37	1	---	0	---	0	---	0
19	ENSMUSG00000005986	Ankrd13d	12	0	0	---	0	---	0	---	0	---	0	---	0	---	0	---	0	---	0	6661	0	1	---	0	---	0	---	0	---	0	---	0	-231	1	---	0
3	ENSMUSG00000028108	Ecm1	12	0	0	---	0	---	0	---	0	---	0	---	0	---	0	---	0	---	0	-8841	0	1	---	0	---	0	---	0	8	1	---	0	---	0	---	0
11	ENSMUSG00000025377	Enthd2	12	0	0	---	0	---	0	---	0	---	0	---	0	---	0	---	0	---	0	5519	0	5	---	0	157	1	38	1	-3	1	---	0	53	1	23	1
6	ENSMUSG00000030246	Ldhb	12	0	0	---	0	---	0	---	0	---	0	---	0	---	0	---	0	---	0	---	0	1	---	0	---	0	---	0	---	0	---	0	38	1	---	0
15	ENSMUSG00000036678	Aaas	11	1	9	-297	1	-299	1	-340	1	-396	1	-396	1	-379	1	-232	1	-232	1	-336	1	7	-76	1	-16	1	24	1	-55	1	-70	1	-53	1	-48	1
11	ENSMUSG00000020898	Ctc1	11	1	9	653	1	781	1	709	1	791	1	765	1	808	1	163	1	163	1	747	1	6	---	0	180	1	211	1	170	1	153	1	180	1	181	1
10	ENSMUSG00000020108	Ddit4	11	1	9	61	1	148	1	-101	1	-110	1	-3221	1	-3245	1	11	1	11	1	12	1	0	---	0	---	0	---	0	---	0	---	0	---	0	---	0
4	ENSMUSG00000006445	Epha2	11	1	9	3078	1	3080	1	3134	1	3142	1	3139	1	3128	1	3143	1	3143	1	3061	1	0	---	0	---	0	---	0	---	0	---	0	---	0	---	0
3	ENSMUSG00000028086	Fbxw7	11	1	9	201	1	-1119	1	-1096	1	-1056	1	226	1	248	1	185	1	185	1	192	1	0	---	0	---	0	-1080	0	-1131	0	---	0	-1069	0	-1116	0
6	ENSMUSG00000060032	H2afj	11	1	9	97	1	29	1	172	1	185	1	127	1	154	1	127	1	127	1	94	1	1	---	0	-3837	0	-4022	0	-3987	0	---	0	20	1	-3953	0
2	ENSMUSG00000027286	Lrrc57	11	1	9	3764	1	3775	1	8	1	-25	1	3752	1	3724	1	46	1	46	1	3750	1	5	---	0	11	1	65	1	0	1	---	0	9	1	3	1
1	ENSMUSG00000041801	Phlda3	11	1	9	142	1	129	1	182	1	176	1	126	1	94	1	209	1	209	1	108	1	0	---	0	---	0	---	0	---	0	---	0	5101	0	---	0
3	ENSMUSG00000027663	Zmat3	11	1	9	-1314	1	-1347	1	-1325	1	-1335	1	-1344	1	-1336	1	-1307	1	-1307	1	-1319	1	0	---	0	---	0	---	0	---	0	---	0	---	0	---	0
3	ENSMUSG00000036894	Rap2b	11	1	8	-1020	1	---	0	-1165	1	-1099	1	-1105	1	-1081	1	57	1	57	1	-558	1	4	---	0	---	0	-32	1	-62	1	---	0	-78	1	-41	1
5	ENSMUSG00000029166	Mapre3	11	1	7	-2286	1	-2256	1	---	0	---	0	-2314	1	-2275	1	-2268	1	-2268	1	-2256	1	0	---	0	---	0	-8414	0	---	0	---	0	---	0	---	0
14	ENSMUSG00000022105	Rb1	11	1	7	---	0	---	0	174	1	136	1	93	1	190	1	1045	1	1045	1	236	1	4	---	0	9904	0	507	1	209	1	---	0	458	1	464	1
10	ENSMUSG00000034620	Tmem5	11	1	7	129	1	---	0	-49	1	-47	1	---	0	-29	1	14	1	14	1	50	1	3	---	0	---	0	---	0	119	1	---	0	85	1	127	1
2	ENSMUSG00000074673	Ttll9	11	1	7	174	1	2459	1	---	0	---	0	175	1	2399	1	233	1	233	1	221	1	2	---	0	243	1	-149	1	---	0	---	0	---	0	---	0
5	ENSMUSG00000029512	Ulk1	11	1	7	4169	1	4168	1	---	0	---	0	4193	1	4185	1	4180	1	4180	1	-3248	1	1	---	0	---	0	---	0	---	0	---	0	-1660	0	100	1
13	ENSMUSG00000021662	Arhgef28	11	1	6	-4546	1	---	0	---	0	---	0	-4525	1	-4538	1	-4619	1	-4619	1	-4495	1	0	---	0	---	0	---	0	---	0	---	0	---	0	---	0
14	ENSMUSG00000022203	Efs	11	1	6	3166	1	---	0	---	0	---	0	3138	1	3181	1	3162	1	3162	1	3200	1	1	---	0	---	0	---	0	---	0	---	0	-612	1	---	0
14	ENSMUSG00000040432	Ltb4r2	11	1	6	-64	1	---	0	---	0	---	0	-117	1	-117	1	-70	1	-70	1	-52	1	0	---	0	---	0	7945	0	---	0	---	0	---	0	---	0
17	ENSMUSG00000059409	Ppp2r5d	11	1	6	46	1	---	0	-299	1	-391	1	---	0	---	0	-286	1	-286	1	-331	1	4	---	0	---	0	206	1	84	1	---	0	119	1	68	1
X	ENSMUSG00000025742	Prps2	11	1	6	-220	1	---	0	-251	1	-256	1	---	0	---	0	-179	1	-179	1	-188	1	1	---	0	---	0	---	0	---	0	---	0	-91	1	---	0
14	ENSMUSG00000051615	Rap2a	11	1	6	-657	1	---	0	-562	1	---	0	---	0	466	1	570	1	570	1	607	1	5	---	0	-781	1	-614	1	-552	1	---	0	-633	1	-243	1
7	ENSMUSG00000025484	Bet1l	11	1	5	-1035	1	---	0	---	0	---	0	-1052	1	---	0	-1019	1	-1019	1	-1013	1	1	---	0	---	0	-115	1	---	0	---	0	---	0	---	0
8	ENSMUSG00000034361	Cpne2	11	1	5	---	0	---	0	-255	1	-115	1	---	0	---	0	-179	1	-179	1	-375	1	2	---	0	---	0	---	0	-69	1	---	0	-74	1	---	0
5	ENSMUSG00000029463	Fam216a	11	1	5	419	1	449	1	---	0	---	0	---	0	---	0	281	1	281	1	263	1	5	---	0	509	1	490	1	574	1	---	0	534	1	547	1
11	ENSMUSG00000034394	Lif	11	1	5	---	0	---	0	---	0	---	0	583	1	588	1	624	1	624	1	629	1	1	---	0	---	0	---	0	-29	1	---	0	---	0	---	0
14	ENSMUSG00000006527	Sfmbt1	11	1	5	55	1	-1799	1	---	0	---	0	---	0	---	0	631	1	631	1	-1800	1	2	---	0	---	0	---	0	159	1	---	0	206	1	---	0
5	ENSMUSG00000042726	Trafd1	11	1	5	-806	1	---	0	---	0	-155	1	---	0	---	0	-873	1	-873	1	-899	1	0	---	0	-1501	0	---	0	---	0	---	0	---	0	---	0
5	ENSMUSG00000038295	Atg9b	11	0	4	2442	1	---	0	---	0	---	0	---	0	---	0	-84	1	-84	1	-96	1	0	---	0	-2667	0	1396	0	---	0	---	0	---	0	---	0
8	ENSMUSG00000036672	Cenpt	11	0	4	-62	1	8468	0	---	0	---	0	---	0	---	0	-1234	1	-1234	1	-1279	1	5	---	0	97	1	9	1	35	1	---	0	5	1	32	1
5	ENSMUSG00000036596	Cpz	11	0	4	---	0	---	0	---	0	---	0	---	0	-1030	1	-1049	1	-1049	1	-1047	1	0	---	0	---	0	---	0	---	0	---	0	---	0	---	0
10	ENSMUSG00000025357	Dgka	11	0	4	2412	1	---	0	---	0	---	0	---	0	---	0	-1293	1	-1293	1	-1271	1	0	---	0	---	0	3677	0	---	0	---	0	3724	0	3706	0
7	ENSMUSG00000044465	Fam160a2	11	0	4	120	1	---	0	---	0	---	0	---	0	---	0	-141	1	-141	1	-138	1	5	---	0	310	1	369	1	5	1	---	0	233	1	12	1
19	ENSMUSG00000024816	Frmd8	11	0	4	63	1	---	0	---	0	---	0	---	0	---	0	-132	1	-132	1	-157	1	1	---	0	2570	0	2788	0	---	0	---	0	31	1	---	0
4	ENSMUSG00000037188	Grhl3	11	0	4	-2130	1	---	0	---	0	---	0	---	0	---	0	-2155	1	-2155	1	-1871	1	0	---	0	---	0	---	0	---	0	---	0	---	0	---	0
11	ENSMUSG00000020451	Limk2	11	0	4	-47	1	---	0	---	0	---	0	---	0	---	0	-721	1	-721	1	121	1	5	---	0	110	1	57	1	70	1	---	0	-15	1	29	1
14	ENSMUSG00000045211	Nudt18	11	0	4	48	1	---	0	---	0	---	0	---	0	---	0	130	1	130	1	61	1	4	---	0	-234	1	-247	1	-173	1	---	0	-104	1	---	0
9	ENSMUSG00000032374	Plod2	11	0	4	---	0	---	0	---	0	---	0	---	0	302	1	358	1	358	1	-148	1	1	---	0	---	0	---	0	---	0	---	0	44	1	---	0
7	ENSMUSG00000030554	Synm	11	0	4	---	0	---	0	---	0	---	0	---	0	-1149	1	-695	1	-695	1	-1116	1	2	---	0	---	0	---	0	145	1	---	0	77	1	---	0
5	ENSMUSG00000039886	Tmem120a	11	0	4	104	1	---	0	---	0	---	0	---	0	---	0	-80	1	-80	1	-1782	1	3	---	0	---	0	---	0	173	1	---	0	141	1	112	1
7	ENSMUSG00000042675	Ypel3	11	0	4	-107	1	---	0	---	0	---	0	---	0	---	0	-133	1	-133	1	-143	1	3	---	0	-186	1	-234	1	---	0	---	0	-179	1	---	0
9	ENSMUSG00000042210	Abhd14a	11	0	3	-9388	0	---	0	---	0	---	0	---	0	---	0	-366	1	-366	1	-479	1	1	---	0	---	0	-364	1	-9418	0	---	0	-9353	0	---	0
9	ENSMUSG00000010651	Acaa1b	11	0	3	---	0	---	0	---	0	---	0	---	0	---	0	-1033	1	-1033	1	-1167	1	1	---	0	---	0	-707	1	---	0	---	0	---	0	---	0
4	ENSMUSG00000038007	Acer2	11	0	3	---	0	---	0	---	0	---	0	---	0	---	0	81	1	81	1	-2099	1	0	---	0	---	0	---	0	---	0	---	0	---	0	---	0
6	ENSMUSG00000025701	Alox5	11	0	3	---	0	---	0	---	0	-5161	0	---	0	---	0	-430	1	-430	1	-509	1	0	---	0	---	0	-4440	0	---	0	---	0	---	0	---	0
10	ENSMUSG00000058589	Anks1b	11	0	3	---	0	---	0	---	0	---	0	---	0	---	0	0	1	0	1	-41	1	0	---	0	---	0	---	0	---	0	---	0	---	0	---	0
1	ENSMUSG00000037509	Arhgef4	11	0	3	---	0	---	0	---	0	---	0	---	0	---	0	3075	1	3075	1	1471	1	0	---	0	---	0	---	0	---	0	---	0	---	0	---	0
11	ENSMUSG00000018585	Atox1	11	0	3	150	1	158	1	---	0	---	0	---	0	---	0	---	0	---	0	2166	1	2	---	0	8078	0	403	1	8098	0	---	0	98	1	8168	0
6	ENSMUSG00000035245	Eogt	11	0	3	---	0	---	0	---	0	---	0	---	0	---	0	-830	1	-830	1	-836	1	1	---	0	---	0	---	0	---	0	---	0	37	1	---	0
7	ENSMUSG00000073805	Fam196a	11	0	3	---	0	---	0	---	0	---	0	---	0	---	0	-784	1	-784	1	74	1	0	---	0	---	0	---	0	---	0	---	0	---	0	---	0
11	ENSMUSG00000018861	Fdxr	11	0	3	132	1	---	0	---	0	---	0	---	0	---	0	-115	1	-115	1	---	0	4	---	0	329	1	268	1	---	0	---	0	302	1	-25	1
12	ENSMUSG00000002799	Jag2	11	0	3	---	0	---	0	---	0	---	0	---	0	---	0	-947	1	-947	1	-1011	1	0	---	0	---	0	---	0	---	0	---	0	---	0	---	0
16	ENSMUSG00000022750	Klhl22	11	0	3	---	0	---	0	---	0	---	0	---	0	---	0	102	1	102	1	95	1	4	---	0	---	0	-88	1	-28	1	---	0	-25	1	2	1
1	ENSMUSG00000039395	Mreg	11	0	3	---	0	---	0	---	0	---	0	---	0	---	0	-1240	1	-1240	1	-1244	1	3	---	0	---	0	---	0	-27	1	---	0	11	1	-2	1
19	ENSMUSG00000072437	Nanos1	11	0	3	---	0	---	0	---	0	---	0	---	0	---	0	947	1	947	1	911	1	3	---	0	---	0	---	0	-112	1	---	0	-138	1	26	1
11	ENSMUSG00000015542	Nat9	11	0	3	130	1	122	1	---	0	1656	1	---	0	---	0	---	0	---	0	---	0	2	---	0	---	0	8807	0	---	0	---	0	81	1	130	1
13	ENSMUSG00000037966	Ninj1	11	0	3	---	0	---	0	---	0	---	0	---	0	---	0	771	1	771	1	841	1	1	---	0	---	0	-329	1	---	0	---	0	---	0	---	0
1	ENSMUSG00000042251	Pm20d1	11	0	3	---	0	---	0	---	0	---	0	---	0	---	0	-166	1	-166	1	-207	1	0	---	0	---	0	---	0	---	0	---	0	---	0	---	0
12	ENSMUSG00000052221	Ppp1r36	11	0	3	---	0	---	0	---	0	---	0	1802	1	1811	1	---	0	---	0	1760	1	0	---	0	---	0	---	0	---	0	---	0	---	0	---	0
10	ENSMUSG00000035640	Cbarp	11	0	2	2962	1	---	0	---	0	---	0	---	0	---	0	---	0	---	0	-286	1	0	---	0	2161	0	2187	0	2083	0	---	0	2139	0	2117	0
2	ENSMUSG00000027293	Ehd4	11	0	2	75	1	---	0	---	0	---	0	---	0	---	0	---	0	---	0	277	1	5	---	0	89	1	155	1	132	1	---	0	102	1	48	1
7	ENSMUSG00000035314	Gdpd5	11	0	2	-186	1	-149	1	---	0	---	0	---	0	---	0	---	0	---	0	7764	0	1	---	0	-5873	0	-576	1	---	0	---	0	---	0	---	0
1	ENSMUSG00000067071	Hes6	11	0	2	105	1	---	0	---	0	---	0	---	0	---	0	---	0	---	0	1050	1	3	---	0	---	0	181	1	154	1	---	0	116	1	---	0
6	ENSMUSG00000033735	Spr	11	0	2	-18	1	---	0	---	0	---	0	---	0	---	0	---	0	---	0	-469	1	2	---	0	---	0	36	1	---	0	---	0	102	1	---	0
19	ENSMUSG00000001750	Tcirg1	11	0	2	5693	0	---	0	---	0	---	0	---	0	---	0	-501	1	-501	1	---	0	1	5898	0	5886	0	5988	0	5909	0	---	0	60	1	5901	0
10	ENSMUSG00000020225	Tmbim4	11	0	2	---	0	---	0	---	0	---	0	---	0	---	0	-2	1	-2	1	---	0	3	---	0	-6533	0	-103	1	---	0	---	0	-70	1	-61	1
12	ENSMUSG00000037638	Zbtb42	11	0	2	---	0	---	0	---	0	---	0	---	0	---	0	4996	1	4996	1	5011	0	0	---	0	---	0	-3358	0	---	0	---	0	---	0	---	0
5	ENSMUSG00000029098	Acox3	11	0	1	---	0	---	0	-8032	0	---	0	---	0	---	0	---	0	---	0	269	1	3	---	0	545	1	-254	1	-7939	0	---	0	-138	1	-7954	0
7	ENSMUSG00000057176	Ccdc189	11	0	1	-58	1	---	0	---	0	---	0	---	0	---	0	---	0	---	0	---	0	1	---	0	---	0	-55	1	---	0	---	0	---	0	---	0
9	ENSMUSG00000046186	Cd109	11	0	1	---	0	---	0	7906	0	7942	0	7952	0	---	0	7907	0	7907	0	129	1	1	---	0	---	0	---	0	---	0	---	0	257	1	---	0
4	ENSMUSG00000028755	Cda	11	0	1	---	0	---	0	---	0	---	0	---	0	---	0	---	0	---	0	1120	1	1	---	0	---	0	---	0	---	0	---	0	143	1	---	0
17	ENSMUSG00000024177	Nme4	11	0	1	---	0	---	0	---	0	6242	0	---	0	---	0	-5415	0	-5415	0	-841	1	1	---	0	---	0	95	1	---	0	---	0	---	0	---	0
12	ENSMUSG00000021118	Plek2	11	0	1	---	0	---	0	---	0	---	0	---	0	---	0	5378	0	5378	0	-2244	1	0	---	0	---	0	4038	0	---	0	---	0	---	0	---	0
8	ENSMUSG00000006587	Snai3	11	0	1	---	0	---	0	---	0	---	0	---	0	---	0	---	0	---	0	-269	1	0	---	0	---	0	-1191	0	---	0	---	0	---	0	---	0
X	ENSMUSG00000033578	Tmem35	11	0	1	---	0	---	0	---	0	---	0	---	0	---	0	---	0	---	0	1941	1	0	---	0	---	0	5197	0	---	0	---	0	---	0	---	0
11	ENSMUSG00000018574	Acadvl	11	0	0	6059	0	---	0	---	0	---	0	---	0	---	0	---	0	---	0	-9816	0	1	---	0	6200	0	61	1	6166	0	---	0	6182	0	---	0
12	ENSMUSG00000037594	BC022687	11	0	0	---	0	---	0	---	0	---	0	---	0	---	0	---	0	---	0	---	0	1	---	0	---	0	-32	1	---	0	---	0	---	0	---	0
6	ENSMUSG00000034930	Rtkn	11	0	0	---	0	---	0	---	0	---	0	---	0	---	0	6171	0	6171	0	6220	0	0	---	0	---	0	1137	0	---	0	---	0	---	0	---	0
11	ENSMUSG00000038560	Sp6	11	0	0	---	0	---	0	---	0	---	0	---	0	---	0	---	0	---	0	9370	0	0	---	0	---	0	---	0	---	0	---	0	---	0	---	0
12	ENSMUSG00000021185	9030617O03Rik	10	1	9	59	1	47	1	184	1	209	1	-26	1	-7	1	50	1	50	1	57	1	1	---	0	---	0	---	0	---	0	---	0	-10	1	---	0
4	ENSMUSG00000074738	B930041F14Rik	10	1	9	2745	1	2742	1	2741	1	2762	1	2756	1	2741	1	2747	1	2747	1	2850	1	0	---	0	---	0	---	0	---	0	---	0	---	0	---	0
6	ENSMUSG00000030095	Tmem43	10	1	9	3059	1	3035	1	3016	1	3038	1	3046	1	3025	1	1702	1	1702	1	1707	1	5	---	0	-87	1	-121	1	-104	1	---	0	-77	1	-107	1
17	ENSMUSG00000091971	Hspa1a	10	1	8	-3800	1	-3752	1	9935	0	544	1	-3719	1	-3708	1	-3702	1	-3702	1	-3727	1	0	9952	0	9696	0	9771	0	9884	0	---	0	9870	0	9935	0
2	ENSMUSG00000038085	Cnbd2	10	1	7	1	1	---	0	-51	1	-55	1	---	0	-6	1	-1	1	-1	1	-66	1	3	---	0	---	0	115	1	---	0	---	0	68	1	43	1
3	ENSMUSG00000027954	Efna1	10	1	7	4532	1	---	0	4522	1	4499	1	4510	1	---	0	4524	1	4524	1	-305	1	2	---	0	1216	0	1185	0	55	1	---	0	119	1	---	0
17	ENSMUSG00000040888	Gfer	10	1	7	-389	1	---	0	---	0	-334	1	-417	1	-414	1	-355	1	-355	1	-508	1	3	---	0	---	0	-44	1	-39	1	---	0	---	0	-29	1
7	ENSMUSG00000054612	Mgmt	10	1	7	---	0	---	0	233	1	185	1	206	1	211	1	207	1	207	1	237	1	0	---	0	---	0	---	0	---	0	---	0	---	0	---	0
1	ENSMUSG00000045658	Pid1	10	1	7	---	0	---	0	117	1	64	1	63	1	54	1	68	1	68	1	114	1	0	---	0	---	0	---	0	---	0	---	0	---	0	---	0
7	ENSMUSG00000045659	Plekha7	10	1	7	-880	1	---	0	---	0	-935	1	-995	1	-977	1	95	1	95	1	-281	1	3	---	0	---	0	-935	1	-940	1	---	0	-939	1	---	0
11	ENSMUSG00000039238	Zfp750	10	1	7	448	1	---	0	---	0	558	1	555	1	555	1	542	1	542	1	44	1	0	---	0	---	0	---	0	---	0	---	0	---	0	---	0
14	ENSMUSG00000037536	Fbxo34	10	1	6	-104	1	---	0	---	0	---	0	-76	1	-123	1	-107	1	-107	1	-119	1	3	---	0	-136	1	-140	1	-77	1	---	0	---	0	---	0
X	ENSMUSG00000001986	Gria3	10	1	6	514	1	---	0	500	1	508	1	---	0	---	0	532	1	532	1	467	1	0	---	0	---	0	---	0	---	0	---	0	---	0	---	0
14	ENSMUSG00000046908	Ltb4r1	10	1	6	-4598	1	---	0	---	0	---	0	-4651	1	-4651	1	-4604	1	-4604	1	2425	1	0	---	0	---	0	3411	0	---	0	---	0	---	0	---	0
14	ENSMUSG00000023064	Sncg	10	1	6	1617	1	---	0	---	0	---	0	1707	1	1686	1	1720	1	1720	1	1703	1	0	---	0	---	0	8323	0	---	0	---	0	---	0	---	0
8	ENSMUSG00000031467	Agpat5	10	1	5	4149	1	---	0	---	0	---	0	---	0	99	1	-62	1	-62	1	32	1	5	---	0	-141	1	-126	1	19	1	---	0	-106	1	-115	1
10	ENSMUSG00000019986	Ahi1	10	1	5	1898	1	---	0	---	0	101	1	---	0	---	0	1818	1	1818	1	1842	1	3	---	0	---	0	-219	1	-88	1	---	0	---	0	97	1
3	ENSMUSG00000027889	Ampd2	10	1	5	-1	1	---	0	---	0	464	1	---	0	---	0	-13	1	-13	1	-85	1	2	---	0	-24	1	36	1	---	0	---	0	---	0	---	0
2	ENSMUSG00000074968	Ano3	10	1	5	---	0	---	0	---	0	---	0	-362	1	-431	1	-249	1	-249	1	-315	1	1	---	0	---	0	---	0	---	0	---	0	-97	1	---	0
5	ENSMUSG00000013629	Cad	10	1	5	83	1	---	0	---	0	---	0	---	0	193	1	181	1	181	1	227	1	4	---	0	---	0	51	1	64	1	---	0	34	1	48	1
19	ENSMUSG00000034108	Ccs	10	1	5	66	1	109	1	---	0	---	0	---	0	---	0	-382	1	-382	1	-357	1	3	---	0	---	0	104	1	---	0	---	0	50	1	31	1
2	ENSMUSG00000026814	Eng	10	1	5	-8506	0	---	0	---	0	---	0	439	1	414	1	413	1	413	1	359	1	0	---	0	9977	0	---	0	---	0	---	0	---	0	---	0
19	ENSMUSG00000024955	Esrra	10	1	5	234	1	145	1	---	0	---	0	---	0	---	0	-1048	1	-1048	1	-876	1	2	---	0	---	0	394	1	---	0	---	0	76	1	---	0
5	ENSMUSG00000033623	Pcgf3	10	1	5	-126	1	-151	1	---	0	---	0	---	0	---	0	1460	1	1460	1	1440	1	3	---	0	---	0	---	0	184	1	---	0	-94	1	-131	1
9	ENSMUSG00000061559	Wdr61	10	1	5	7	1	---	0	-10	1	---	0	---	0	---	0	-1081	1	-1081	1	-1111	1	4	---	0	---	0	80	1	37	1	---	0	0	1	30	1
4	ENSMUSG00000036995	Asap3	10	0	4	---	0	---	0	---	0	---	0	573	1	---	0	324	1	324	1	493	1	1	---	0	---	0	---	0	---	0	---	0	---	0	-64	1
2	ENSMUSG00000076441	Ass1	10	0	4	-70	1	---	0	---	0	---	0	---	0	---	0	456	1	456	1	423	1	3	---	0	---	0	-299	1	-254	1	---	0	-224	1	---	0
8	ENSMUSG00000031485	Prosc	10	0	4	725	1	---	0	---	0	---	0	---	0	---	0	469	1	469	1	655	1	4	---	0	---	0	-60	1	-7	1	---	0	-56	1	26	1
11	ENSMUSG00000018841	Rad51d	10	0	4	-3167	1	---	0	---	0	---	0	---	0	---	0	-58	1	-58	1	-85	1	4	---	0	---	0	-16	1	-27	1	---	0	-46	1	-35	1
2	ENSMUSG00000036249	Rbm43	10	0	4	-114	1	---	0	---	0	---	0	---	0	---	0	-142	1	-142	1	-564	1	3	---	0	19	1	7	1	---	0	---	0	60	1	---	0
1	ENSMUSG00000006301	Tmbim1	10	0	4	-275	1	---	0	---	0	-8480	0	---	0	---	0	-406	1	-406	1	-481	1	0	---	0	9203	0	9182	0	---	0	---	0	-8617	0	---	0
2	ENSMUSG00000078201	Tmem203	10	0	4	46	1	---	0	9	1	-69	1	---	0	---	0	---	0	---	0	666	1	1	---	0	---	0	-58	1	---	0	---	0	7095	0	7139	0
10	ENSMUSG00000036676	Tmtc3	10	0	4	---	0	---	0	---	0	---	0	---	0	-2000	1	-1957	1	-1957	1	-1941	1	4	---	0	---	0	190	1	121	1	---	0	155	1	125	1
15	ENSMUSG00000033088	Triobp	10	0	4	92	1	---	0	---	0	---	0	---	0	---	0	37	1	37	1	17	1	5	---	0	26	1	15	1	-36	1	---	0	-21	1	45	1
5	ENSMUSG00000053581	Zfand2a	10	0	4	59	1	67	1	-4	1	-5324	0	---	0	---	0	---	0	---	0	331	1	5	---	0	73	1	38	1	40	1	---	0	46	1	47	1
8	ENSMUSG00000031489	Adrb3	10	0	3	-6346	0	-6320	0	-6307	0	-6363	0	-6296	0	-6320	0	-1637	1	-1637	1	-1702	1	0	---	0	---	0	---	0	---	0	---	0	---	0	---	0
4	ENSMUSG00000073771	Btbd19	10	0	3	-5040	0	---	0	---	0	---	0	---	0	---	0	-74	1	-74	1	-54	1	2	---	0	-500	1	459	1	-5103	0	---	0	-4979	0	---	0
2	ENSMUSG00000027173	Depdc7	10	0	3	-9137	0	---	0	---	0	---	0	-9197	0	---	0	221	1	221	1	196	1	3	---	0	---	0	65	1	-2	1	---	0	-311	1	---	0
13	ENSMUSG00000021357	Exoc2	10	0	3	---	0	---	0	---	0	---	0	---	0	---	0	-16	1	-16	1	16	1	2	---	0	---	0	---	0	24	1	---	0	24	1	---	0
15	ENSMUSG00000044216	Kcnj4	10	0	3	---	0	---	0	---	0	---	0	---	0	---	0	-1974	1	-1974	1	-1871	1	0	---	0	---	0	---	0	---	0	---	0	---	0	---	0
7	ENSMUSG00000064307	Lrrc51	10	0	3	132	1	134	1	---	0	---	0	---	0	---	0	---	0	---	0	14	1	7	212	1	151	1	88	1	202	1	175	1	137	1	207	1
4	ENSMUSG00000028318	Polr1e	10	0	3	-6367	0	-6209	0	---	0	---	0	---	0	---	0	1668	1	1668	1	1662	1	2	---	0	---	0	-5331	0	48	1	---	0	-6187	0	0	1
7	ENSMUSG00000037166	Ppp1r14a	10	0	3	---	0	---	0	---	0	---	0	---	0	---	0	-1631	1	-1631	1	437	1	0	---	0	---	0	---	0	---	0	---	0	---	0	---	0
2	ENSMUSG00000027611	Procr	10	0	3	---	0	---	0	---	0	---	0	---	0	---	0	-151	1	-151	1	-53	1	0	---	0	---	0	-7981	0	---	0	---	0	---	0	---	0
8	ENSMUSG00000031666	Rbl2	10	0	3	---	0	---	0	---	0	---	0	---	0	---	0	1839	1	1839	1	1852	1	4	---	0	---	0	-55	1	28	1	---	0	60	1	47	1
5	ENSMUSG00000002486	Tchp	10	0	3	---	0	---	0	-8474	0	-8506	0	---	0	---	0	-33	1	-33	1	6	1	5	---	0	-64	1	21	1	78	1	---	0	26	1	17	1
4	ENSMUSG00000032726	Bmp8a	10	0	2	---	0	---	0	---	0	-2783	1	---	0	---	0	---	0	---	0	-2777	1	0	---	0	---	0	---	0	---	0	---	0	---	0	---	0
5	ENSMUSG00000004815	Dgkq	10	0	2	-16	1	---	0	---	0	---	0	---	0	---	0	---	0	---	0	-844	1	1	---	0	---	0	8348	0	---	0	---	0	30	1	---	0
1	ENSMUSG00000042349	Ikbke	10	0	2	---	0	---	0	---	0	-2442	1	---	0	---	0	---	0	---	0	815	1	1	---	0	---	0	---	0	---	0	---	0	195	1	---	0
15	ENSMUSG00000033039	Micall1	10	0	2	---	0	---	0	---	0	46	1	---	0	---	0	---	0	---	0	15	1	0	---	0	---	0	---	0	---	0	---	0	---	0	---	0
18	ENSMUSG00000038059	Smim3	10	0	2	---	0	---	0	---	0	-1778	1	---	0	---	0	---	0	---	0	494	1	1	---	0	---	0	---	0	---	0	---	0	-411	1	---	0
16	ENSMUSG00000013539	Tango2	10	0	2	101	1	---	0	---	0	---	0	---	0	---	0	---	0	---	0	4096	1	1	---	0	---	0	-1675	0	-25	1	---	0	---	0	---	0
2	ENSMUSG00000034850	Tmem127	10	0	2	-77	1	-86	1	---	0	---	0	---	0	---	0	---	0	---	0	---	0	5	---	0	-195	1	-210	1	-174	1	---	0	-205	1	-171	1
5	ENSMUSG00000051502	Ufsp1	10	0	2	-124	1	---	0	---	0	---	0	---	0	---	0	---	0	---	0	-160	1	3	---	0	---	0	-138	1	-141	1	---	0	-90	1	---	0
17	ENSMUSG00000071074	Yipf3	10	0	2	81	1	---	0	---	0	---	0	---	0	---	0	---	0	---	0	101	1	3	---	0	---	0	-30	1	-48	1	---	0	1	1	---	0
3	ENSMUSG00000015850	Adamtsl4	10	0	1	---	0	---	0	---	0	---	0	---	0	---	0	8753	0	8753	0	112	1	0	---	0	---	0	---	0	---	0	---	0	---	0	---	0
9	ENSMUSG00000032373	Car12	10	0	1	---	0	---	0	---	0	---	0	---	0	---	0	---	0	---	0	313	1	0	---	0	---	0	-7735	0	---	0	---	0	---	0	---	0
1	ENSMUSG00000026399	Cd55	10	0	1	-75	1	---	0	---	0	---	0	---	0	---	0	---	0	---	0	---	0	2	---	0	---	0	-96	1	-174	1	---	0	---	0	---	0
1	ENSMUSG00000026437	Cdk18	10	0	1	---	0	---	0	---	0	---	0	---	0	---	0	---	0	---	0	-1320	1	0	---	0	---	0	---	0	---	0	---	0	---	0	---	0
2	ENSMUSG00000000308	Ckmt1	10	0	1	---	0	---	0	---	0	---	0	---	0	---	0	---	0	---	0	532	1	0	---	0	---	0	-3188	0	-3242	0	---	0	-3363	0	-3231	0
17	ENSMUSG00000048440	Cyp4f16	10	0	1	5785	0	5784	0	---	0	5811	0	5770	0	5758	0	5759	0	5759	0	-4842	1	2	---	0	---	0	70	1	---	0	---	0	-105	1	---	0
1	ENSMUSG00000038235	F11r	10	0	1	---	0	---	0	---	0	---	0	---	0	---	0	---	0	---	0	938	1	0	---	0	---	0	---	0	---	0	---	0	---	0	---	0
4	ENSMUSG00000042357	Gjb5	10	0	1	---	0	---	0	---	0	---	0	---	0	---	0	---	0	---	0	6	1	0	---	0	---	0	---	0	---	0	---	0	---	0	---	0
18	ENSMUSG00000036225	Kctd1	10	0	1	---	0	---	0	---	0	---	0	---	0	---	0	---	0	---	0	1862	1	0	---	0	---	0	---	0	---	0	---	0	---	0	---	0
10	ENSMUSG00000003746	Man1a	10	0	1	60	1	---	0	---	0	---	0	---	0	---	0	---	0	---	0	---	0	2	---	0	---	0	---	0	---	0	---	0	-13	1	26	1
2	ENSMUSG00000016995	Matn4	10	0	1	---	0	---	0	---	0	---	0	---	0	---	0	---	0	---	0	98	1	0	---	0	---	0	---	0	---	0	---	0	---	0	---	0
5	ENSMUSG00000029120	Ppp2r2c	10	0	1	---	0	---	0	---	0	---	0	---	0	---	0	---	0	---	0	205	1	0	---	0	---	0	---	0	---	0	---	0	---	0	---	0
5	ENSMUSG00000029101	Rgs12	10	0	1	-9322	0	---	0	-9306	0	-9320	0	-9311	0	-9289	0	-9209	0	-9209	0	-122	1	1	---	0	---	0	-5732	0	143	1	---	0	---	0	---	0
6	ENSMUSG00000055850	Rnf181	10	0	1	118	1	---	0	---	0	---	0	---	0	---	0	-7233	0	-7233	0	-7209	0	3	---	0	---	0	---	0	25	1	---	0	72	1	30	1
2	ENSMUSG00000026860	Sh3glb2	10	0	1	4866	1	---	0	---	0	---	0	---	0	---	0	-8106	0	-8106	0	-8240	0	0	---	0	---	0	4635	0	4814	0	---	0	4864	0	4855	0
9	ENSMUSG00000034908	Sidt2	10	0	1	---	0	---	0	---	0	6761	0	---	0	---	0	---	0	---	0	-1075	1	4	---	0	---	0	31	1	21	1	---	0	68	1	20	1
2	ENSMUSG00000068735	Trp53i11	10	0	1	---	0	---	0	---	0	---	0	---	0	-6387	0	---	0	---	0	3831	1	0	---	0	---	0	---	0	---	0	---	0	---	0	---	0
12	ENSMUSG00000072812	Ahnak2	10	0	0	---	0	---	0	---	0	---	0	---	0	---	0	---	0	---	0	---	0	0	---	0	---	0	---	0	---	0	---	0	---	0	---	0
3	ENSMUSG00000028039	Efna3	10	0	0	5844	0	---	0	---	0	---	0	5850	0	5851	0	5867	0	5867	0	5860	0	0	---	0	---	0	-5895	0	---	0	---	0	---	0	---	0
6	ENSMUSG00000004267	Eno2	10	0	0	---	0	---	0	---	0	---	0	---	0	---	0	---	0	---	0	---	0	0	---	0	---	0	---	0	---	0	---	0	---	0	---	0
6	ENSMUSG00000001156	Mxd1	10	0	0	---	0	---	0	---	0	-8487	0	---	0	---	0	---	0	---	0	8779	0	3	---	0	---	0	-3173	0	2	1	---	0	309	1	111	1
11	ENSMUSG00000020432	Tcn2	10	0	0	---	0	---	0	---	0	---	0	---	0	---	0	---	0	---	0	---	0	1	---	0	---	0	-277	1	---	0	---	0	---	0	---	0
8	ENSMUSG00000031521	Aga	9	1	9	122	1	1378	1	202	1	173	1	1361	1	1350	1	217	1	217	1	154	1	4	---	0	---	0	30	1	186	1	---	0	74	1	70	1
8	ENSMUSG00000038508	Gdf15	9	1	9	-1710	1	-1778	1	293	1	287	1	277	1	373	1	300	1	300	1	348	1	0	---	0	-1746	0	-1747	0	---	0	---	0	-1691	0	---	0
11	ENSMUSG00000020806	Rhbdf2	9	1	9	128	1	98	1	184	1	177	1	127	1	207	1	217	1	217	1	185	1	0	---	0	---	0	-3934	0	---	0	---	0	---	0	---	0
19	ENSMUSG00000024790	Sac3d1	9	1	9	-238	1	-183	1	-242	1	-284	1	-208	1	-231	1	-342	1	-342	1	-175	1	6	---	0	-36	1	-3	1	-64	1	-68	1	-60	1	-61	1
4	ENSMUSG00000051675	Trim32	9	1	9	-60	1	-84	1	-107	1	-70	1	-66	1	-72	1	-181	1	-181	1	-201	1	2	---	0	---	0	---	0	---	0	---	0	-37	1	-37	1
2	ENSMUSG00000004085	Zak	9	1	9	475	1	390	1	347	1	364	1	285	1	264	1	285	1	285	1	239	1	3	---	0	---	0	---	0	47	1	---	0	38	1	51	1
11	ENSMUSG00000020758	Itgb4	9	1	8	-4296	1	-4257	1	---	0	-4249	1	-4287	1	-4275	1	-4246	1	-4246	1	-3022	1	0	---	0	---	0	-5793	0	---	0	---	0	---	0	---	0
8	ENSMUSG00000031479	Vps36	9	1	8	-283	1	-280	1	-6851	0	316	1	-229	1	-289	1	-259	1	-259	1	-251	1	4	---	0	-7030	0	-123	1	-71	1	-7051	0	353	1	296	1
2	ENSMUSG00000035778	Ggta1	9	1	7	292	1	---	0	441	1	484	1	---	0	407	1	519	1	519	1	27	1	0	---	0	---	0	---	0	---	0	---	0	---	0	---	0
6	ENSMUSG00000030084	Plxna1	9	1	7	---	0	---	0	-641	1	-679	1	-580	1	-587	1	-605	1	-605	1	-565	1	0	---	0	---	0	---	0	---	0	---	0	---	0	---	0
5	ENSMUSG00000042078	Svop	9	1	7	-149	1	---	0	---	0	-135	1	-166	1	-185	1	-166	1	-166	1	-216	1	0	---	0	8792	0	8838	0	8908	0	---	0	---	0	---	0
4	ENSMUSG00000042558	Adprhl2	9	1	6	-119	1	---	0	-583	1	-592	1	---	0	---	0	15	1	15	1	-551	1	3	---	0	---	0	-171	1	5	1	---	0	56	1	---	0
10	ENSMUSG00000001435	Col18a1	9	1	6	1624	1	---	0	---	0	---	0	1583	1	1601	1	1600	1	1600	1	-410	1	0	---	0	---	0	---	0	---	0	---	0	---	0	---	0
2	ENSMUSG00000067787	Blcap	9	1	5	---	0	---	0	362	1	251	1	---	0	---	0	380	1	380	1	421	1	3	---	0	125	1	249	1	---	0	---	0	90	1	---	0
4	ENSMUSG00000036052	Dnajb5	9	1	5	-2337	1	---	0	---	0	---	0	---	0	-2412	1	-2319	1	-2319	1	-2368	1	1	---	0	---	0	-3308	0	858	1	---	0	-3348	0	---	0
5	ENSMUSG00000029464	Gpn3	9	1	5	-125	1	-95	1	---	0	---	0	---	0	---	0	-263	1	-263	1	-281	1	5	---	0	-35	1	-54	1	30	1	---	0	-10	1	3	1
10	ENSMUSG00000055862	Izumo4	9	1	5	-505	1	-616	1	---	0	---	0	---	0	---	0	68	1	68	1	-2	1	4	---	0	---	0	-632	1	-65	1	---	0	-66	1	-28	1
9	ENSMUSG00000036986	Pml	9	1	5	3418	1	---	0	---	0	-809	1	---	0	---	0	-2353	1	-2353	1	-747	1	5	---	0	-81	1	-78	1	-49	1	---	0	-77	1	-82	1
1	ENSMUSG00000026035	Ppil3	9	1	5	-61	1	---	0	---	0	-234	1	---	0	---	0	-148	1	-148	1	-151	1	4	---	0	48	1	56	1	22	1	---	0	143	1	---	0
7	ENSMUSG00000041187	Prkd2	9	1	5	-1327	1	-1306	1	---	0	---	0	---	0	---	0	-1355	1	-1355	1	-1355	1	2	---	0	---	0	---	0	-35	1	---	0	-8	1	---	0
13	ENSMUSG00000069206	Zfp874a	9	1	5	---	0	---	0	-297	1	-343	1	---	0	---	0	-364	1	-364	1	-351	1	1	---	0	---	0	98	1	---	0	---	0	---	0	---	0
12	ENSMUSG00000021286	Zfyve21	9	1	5	3	1	---	0	---	0	164	1	---	0	---	0	99	1	99	1	90	1	6	---	0	-194	1	-135	1	74	1	-328	1	-204	1	-2	1
7	ENSMUSG00000007891	Ctsd	9	0	4	176	1	---	0	---	0	---	0	---	0	---	0	-1035	1	-1035	1	-1090	1	3	---	0	---	0	78	1	---	0	---	0	71	1	135	1
17	ENSMUSG00000024158	Hagh	9	0	4	-98	1	---	0	---	0	---	0	---	0	---	0	-675	1	-675	1	-669	1	2	---	0	---	0	-432	1	---	0	---	0	-224	1	---	0
9	ENSMUSG00000007908	Hmgcll1	9	0	4	345	1	---	0	---	0	---	0	---	0	---	0	444	1	444	1	407	1	0	---	0	---	0	---	0	---	0	---	0	---	0	---	0
12	ENSMUSG00000051890	Klhdc1	9	0	4	-6231	0	---	0	---	0	23	1	---	0	---	0	-2151	1	-2151	1	-2125	1	3	---	0	---	0	449	1	139	1	---	0	263	1	---	0
7	ENSMUSG00000033429	Mcee	9	0	4	-220	1	---	0	---	0	---	0	---	0	---	0	193	1	193	1	269	1	4	---	0	---	0	-519	1	-85	1	---	0	-354	1	-125	1
18	ENSMUSG00000057440	Mpp7	9	0	4	91	1	---	0	---	0	---	0	---	0	---	0	-559	1	-559	1	-544	1	3	---	0	---	0	46	1	---	0	---	0	86	1	105	1
17	ENSMUSG00000002250	Ppard	9	0	4	-78	1	-9303	0	---	0	---	0	---	0	---	0	-2108	1	-2108	1	1807	1	3	---	0	-218	1	-278	1	-6522	0	---	0	-133	1	---	0
11	ENSMUSG00000001323	Srr	9	0	4	5	1	---	0	---	0	---	0	---	0	---	0	-225	1	-225	1	-694	1	4	---	0	---	0	-4	1	6	1	---	0	-77	1	-9	1
9	ENSMUSG00000035443	Thyn1	9	0	4	-80	1	---	0	40	1	4	1	---	0	---	0	---	0	---	0	-55	1	4	---	0	-95	1	-8	1	-66	1	---	0	-106	1	---	0
11	ENSMUSG00000041346	Wrap53	9	0	4	972	1	958	1	---	0	1008	1	8179	0	8179	0	5761	0	5761	0	986	1	7	15	1	44	1	43	1	20	1	2	1	-2	1	11	1
14	ENSMUSG00000021950	Anxa8	9	0	3	---	0	---	0	---	0	---	0	---	0	---	0	-184	1	-184	1	-115	1	0	---	0	---	0	---	0	---	0	---	0	---	0	---	0
X	ENSMUSG00000046449	C77370	9	0	3	---	0	---	0	---	0	---	0	---	0	---	0	-1283	1	-1283	1	-1300	1	0	---	0	---	0	---	0	---	0	---	0	---	0	---	0
1	ENSMUSG00000026170	Cyp27a1	9	0	3	---	0	---	0	---	0	---	0	---	0	---	0	-287	1	-287	1	-328	1	0	---	0	---	0	---	0	---	0	---	0	---	0	---	0
17	ENSMUSG00000003534	Ddr1	9	0	3	5960	0	---	0	---	0	---	0	---	0	---	0	-470	1	-470	1	1046	1	2	---	0	---	0	---	0	-2	1	---	0	234	1	---	0
8	ENSMUSG00000005413	Hmox1	9	0	3	---	0	---	0	---	0	---	0	---	0	---	0	92	1	92	1	38	1	4	---	0	---	0	-36	1	-5	1	---	0	18	1	-39	1
X	ENSMUSG00000031239	Itm2a	9	0	3	---	0	---	0	---	0	---	0	---	0	---	0	164	1	164	1	195	1	0	---	0	---	0	---	0	---	0	---	0	---	0	---	0
4	ENSMUSG00000028862	Map3k6	9	0	3	---	0	---	0	---	0	---	0	---	0	---	0	-20	1	-20	1	-35	1	1	---	0	---	0	1042	0	537	1	---	0	---	0	---	0
12	ENSMUSG00000002804	Nudt14	9	0	3	5306	0	---	0	---	0	---	0	5301	0	5322	0	-86	1	-86	1	3089	1	1	---	0	---	0	200	1	8392	0	---	0	8414	0	---	0
9	ENSMUSG00000031934	Panx1	9	0	3	-23	1	---	0	---	0	---	0	---	0	---	0	-68	1	-68	1	-5468	0	1	---	0	---	0	---	0	---	0	---	0	-1	1	---	0
10	ENSMUSG00000020205	Phlda1	9	0	3	---	0	---	0	---	0	---	0	---	0	---	0	1571	1	1571	1	1430	1	2	---	0	---	0	---	0	114	1	---	0	213	1	---	0
2	ENSMUSG00000050737	Ptges	9	0	3	---	0	---	0	---	0	---	0	---	0	---	0	-3925	1	-3925	1	-3953	1	0	---	0	---	0	---	0	---	0	---	0	---	0	---	0
15	ENSMUSG00000058656	Samd12	9	0	3	---	0	---	0	---	0	---	0	---	0	---	0	-462	1	-462	1	-351	1	0	---	0	---	0	---	0	---	0	---	0	---	0	---	0
12	ENSMUSG00000020592	Sdc1	9	0	3	-8932	0	---	0	---	0	---	0	---	0	---	0	4814	1	4814	1	815	1	4	---	0	---	0	435	1	348	1	---	0	447	1	367	1
11	ENSMUSG00000048807	Slc35e4	9	0	3	---	0	---	0	---	0	---	0	---	0	---	0	-1721	1	-1721	1	-1745	1	3	---	0	---	0	-551	1	-648	1	---	0	-632	1	---	0
17	ENSMUSG00000024246	Thumpd2	9	0	3	---	0	---	0	---	0	---	0	---	0	---	0	-582	1	-582	1	-570	1	2	---	0	---	0	34	1	0	1	---	0	---	0	---	0
7	ENSMUSG00000042246	Tmc7	9	0	3	---	0	---	0	---	0	---	0	---	0	---	0	-165	1	-165	1	-180	1	0	---	0	---	0	---	0	---	0	---	0	---	0	---	0
1	ENSMUSG00000025933	Tmem14a	9	0	3	---	0	---	0	---	0	---	0	---	0	---	0	873	1	873	1	847	1	2	---	0	---	0	203	1	140	1	---	0	---	0	---	0
8	ENSMUSG00000031691	Tnpo2	9	0	3	-31	1	---	0	---	0	953	1	---	0	---	0	---	0	---	0	4365	1	4	---	0	-149	1	-146	1	-75	1	---	0	-61	1	---	0
3	ENSMUSG00000044528	Tram1l1	9	0	3	---	0	---	0	---	0	---	0	---	0	---	0	321	1	321	1	254	1	0	---	0	---	0	---	0	---	0	---	0	---	0	---	0
12	ENSMUSG00000021240	Abcd4	9	0	2	---	0	---	0	---	0	---	0	---	0	---	0	-121	1	-121	1	---	0	3	---	0	56	1	124	1	---	0	---	0	-17	1	---	0
7	ENSMUSG00000025510	Cd151	9	0	2	3	1	---	0	---	0	---	0	---	0	---	0	7905	0	7905	0	-32	1	2	---	0	-57	1	267	1	---	0	---	0	---	0	---	0
8	ENSMUSG00000008206	Cers4	9	0	2	-99	1	---	0	---	0	---	0	---	0	---	0	---	0	---	0	-920	1	1	---	0	---	0	---	0	---	0	---	0	-46	1	---	0
7	ENSMUSG00000030409	Dmpk	9	0	2	-4057	1	---	0	---	0	---	0	---	0	---	0	5088	0	5088	0	-4118	1	0	---	0	---	0	-7719	0	-7730	0	---	0	-7743	0	-7700	0
11	ENSMUSG00000032633	Flcn	9	0	2	207	1	---	0	---	0	---	0	-8046	0	-8016	0	6615	0	6615	0	2566	1	3	---	0	233	1	144	1	-11	1	---	0	---	0	---	0
8	ENSMUSG00000003809	Gcdh	9	0	2	-66	1	---	0	---	0	---	0	---	0	---	0	---	0	---	0	-28	1	5	---	0	-16	1	36	1	6	1	---	0	-15	1	-39	1
16	ENSMUSG00000000884	Gnb1l	9	0	2	-47	1	---	0	---	0	---	0	---	0	---	0	---	0	---	0	545	1	5	---	0	23	1	7	1	65	1	---	0	59	1	67	1
12	ENSMUSG00000058669	Nkx2-9	9	0	2	---	0	---	0	---	0	---	0	13	1	---	0	---	0	---	0	8	1	0	---	0	---	0	---	0	---	0	---	0	---	0	---	0
9	ENSMUSG00000032485	Scap	9	0	2	---	0	---	0	160	1	---	0	---	0	---	0	---	0	---	0	242	1	4	---	0	---	0	-31	1	22	1	---	0	12	1	-33	1
7	ENSMUSG00000046027	Stard5	9	0	2	-87	1	---	0	---	0	---	0	---	0	---	0	---	0	---	0	1413	1	1	---	0	---	0	---	0	---	0	---	0	-78	1	---	0
16	ENSMUSG00000022856	Tmem41a	9	0	2	-18	1	---	0	---	0	---	0	---	0	---	0	---	0	---	0	-78	1	3	---	0	---	0	-589	1	-77	1	---	0	---	0	-35	1
11	ENSMUSG00000037573	Tob1	9	0	2	---	0	---	0	---	0	-1348	1	---	0	---	0	---	0	---	0	-2493	1	3	---	0	---	0	-7	1	-20	1	---	0	---	0	-40	1
7	ENSMUSG00000030555	Ttc23	9	0	2	-2065	1	-2073	1	---	0	---	0	---	0	---	0	---	0	---	0	-6127	0	0	---	0	---	0	-1933	0	---	0	---	0	-2134	0	---	0
8	ENSMUSG00000049577	Zfpm1	9	0	2	3851	1	---	0	---	0	---	0	---	0	---	0	---	0	---	0	-776	1	2	---	0	---	0	2805	0	---	0	---	0	-257	1	-728	1
11	ENSMUSG00000020792	Exoc7	9	0	1	88	1	---	0	---	0	---	0	---	0	---	0	---	0	---	0	---	0	2	---	0	---	0	-54	1	---	0	---	0	-51	1	---	0
14	ENSMUSG00000035184	Fam124a	9	0	1	---	0	---	0	---	0	---	0	---	0	---	0	---	0	---	0	440	1	0	---	0	---	0	---	0	---	0	---	0	---	0	---	0
11	ENSMUSG00000018339	Gpx3	9	0	1	---	0	---	0	---	0	---	0	---	0	---	0	---	0	---	0	778	1	1	---	0	---	0	---	0	---	0	---	0	18	1	---	0
19	ENSMUSG00000024986	Hhex	9	0	1	---	0	---	0	---	0	---	0	---	0	---	0	---	0	---	0	787	1	2	---	0	---	0	---	0	-30	1	---	0	-83	1	---	0
8	ENSMUSG00000031839	Hsbp1	9	0	1	-52	1	---	0	---	0	---	0	---	0	---	0	---	0	---	0	---	0	1	---	0	---	0	-301	1	---	0	---	0	---	0	---	0
16	ENSMUSG00000062609	Kcnj15	9	0	1	---	0	---	0	---	0	---	0	---	0	---	0	---	0	---	0	680	1	0	---	0	---	0	---	0	---	0	---	0	---	0	---	0
X	ENSMUSG00000015289	Lage3	9	0	1	---	0	---	0	---	0	---	0	---	0	---	0	---	0	---	0	-427	1	0	---	0	---	0	---	0	---	0	---	0	---	0	---	0
12	ENSMUSG00000034258	Mfsd7c	9	0	1	---	0	---	0	---	0	---	0	---	0	---	0	---	0	---	0	952	1	1	---	0	---	0	---	0	---	0	---	0	-603	1	---	0
19	ENSMUSG00000037349	Nudt22	9	0	1	-3380	1	---	0	---	0	---	0	---	0	---	0	---	0	---	0	8014	0	1	---	0	---	0	-3320	0	-3334	0	---	0	117	1	-3351	0
7	ENSMUSG00000041836	Ptpre	9	0	1	---	0	---	0	---	0	---	0	---	0	---	0	---	0	---	0	-202	1	0	---	0	---	0	---	0	---	0	---	0	---	0	---	0
12	ENSMUSG00000021062	Rab15	9	0	1	7067	0	---	0	7060	0	7094	0	7058	0	7042	0	7096	0	7096	0	-4215	1	0	---	0	---	0	---	0	---	0	---	0	---	0	---	0
7	ENSMUSG00000046056	Sbsn	9	0	1	---	0	---	0	---	0	---	0	---	0	---	0	---	0	---	0	141	1	0	---	0	---	0	---	0	---	0	---	0	---	0	---	0
4	ENSMUSG00000039137	Whrn	9	0	1	---	0	---	0	---	0	---	0	---	0	---	0	---	0	---	0	-80	1	1	---	0	---	0	---	0	---	0	---	0	192	1	---	0
6	ENSMUSG00000030088	Aldh1l1	9	0	0	---	0	---	0	---	0	---	0	---	0	---	0	---	0	---	0	-6188	0	0	---	0	---	0	---	0	---	0	---	0	---	0	---	0
X	ENSMUSG00000031373	Car5b	9	0	0	---	0	---	0	---	0	---	0	---	0	---	0	---	0	---	0	---	0	0	---	0	---	0	---	0	---	0	---	0	---	0	---	0
11	ENSMUSG00000020340	Cyfip2	9	0	0	---	0	---	0	---	0	---	0	---	0	---	0	-7854	0	-7854	0	-7887	0	1	---	0	---	0	---	0	-81	1	---	0	---	0	---	0
17	ENSMUSG00000075705	Msrb1	9	0	0	---	0	---	0	---	0	---	0	---	0	---	0	---	0	---	0	---	0	2	---	0	9096	0	---	0	-25	1	---	0	-85	1	---	0
9	ENSMUSG00000066235	Pomgnt2	9	0	0	---	0	---	0	---	0	---	0	---	0	---	0	---	0	---	0	7647	0	0	---	0	---	0	---	0	---	0	---	0	---	0	---	0
9	ENSMUSG00000032128	Robo3	9	0	0	---	0	---	0	---	0	---	0	---	0	---	0	---	0	---	0	---	0	0	---	0	---	0	---	0	---	0	---	0	---	0	---	0
5	ENSMUSG00000005057	Sh2b2	9	0	0	---	0	---	0	---	0	---	0	---	0	---	0	---	0	---	0	---	0	1	---	0	---	0	---	0	---	0	---	0	---	0	-50	1
10	ENSMUSG00000060181	Slc35e3	9	0	0	---	0	---	0	---	0	---	0	---	0	---	0	---	0	---	0	---	0	2	---	0	---	0	---	0	---	0	---	0	108	1	121	1
2	ENSMUSG00000027333	Smox	9	0	0	---	0	---	0	---	0	---	0	---	0	---	0	---	0	---	0	-8008	0	0	---	0	---	0	---	0	---	0	---	0	---	0	---	0
7	ENSMUSG00000058420	Syt17	9	0	0	---	0	---	0	---	0	---	0	---	0	---	0	5084	0	5084	0	5159	0	0	---	0	---	0	---	0	5044	0	---	0	---	0	---	0
8	ENSMUSG00000035824	Tk2	9	0	0	---	0	---	0	-8840	0	---	0	---	0	---	0	---	0	---	0	---	0	0	---	0	2428	0	2487	0	2414	0	---	0	2469	0	2377	0
10	ENSMUSG00000037440	Vnn1	9	0	0	---	0	---	0	---	0	---	0	---	0	---	0	---	0	---	0	6457	0	0	---	0	---	0	---	0	---	0	---	0	---	0	---	0
9	ENSMUSG00000032057	4833427G06Rik	8	1	9	3854	1	3875	1	3851	1	3896	1	3861	1	3865	1	3862	1	3862	1	3888	1	0	---	0	---	0	---	0	1877	0	---	0	---	0	---	0
13	ENSMUSG00000021701	Plk2	8	1	9	-2181	1	-2207	1	329	1	337	1	406	1	270	1	63	1	63	1	82	1	2	---	0	---	0	---	0	26	1	---	0	---	0	-26	1
12	ENSMUSG00000021133	Susd6	8	1	9	1242	1	1219	1	1259	1	1175	1	1328	1	1307	1	124	1	124	1	1340	1	3	---	0	---	0	-144	1	42	1	---	0	---	0	-94	1
2	ENSMUSG00000051154	Commd3	8	1	8	198	1	---	0	236	1	251	1	190	1	236	1	264	1	264	1	220	1	2	---	0	---	0	-32	1	---	0	---	0	16	1	---	0
10	ENSMUSG00000056888	Glipr1	8	1	8	-1169	1	-1186	1	-1241	1	-1229	1	-1241	1	---	0	-1235	1	-1235	1	-1255	1	0	---	0	-1212	0	5427	0	---	0	---	0	---	0	---	0
10	ENSMUSG00000020132	Rab21	8	1	8	127	1	---	0	145	1	167	1	120	1	107	1	209	1	209	1	167	1	2	---	0	---	0	---	0	---	0	---	0	51	1	44	1
19	ENSMUSG00000033033	Calhm2	8	1	7	165	1	---	0	---	0	79	1	182	1	82	1	175	1	175	1	170	1	2	---	0	---	0	-79	1	---	0	---	0	-34	1	---	0
12	ENSMUSG00000021250	Fos	8	1	7	-4360	1	---	0	-5044	0	-4349	1	-4302	1	-4405	1	-4337	1	-4337	1	-4354	1	3	---	0	---	0	-106	1	0	1	---	0	-152	1	---	0
14	ENSMUSG00000044350	9030625A04Rik	8	1	6	1386	1	---	0	1386	1	208	1	---	0	---	0	1410	1	1410	1	1452	1	2	---	0	---	0	---	0	121	1	---	0	---	0	96	1
9	ENSMUSG00000032540	Abhd5	8	1	6	4000	1	---	0	---	0	---	0	3977	1	4000	1	3972	1	3972	1	4011	1	3	---	0	---	0	12	1	174	1	---	0	---	0	-19	1
7	ENSMUSG00000051811	Cox6b2	8	1	6	-698	1	---	0	---	0	---	0	-724	1	-722	1	-721	1	-721	1	-806	1	1	---	0	---	0	158	1	---	0	---	0	---	0	---	0
4	ENSMUSG00000037366	Pafah2	8	1	6	-102	1	---	0	---	0	-859	1	-821	1	---	0	-185	1	-185	1	-969	1	3	---	0	-123	1	-128	1	---	0	---	0	-194	1	---	0
15	ENSMUSG00000036606	Plxnb2	8	1	6	-1727	1	---	0	-1706	1	-1702	1	---	0	---	0	-1695	1	-1695	1	-1742	1	3	---	0	---	0	---	0	32	1	---	0	162	1	78	1
3	ENSMUSG00000027822	Slc33a1	8	1	6	51	1	37	1	---	0	45	1	---	0	---	0	-64	1	-64	1	-53	1	5	---	0	147	1	56	1	-17	1	---	0	14	1	-67	1
8	ENSMUSG00000031628	Casp3	8	1	5	-138	1	---	0	---	0	-123	1	---	0	---	0	228	1	228	1	390	1	6	-135	1	-235	1	-188	1	-110	1	---	0	-139	1	-107	1
4	ENSMUSG00000028943	Espn	8	1	5	2421	1	2450	1	---	0	---	0	---	0	---	0	1780	1	1780	1	1754	1	0	---	0	1876	0	1875	0	---	0	---	0	1813	0	---	0
5	ENSMUSG00000048578	Mlec	8	1	5	169	1	132	1	---	0	---	0	5634	0	5604	0	-151	1	-151	1	-61	1	5	---	0	550	1	447	1	223	1	---	0	407	1	212	1
8	ENSMUSG00000004996	Mri1	8	1	5	-54	1	-1282	1	---	0	-7610	0	---	0	---	0	-123	1	-123	1	-1292	1	2	---	0	---	0	51	1	---	0	---	0	0	1	---	0
2	ENSMUSG00000027324	Rpusd2	8	1	5	26	1	---	0	---	0	89	1	---	0	---	0	81	1	81	1	619	1	6	-32	1	-41	1	-46	1	-26	1	---	0	-7	1	-20	1
5	ENSMUSG00000029426	Scarb2	8	1	5	---	0	---	0	---	0	34	1	4582	1	---	0	-388	1	-388	1	-843	1	3	---	0	---	0	125	1	88	1	---	0	---	0	60	1
15	ENSMUSG00000034161	Scx	8	1	5	---	0	---	0	---	0	---	0	-4626	1	-4687	1	-4621	1	-4621	1	3949	1	0	---	0	---	0	---	0	3987	0	---	0	4045	0	---	0
4	ENSMUSG00000028919	Arhgef19	8	0	4	-3443	1	---	0	---	0	---	0	---	0	---	0	2647	1	2647	1	-3544	1	0	---	0	---	0	---	0	---	0	---	0	---	0	---	0
7	ENSMUSG00000033904	Ccp110	8	0	4	-14	1	---	0	---	0	---	0	---	0	---	0	1148	1	1148	1	1145	1	5	---	0	-125	1	-76	1	-82	1	---	0	-35	1	-82	1
1	ENSMUSG00000047067	Dusp28	8	0	4	336	1	---	0	---	0	---	0	---	0	---	0	-96	1	-96	1	-83	1	3	---	0	---	0	536	1	417	1	---	0	422	1	---	0
8	ENSMUSG00000070002	Ell	8	0	4	-420	1	---	0	---	0	---	0	---	0	---	0	914	1	914	1	978	1	5	---	0	-272	1	-296	1	-280	1	---	0	-276	1	-270	1
2	ENSMUSG00000017670	Elmo2	8	0	4	77	1	---	0	---	0	---	0	---	0	---	0	-1398	1	-1398	1	1470	1	5	---	0	95	1	126	1	66	1	---	0	126	1	106	1
X	ENSMUSG00000001964	Emd	8	0	4	38	1	---	0	---	0	---	0	---	0	---	0	99	1	99	1	56	1	2	---	0	409	1	67	1	-4899	0	---	0	-4903	0	---	0
2	ENSMUSG00000048486	Fitm2	8	0	4	30	1	---	0	---	0	---	0	---	0	---	0	-9	1	-9	1	121	1	4	---	0	57	1	56	1	73	1	---	0	25	1	---	0
10	ENSMUSG00000034792	Gna15	8	0	4	2182	1	---	0	---	0	---	0	---	0	---	0	2090	1	2090	1	-27	1	1	---	0	2718	0	909	1	---	0	---	0	---	0	---	0
5	ENSMUSG00000006262	Mob1b	8	0	4	-12	1	---	0	---	0	---	0	---	0	---	0	-156	1	-156	1	-196	1	4	---	0	---	0	-61	1	-21	1	---	0	-7	1	-17	1
17	ENSMUSG00000005370	Msh6	8	0	4	-73	1	---	0	---	0	---	0	-9863	0	-9884	0	93	1	93	1	92	1	5	---	0	-167	1	-75	1	-23	1	---	0	-28	1	-24	1
11	ENSMUSG00000039670	Oxld1	8	0	4	9527	0	9536	0	---	0	-523	1	---	0	---	0	-518	1	-518	1	-583	1	2	---	0	---	0	222	1	9590	0	---	0	141	1	9531	0
16	ENSMUSG00000022758	P2rx6	8	0	4	2181	1	---	0	---	0	---	0	---	0	---	0	2212	1	2212	1	2238	1	0	---	0	---	0	---	0	---	0	---	0	---	0	---	0
11	ENSMUSG00000020359	Phykpl	8	0	4	2	1	---	0	---	0	---	0	---	0	---	0	-157	1	-157	1	-206	1	4	---	0	7	1	-52	1	---	0	---	0	-44	1	39	1
5	ENSMUSG00000029725	Ppp1r35	8	0	4	-34	1	7489	0	---	0	---	0	---	0	---	0	914	1	914	1	975	1	2	---	0	7362	0	-123	1	7823	0	8940	0	-106	1	8915	0
4	ENSMUSG00000028843	Sh3bgrl3	8	0	4	-26	1	---	0	---	0	---	0	---	0	---	0	-43	1	-43	1	-478	1	3	---	0	---	0	51	1	---	0	---	0	16	1	10	1
16	ENSMUSG00000041215	Yeats2	8	0	4	-1674	1	---	0	---	0	---	0	---	0	---	0	302	1	302	1	370	1	1	---	0	---	0	---	0	65	1	---	0	---	0	---	0
13	ENSMUSG00000021557	Agtpbp1	8	0	3	---	0	---	0	---	0	---	0	---	0	---	0	-127	1	-127	1	-79	1	1	---	0	---	0	4859	0	17	1	---	0	---	0	---	0
11	ENSMUSG00000034255	Arhgap27	8	0	3	---	0	---	0	---	0	---	0	---	0	---	0	-1057	1	-1057	1	-1034	1	1	---	0	-14	1	-1364	0	-3296	0	---	0	-3343	0	---	0
11	ENSMUSG00000025372	Baiap2	8	0	3	-5633	0	---	0	1760	1	1807	1	-5660	0	-5647	0	-5627	0	-5627	0	4614	1	4	---	0	18	1	63	1	-68	1	---	0	-222	1	---	0
7	ENSMUSG00000002980	Bcam	8	0	3	---	0	---	0	---	0	---	0	---	0	---	0	2796	1	2796	1	2834	1	0	---	0	---	0	---	0	---	0	---	0	---	0	---	0
10	ENSMUSG00000019891	Dcbld1	8	0	3	---	0	---	0	---	0	---	0	---	0	---	0	137	1	137	1	2079	1	1	---	0	---	0	1075	0	---	0	---	0	325	1	---	0
2	ENSMUSG00000027459	Fam110a	8	0	3	---	0	---	0	---	0	---	0	---	0	---	0	-2209	1	-2209	1	-1978	1	5	---	0	---	0	19	1	33	1	34	1	9	1	34	1
19	ENSMUSG00000024912	Fosl1	8	0	3	---	0	---	0	---	0	---	0	---	0	---	0	1177	1	1177	1	1236	1	0	---	0	---	0	9922	0	9852	0	---	0	9861	0	---	0
7	ENSMUSG00000025499	Hras	8	0	3	---	0	---	0	---	0	---	0	---	0	---	0	-593	1	-593	1	-674	1	2	---	0	---	0	1006	0	1021	0	---	0	994	1	71	1
9	ENSMUSG00000034275	Igsf9b	8	0	3	---	0	---	0	---	0	---	0	---	0	---	0	160	1	160	1	422	1	0	---	0	1563	0	---	0	---	0	---	0	---	0	---	0
1	ENSMUSG00000038855	Itpkb	8	0	3	-82	1	-89	1	---	0	---	0	---	0	---	0	---	0	---	0	290	1	2	---	0	-167	1	-12	1	---	0	---	0	---	0	---	0
1	ENSMUSG00000026000	Lancl1	8	0	3	---	0	---	0	---	0	---	0	---	0	---	0	-1757	1	-1757	1	-1698	1	4	---	0	---	0	-1	1	-11	1	---	0	31	1	5	1
15	ENSMUSG00000022257	Laptm4b	8	0	3	---	0	---	0	---	0	---	0	---	0	---	0	319	1	319	1	78	1	3	---	0	---	0	---	0	85	1	---	0	907	1	854	1
3	ENSMUSG00000074604	Mgst2	8	0	3	---	0	---	0	---	0	---	0	---	0	---	0	4603	1	4603	1	-4439	1	0	---	0	---	0	9700	0	---	0	---	0	---	0	---	0
X	ENSMUSG00000041229	Phf8	8	0	3	---	0	---	0	---	0	---	0	---	0	---	0	490	1	490	1	531	1	4	---	0	---	0	-61	1	-153	1	---	0	-132	1	-109	1
19	ENSMUSG00000024851	Pitpnm1	8	0	3	---	0	---	0	---	0	-611	1	---	0	---	0	-757	1	-757	1	---	0	0	---	0	-3284	0	-2924	0	-2772	0	---	0	-2808	0	-2850	0
16	ENSMUSG00000034064	Poglut1	8	0	3	---	0	---	0	---	0	---	0	---	0	---	0	-659	1	-659	1	-609	1	2	---	0	---	0	30	1	---	0	---	0	-33	1	---	0
2	ENSMUSG00000039262	Prrc2b	8	0	3	---	0	---	0	---	0	---	0	---	0	---	0	1304	1	1304	1	1172	1	0	---	0	---	0	---	0	---	0	---	0	---	0	---	0
19	ENSMUSG00000024883	Rin1	8	0	3	-9441	0	---	0	---	0	-9467	0	---	0	---	0	-648	1	-648	1	-676	1	0	---	0	---	0	3226	0	---	0	---	0	---	0	---	0
9	ENSMUSG00000046480	Scn4b	8	0	3	---	0	---	0	---	0	---	0	---	0	---	0	-659	1	-659	1	-522	1	0	---	0	---	0	---	0	---	0	---	0	---	0	---	0
18	ENSMUSG00000054321	Taf4b	8	0	3	-30	1	-102	1	---	0	---	0	---	0	---	0	---	0	---	0	-249	1	3	---	0	---	0	-58	1	90	1	---	0	-27	1	---	0
6	ENSMUSG00000055912	Tmem150a	8	0	3	7017	0	---	0	---	0	---	0	---	0	---	0	-334	1	-334	1	-310	1	2	---	0	---	0	---	0	24	1	---	0	128	1	6929	0
7	ENSMUSG00000030894	Tpp1	8	0	3	---	0	---	0	---	0	-7849	0	---	0	---	0	-690	1	-690	1	2279	1	2	---	0	63	1	31	1	-7827	0	---	0	-7784	0	-7812	0
12	ENSMUSG00000020963	Tshr	8	0	3	---	0	---	0	---	0	---	0	---	0	---	0	-84	1	-84	1	-96	1	1	---	0	---	0	---	0	---	0	---	0	-608	1	---	0
19	ENSMUSG00000034445	Cyb561a3	8	0	2	121	1	---	0	---	0	---	0	---	0	---	0	---	0	---	0	4263	1	4	---	0	---	0	113	1	113	1	---	0	14	1	114	1
3	ENSMUSG00000033386	Frrs1	8	0	2	---	0	---	0	---	0	1360	1	---	0	---	0	---	0	---	0	1360	1	0	---	0	---	0	-1667	0	---	0	---	0	---	0	---	0
1	ENSMUSG00000009905	Kdsr	8	0	2	60	1	---	0	---	0	---	0	---	0	---	0	---	0	---	0	-678	1	5	---	0	218	1	164	1	68	1	---	0	42	1	4	1
9	ENSMUSG00000032508	Myd88	8	0	2	1247	1	---	0	---	0	1097	1	---	0	---	0	---	0	---	0	---	0	1	---	0	---	0	-471	1	1316	0	---	0	1211	0	---	0
14	ENSMUSG00000059456	Ptk2b	8	0	2	---	0	---	0	---	0	-567	1	-5798	0	---	0	-5857	0	-5857	0	-576	1	0	---	0	---	0	1798	0	---	0	---	0	---	0	---	0
X	ENSMUSG00000043518	Rai2	8	0	2	---	0	---	0	---	0	---	0	---	0	---	0	172	1	172	1	---	0	0	---	0	---	0	---	0	---	0	---	0	---	0	---	0
2	ENSMUSG00000026848	Tor1b	8	0	2	---	0	---	0	---	0	---	0	---	0	---	0	105	1	105	1	5678	0	4	---	0	-109	1	-70	1	-30	1	---	0	-39	1	---	0
11	ENSMUSG00000020781	Tsen54	8	0	2	94	1	---	0	---	0	---	0	---	0	---	0	---	0	---	0	454	1	3	---	0	-688	1	-15	1	---	0	---	0	-37	1	---	0
2	ENSMUSG00000036352	Ubac1	8	0	2	---	0	---	0	---	0	-63	1	---	0	---	0	---	0	---	0	-252	1	4	---	0	---	0	-23	1	-115	1	---	0	-26	1	-12	1
4	ENSMUSG00000037752	Xkr8	8	0	2	-4	1	---	0	---	0	---	0	---	0	---	0	---	0	---	0	684	1	4	---	0	---	0	-119	1	97	1	---	0	-83	1	-47	1
8	ENSMUSG00000039199	Zdhhc1	8	0	2	---	0	---	0	---	0	---	0	---	0	---	0	114	1	114	1	---	0	2	---	0	---	0	-249	1	---	0	---	0	226	1	---	0
9	ENSMUSG00000032363	Adamts7	8	0	1	---	0	---	0	---	0	---	0	---	0	---	0	---	0	---	0	194	1	0	---	0	---	0	---	0	---	0	---	0	---	0	---	0
17	ENSMUSG00000023827	Agpat4	8	0	1	---	0	---	0	---	0	---	0	---	0	---	0	---	0	---	0	994	1	0	---	0	---	0	---	0	---	0	---	0	---	0	---	0
8	ENSMUSG00000031465	Angpt2	8	0	1	---	0	---	0	---	0	---	0	---	0	---	0	---	0	---	0	-90	1	0	---	0	---	0	---	0	---	0	---	0	---	0	---	0
5	ENSMUSG00000057315	Arhgap24	8	0	1	---	0	---	0	---	0	---	0	---	0	---	0	---	0	---	0	-2310	1	3	---	0	12	1	---	0	-61	1	---	0	-37	1	---	0
2	ENSMUSG00000039648	Ccbl1	8	0	1	129	1	---	0	---	0	---	0	---	0	---	0	---	0	---	0	---	0	4	---	0	141	1	93	1	177	1	---	0	183	1	---	0
8	ENSMUSG00000031886	Ces2e	8	0	1	---	0	---	0	---	0	---	0	---	0	---	0	---	0	---	0	-23	1	0	---	0	---	0	---	0	---	0	---	0	---	0	---	0
4	ENSMUSG00000070803	Cited4	8	0	1	---	0	---	0	---	0	---	0	---	0	---	0	---	0	---	0	-1136	1	0	---	0	---	0	8528	0	---	0	---	0	---	0	---	0
13	ENSMUSG00000047547	Cltb	8	0	1	---	0	---	0	---	0	---	0	---	0	---	0	---	0	---	0	-2321	1	2	---	0	---	0	---	0	65	1	---	0	---	0	99	1
16	ENSMUSG00000041134	Cyyr1	8	0	1	---	0	---	0	---	0	---	0	---	0	---	0	---	0	---	0	3	1	0	---	0	---	0	---	0	---	0	---	0	---	0	---	0
2	ENSMUSG00000075419	Dolk	8	0	1	33	1	---	0	---	0	---	0	---	0	---	0	---	0	---	0	9668	0	5	---	0	-48	1	54	1	67	1	---	0	5	1	38	1
X	ENSMUSG00000036022	Fam122b	8	0	1	---	0	---	0	---	0	---	0	---	0	---	0	---	0	---	0	-1218	1	7	195	1	259	1	149	1	151	1	222	1	142	1	165	1
12	ENSMUSG00000021102	Glrx5	8	0	1	-238	1	---	0	---	0	---	0	---	0	---	0	---	0	---	0	---	0	2	---	0	---	0	-4810	0	---	0	---	0	-309	1	-314	1
5	ENSMUSG00000011884	Gltp	8	0	1	---	0	---	0	8369	0	8337	0	---	0	---	0	---	0	---	0	1097	1	4	---	0	---	0	219	1	137	1	---	0	242	1	205	1
5	ENSMUSG00000016503	Gtf3a	8	0	1	12	1	---	0	---	0	---	0	---	0	---	0	---	0	---	0	7254	0	5	---	0	-235	1	-143	1	61	1	---	0	-15	1	55	1
14	ENSMUSG00000057156	Homez	8	0	1	12	1	---	0	---	0	---	0	---	0	---	0	---	0	---	0	---	0	4	---	0	---	0	427	1	51	1	---	0	51	1	47	1
11	ENSMUSG00000020821	Kif1c	8	0	1	---	0	---	0	---	0	---	0	---	0	---	0	---	0	---	0	411	1	1	---	0	---	0	---	0	---	0	---	0	269	1	---	0
10	ENSMUSG00000051652	Lrrc3	8	0	1	---	0	---	0	---	0	---	0	---	0	---	0	---	0	---	0	-424	1	0	---	0	---	0	---	0	---	0	---	0	---	0	---	0
12	ENSMUSG00000042724	Map3k9	8	0	1	7896	0	---	0	---	0	---	0	---	0	---	0	7882	0	7882	0	-1116	1	0	---	0	7707	0	7696	0	7695	0	---	0	---	0	---	0
19	ENSMUSG00000025225	Nfkb2	8	0	1	-112	1	---	0	---	0	---	0	---	0	---	0	---	0	---	0	---	0	4	---	0	---	0	-100	1	-60	1	---	0	-62	1	-51	1
8	ENSMUSG00000074151	Nlrc5	8	0	1	---	0	---	0	---	0	---	0	---	0	---	0	---	0	---	0	761	1	0	---	0	---	0	---	0	---	0	---	0	---	0	---	0
4	ENSMUSG00000028698	Pik3r3	8	0	1	-447	1	---	0	---	0	---	0	---	0	---	0	---	0	---	0	---	0	3	---	0	---	0	-630	1	-452	1	---	0	-837	1	---	0
5	ENSMUSG00000029406	Pitpnm2	8	0	1	-6328	0	---	0	---	0	---	0	-6314	0	-6312	0	-6309	0	-6309	0	701	1	2	---	0	---	0	424	1	95	1	---	0	---	0	---	0
11	ENSMUSG00000049892	Rasd1	8	0	1	---	0	---	0	---	0	---	0	---	0	---	0	---	0	---	0	-884	1	2	---	0	---	0	---	0	23	1	---	0	36	1	---	0
4	ENSMUSG00000066152	Slc31a2	8	0	1	---	0	---	0	---	0	---	0	---	0	---	0	---	0	---	0	739	1	3	---	0	---	0	---	0	-6	1	---	0	-30	1	-44	1
3	ENSMUSG00000027534	Snx16	8	0	1	---	0	---	0	---	0	-117	1	---	0	---	0	---	0	---	0	-9258	0	4	---	0	---	0	67	1	-37	1	---	0	-15	1	-36	1
4	ENSMUSG00000001604	Tcea3	8	0	1	---	0	---	0	---	0	---	0	---	0	---	0	---	0	---	0	-82	1	0	---	0	---	0	8931	0	---	0	---	0	---	0	---	0
17	ENSMUSG00000054723	Vmac	8	0	1	-11	1	-7057	0	-7012	0	-7024	0	-6982	0	-7006	0	-6948	0	-6948	0	-6838	0	3	---	0	39	1	65	1	---	0	---	0	69	1	---	0
5	ENSMUSG00000029378	Areg	8	0	0	---	0	---	0	---	0	---	0	---	0	---	0	---	0	---	0	---	0	1	---	0	---	0	---	0	-18	1	---	0	---	0	---	0
3	ENSMUSG00000068740	Celsr2	8	0	0	---	0	---	0	---	0	---	0	---	0	---	0	---	0	---	0	---	0	0	---	0	---	0	---	0	---	0	---	0	---	0	---	0
19	ENSMUSG00000035735	Dagla	8	0	0	---	0	---	0	---	0	---	0	---	0	---	0	---	0	---	0	---	0	0	---	0	---	0	---	0	---	0	---	0	---	0	---	0
X	ENSMUSG00000031217	Efnb1	8	0	0	---	0	---	0	---	0	---	0	---	0	---	0	---	0	---	0	8647	0	0	---	0	---	0	---	0	---	0	---	0	---	0	---	0
4	ENSMUSG00000036002	Fam214b	8	0	0	---	0	---	0	---	0	---	0	---	0	---	0	---	0	---	0	---	0	3	---	0	1153	0	-199	1	-38	1	---	0	-123	1	---	0
7	ENSMUSG00000092518	Fam71e2	8	0	0	---	0	---	0	---	0	---	0	---	0	---	0	---	0	---	0	-6413	0	0	---	0	---	0	---	0	---	0	---	0	---	0	---	0
7	ENSMUSG00000047730	Fcgbp	8	0	0	---	0	---	0	---	0	---	0	---	0	---	0	---	0	---	0	---	0	0	---	0	---	0	---	0	---	0	---	0	---	0	---	0
8	ENSMUSG00000036564	Ndrg4	8	0	0	---	0	---	0	---	0	---	0	---	0	---	0	---	0	---	0	---	0	0	---	0	---	0	---	0	---	0	---	0	---	0	---	0
9	ENSMUSG00000032012	Pvrl1	8	0	0	---	0	---	0	---	0	---	0	---	0	---	0	---	0	---	0	5569	0	0	---	0	---	0	-1318	0	---	0	---	0	-1411	0	---	0
4	ENSMUSG00000000085	Scmh1	8	0	0	---	0	---	0	---	0	---	0	---	0	---	0	---	0	---	0	---	0	3	---	0	---	0	-195	1	-134	1	---	0	-225	1	---	0
1	ENSMUSG00000033276	Stk36	8	0	0	---	0	---	0	---	0	---	0	---	0	---	0	---	0	---	0	---	0	3	---	0	---	0	-66	1	-92	1	---	0	-85	1	---	0
X	ENSMUSG00000036502	Tmem255a	8	0	0	---	0	---	0	---	0	---	0	---	0	---	0	---	0	---	0	---	0	0	---	0	---	0	---	0	---	0	---	0	---	0	---	0
8	ENSMUSG00000037725	Ckap2	7	1	9	89	1	222	1	189	1	222	1	196	1	191	1	228	1	228	1	196	1	6	---	0	10	1	-220	1	17	1	-11	1	11	1	-9	1
6	ENSMUSG00000029763	Exoc4	7	1	9	-207	1	-251	1	-91	1	-117	1	-188	1	-182	1	-71	1	-71	1	-278	1	5	---	0	-163	1	-109	1	-96	1	---	0	-97	1	-77	1
2	ENSMUSG00000027285	Haus2	7	1	9	3678	1	3689	1	-15	1	102	1	3666	1	3638	1	23	1	23	1	3664	1	5	---	0	-12	1	42	1	-23	1	---	0	-14	1	-20	1
7	ENSMUSG00000059277	R74862	7	1	9	851	1	836	1	807	1	736	1	751	1	762	1	683	1	683	1	898	1	3	---	0	---	0	-866	1	-906	1	---	0	-934	1	---	0
7	ENSMUSG00000031068	Glrx3	7	1	8	-40	1	1120	1	---	0	1147	1	1112	1	1100	1	1124	1	1124	1	1201	1	0	---	0	---	0	---	0	---	0	---	0	---	0	---	0
8	ENSMUSG00000031822	Gse1	7	1	8	1515	1	---	0	443	1	397	1	315	1	363	1	513	1	513	1	406	1	2	---	0	-1766	0	-827	1	---	0	---	0	707	1	---	0
10	ENSMUSG00000004356	Utp20	7	1	8	-203	1	---	0	-313	1	-298	1	-292	1	-335	1	-160	1	-160	1	-358	1	3	---	0	---	0	-29	1	-222	1	---	0	-160	1	---	0
9	ENSMUSG00000057982	Zfp809	7	1	8	1432	1	1364	1	---	0	93	1	1442	1	1454	1	1412	1	1412	1	1433	1	1	---	0	---	0	-40	1	---	0	---	0	---	0	---	0
7	ENSMUSG00000049643	2310022A10Rik	7	1	7	-5	1	-121	1	332	1	23	1	---	0	---	0	289	1	289	1	342	1	5	---	0	-82	1	-70	1	-24	1	---	0	-104	1	-142	1
7	ENSMUSG00000030869	Ndufab1	7	1	7	37	1	---	0	---	0	37	1	-156	1	-118	1	-268	1	-268	1	-117	1	4	---	0	---	0	50	1	38	1	---	0	99	1	24	1
8	ENSMUSG00000058748	Zfp958	7	1	7	-731	1	-765	1	-427	1	16	1	-905	1	-841	1	---	0	---	0	-191	1	0	---	0	---	0	---	0	---	0	---	0	---	0	---	0
16	ENSMUSG00000000325	Arvcf	7	1	6	-4148	1	---	0	2523	1	2526	1	---	0	---	0	2529	1	2529	1	-153	1	1	---	0	738	1	-4193	0	-4274	0	---	0	---	0	---	0
14	ENSMUSG00000034795	Ccdc122	7	1	6	1232	1	---	0	1232	1	54	1	---	0	---	0	1256	1	1256	1	1298	1	2	---	0	---	0	---	0	-33	1	---	0	---	0	-58	1
10	ENSMUSG00000039462	Col10a1	7	1	6	-2762	1	---	0	---	0	---	0	-2739	1	-2747	1	-2716	1	-2716	1	-2655	1	0	---	0	---	0	---	0	---	0	---	0	---	0	---	0
9	ENSMUSG00000032526	Deb1	7	1	6	-40	1	---	0	-3825	1	-3865	1	---	0	---	0	-3852	1	-3852	1	-3777	1	4	---	0	-4882	0	-59	1	-30	1	---	0	-75	1	-93	1
13	ENSMUSG00000021339	Mrs2	7	1	6	93	1	72	1	---	0	16	1	---	0	---	0	-75	1	-75	1	-10	1	3	---	0	---	0	94	1	-45	1	---	0	---	0	57	1
4	ENSMUSG00000040128	Pnrc1	7	1	6	-109	1	-1004	1	---	0	-874	1	---	0	---	0	-301	1	-301	1	-53	1	3	---	0	---	0	---	0	-107	1	---	0	-102	1	-165	1
11	ENSMUSG00000059552	Trp53	7	1	6	-62	1	-76	1	---	0	-26	1	7145	0	7145	0	4727	1	4727	1	-48	1	2	-1019	0	-990	1	-49	1	-1014	0	-1032	0	-1036	0	-1023	0
10	ENSMUSG00000036478	Btg1	7	1	5	-176	1	-158	1	---	0	---	0	---	0	---	0	4630	1	4630	1	4567	1	4	---	0	---	0	-201	1	-23	1	---	0	-107	1	-89	1
14	ENSMUSG00000021811	Dnajc9	7	1	5	-30	1	---	0	---	0	-386	1	---	0	---	0	-273	1	-273	1	-255	1	5	---	0	1	1	-51	1	-33	1	---	0	-18	1	17	1
2	ENSMUSG00000027368	Dusp2	7	1	5	2147	1	---	0	---	0	---	0	---	0	2288	1	2325	1	2325	1	2330	1	2	---	0	-756	1	-759	1	---	0	---	0	---	0	---	0
11	ENSMUSG00000046731	Kctd11	7	1	5	-3723	1	---	0	---	0	---	0	-3742	1	---	0	-3749	1	-3749	1	-3054	1	2	---	0	477	1	-4486	0	-26	1	---	0	---	0	---	0
17	ENSMUSG00000023845	Lnpep	7	1	5	438	1	---	0	---	0	-588	1	---	0	---	0	95	1	95	1	-629	1	5	---	0	868	1	137	1	111	1	---	0	821	1	781	1
7	ENSMUSG00000030605	Mfge8	7	1	5	44	1	---	0	---	0	---	0	---	0	-2414	1	-2454	1	-2454	1	-2371	1	3	---	0	---	0	-44	1	-31	1	---	0	-96	1	---	0
18	ENSMUSG00000038555	Reep2	7	1	5	-44	1	---	0	---	0	---	0	-71	1	---	0	-36	1	-36	1	-60	1	0	---	0	---	0	9684	0	9689	0	---	0	---	0	---	0
1	ENSMUSG00000026082	Rev1	7	1	5	---	0	---	0	---	0	---	0	-1182	1	-1161	1	-1186	1	-1186	1	-1173	1	4	---	0	1279	0	467	1	348	1	---	0	465	1	362	1
7	ENSMUSG00000030852	Tacc2	7	1	5	---	0	---	0	---	0	---	0	876	1	880	1	115	1	115	1	188	1	0	---	0	---	0	---	0	---	0	---	0	---	0	---	0
8	ENSMUSG00000031791	Tmem38a	7	1	5	-1128	1	-1087	1	---	0	---	0	---	0	---	0	-1879	1	-1879	1	-1853	1	2	---	0	---	0	-846	1	---	0	---	0	-305	1	-1328	0
19	ENSMUSG00000025076	Casp7	7	0	4	344	1	---	0	305	1	348	1	---	0	---	0	---	0	---	0	351	1	5	---	0	-344	1	-69	1	-4	1	---	0	-91	1	10	1
9	ENSMUSG00000034973	Dopey1	7	0	4	-2419	1	---	0	---	0	---	0	---	0	---	0	-32	1	-32	1	-2233	1	5	---	0	-105	1	-92	1	-67	1	---	0	-103	1	-48	1
9	ENSMUSG00000032350	Gclc	7	0	4	-3081	1	---	0	---	0	---	0	---	0	-9648	0	332	1	332	1	4771	1	0	---	0	-3113	0	-3832	0	-3684	0	---	0	-3586	0	-3669	0
5	ENSMUSG00000025534	Gusb	7	0	4	---	0	---	0	-1883	1	-1867	1	---	0	---	0	-81	1	-81	1	7214	0	2	---	0	-3563	0	-12	1	---	0	---	0	52	1	---	0
11	ENSMUSG00000010358	Ifi35	7	0	4	-6077	0	-6067	0	---	0	---	0	2979	1	---	0	3027	1	3027	1	3002	1	1	---	0	-6194	0	56	1	-6177	0	---	0	-6115	0	---	0
8	ENSMUSG00000031712	Il15	7	0	4	---	0	---	0	---	0	-145	1	---	0	---	0	-170	1	-170	1	-153	1	0	---	0	---	0	---	0	---	0	---	0	---	0	---	0
6	ENSMUSG00000030034	Ino80b	7	0	4	65	1	---	0	---	0	---	0	---	0	---	0	120	1	120	1	130	1	4	---	0	203	1	204	1	192	1	---	0	123	1	-9530	0
11	ENSMUSG00000034664	Itga2b	7	0	4	-2615	1	---	0	---	0	---	0	---	0	---	0	-2305	1	-2305	1	-2274	1	0	---	0	-8017	0	-2491	0	---	0	---	0	-2661	0	-2585	0
4	ENSMUSG00000073700	Klhl21	7	0	4	105	1	---	0	---	0	---	0	---	0	---	0	506	1	506	1	464	1	2	---	0	---	0	68	1	81	1	---	0	---	0	---	0
12	ENSMUSG00000019718	L3hypdh	7	0	4	427	1	---	0	---	0	---	0	---	0	---	0	-211	1	-211	1	-355	1	1	---	0	---	0	---	0	---	0	---	0	176	1	---	0
14	ENSMUSG00000033446	Lpar6	7	0	4	-3097	1	---	0	---	0	---	0	---	0	---	0	-3126	1	-3126	1	687	1	0	---	0	---	0	---	0	---	0	---	0	---	0	---	0
5	ENSMUSG00000037235	Mxd4	7	0	4	416	1	---	0	---	0	---	0	---	0	---	0	465	1	465	1	-4194	1	2	---	0	---	0	118	1	---	0	---	0	372	1	---	0
19	ENSMUSG00000024892	Pcx	7	0	4	-220	1	---	0	---	0	---	0	---	0	---	0	234	1	234	1	751	1	5	---	0	-117	1	-174	1	-160	1	---	0	-123	1	-122	1
3	ENSMUSG00000028101	Pias3	7	0	4	-31	1	---	0	---	0	---	0	---	0	---	0	-273	1	-273	1	-160	1	4	---	0	---	0	-95	1	-36	1	---	0	-57	1	29	1
17	ENSMUSG00000038677	Scube3	7	0	4	---	0	---	0	---	0	---	0	---	0	-1920	1	-1934	1	-1934	1	-1958	1	0	---	0	---	0	---	0	---	0	---	0	---	0	---	0
5	ENSMUSG00000001687	Ubl3	7	0	4	-856	1	---	0	-878	1	-900	1	---	0	---	0	---	0	---	0	-731	1	1	---	0	---	0	-760	1	---	0	---	0	---	0	---	0
5	ENSMUSG00000070420	Zscan25	7	0	4	-2756	1	---	0	---	0	---	0	---	0	---	0	-2792	1	-2792	1	953	1	0	---	0	-2917	0	-2193	0	-2819	0	---	0	-2865	0	---	0
6	ENSMUSG00000030030	1700003E16Rik	7	0	3	---	0	---	0	---	0	---	0	---	0	---	0	229	1	229	1	302	1	4	---	0	9402	0	70	1	-58	1	---	0	-51	1	-23	1
13	ENSMUSG00000021536	Adcy2	7	0	3	---	0	---	0	---	0	---	0	---	0	---	0	-562	1	-562	1	-209	1	0	---	0	---	0	---	0	---	0	---	0	---	0	---	0
2	ENSMUSG00000058620	Adra2b	7	0	3	---	0	---	0	---	0	---	0	---	0	---	0	-2035	1	-2035	1	-2071	1	0	---	0	---	0	---	0	---	0	---	0	---	0	---	0
9	ENSMUSG00000032257	Ankk1	7	0	3	---	0	---	0	---	0	---	0	---	0	---	0	575	1	575	1	240	1	0	---	0	---	0	---	0	---	0	---	0	---	0	---	0
5	ENSMUSG00000029458	Brap	7	0	3	-104	1	---	0	---	0	38	1	---	0	---	0	---	0	---	0	3394	1	1	---	0	---	0	-65	1	---	0	---	0	---	0	---	0
9	ENSMUSG00000040729	Cep126	7	0	3	---	0	---	0	---	0	---	0	---	0	---	0	402	1	402	1	767	1	0	---	0	---	0	---	0	---	0	---	0	---	0	---	0
8	ENSMUSG00000048644	Ctxn1	7	0	3	-6047	0	---	0	---	0	---	0	---	0	---	0	-869	1	-869	1	65	1	2	---	0	---	0	-7	1	---	0	---	0	-908	1	---	0
11	ENSMUSG00000020122	Egfr	7	0	3	---	0	---	0	---	0	---	0	---	0	---	0	1157	1	1157	1	1094	1	0	---	0	---	0	---	0	---	0	---	0	---	0	---	0
2	ENSMUSG00000005881	Ergic3	7	0	3	-55	1	-108	1	---	0	---	0	---	0	---	0	---	0	---	0	403	1	2	---	0	---	0	---	0	---	0	---	0	-31	1	-115	1
5	ENSMUSG00000081683	Fzd10	7	0	3	---	0	---	0	---	0	---	0	---	0	---	0	466	1	466	1	418	1	0	---	0	---	0	---	0	---	0	---	0	---	0	---	0
17	ENSMUSG00000060586	H2-Eb1	7	0	3	890	1	887	1	---	0	---	0	---	0	---	0	---	0	---	0	975	1	0	---	0	7723	0	---	0	---	0	---	0	---	0	---	0
10	ENSMUSG00000020232	Hmg20b	7	0	3	---	0	---	0	---	0	---	0	---	0	---	0	-373	1	-373	1	2359	1	5	---	0	460	1	117	1	28	1	---	0	137	1	106	1
9	ENSMUSG00000010047	Hyal2	7	0	3	---	0	---	0	---	0	---	0	---	0	---	0	1137	1	1137	1	1095	1	3	---	0	---	0	-324	1	-228	1	---	0	-94	1	-5880	0
1	ENSMUSG00000026223	Itm2c	7	0	3	---	0	---	0	1320	1	1289	1	---	0	---	0	---	0	---	0	1297	1	0	---	0	---	0	2412	0	---	0	---	0	---	0	---	0
2	ENSMUSG00000017817	Jph2	7	0	3	---	0	---	0	---	0	---	0	---	0	---	0	441	1	441	1	429	1	0	---	0	3470	0	3421	0	---	0	---	0	---	0	---	0
13	ENSMUSG00000057554	Lgals8	7	0	3	-287	1	---	0	---	0	---	0	---	0	---	0	-403	1	-403	1	---	0	3	---	0	-1105	0	-244	1	-201	1	---	0	-229	1	---	0
18	ENSMUSG00000061013	Mkx	7	0	3	---	0	---	0	---	0	---	0	---	0	---	0	44	1	44	1	94	1	1	---	0	---	0	---	0	---	0	---	0	63	1	---	0
10	ENSMUSG00000020248	Nfyb	7	0	3	61	1	47	1	---	0	---	0	---	0	---	0	---	0	---	0	-640	1	4	---	0	---	0	176	1	-45	1	---	0	-9	1	30	1
2	ENSMUSG00000074923	Pak6	7	0	3	---	0	---	0	---	0	---	0	---	0	---	0	-3404	1	-3404	1	-13	1	0	---	0	---	0	-4265	0	---	0	---	0	---	0	---	0
15	ENSMUSG00000072501	Phf20l1	7	0	3	---	0	---	0	25	1	54	1	---	0	---	0	---	0	---	0	1720	1	4	---	0	---	0	-129	1	118	1	---	0	-132	1	-59	1
6	ENSMUSG00000038167	Plekhg6	7	0	3	---	0	---	0	---	0	---	0	---	0	---	0	-2565	1	-2565	1	-2373	1	0	---	0	---	0	---	0	---	0	---	0	---	0	---	0
2	ENSMUSG00000049999	Ppp1r3d	7	0	3	---	0	---	0	---	0	---	0	---	0	---	0	-706	1	-706	1	-1044	1	0	---	0	---	0	---	0	---	0	---	0	---	0	---	0
4	ENSMUSG00000089687	Rab42	7	0	3	---	0	---	0	---	0	---	0	---	0	---	0	-327	1	-327	1	-1516	1	0	---	0	---	0	5285	0	5294	0	---	0	5214	0	---	0
17	ENSMUSG00000071042	Rasgrp3	7	0	3	---	0	---	0	---	0	-3643	1	---	0	---	0	40	1	40	1	7231	0	1	---	0	7016	0	---	0	---	0	---	0	49	1	---	0
1	ENSMUSG00000026005	Rpe	7	0	3	---	0	---	0	---	0	---	0	---	0	---	0	528	1	528	1	536	1	3	---	0	---	0	---	0	-48	1	---	0	-79	1	-69	1
19	ENSMUSG00000025085	Ablim1	7	0	2	-102	1	---	0	---	0	---	0	---	0	---	0	---	0	---	0	-1964	1	0	---	0	---	0	---	0	---	0	---	0	---	0	---	0
3	ENSMUSG00000027710	Acad9	7	0	2	---	0	---	0	---	0	3	1	---	0	---	0	---	0	---	0	68	1	4	---	0	---	0	-28	1	70	1	---	0	51	1	50	1
X	ENSMUSG00000079508	Apoo	7	0	2	-54	1	---	0	---	0	---	0	---	0	---	0	---	0	---	0	4	1	6	-142	1	-142	1	-167	1	-113	1	---	0	-159	1	-167	1
8	ENSMUSG00000006589	Aprt	7	0	2	-114	1	-8995	0	---	0	-9363	0	---	0	---	0	---	0	---	0	-759	1	1	-8949	0	-8911	0	-8931	0	-8934	0	---	0	-69	1	-8944	0
11	ENSMUSG00000018774	Cd68	7	0	2	-3527	1	-3555	1	---	0	5261	0	---	0	---	0	---	0	---	0	-9374	0	1	-3414	0	-3609	0	152	1	-3450	0	---	0	-3453	0	-3426	0
7	ENSMUSG00000030538	Cib1	7	0	2	-61	1	-40	1	---	0	---	0	---	0	---	0	---	0	---	0	-8975	0	3	---	0	---	0	152	1	---	0	---	0	97	1	-41	1
5	ENSMUSG00000003623	Crot	7	0	2	123	1	---	0	---	0	---	0	---	0	---	0	---	0	---	0	2091	1	4	---	0	---	0	210	1	77	1	---	0	77	1	57	1
8	ENSMUSG00000043243	Fam129c	7	0	2	-663	1	---	0	---	0	---	0	---	0	---	0	---	0	---	0	-1580	1	0	---	0	---	0	---	0	-1547	0	---	0	---	0	---	0
17	ENSMUSG00000035521	Gnptg	7	0	2	-39	1	---	0	---	0	---	0	---	0	---	0	---	0	---	0	-312	1	3	---	0	---	0	55	1	-337	1	---	0	54	1	---	0
4	ENSMUSG00000028672	Hmgcl	7	0	2	---	0	---	0	---	0	---	0	---	0	---	0	548	1	548	1	-8401	0	3	---	0	---	0	190	1	117	1	---	0	---	0	42	1
7	ENSMUSG00000041775	Mapk1ip1	7	0	2	-130	1	---	0	79	1	---	0	---	0	---	0	---	0	---	0	---	0	3	---	0	-536	1	---	0	73	1	---	0	34	1	---	0
11	ENSMUSG00000020366	Mapk9	7	0	2	-48	1	-18	1	---	0	---	0	---	0	---	0	---	0	---	0	---	0	4	---	0	---	0	-170	1	-32	1	---	0	-143	1	-136	1
1	ENSMUSG00000073481	Marc2	7	0	2	-89	1	---	0	---	0	---	0	---	0	---	0	---	0	---	0	2211	1	1	---	0	---	0	---	0	---	0	---	0	98	1	---	0
8	ENSMUSG00000035559	Mpv17l2	7	0	2	214	1	---	0	---	0	---	0	---	0	---	0	---	0	---	0	386	1	3	---	0	---	0	-6579	0	42	1	---	0	168	1	51	1
15	ENSMUSG00000042632	Pla2g6	7	0	2	-93	1	---	0	---	0	---	0	---	0	---	0	---	0	---	0	-339	1	2	---	0	---	0	193	1	---	0	---	0	-102	1	---	0
19	ENSMUSG00000040105	Plpp6	7	0	2	---	0	---	0	---	0	---	0	---	0	---	0	473	1	473	1	---	0	1	---	0	---	0	---	0	---	0	---	0	-19	1	---	0
19	ENSMUSG00000024854	Pold4	7	0	2	-233	1	-180	1	---	0	---	0	---	0	---	0	---	0	---	0	---	0	3	---	0	---	0	-161	1	---	0	---	0	-37	1	-54	1
14	ENSMUSG00000021948	Prkcd	7	0	2	105	1	---	0	---	0	---	0	---	0	---	0	---	0	---	0	-3796	1	0	---	0	---	0	---	0	---	0	---	0	---	0	---	0
9	ENSMUSG00000032322	Pstpip1	7	0	2	---	0	---	0	---	0	5093	0	---	0	---	0	49	1	49	1	-5439	0	0	---	0	---	0	---	0	---	0	---	0	---	0	---	0
1	ENSMUSG00000033684	Qsox1	7	0	2	1114	1	---	0	---	0	---	0	---	0	---	0	---	0	---	0	1135	1	1	---	0	---	0	---	0	---	0	---	0	-124	1	---	0
11	ENSMUSG00000050132	Sarm1	7	0	2	-65	1	---	0	---	0	---	0	---	0	---	0	---	0	---	0	-270	1	1	---	0	---	0	86	1	---	0	---	0	---	0	---	0
2	ENSMUSG00000059013	Sh2d3c	7	0	2	-102	1	---	0	---	0	---	0	---	0	---	0	-5668	0	-5668	0	-561	1	0	---	0	---	0	-7398	0	---	0	---	0	-7558	0	-7654	0
18	ENSMUSG00000034320	Slc26a2	7	0	2	-42	1	---	0	---	0	---	0	---	0	---	0	---	0	---	0	-3642	1	1	---	0	---	0	4572	0	9	1	---	0	---	0	---	0
11	ENSMUSG00000038178	Slc43a2	7	0	2	966	1	---	0	---	0	---	0	---	0	---	0	---	0	---	0	-1199	1	4	---	0	---	0	-204	1	-122	1	---	0	-152	1	-121	1
1	ENSMUSG00000026277	Stk25	7	0	2	182	1	---	0	---	0	---	0	---	0	---	0	---	0	---	0	-2706	1	4	---	0	165	1	185	1	---	0	---	0	28	1	86	1
5	ENSMUSG00000029217	Tec	7	0	2	72	1	---	0	---	0	---	0	---	0	---	0	---	0	---	0	-22	1	2	---	0	---	0	337	1	207	1	---	0	---	0	---	0
7	ENSMUSG00000025481	1190003J15Rik	7	0	1	---	0	---	0	---	0	---	0	---	0	---	0	---	0	---	0	-56	1	0	---	0	---	0	9488	0	---	0	---	0	---	0	---	0
17	ENSMUSG00000024030	Abcg1	7	0	1	---	0	---	0	---	0	---	0	---	0	---	0	---	0	---	0	-287	1	0	---	0	---	0	---	0	---	0	---	0	---	0	---	0
4	ENSMUSG00000041936	Agrn	7	0	1	---	0	---	0	---	0	---	0	---	0	---	0	---	0	---	0	-4922	1	0	---	0	---	0	5134	0	6236	0	---	0	---	0	---	0
12	ENSMUSG00000021257	Angel1	7	0	1	-35	1	---	0	---	0	---	0	---	0	---	0	---	0	---	0	---	0	2	---	0	---	0	70	1	---	0	---	0	-2	1	---	0
9	ENSMUSG00000032590	Apeh	7	0	1	---	0	---	0	---	0	---	0	---	0	---	0	---	0	---	0	-669	1	2	---	0	---	0	---	0	198	1	---	0	126	1	---	0
11	ENSMUSG00000057219	Armc7	7	0	1	-51	1	---	0	---	0	---	0	---	0	---	0	---	0	---	0	-6346	0	2	---	0	---	0	-165	1	---	0	---	0	-69	1	---	0
2	ENSMUSG00000026972	Arrdc1	7	0	1	4	1	---	0	---	0	---	0	---	0	---	0	---	0	---	0	---	0	3	---	0	---	0	-148	1	---	0	---	0	-211	1	-156	1
2	ENSMUSG00000007659	Bcl2l1	7	0	1	-275	1	---	0	---	0	---	0	---	0	---	0	---	0	---	0	---	0	5	---	0	65	1	-9	1	-126	1	---	0	-175	1	-3	1
16	ENSMUSG00000022947	Cbr3	7	0	1	---	0	---	0	---	0	---	0	---	0	---	0	---	0	---	0	-3642	1	1	---	0	---	0	3790	0	---	0	---	0	-64	1	---	0
17	ENSMUSG00000024039	Cbs	7	0	1	---	0	---	0	---	0	---	0	---	0	---	0	---	0	---	0	-51	1	1	---	0	---	0	---	0	---	0	---	0	-86	1	---	0
16	ENSMUSG00000004071	Cdip1	7	0	1	203	1	---	0	---	0	---	0	---	0	---	0	---	0	---	0	-6366	0	4	---	0	1603	0	175	1	50	1	---	0	85	1	76	1
18	ENSMUSG00000024268	Celf4	7	0	1	---	0	---	0	---	0	---	0	---	0	---	0	---	0	---	0	-589	1	0	---	0	---	0	---	0	---	0	---	0	---	0	---	0
17	ENSMUSG00000024059	Clip4	7	0	1	---	0	---	0	---	0	---	0	---	0	---	0	---	0	---	0	-4778	1	0	---	0	---	0	---	0	---	0	---	0	---	0	---	0
8	ENSMUSG00000026317	Cln8	7	0	1	---	0	---	0	---	0	---	0	---	0	---	0	---	0	---	0	1477	1	4	---	0	---	0	133	1	321	1	---	0	355	1	356	1
9	ENSMUSG00000032359	Ctsh	7	0	1	5995	0	---	0	---	0	---	0	---	0	---	0	---	0	---	0	2810	1	0	---	0	6031	0	---	0	---	0	---	0	---	0	---	0
7	ENSMUSG00000030747	Dgat2	7	0	1	141	1	---	0	---	0	---	0	---	0	---	0	---	0	---	0	---	0	3	---	0	---	0	92	1	94	1	---	0	38	1	---	0
1	ENSMUSG00000070644	Etnk2	7	0	1	---	0	---	0	---	0	---	0	---	0	---	0	---	0	---	0	1651	1	1	---	0	-7040	0	-228	1	---	0	---	0	---	0	---	0
5	ENSMUSG00000044134	Fam109a	7	0	1	---	0	---	0	---	0	---	0	---	0	---	0	---	0	---	0	994	1	4	---	0	---	0	-157	1	-124	1	---	0	-105	1	-98	1
11	ENSMUSG00000020424	Gatsl3	7	0	1	---	0	---	0	---	0	---	0	---	0	---	0	---	0	---	0	-4528	1	0	---	0	2418	0	---	0	---	0	---	0	---	0	---	0
10	ENSMUSG00000039879	Heca	7	0	1	---	0	---	0	---	0	---	0	---	0	---	0	---	0	---	0	-17	1	2	---	0	---	0	---	0	-106	1	---	0	---	0	155	1
11	ENSMUSG00000078851	Hist3h2a	7	0	1	---	0	---	0	---	0	-147	1	---	0	---	0	---	0	---	0	-5796	0	4	---	0	-71	1	0	1	165	1	---	0	298	1	---	0
16	ENSMUSG00000035578	Iqcg	7	0	1	354	1	---	0	---	0	---	0	---	0	---	0	---	0	---	0	-9861	0	4	---	0	49	1	160	1	-4	1	---	0	-9	1	6237	0
1	ENSMUSG00000026638	Irf6	7	0	1	---	0	---	0	---	0	---	0	---	0	---	0	---	0	---	0	64	1	0	---	0	---	0	---	0	---	0	---	0	---	0	---	0
11	ENSMUSG00000001552	Jup	7	0	1	---	0	---	0	---	0	---	0	---	0	---	0	9383	0	9383	0	-2309	1	0	---	0	---	0	---	0	-9690	0	---	0	-9697	0	---	0
15	ENSMUSG00000022629	Kif21a	7	0	1	---	0	---	0	---	0	---	0	---	0	---	0	---	0	---	0	-4129	1	3	---	0	---	0	---	0	-13	1	---	0	-761	1	-80	1
17	ENSMUSG00000079557	March2	7	0	1	69	1	---	0	---	0	---	0	---	0	---	0	---	0	---	0	---	0	3	---	0	---	0	-5188	0	8	1	---	0	86	1	79	1
19	ENSMUSG00000024731	Ms4a10	7	0	1	5031	0	---	0	---	0	---	0	---	0	---	0	---	0	---	0	109	1	0	---	0	---	0	-3986	0	---	0	---	0	---	0	---	0
17	ENSMUSG00000023947	Nfkbie	7	0	1	-135	1	---	0	---	0	---	0	---	0	---	0	---	0	---	0	---	0	1	---	0	---	0	8206	0	8192	0	---	0	228	1	8215	0
2	ENSMUSG00000061411	Nol4l	7	0	1	---	0	---	0	---	0	---	0	---	0	---	0	---	0	---	0	-3252	1	0	---	0	---	0	---	0	---	0	---	0	---	0	---	0
15	ENSMUSG00000063268	Parp10	7	0	1	---	0	---	0	---	0	---	0	---	0	---	0	---	0	---	0	-511	1	0	---	0	---	0	---	0	---	0	---	0	---	0	---	0
3	ENSMUSG00000028073	Pear1	7	0	1	-3691	1	---	0	---	0	---	0	---	0	---	0	---	0	---	0	---	0	0	---	0	1511	0	1525	0	---	0	---	0	---	0	---	0
15	ENSMUSG00000022607	Ptk2	7	0	1	418	1	---	0	---	0	---	0	---	0	---	0	---	0	---	0	---	0	4	---	0	---	0	62	1	1	1	---	0	95	1	24	1
15	ENSMUSG00000022469	Rapgef3	7	0	1	158	1	---	0	---	0	---	0	---	0	---	0	---	0	---	0	---	0	1	---	0	---	0	---	0	---	0	---	0	94	1	---	0
1	ENSMUSG00000040723	Rcsd1	7	0	1	9844	0	---	0	---	0	---	0	---	0	---	0	---	0	---	0	-330	1	0	---	0	---	0	---	0	---	0	---	0	---	0	---	0
6	ENSMUSG00000030110	Ret	7	0	1	---	0	---	0	---	0	---	0	---	0	---	0	---	0	---	0	-350	1	0	---	0	---	0	---	0	---	0	---	0	---	0	---	0
3	ENSMUSG00000001021	S100a3	7	0	1	---	0	---	0	---	0	4364	1	-8161	0	-8100	0	-8092	0	-8092	0	-8126	0	0	---	0	---	0	---	0	---	0	---	0	---	0	---	0
5	ENSMUSG00000042594	Sh2b3	7	0	1	348	1	---	0	---	0	---	0	---	0	---	0	---	0	---	0	---	0	1	---	0	---	0	---	0	3	1	---	0	---	0	---	0
11	ENSMUSG00000005951	Shpk	7	0	1	---	0	---	0	---	0	---	0	---	0	---	0	---	0	---	0	4252	1	2	---	0	---	0	-257	1	---	0	---	0	-151	1	---	0
9	ENSMUSG00000032602	Slc25a20	7	0	1	-35	1	---	0	---	0	---	0	---	0	---	0	---	0	---	0	---	0	1	---	0	---	0	-132	1	---	0	---	0	---	0	---	0
2	ENSMUSG00000026791	Slc2a8	7	0	1	8	1	---	0	---	0	---	0	---	0	---	0	---	0	---	0	---	0	2	---	0	---	0	---	0	9	1	---	0	4	1	---	0
2	ENSMUSG00000038180	Spag4	7	0	1	---	0	---	0	---	0	---	0	---	0	---	0	---	0	---	0	2163	1	3	---	0	---	0	-107	1	388	1	---	0	357	1	---	0
5	ENSMUSG00000037379	Spon2	7	0	1	---	0	---	0	---	0	---	0	---	0	---	0	---	0	---	0	2013	1	0	---	0	---	0	1046	0	---	0	---	0	---	0	---	0
1	ENSMUSG00000050777	Tmem37	7	0	1	---	0	---	0	---	0	1858	1	---	0	---	0	---	0	---	0	---	0	0	---	0	---	0	---	0	---	0	---	0	---	0	---	0
3	ENSMUSG00000005968	Tuft1	7	0	1	---	0	---	0	---	0	---	0	---	0	---	0	---	0	---	0	-1206	1	1	---	0	---	0	-62	1	---	0	---	0	-9458	0	---	0
17	ENSMUSG00000034377	Tulp4	7	0	1	9508	0	-9850	0	-9941	0	-9936	0	9541	0	-9878	0	-9850	0	-9850	0	841	1	1	---	0	---	0	-365	1	---	0	---	0	---	0	---	0
9	ENSMUSG00000010054	Tusc2	7	0	1	-8674	0	-8684	0	---	0	---	0	---	0	---	0	7045	0	7045	0	2411	1	2	---	0	-8876	0	5584	0	5680	0	---	0	-18	1	28	1
X	ENSMUSG00000046269	Usp27x	7	0	1	---	0	---	0	---	0	---	0	---	0	---	0	---	0	---	0	-1664	1	2	---	0	---	0	436	1	---	0	---	0	507	1	---	0
2	ENSMUSG00000039798	2600006K01Rik	7	0	0	---	0	---	0	---	0	---	0	---	0	---	0	---	0	---	0	---	0	0	---	0	---	0	---	0	---	0	---	0	---	0	---	0
6	ENSMUSG00000029762	Akr1b8	7	0	0	---	0	---	0	---	0	---	0	---	0	---	0	---	0	---	0	---	0	0	---	0	---	0	---	0	---	0	---	0	---	0	---	0
11	ENSMUSG00000037907	Ankrd13b	7	0	0	---	0	---	0	---	0	---	0	---	0	---	0	---	0	---	0	---	0	0	---	0	---	0	3028	0	3526	0	---	0	3511	0	---	0
7	ENSMUSG00000031075	Ano1	7	0	0	---	0	---	0	---	0	---	0	---	0	---	0	---	0	---	0	---	0	0	---	0	---	0	---	0	---	0	---	0	---	0	---	0
11	ENSMUSG00000049807	Arhgap23	7	0	0	---	0	---	0	---	0	---	0	-8118	0	-8096	0	-8160	0	-8160	0	-8134	0	1	---	0	---	0	-4026	0	---	0	---	0	-96	1	---	0
6	ENSMUSG00000040187	Arntl2	7	0	0	---	0	---	0	---	0	---	0	---	0	---	0	-7153	0	-7153	0	-7137	0	0	---	0	---	0	---	0	---	0	---	0	---	0	---	0
4	ENSMUSG00000028539	Artn	7	0	0	---	0	---	0	---	0	---	0	---	0	---	0	---	0	---	0	5387	0	1	---	0	---	0	-908	1	---	0	---	0	---	0	---	0
14	ENSMUSG00000021939	Ctsb	7	0	0	---	0	---	0	---	0	---	0	---	0	---	0	---	0	---	0	---	0	3	---	0	---	0	1932	0	77	1	---	0	57	1	17	1
11	ENSMUSG00000018920	Cxcl16	7	0	0	-7852	0	---	0	---	0	7981	0	---	0	---	0	-7720	0	-7720	0	5654	0	0	---	0	-7704	0	-7623	0	-7836	0	---	0	-7912	0	-7849	0
16	ENSMUSG00000050821	Fam131a	7	0	0	6992	0	7021	0	---	0	---	0	7036	0	7007	0	6928	0	6928	0	6950	0	0	---	0	---	0	---	0	---	0	---	0	---	0	---	0
13	ENSMUSG00000042655	Fam159b	7	0	0	---	0	---	0	---	0	---	0	---	0	---	0	---	0	---	0	---	0	0	---	0	---	0	---	0	---	0	---	0	---	0	---	0
3	ENSMUSG00000044468	Fam46c	7	0	0	---	0	---	0	---	0	---	0	---	0	---	0	---	0	---	0	---	0	3	---	0	---	0	257	1	-441	1	---	0	231	1	---	0
11	ENSMUSG00000042377	Fam83g	7	0	0	-8890	0	---	0	---	0	---	0	-8815	0	-8762	0	-8827	0	-8827	0	-8799	0	0	---	0	---	0	---	0	---	0	---	0	---	0	---	0
7	ENSMUSG00000009687	Fxyd5	7	0	0	---	0	---	0	---	0	---	0	---	0	---	0	---	0	---	0	-9543	0	0	---	0	---	0	---	0	---	0	---	0	---	0	---	0
9	ENSMUSG00000059830	Gm16380	7	0	0	---	0	---	0	---	0	---	0	---	0	---	0	---	0	---	0	---	0	0	---	0	---	0	---	0	---	0	---	0	---	0	---	0
17	ENSMUSG00000090877	Hspa1b	7	0	0	9118	0	9166	0	---	0	---	0	9199	0	9210	0	6546	0	6546	0	6567	0	1	---	0	-6623	0	-6741	0	-6741	0	---	0	427	1	---	0
8	ENSMUSG00000031838	Ifi30	7	0	0	-5528	0	---	0	---	0	---	0	---	0	---	0	---	0	---	0	-5356	0	1	---	0	---	0	2854	0	-10	1	---	0	-5574	0	-5691	0
3	ENSMUSG00000049128	Ivl	7	0	0	---	0	---	0	---	0	---	0	---	0	---	0	---	0	---	0	5990	0	0	---	0	---	0	---	0	---	0	---	0	---	0	---	0
8	ENSMUSG00000012519	Mlkl	7	0	0	---	0	---	0	---	0	---	0	---	0	---	0	---	0	---	0	---	0	4	---	0	548	1	254	1	183	1	---	0	185	1	---	0
11	ENSMUSG00000025582	Nptx1	7	0	0	---	0	---	0	---	0	---	0	---	0	---	0	---	0	---	0	---	0	0	---	0	---	0	---	0	---	0	---	0	---	0	---	0
3	ENSMUSG00000053965	Pde5a	7	0	0	---	0	---	0	---	0	---	0	---	0	---	0	---	0	---	0	---	0	1	---	0	---	0	---	0	534	1	---	0	---	0	---	0
12	ENSMUSG00000004791	Pgf	7	0	0	-6152	0	---	0	---	0	---	0	---	0	---	0	-5975	0	-5975	0	-5982	0	0	---	0	---	0	---	0	---	0	---	0	---	0	---	0
2	ENSMUSG00000053746	Ptrh1	7	0	0	---	0	---	0	---	0	---	0	---	0	---	0	---	0	---	0	5851	0	2	---	0	---	0	-206	1	---	0	---	0	-112	1	---	0
6	ENSMUSG00000030055	Rab43	7	0	0	---	0	---	0	---	0	---	0	---	0	---	0	---	0	---	0	---	0	2	---	0	---	0	---	0	---	0	---	0	87	1	97	1
5	ENSMUSG00000004952	Rasa4	7	0	0	---	0	---	0	---	0	---	0	---	0	---	0	---	0	---	0	---	0	1	---	0	---	0	---	0	---	0	---	0	-61	1	---	0
X	ENSMUSG00000032806	Slc10a3	7	0	0	---	0	---	0	---	0	---	0	---	0	---	0	---	0	---	0	---	0	4	---	0	35	1	34	1	17	1	---	0	-41	1	---	0
6	ENSMUSG00000029999	Tgfa	7	0	0	---	0	---	0	---	0	---	0	---	0	---	0	---	0	---	0	---	0	1	---	0	---	0	-5	1	---	0	---	0	---	0	---	0
8	ENSMUSG00000034105	Tldc1	7	0	0	---	0	---	0	---	0	---	0	---	0	---	0	---	0	---	0	7766	0	0	---	0	1085	0	1099	0	---	0	---	0	---	0	---	0
1	ENSMUSG00000026667	Uhmk1	7	0	0	---	0	---	0	---	0	---	0	---	0	---	0	---	0	---	0	---	0	1	---	0	---	0	---	0	-15	1	---	0	---	0	---	0
5	ENSMUSG00000066278	Vps37b	7	0	0	---	0	---	0	---	0	---	0	---	0	---	0	---	0	---	0	---	0	4	---	0	-9600	0	121	1	60	1	---	0	97	1	50	1
7	ENSMUSG00000037706	Cd81	6	1	9	1788	1	1773	1	1744	1	1673	1	1688	1	1699	1	1620	1	1620	1	1835	1	3	---	0	---	0	71	1	31	1	---	0	3	1	---	0
1	ENSMUSG00000016526	Dyrk3	6	1	9	1138	1	1155	1	1200	1	1234	1	1146	1	1184	1	1164	1	1164	1	1237	1	3	---	0	8262	0	168	1	55	1	---	0	---	0	74	1
17	ENSMUSG00000079553	Kifc1	6	1	9	-15	1	158	1	-174	1	-113	1	-172	1	-170	1	-204	1	-204	1	-249	1	7	20	1	155	1	168	1	96	1	-107	1	84	1	49	1
7	ENSMUSG00000061119	Prcp	6	1	9	-1079	1	-1062	1	-1162	1	-1132	1	-1119	1	-1077	1	-724	1	-724	1	-1144	1	2	-1021	0	-1020	0	-255	1	-1023	0	-1039	0	-968	1	-1017	0
9	ENSMUSG00000036781	Rps27l	6	1	9	158	1	127	1	238	1	208	1	149	1	208	1	128	1	128	1	208	1	4	---	0	-7060	0	-61	1	-67	1	---	0	-72	1	-105	1
13	ENSMUSG00000041773	Enc1	6	1	8	575	1	---	0	614	1	610	1	644	1	642	1	614	1	614	1	637	1	1	---	0	---	0	---	0	48	1	---	0	---	0	---	0
5	ENSMUSG00000029397	Rchy1	6	1	7	-192	1	-33	1	-329	1	-383	1	9219	0	9252	0	-168	1	-168	1	-245	1	3	---	0	---	0	182	1	47	1	---	0	158	1	---	0
2	ENSMUSG00000046229	Scand1	6	1	7	-231	1	---	0	-283	1	-287	1	---	0	-238	1	-233	1	-233	1	148	1	3	---	0	---	0	-117	1	---	0	---	0	-164	1	-189	1
7	ENSMUSG00000025473	Adam8	6	1	6	1917	1	---	0	---	0	-7778	0	1865	1	1815	1	1845	1	1845	1	1894	1	0	---	0	---	0	---	0	---	0	---	0	---	0	---	0
19	ENSMUSG00000057506	Bloc1s2	6	1	6	-280	1	---	0	-291	1	-245	1	---	0	---	0	-312	1	-312	1	-359	1	1	---	0	---	0	61	1	---	0	---	0	---	0	---	0
1	ENSMUSG00000026270	Capn10	6	1	6	123	1	28	1	---	0	90	1	---	0	---	0	-129	1	-129	1	347	1	2	---	0	---	0	42	1	---	0	---	0	29	1	---	0
2	ENSMUSG00000037938	Chchd5	6	1	6	-11	1	---	0	---	0	---	0	862	1	996	1	913	1	913	1	953	1	3	---	0	-43	1	115	1	---	0	---	0	90	1	---	0
4	ENSMUSG00000071014	Ndufb6	6	1	6	87	1	---	0	49	1	19	1	---	0	---	0	-28	1	-28	1	-73	1	4	---	0	-9882	0	237	1	51	1	---	0	64	1	42	1
2	ENSMUSG00000026833	Olfm1	6	1	6	-4128	1	---	0	---	0	---	0	-4121	1	-4173	1	-4146	1	-4146	1	-165	1	2	---	0	---	0	-1349	0	-32	1	---	0	-211	1	---	0
8	ENSMUSG00000014444	Piezo1	6	1	6	-3318	1	-3322	1	---	0	-648	1	---	0	---	0	381	1	381	1	-620	1	1	---	0	---	0	---	0	24	1	---	0	---	0	---	0
2	ENSMUSG00000025314	Ptprj	6	1	6	3324	1	-4183	1	---	0	---	0	3273	1	---	0	-365	1	-365	1	-425	1	1	---	0	-4196	0	-4221	0	-30	1	---	0	---	0	---	0
18	ENSMUSG00000060450	Rnf14	6	1	6	19	1	59	1	---	0	43	1	---	0	---	0	213	1	213	1	187	1	3	---	0	---	0	11	1	62	1	---	0	-28	1	---	0
9	ENSMUSG00000061536	Sec22c	6	1	6	4	1	---	0	1534	1	1494	1	---	0	---	0	1507	1	1507	1	1582	1	4	---	0	477	1	132	1	151	1	---	0	88	1	5266	0
15	ENSMUSG00000022404	Slc25a17	6	1	6	132	1	---	0	---	0	---	0	-3721	1	-3705	1	-3617	1	-3617	1	-3700	1	4	---	0	---	0	68	1	-59	1	---	0	31	1	56	1
1	ENSMUSG00000026426	Arl8a	6	1	5	751	1	---	0	---	0	723	1	---	0	---	0	774	1	774	1	793	1	1	---	0	---	0	7826	0	-162	1	---	0	---	0	---	0
4	ENSMUSG00000039523	Cep104	6	1	5	-419	1	---	0	---	0	---	0	-529	1	---	0	-536	1	-536	1	-543	1	3	---	0	-459	1	-487	1	-447	1	---	0	---	0	---	0
15	ENSMUSG00000023000	Dhh	6	1	5	-3279	1	---	0	---	0	---	0	-3188	1	---	0	-3275	1	-3275	1	-3284	1	0	---	0	-6160	0	-6183	0	---	0	---	0	---	0	---	0
4	ENSMUSG00000078234	Klhdc7a	6	1	5	---	0	---	0	---	0	---	0	-553	1	-473	1	-478	1	-478	1	-418	1	0	---	0	---	0	---	0	---	0	---	0	---	0	---	0
8	ENSMUSG00000031578	Mak16	6	1	5	79	1	---	0	---	0	-817	1	---	0	---	0	-98	1	-98	1	-686	1	3	---	0	---	0	-24	1	-359	1	---	0	57	1	---	0
7	ENSMUSG00000030522	Mtmr10	6	1	5	-19	1	---	0	---	0	-168	1	---	0	---	0	-207	1	-207	1	-195	1	5	---	0	-214	1	-135	1	-56	1	---	0	-206	1	-150	1
19	ENSMUSG00000024869	Nudt8	6	1	5	-149	1	-148	1	---	0	---	0	---	0	---	0	145	1	145	1	66	1	4	---	0	-342	1	-356	1	---	0	---	0	-155	1	20	1
2	ENSMUSG00000026748	Plxdc2	6	1	5	---	0	---	0	---	0	---	0	1537	1	1655	1	1492	1	1492	1	1577	1	1	---	0	---	0	---	0	---	0	---	0	-41	1	---	0
5	ENSMUSG00000053293	Pom121	6	1	5	6794	0	---	0	43	1	-61	1	---	0	---	0	-402	1	-402	1	-415	1	7	76	1	139	1	89	1	71	1	145	1	94	1	80	1
2	ENSMUSG00000017707	Serinc3	6	1	5	-169	1	-2197	1	---	0	---	0	---	0	---	0	-836	1	-836	1	-862	1	2	---	0	-2102	0	-2178	0	-38	1	---	0	18	1	---	0
8	ENSMUSG00000025521	Tmem192	6	1	5	101	1	120	1	---	0	---	0	---	0	---	0	-1739	1	-1739	1	-1725	1	4	---	0	-224	1	519	1	---	0	---	0	-48	1	34	1
5	ENSMUSG00000056310	Tyw1	6	1	5	-65	1	-64	1	-82	1	-65	1	---	0	---	0	---	0	---	0	60	1	7	-179	1	-4	1	-96	1	-169	1	-202	1	-83	1	-192	1
16	ENSMUSG00000022911	Arl13b	6	0	4	-30	1	---	0	---	0	---	0	---	0	---	0	-480	1	-480	1	-566	1	5	---	0	91	1	30	1	-12	1	---	0	-12	1	3	1
6	ENSMUSG00000042742	B630005N14Rik	6	0	4	-1936	1	---	0	---	0	---	0	---	0	---	0	-674	1	-674	1	383	1	1	---	0	---	0	---	0	---	0	---	0	120	1	---	0
11	ENSMUSG00000004393	Ddx56	6	0	4	54	1	7129	0	---	0	7202	0	---	0	---	0	121	1	121	1	-996	1	5	---	0	95	1	189	1	78	1	---	0	45	1	31	1
8	ENSMUSG00000051978	Erich1	6	0	4	75	1	---	0	---	0	---	0	---	0	---	0	-177	1	-177	1	-152	1	4	---	0	---	0	112	1	55	1	---	0	20	1	54	1
2	ENSMUSG00000038860	Garnl3	6	0	4	---	0	---	0	---	0	---	0	-4936	1	---	0	-4986	1	-4986	1	-4910	1	0	---	0	---	0	---	0	---	0	---	0	---	0	---	0
6	ENSMUSG00000002797	Ggct	6	0	4	163	1	---	0	---	0	---	0	---	0	---	0	-65	1	-65	1	-24	1	4	---	0	---	0	110	1	60	1	---	0	120	1	93	1
11	ENSMUSG00000018931	Gm16515	6	0	4	10	1	---	0	---	0	---	0	---	0	---	0	-372	1	-372	1	22	1	5	---	0	44	1	150	1	-35	1	---	0	57	1	-20	1
X	ENSMUSG00000025630	Hprt	6	0	4	3	1	---	0	---	0	---	0	---	0	---	0	637	1	637	1	674	1	3	---	0	---	0	-64	1	-81	1	---	0	92	1	---	0
7	ENSMUSG00000045777	Ifitm10	6	0	4	-2623	1	---	0	---	0	---	0	---	0	---	0	-2624	1	-2624	1	1988	1	0	---	0	---	0	5430	0	---	0	---	0	---	0	---	0
7	ENSMUSG00000003752	Itpkc	6	0	4	41	1	---	0	---	0	---	0	---	0	---	0	-3428	1	-3428	1	-3351	1	1	---	0	---	0	131	1	---	0	---	0	---	0	---	0
8	ENSMUSG00000047866	Lonp2	6	0	4	124	1	---	0	---	0	---	0	---	0	---	0	153	1	153	1	-4380	1	2	---	0	---	0	---	0	-19	1	---	0	-51	1	---	0
7	ENSMUSG00000030543	Mesp2	6	0	4	---	0	---	0	---	0	---	0	---	0	902	1	948	1	948	1	908	1	0	---	0	---	0	---	0	---	0	---	0	---	0	---	0
11	ENSMUSG00000040430	Pitpnc1	6	0	4	-309	1	---	0	---	0	---	0	---	0	---	0	-363	1	-363	1	76	1	2	---	0	2664	0	-2311	0	73	1	---	0	37	1	8742	0
14	ENSMUSG00000021822	Plau	6	0	4	-91	1	---	0	---	0	---	0	---	0	---	0	91	1	91	1	46	1	2	---	0	---	0	---	0	-81	1	---	0	-76	1	---	0
10	ENSMUSG00000037990	Sh3rf3	6	0	4	---	0	---	0	---	0	---	0	---	0	-1158	1	-1142	1	-1142	1	-1134	1	0	---	0	---	0	---	0	---	0	---	0	---	0	---	0
13	ENSMUSG00000021611	Tert	6	0	4	3675	1	---	0	---	0	---	0	---	0	---	0	3662	1	3662	1	-323	1	0	---	0	---	0	---	0	---	0	---	0	---	0	---	0
4	ENSMUSG00000048772	Tmem53	6	0	4	-34	1	---	0	---	0	---	0	---	0	---	0	-964	1	-964	1	-999	1	2	---	0	---	0	-7	1	---	0	---	0	-75	1	---	0
2	ENSMUSG00000009563	Tor2a	6	0	4	84	1	---	0	---	0	---	0	---	0	---	0	151	1	151	1	291	1	1	---	0	---	0	-73	1	---	0	---	0	---	0	---	0
4	ENSMUSG00000029026	Trp73	6	0	4	---	0	---	0	---	0	2255	1	8708	0	8685	0	2201	1	2201	1	56	1	0	---	0	1998	0	2011	0	2144	0	---	0	2149	0	---	0
10	ENSMUSG00000047514	Tspyl1	6	0	4	39	1	---	0	---	0	---	0	---	0	---	0	62	1	62	1	60	1	3	---	0	---	0	-75	1	-80	1	---	0	25	1	---	0
4	ENSMUSG00000041058	Wwp1	6	0	4	163	1	---	0	---	0	---	0	---	0	---	0	-248	1	-248	1	-262	1	4	---	0	---	0	267	1	116	1	---	0	206	1	141	1
9	ENSMUSG00000032182	Yipf2	6	0	4	-1	1	---	0	---	0	---	0	---	0	---	0	61	1	61	1	-1236	1	4	---	0	37	1	14	1	93	1	---	0	72	1	---	0
9	ENSMUSG00000005131	4930550C14Rik	6	0	3	---	0	---	0	---	0	---	0	---	0	---	0	119	1	119	1	125	1	0	---	0	---	0	-6784	0	---	0	---	0	---	0	---	0
19	ENSMUSG00000047423	AI837181	6	0	3	---	0	---	0	---	0	---	0	---	0	---	0	509	1	509	1	538	1	2	---	0	3120	0	---	0	-15	1	---	0	-167	1	---	0
10	ENSMUSG00000069601	Ank3	6	0	3	---	0	---	0	---	0	---	0	---	0	---	0	1822	1	1822	1	1809	1	0	---	0	---	0	-6530	0	---	0	---	0	---	0	---	0
6	ENSMUSG00000019210	Atp6v1e1	6	0	3	54	1	---	0	---	0	---	0	---	0	---	0	-164	1	-164	1	7514	0	5	---	0	127	1	43	1	-24	1	---	0	1	1	108	1
19	ENSMUSG00000024732	Ccdc86	6	0	3	101	1	---	0	---	0	-8	1	-8288	0	-8243	0	-8265	0	-8265	0	-745	1	3	---	0	---	0	106	1	---	0	---	0	56	1	116	1
13	ENSMUSG00000042417	Ccno	6	0	3	-122	1	---	0	---	0	2	1	---	0	---	0	---	0	---	0	-1705	1	3	---	0	---	0	---	0	-6	1	---	0	-85	1	-130	1
2	ENSMUSG00000074916	Chst14	6	0	3	---	0	---	0	---	0	---	0	---	0	---	0	578	1	578	1	520	1	2	---	0	---	0	---	0	-11	1	---	0	4	1	---	0
9	ENSMUSG00000032060	Cryab	6	0	3	---	0	---	0	---	0	---	0	---	0	---	0	14	1	14	1	37	1	0	---	0	---	0	---	0	---	0	---	0	---	0	---	0
3	ENSMUSG00000033308	Dpyd	6	0	3	---	0	---	0	---	0	---	0	---	0	---	0	-2074	1	-2074	1	-2084	1	1	---	0	---	0	---	0	377	1	---	0	---	0	---	0
12	ENSMUSG00000043398	Gpr135	6	0	3	---	0	---	0	---	0	---	0	---	0	---	0	-445	1	-445	1	-384	1	2	---	0	---	0	---	0	-519	1	---	0	-446	1	---	0
9	ENSMUSG00000042487	Leo1	6	0	3	---	0	---	0	---	0	---	0	---	0	---	0	357	1	357	1	-210	1	0	---	0	---	0	---	0	---	0	---	0	---	0	---	0
5	ENSMUSG00000018143	Mafk	6	0	3	-79	1	-87	1	---	0	---	0	---	0	---	0	---	0	---	0	-3696	1	2	---	0	---	0	---	0	---	0	---	0	-71	1	-79	1
5	ENSMUSG00000029119	Man2b2	6	0	3	-36	1	---	0	---	0	---	0	---	0	---	0	7	1	7	1	---	0	2	---	0	---	0	28	1	---	0	---	0	23	1	---	0
9	ENSMUSG00000032491	Nradd	6	0	3	---	0	---	0	---	0	---	0	---	0	---	0	225	1	225	1	218	1	1	---	0	---	0	---	0	---	0	---	0	87	1	---	0
19	ENSMUSG00000060675	Pla2g16	6	0	3	---	0	---	0	---	0	---	0	---	0	---	0	0	1	0	1	-49	1	3	---	0	---	0	-87	1	-64	1	---	0	-78	1	---	0
1	ENSMUSG00000026678	Rgs5	6	0	3	---	0	---	0	---	0	---	0	---	0	---	0	-149	1	-149	1	-141	1	0	---	0	---	0	---	0	---	0	---	0	---	0	---	0
4	ENSMUSG00000035969	Rusc2	6	0	3	---	0	---	0	---	0	---	0	---	0	---	0	-137	1	-137	1	-184	1	3	---	0	---	0	---	0	-10	1	---	0	-70	1	4	1
8	ENSMUSG00000038143	Stox2	6	0	3	---	0	---	0	---	0	---	0	---	0	---	0	161	1	161	1	216	1	0	---	0	---	0	---	0	---	0	---	0	---	0	---	0
15	ENSMUSG00000009035	Tmem184b	6	0	3	---	0	---	0	---	0	---	0	---	0	---	0	392	1	392	1	-206	1	2	---	0	---	0	117	1	-26	1	---	0	---	0	---	0
7	ENSMUSG00000049580	Tsku	6	0	3	---	0	---	0	---	0	-5738	0	---	0	---	0	-1283	1	-1283	1	-1225	1	1	---	0	---	0	---	0	---	0	---	0	131	1	---	0
15	ENSMUSG00000022526	Zfp251	6	0	3	4	1	---	0	---	0	---	0	---	0	---	0	-95	1	-95	1	6933	0	3	---	0	---	0	-18	1	47	1	---	0	27	1	---	0
11	ENSMUSG00000020807	4933427D14Rik	6	0	2	4071	1	---	0	---	0	---	0	---	0	---	0	---	0	---	0	3533	1	0	---	0	4045	0	4054	0	4087	0	---	0	4094	0	---	0
5	ENSMUSG00000029408	Abcb9	6	0	2	182	1	138	1	---	0	---	0	---	0	---	0	---	0	---	0	---	0	0	---	0	---	0	7890	0	---	0	---	0	---	0	---	0
5	ENSMUSG00000029545	Acads	6	0	2	20	1	---	0	---	0	---	0	---	0	---	0	---	0	---	0	22	1	1	---	0	---	0	160	1	---	0	---	0	---	0	---	0
8	ENSMUSG00000013160	Atp6v0d1	6	0	2	95	1	100	1	---	0	---	0	---	0	---	0	---	0	---	0	---	0	2	---	0	---	0	280	1	---	0	---	0	158	1	---	0
8	ENSMUSG00000006273	Atp6v1b2	6	0	2	-47	1	-55	1	---	0	---	0	---	0	---	0	---	0	---	0	---	0	5	---	0	-194	1	-188	1	-180	1	---	0	-145	1	-142	1
10	ENSMUSG00000006731	B4galnt1	6	0	2	---	0	---	0	---	0	---	0	---	0	---	0	-87	1	-87	1	-9466	0	2	---	0	---	0	-102	1	8	1	---	0	5245	0	---	0
4	ENSMUSG00000040859	Bsdc1	6	0	2	-66	1	-131	1	---	0	---	0	---	0	---	0	---	0	---	0	---	0	5	---	0	-255	1	-250	1	-222	1	---	0	-260	1	-119	1
6	ENSMUSG00000056737	Capg	6	0	2	65	1	---	0	---	0	179	1	---	0	---	0	---	0	---	0	-8274	0	1	---	0	---	0	143	1	---	0	---	0	3291	0	---	0
8	ENSMUSG00000056228	Cars2	6	0	2	-123	1	---	0	---	0	---	0	---	0	---	0	---	0	---	0	-36	1	3	---	0	4571	0	70	1	59	1	---	0	55	1	4624	0
18	ENSMUSG00000024647	Cbln2	6	0	2	---	0	---	0	---	0	---	0	---	0	874	1	---	0	---	0	921	1	0	---	0	---	0	---	0	---	0	---	0	---	0	---	0
18	ENSMUSG00000051439	Cd14	6	0	2	8344	0	---	0	8195	0	-27	1	---	0	---	0	---	0	---	0	-456	1	2	---	0	---	0	8155	0	-566	1	---	0	-565	1	8258	0
9	ENSMUSG00000043987	Cep164	6	0	2	---	0	---	0	---	0	---	0	---	0	---	0	-519	1	-519	1	---	0	3	---	0	715	1	-165	1	-263	1	---	0	---	0	---	0
14	ENSMUSG00000040759	Cmtm5	6	0	2	-6515	0	---	0	---	0	---	0	-6543	0	-6500	0	1902	1	1902	1	-6481	0	0	---	0	---	0	3056	0	---	0	---	0	---	0	---	0
4	ENSMUSG00000028337	Coro2a	6	0	2	---	0	---	0	---	0	-2461	1	---	0	---	0	---	0	---	0	-1083	1	3	---	0	353	1	323	1	---	0	---	0	220	1	---	0
16	ENSMUSG00000038055	Dexi	6	0	2	2363	1	---	0	---	0	---	0	---	0	---	0	---	0	---	0	-3414	1	4	---	0	89	1	56	1	---	0	---	0	-22	1	43	1
2	ENSMUSG00000027495	Fam210b	6	0	2	-118	1	-120	1	---	0	---	0	---	0	---	0	---	0	---	0	---	0	1	4327	0	---	0	---	0	---	0	---	0	-272	1	---	0
1	ENSMUSG00000047539	Fbxo28	6	0	2	---	0	---	0	---	0	---	0	---	0	-3589	1	---	0	---	0	-3603	1	0	---	0	---	0	---	0	---	0	---	0	---	0	---	0
14	ENSMUSG00000041625	Ggact	6	0	2	---	0	---	0	---	0	-60	1	---	0	---	0	---	0	---	0	39	1	3	---	0	---	0	-129	1	---	0	---	0	-226	1	4	1
4	ENSMUSG00000039662	Icmt	6	0	2	30	1	-27	1	---	0	---	0	---	0	---	0	---	0	---	0	---	0	3	---	0	---	0	148	1	166	1	---	0	---	0	40	1
13	ENSMUSG00000021385	Ippk	6	0	2	-48	1	---	0	---	0	---	0	---	0	---	0	9988	0	9988	0	1810	1	3	---	0	---	0	-92	1	-50	1	---	0	-80	1	---	0
9	ENSMUSG00000032370	Lactb	6	0	2	-550	1	---	0	---	0	-514	1	---	0	---	0	---	0	---	0	---	0	2	---	0	---	0	103	1	---	0	---	0	35	1	---	0
9	ENSMUSG00000032135	Mcam	6	0	2	1849	1	---	0	---	0	---	0	5904	0	---	0	5887	0	5887	0	1830	1	0	---	0	-8405	0	-8448	0	---	0	---	0	---	0	---	0
8	ENSMUSG00000031647	Mfap3l	6	0	2	-93	1	---	0	---	0	---	0	---	0	---	0	---	0	---	0	-18	1	3	---	0	---	0	---	0	-65	1	---	0	-165	1	-177	1
6	ENSMUSG00000029922	Mkrn1	6	0	2	---	0	---	0	---	0	-2219	1	---	0	---	0	---	0	---	0	755	1	1	---	0	---	0	9308	0	---	0	---	0	95	1	---	0
7	ENSMUSG00000025723	Nmb	6	0	2	-3775	1	---	0	---	0	---	0	---	0	---	0	6177	0	6177	0	-3904	1	0	---	0	-3708	0	-3732	0	-3813	0	---	0	-3783	0	---	0
6	ENSMUSG00000029998	Pcyox1	6	0	2	-15	1	7067	0	---	0	---	0	---	0	---	0	---	0	---	0	-1905	1	0	---	0	6817	0	6800	0	---	0	---	0	---	0	---	0
4	ENSMUSG00000028756	Pink1	6	0	2	-360	1	---	0	---	0	---	0	---	0	---	0	---	0	---	0	-3285	1	2	---	0	-6611	0	56	1	-42	1	---	0	-6592	0	-6575	0
16	ENSMUSG00000087141	Plcxd2	6	0	2	---	0	---	0	---	0	---	0	---	0	---	0	-2044	1	-2044	1	---	0	2	---	0	---	0	---	0	---	0	---	0	51	1	41	1
4	ENSMUSG00000028636	Ppcs	6	0	2	136	1	---	0	---	0	---	0	---	0	---	0	---	0	---	0	-22	1	5	---	0	241	1	101	1	-20	1	---	0	-380	1	-40	1
17	ENSMUSG00000036473	Tbc1d24	6	0	2	-4	1	---	0	---	0	---	0	---	0	---	0	---	0	---	0	16	1	3	---	0	---	0	170	1	123	1	---	0	175	1	---	0
9	ENSMUSG00000039461	Tcta	6	0	2	97	1	---	0	---	0	---	0	---	0	---	0	---	0	---	0	-4657	1	4	---	0	---	0	180	1	360	1	---	0	101	1	268	1
6	ENSMUSG00000056429	Tgoln1	6	0	2	-29	1	-105	1	---	0	---	0	---	0	---	0	---	0	---	0	---	0	2	---	0	---	0	-53	1	---	0	---	0	6	1	---	0
7	ENSMUSG00000037613	Tnfrsf23	6	0	2	---	0	---	0	---	0	---	0	---	0	---	0	-83	1	-83	1	---	0	0	---	0	---	0	---	0	---	0	---	0	---	0	---	0
5	ENSMUSG00000029344	Tpst2	6	0	2	-96	1	-152	1	---	0	---	0	---	0	---	0	---	0	---	0	-7438	0	3	---	0	---	0	---	0	-393	1	---	0	-263	1	-74	1
2	ENSMUSG00000017679	Ttpal	6	0	2	310	1	212	1	---	0	---	0	---	0	---	0	---	0	---	0	5890	0	1	---	0	---	0	-4	1	---	0	---	0	---	0	---	0
2	ENSMUSG00000026854	Usp20	6	0	2	-195	1	-228	1	---	0	---	0	---	0	---	0	---	0	---	0	---	0	2	---	0	---	0	---	0	---	0	---	0	-191	1	-153	1
7	ENSMUSG00000011267	Zfp296	6	0	2	888	1	---	0	---	0	-3926	1	---	0	---	0	---	0	---	0	-8342	0	0	---	0	---	0	-3786	0	-3878	0	---	0	-3970	0	---	0
7	ENSMUSG00000054676	1600014C10Rik	6	0	1	5832	0	---	0	---	0	---	0	---	0	---	0	---	0	---	0	1610	1	1	---	0	---	0	---	0	---	0	---	0	10	1	---	0
7	ENSMUSG00000035642	Aamdc	6	0	1	140	1	---	0	---	0	---	0	---	0	---	0	---	0	---	0	---	0	5	---	0	211	1	240	1	-108	1	---	0	130	1	253	1
5	ENSMUSG00000040584	Abcb1a	6	0	1	---	0	---	0	---	0	---	0	---	0	---	0	---	0	---	0	9	1	0	---	0	---	0	---	0	---	0	---	0	---	0	---	0
6	ENSMUSG00000030083	Abtb1	6	0	1	250	1	---	0	---	0	---	0	---	0	---	0	---	0	---	0	8422	0	3	---	0	---	0	58	1	-10	1	---	0	89	1	---	0
12	ENSMUSG00000043487	Acot6	6	0	1	---	0	---	0	---	0	---	0	---	0	---	0	---	0	---	0	139	1	1	---	0	---	0	104	1	---	0	---	0	---	0	---	0
11	ENSMUSG00000017718	Afmid	6	0	1	6433	0	---	0	---	0	---	0	---	0	---	0	---	0	---	0	36	1	5	---	0	-73	1	-243	1	-65	1	---	0	-53	1	-37	1
9	ENSMUSG00000032786	Alas1	6	0	1	-32	1	---	0	---	0	---	0	---	0	---	0	---	0	---	0	---	0	2	---	0	---	0	-85	1	-15	1	---	0	---	0	---	0
11	ENSMUSG00000000320	Alox12	6	0	1	---	0	---	0	---	0	---	0	---	0	---	0	-9704	0	-9704	0	86	1	0	---	0	---	0	---	0	---	0	---	0	---	0	---	0
14	ENSMUSG00000063506	Arhgap22	6	0	1	---	0	---	0	---	0	---	0	---	0	---	0	---	0	---	0	-2158	1	0	---	0	---	0	---	0	-2872	0	---	0	---	0	---	0
7	ENSMUSG00000009248	Ascl2	6	0	1	---	0	---	0	---	0	---	0	---	0	---	0	---	0	---	0	-1610	1	0	---	0	---	0	---	0	---	0	---	0	---	0	---	0
12	ENSMUSG00000041341	Atg2b	6	0	1	-5110	0	71	1	---	0	---	0	---	0	---	0	-5139	0	-5139	0	-5086	0	2	---	0	---	0	73	1	---	0	---	0	40	1	---	0
7	ENSMUSG00000025105	Bnc1	6	0	1	---	0	---	0	---	0	---	0	---	0	---	0	---	0	---	0	3866	1	0	---	0	---	0	---	0	---	0	---	0	---	0	---	0
11	ENSMUSG00000045176	Borcs6	6	0	1	-157	1	---	0	---	0	---	0	---	0	---	0	---	0	---	0	---	0	1	---	0	2570	0	2551	0	2598	0	3268	0	-208	1	---	0
4	ENSMUSG00000034035	Ccdc17	6	0	1	---	0	---	0	---	0	---	0	---	0	---	0	---	0	---	0	-148	1	2	---	0	---	0	928	1	---	0	---	0	797	1	---	0
19	ENSMUSG00000047810	Ccdc88b	6	0	1	---	0	---	0	---	0	---	0	---	0	---	0	---	0	---	0	-1690	1	1	---	0	---	0	140	1	---	0	---	0	---	0	---	0
8	ENSMUSG00000031877	Ces2g	6	0	1	---	0	---	0	---	0	---	0	---	0	---	0	---	0	---	0	-22	1	1	---	0	---	0	-75	1	---	0	---	0	---	0	---	0
4	ENSMUSG00000028607	Cpt2	6	0	1	37	1	---	0	---	0	---	0	---	0	---	0	---	0	---	0	---	0	2	---	0	---	0	---	0	33	1	---	0	39	1	---	0
19	ENSMUSG00000024846	Cst6	6	0	1	---	0	---	0	---	0	---	0	---	0	---	0	---	0	---	0	2859	1	0	---	0	---	0	---	0	---	0	---	0	---	0	---	0
6	ENSMUSG00000031865	Dctn1	6	0	1	5051	0	---	0	---	0	---	0	5069	0	---	0	5051	0	5051	0	-3922	1	4	---	0	-118	1	-227	1	-178	1	---	0	-167	1	-9543	0
1	ENSMUSG00000026203	Dnajb2	6	0	1	---	0	---	0	---	0	---	0	---	0	---	0	---	0	---	0	4350	1	0	---	0	---	0	-1744	0	---	0	---	0	---	0	---	0
2	ENSMUSG00000033268	Duox1	6	0	1	---	0	---	0	---	0	---	0	---	0	---	0	---	0	---	0	-525	1	0	---	0	---	0	---	0	---	0	---	0	---	0	---	0
6	ENSMUSG00000029869	Ephb6	6	0	1	---	0	---	0	---	0	---	0	---	0	---	0	---	0	---	0	-700	1	1	---	0	---	0	---	0	-213	1	---	0	---	0	---	0
3	ENSMUSG00000027809	Etfdh	6	0	1	93	1	---	0	---	0	---	0	---	0	---	0	---	0	---	0	---	0	4	---	0	---	0	152	1	-55	1	---	0	219	1	331	1
16	ENSMUSG00000046546	Fam43a	6	0	1	---	0	---	0	---	0	---	0	---	0	---	0	---	0	---	0	1	1	3	---	0	-82	1	-2501	0	42	1	---	0	17	1	---	0
2	ENSMUSG00000027654	Fam83d	6	0	1	---	0	---	0	---	0	---	0	---	0	---	0	---	0	---	0	-319	1	6	-160	1	---	0	-152	1	-115	1	-43	1	-152	1	-148	1
12	ENSMUSG00000035329	Fbxo33	6	0	1	447	1	---	0	---	0	---	0	---	0	---	0	---	0	---	0	-5818	0	4	---	0	---	0	112	1	152	1	---	0	220	1	314	1
3	ENSMUSG00000001418	Glmp	6	0	1	---	0	---	0	---	0	---	0	---	0	---	0	---	0	---	0	4664	1	3	---	0	42	1	-85	1	---	0	---	0	37	1	---	0
9	ENSMUSG00000032174	Icam5	6	0	1	1334	1	---	0	---	0	---	0	---	0	---	0	---	0	---	0	-6588	0	1	---	0	---	0	-856	1	---	0	---	0	---	0	---	0
12	ENSMUSG00000037679	Inf2	6	0	1	---	0	---	0	6955	0	6958	0	6959	0	6960	0	6946	0	6946	0	-2398	1	4	---	0	-232	1	-246	1	-189	1	---	0	61	1	---	0
6	ENSMUSG00000038077	Kcna6	6	0	1	---	0	---	0	---	0	---	0	---	0	---	0	---	0	---	0	-4596	1	0	---	0	---	0	---	0	---	0	---	0	---	0	---	0
7	ENSMUSG00000062785	Kcnc3	6	0	1	---	0	---	0	---	0	---	0	---	0	---	0	---	0	---	0	-1442	1	0	---	0	---	0	---	0	---	0	---	0	---	0	---	0
7	ENSMUSG00000078813	Leng1	6	0	1	-185	1	---	0	---	0	---	0	---	0	---	0	---	0	---	0	---	0	1	---	0	---	0	44	1	---	0	---	0	---	0	---	0
11	ENSMUSG00000020782	Llgl2	6	0	1	9	1	---	0	---	0	---	0	---	0	---	0	7076	0	7076	0	6635	0	1	---	0	---	0	-9334	0	---	0	---	0	-103	1	---	0
16	ENSMUSG00000033618	Map3k13	6	0	1	---	0	---	0	---	0	---	0	---	0	---	0	---	0	---	0	-4545	1	0	---	0	---	0	---	0	---	0	---	0	---	0	---	0
17	ENSMUSG00000004864	Mapk13	6	0	1	---	0	---	0	---	0	---	0	---	0	---	0	---	0	---	0	-2044	1	0	---	0	---	0	---	0	---	0	---	0	---	0	---	0
17	ENSMUSG00000002379	Ndufa11	6	0	1	-73	1	-7897	0	-7852	0	-7864	0	-7822	0	-7846	0	-7788	0	-7788	0	-7678	0	3	---	0	-23	1	3	1	---	0	---	0	7	1	---	0
3	ENSMUSG00000040998	Npnt	6	0	1	---	0	---	0	---	0	---	0	---	0	---	0	---	0	---	0	-272	1	1	---	0	---	0	---	0	-72	1	---	0	---	0	---	0
1	ENSMUSG00000026335	Pam	6	0	1	---	0	---	0	---	0	-96	1	---	0	---	0	---	0	---	0	---	0	2	---	0	---	0	---	0	-6	1	---	0	---	0	12	1
3	ENSMUSG00000027999	Pla2g12a	6	0	1	---	0	---	0	---	0	---	0	---	0	---	0	---	0	---	0	-39	1	1	---	0	---	0	-157	1	---	0	---	0	---	0	---	0
1	ENSMUSG00000026173	Plcd4	6	0	1	---	0	---	0	---	0	---	0	---	0	---	0	---	0	---	0	627	1	0	---	0	---	0	---	0	---	0	---	0	---	0	---	0
9	ENSMUSG00000053646	Plxnb1	6	0	1	---	0	---	0	---	0	---	0	---	0	---	0	---	0	---	0	-238	1	2	---	0	---	0	---	0	384	1	---	0	398	1	---	0
2	ENSMUSG00000036833	Pnpla7	6	0	1	-81	1	---	0	---	0	---	0	---	0	---	0	---	0	---	0	5872	0	5	---	0	-955	1	69	1	-943	1	---	0	-894	1	-837	1
4	ENSMUSG00000028378	Ptgr1	6	0	1	---	0	---	0	---	0	---	0	---	0	---	0	---	0	---	0	-416	1	1	---	0	---	0	-616	1	---	0	---	0	---	0	---	0
1	ENSMUSG00000026304	Rab17	6	0	1	---	0	---	0	---	0	---	0	---	0	---	0	---	0	---	0	46	1	0	---	0	---	0	---	0	3826	0	---	0	3807	0	---	0
6	ENSMUSG00000030134	Rasgef1a	6	0	1	---	0	---	0	---	0	---	0	---	0	---	0	---	0	---	0	-24	1	0	---	0	---	0	---	0	---	0	---	0	---	0	---	0
4	ENSMUSG00000043333	Rhbdl2	6	0	1	---	0	---	0	---	0	---	0	---	0	---	0	---	0	---	0	-46	1	0	---	0	---	0	---	0	---	0	---	0	---	0	---	0
19	ENSMUSG00000039097	Rln1	6	0	1	---	0	---	0	---	0	---	0	---	0	---	0	---	0	---	0	-533	1	0	---	0	---	0	-9065	0	---	0	---	0	---	0	---	0
19	ENSMUSG00000071648	Rom1	6	0	1	---	0	---	0	---	0	---	0	---	0	---	0	---	0	---	0	-2333	1	2	---	0	---	0	-947	1	-8971	0	---	0	153	1	-8983	0
3	ENSMUSG00000042312	S100a13	6	0	1	-5083	0	-4938	1	---	0	---	0	---	0	---	0	---	0	---	0	---	0	0	---	0	---	0	-4909	0	-4905	0	---	0	-4902	0	---	0
10	ENSMUSG00000020100	Slc29a3	6	0	1	---	0	---	0	---	0	---	0	---	0	---	0	---	0	---	0	-1810	1	1	---	0	7758	0	---	0	---	0	---	0	20	1	---	0
2	ENSMUSG00000027315	Spint1	6	0	1	---	0	---	0	---	0	---	0	---	0	---	0	---	0	---	0	3125	1	0	---	0	---	0	---	0	---	0	---	0	---	0	---	0
7	ENSMUSG00000030741	Spns1	6	0	1	-592	1	---	0	---	0	---	0	---	0	---	0	---	0	---	0	---	0	4	---	0	-458	1	32	1	---	0	---	0	-548	1	-524	1
7	ENSMUSG00000030987	Stim1	6	0	1	-522	1	---	0	---	0	---	0	---	0	---	0	---	0	---	0	---	0	4	---	0	-660	1	248	1	-601	1	---	0	-586	1	---	0
10	ENSMUSG00000020034	Tcp11l2	6	0	1	-325	1	---	0	---	0	---	0	---	0	---	0	---	0	---	0	---	0	2	---	0	---	0	-250	1	---	0	---	0	-262	1	---	0
7	ENSMUSG00000072244	Trim6	6	0	1	---	0	---	0	---	0	---	0	---	0	---	0	---	0	---	0	-39	1	0	---	0	---	0	---	0	---	0	---	0	---	0	---	0
11	ENSMUSG00000043993	2900052L18Rik	6	0	0	---	0	---	0	---	0	---	0	---	0	---	0	---	0	---	0	---	0	0	---	0	---	0	---	0	---	0	---	0	---	0	---	0
2	ENSMUSG00000027358	Bmp2	6	0	0	---	0	---	0	---	0	---	0	---	0	---	0	---	0	---	0	---	0	0	---	0	---	0	---	0	---	0	---	0	---	0	---	0
9	ENSMUSG00000035498	Cdcp1	6	0	0	---	0	---	0	---	0	---	0	---	0	---	0	6509	0	6509	0	6482	0	0	---	0	---	0	---	0	---	0	---	0	---	0	---	0
8	ENSMUSG00000031778	Cx3cl1	6	0	0	---	0	---	0	---	0	---	0	---	0	---	0	---	0	---	0	-5050	0	1	---	0	---	0	---	0	---	0	---	0	72	1	---	0
X	ENSMUSG00000067925	Cxx1a	6	0	0	---	0	---	0	---	0	---	0	---	0	---	0	---	0	---	0	---	0	0	---	0	---	0	---	0	---	0	---	0	---	0	---	0
19	ENSMUSG00000063683	Glyat	6	0	0	---	0	---	0	---	0	---	0	---	0	---	0	---	0	---	0	---	0	0	---	0	---	0	---	0	---	0	---	0	---	0	---	0
2	ENSMUSG00000026930	Gpsm1	6	0	0	-7475	0	---	0	---	0	-7513	0	---	0	---	0	-7486	0	-7486	0	-7475	0	1	---	0	---	0	---	0	79	1	---	0	---	0	---	0
15	ENSMUSG00000001655	Hoxc13	6	0	0	---	0	---	0	---	0	---	0	---	0	---	0	---	0	---	0	-7893	0	1	---	0	---	0	---	0	-190	1	---	0	---	0	---	0
1	ENSMUSG00000037035	Inhbb	6	0	0	---	0	---	0	---	0	---	0	---	0	---	0	---	0	---	0	---	0	0	---	0	---	0	---	0	---	0	---	0	---	0	---	0
1	ENSMUSG00000026102	Inpp1	6	0	0	---	0	---	0	---	0	---	0	---	0	---	0	---	0	---	0	---	0	1	---	0	---	0	---	0	---	0	---	0	-2	1	---	0
17	ENSMUSG00000024187	Itfg3	6	0	0	8741	0	---	0	---	0	8705	0	---	0	---	0	8963	0	8963	0	---	0	1	---	0	---	0	8629	0	-136	1	---	0	8671	0	---	0
11	ENSMUSG00000020911	Krt19	6	0	0	---	0	---	0	---	0	---	0	---	0	---	0	-6296	0	-6296	0	-6295	0	0	---	0	---	0	---	0	---	0	---	0	---	0	---	0
8	ENSMUSG00000035237	Lcat	6	0	0	---	0	---	0	---	0	---	0	---	0	---	0	---	0	---	0	---	0	0	---	0	---	0	---	0	---	0	---	0	-6245	0	---	0
19	ENSMUSG00000025185	Loxl4	6	0	0	---	0	---	0	---	0	---	0	---	0	---	0	---	0	---	0	5321	0	0	---	0	---	0	---	0	---	0	---	0	---	0	---	0
1	ENSMUSG00000036155	Mgat5	6	0	0	---	0	---	0	---	0	---	0	---	0	---	0	---	0	---	0	---	0	3	---	0	---	0	151	1	-80	1	---	0	9	1	---	0
9	ENSMUSG00000047562	Mmp10	6	0	0	---	0	---	0	---	0	---	0	---	0	---	0	---	0	---	0	---	0	0	---	0	---	0	---	0	---	0	---	0	---	0	---	0
3	ENSMUSG00000027698	Nceh1	6	0	0	---	0	---	0	---	0	---	0	---	0	---	0	7405	0	7405	0	7426	0	3	---	0	-127	1	-132	1	---	0	---	0	-14	1	---	0
10	ENSMUSG00000038280	Ostm1	6	0	0	---	0	---	0	---	0	---	0	---	0	---	0	5465	0	5465	0	5447	0	4	---	0	---	0	-61	1	-60	1	---	0	-73	1	-64	1
1	ENSMUSG00000041757	Plekha6	6	0	0	---	0	---	0	---	0	---	0	---	0	---	0	---	0	---	0	---	0	0	---	0	---	0	-1331	0	---	0	---	0	---	0	---	0
5	ENSMUSG00000035456	Prdm8	6	0	0	---	0	---	0	---	0	---	0	---	0	---	0	---	0	---	0	5434	0	0	---	0	---	0	---	0	5185	0	---	0	---	0	---	0
11	ENSMUSG00000017692	Rhbdl3	6	0	0	---	0	---	0	---	0	---	0	---	0	---	0	---	0	---	0	---	0	0	---	0	---	0	---	0	---	0	---	0	---	0	---	0
1	ENSMUSG00000062345	Serpinb2	6	0	0	---	0	---	0	---	0	---	0	---	0	---	0	---	0	---	0	---	0	0	---	0	---	0	---	0	---	0	---	0	---	0	---	0
10	ENSMUSG00000019838	Slc16a10	6	0	0	---	0	---	0	---	0	---	0	---	0	---	0	---	0	---	0	---	0	4	---	0	199	1	166	1	171	1	---	0	156	1	---	0
9	ENSMUSG00000037287	Tbcel	6	0	0	---	0	---	0	---	0	---	0	---	0	---	0	---	0	---	0	---	0	0	---	0	---	0	---	0	---	0	---	0	---	0	---	0
1	ENSMUSG00000026109	Tmeff2	6	0	0	---	0	---	0	---	0	---	0	---	0	---	0	---	0	---	0	---	0	0	---	0	---	0	---	0	---	0	---	0	---	0	---	0
9	ENSMUSG00000062151	Unc13c	6	0	0	---	0	---	0	---	0	---	0	---	0	---	0	---	0	---	0	---	0	0	---	0	---	0	---	0	---	0	---	0	---	0	---	0
4	ENSMUSG00000036856	Wnt4	6	0	0	---	0	---	0	---	0	---	0	---	0	---	0	6030	0	6030	0	5155	0	0	---	0	---	0	---	0	---	0	---	0	---	0	---	0
6	ENSMUSG00000030232	Aebp2	5	1	9	-1746	1	-1777	1	-1823	1	-411	1	-1800	1	-1805	1	-400	1	-400	1	494	1	5	---	0	-262	1	-236	1	-152	1	---	0	-256	1	-151	1
9	ENSMUSG00000032384	Csnk1g1	5	1	9	1037	1	1072	1	962	1	874	1	977	1	971	1	957	1	957	1	1029	1	2	---	0	---	0	-109	1	---	0	---	0	-94	1	---	0
7	ENSMUSG00000030619	Eed	5	1	9	-213	1	-387	1	-622	1	-468	1	-601	1	-440	1	-608	1	-608	1	-565	1	4	---	0	---	0	-179	1	-183	1	---	0	-78	1	-395	1
10	ENSMUSG00000019975	Ikbip	5	1	9	8	1	-198	1	-379	1	-401	1	-567	1	-507	1	321	1	321	1	194	1	3	---	0	---	0	-1012	0	-295	1	---	0	-53	1	-252	1
8	ENSMUSG00000031662	Snx20	5	1	9	-302	1	-225	1	-372	1	-323	1	-360	1	-370	1	-336	1	-336	1	-336	1	1	---	0	---	0	154	1	---	0	---	0	---	0	---	0
8	ENSMUSG00000031652	N4bp1	5	1	8	-1948	1	---	0	-1911	1	-1910	1	-1951	1	-1977	1	-2011	1	-2011	1	-2134	1	2	---	0	---	0	247	1	---	0	---	0	-569	1	---	0
13	ENSMUSG00000017756	Slc12a7	5	1	8	-1702	1	-1699	1	---	0	-1678	1	-1766	1	-1754	1	-1757	1	-1757	1	-1809	1	4	---	0	---	0	30	1	-10	1	---	0	64	1	-13	1
5	ENSMUSG00000039782	Cpeb2	5	1	7	---	0	---	0	-1058	1	-402	1	-1010	1	-1012	1	-1062	1	-1062	1	-932	1	2	---	0	---	0	-674	1	---	0	---	0	-616	1	---	0
11	ENSMUSG00000051378	Kif18b	5	1	7	98	1	79	1	---	0	-165	1	---	0	319	1	-208	1	-208	1	-185	1	7	5	1	-12	1	-38	1	-42	1	-35	1	-10	1	-8	1
19	ENSMUSG00000024764	Naa40	5	1	7	-109	1	-120	1	17	1	-65	1	---	0	---	0	-820	1	-820	1	-910	1	5	---	0	-44	1	-33	1	-25	1	---	0	4	1	-41	1
17	ENSMUSG00000019320	Noxo1	5	1	7	-466	1	---	0	---	0	-411	1	-494	1	-491	1	-432	1	-432	1	-585	1	3	---	0	---	0	-121	1	-116	1	---	0	---	0	-106	1
9	ENSMUSG00000032504	Pdcd6ip	5	1	7	-1754	1	-1862	1	-1817	1	-1852	1	---	0	---	0	-1790	1	-1790	1	-1817	1	3	---	0	---	0	134	1	-73	1	---	0	46	1	---	0
7	ENSMUSG00000011632	Pinlyp	5	1	7	987	1	1067	1	---	0	1144	1	---	0	430	1	2335	1	2335	1	412	1	0	1149	0	---	0	1163	0	1155	0	---	0	1159	0	1148	0
7	ENSMUSG00000051768	Xrcc1	5	1	7	-157	1	-77	1	---	0	0	1	---	0	-714	1	1191	1	1191	1	-732	1	5	5	1	---	0	19	1	11	1	---	0	15	1	4	1
4	ENSMUSG00000028393	Alad	5	1	6	35	1	---	0	---	0	---	0	116	1	45	1	29	1	29	1	45	1	3	4995	0	5061	0	16	1	-41	1	5013	0	39	1	5001	0
7	ENSMUSG00000029461	Fam168a	5	1	6	-283	1	-7900	0	-7875	0	-7930	0	-52	1	-99	1	-167	1	-167	1	-260	1	3	---	0	-424	1	-396	1	-55	1	---	0	---	0	---	0
10	ENSMUSG00000071335	G630090E17Rik	5	1	6	53	1	---	0	20	1	76	1	---	0	---	0	57	1	57	1	92	1	2	---	0	---	0	---	0	---	0	---	0	-221	1	163	1
12	ENSMUSG00000021033	Gstz1	5	1	6	-127	1	---	0	---	0	-158	1	---	0	-226	1	186	1	186	1	-203	1	4	---	0	---	0	93	1	-86	1	---	0	15	1	-71	1
14	ENSMUSG00000040770	Il25	5	1	6	-2740	1	---	0	---	0	---	0	-2768	1	-2725	1	-2744	1	-2744	1	-2706	1	0	---	0	---	0	6858	0	---	0	---	0	-6518	0	---	0
14	ENSMUSG00000041445	Mmrn2	5	1	6	783	1	---	0	---	0	---	0	873	1	852	1	886	1	886	1	869	1	0	---	0	---	0	7489	0	---	0	---	0	---	0	---	0
12	ENSMUSG00000021048	Mthfd1	5	1	6	-24	1	13	1	---	0	---	0	---	0	-118	1	-73	1	-73	1	-72	1	5	---	0	-50	1	76	1	59	1	---	0	26	1	-28	1
5	ENSMUSG00000029468	P2rx7	5	1	6	502	1	---	0	544	1	535	1	---	0	---	0	516	1	516	1	521	1	0	---	0	---	0	-2192	0	---	0	---	0	---	0	---	0
5	ENSMUSG00000029535	Triap1	5	1	6	-59	1	---	0	-43	1	34	1	---	0	---	0	43	1	43	1	68	1	4	---	0	---	0	-56	1	-49	1	---	0	-37	1	-32	1
10	ENSMUSG00000020087	Tysnd1	5	1	6	-63	1	---	0	47	1	-19	1	---	0	---	0	628	1	628	1	695	1	2	---	0	---	0	-4	1	---	0	---	0	19	1	---	0
9	ENSMUSG00000032010	Usp2	5	1	6	-55	1	---	0	---	0	---	0	2603	1	2612	1	2648	1	2648	1	2632	1	3	---	0	---	0	-78	1	---	0	---	0	-67	1	0	1
16	ENSMUSG00000059305	Vpreb1	5	1	6	1586	1	---	0	---	0	---	0	-2933	1	-2936	1	1492	1	1492	1	-2871	1	0	---	0	1423	0	1514	0	---	0	---	0	1594	0	1591	0
13	ENSMUSG00000021458	2010111I01Rik	5	1	5	-12	1	---	0	---	0	-9	1	---	0	---	0	214	1	214	1	142	1	1	---	0	---	0	-109	1	---	0	---	0	---	0	---	0
1	ENSMUSG00000033793	Atp6v1h	5	1	5	78	1	---	0	---	0	-108	1	---	0	---	0	-66	1	-66	1	371	1	3	---	0	---	0	-159	1	-65	1	---	0	-93	1	---	0
19	ENSMUSG00000047379	B4gat1	5	1	5	2541	1	---	0	---	0	2515	1	---	0	---	0	2486	1	2486	1	2486	1	5	---	0	-506	1	-527	1	-68	1	---	0	-65	1	-36	1
2	ENSMUSG00000038241	Cep250	5	1	5	-125	1	-121	1	---	0	---	0	---	0	---	0	115	1	115	1	363	1	4	---	0	-126	1	-162	1	-20	1	---	0	-96	1	---	0
7	ENSMUSG00000032743	D430042O09Rik	5	1	5	-69	1	-93	1	---	0	---	0	---	0	---	0	-1372	1	-1372	1	-1322	1	3	---	0	---	0	-107	1	---	0	---	0	-88	1	-84	1
19	ENSMUSG00000040913	Fbxw4	5	1	5	---	0	---	0	---	0	---	0	-4465	1	-4442	1	-4468	1	-4468	1	-4427	1	1	---	0	---	0	379	1	---	0	---	0	---	0	---	0
16	ENSMUSG00000035376	Hacd2	5	1	5	-88	1	---	0	---	0	3219	1	---	0	---	0	3149	1	3149	1	3171	1	4	---	0	-158	1	-184	1	-155	1	---	0	-164	1	---	0
1	ENSMUSG00000009772	Nuak2	5	1	5	---	0	---	0	2736	1	2711	1	---	0	---	0	2664	1	2664	1	2734	1	3	---	0	-3274	0	-69	1	-63	1	---	0	-44	1	---	0
5	ENSMUSG00000048439	Nupl2	5	1	5	93	1	---	0	34	1	---	0	---	0	---	0	210	1	210	1	320	1	2	---	0	---	0	-72	1	98	1	---	0	---	0	---	0
16	ENSMUSG00000022682	Rrn3	5	1	5	13	1	---	0	---	0	83	1	---	0	---	0	143	1	143	1	254	1	4	---	0	---	0	-78	1	-75	1	---	0	-56	1	-68	1
10	ENSMUSG00000078348	Sf3b5	5	1	5	-18	1	---	0	-10	1	---	0	---	0	---	0	565	1	565	1	-82	1	5	---	0	-61	1	-58	1	-11	1	---	0	32	1	28	1
10	ENSMUSG00000033444	Specc1l	5	1	5	-58	1	-76	1	---	0	---	0	---	0	---	0	144	1	144	1	21	1	5	---	0	-143	1	-178	1	-70	1	---	0	-78	1	-34	1
4	ENSMUSG00000039911	Spsb1	5	1	5	3486	1	3485	1	---	0	---	0	---	0	---	0	3650	1	3650	1	2675	1	3	---	0	3780	0	---	0	2	1	---	0	158	1	210	1
3	ENSMUSG00000027677	Ttc14	5	1	5	-90	1	-57	1	---	0	---	0	---	0	---	0	60	1	60	1	57	1	4	---	0	---	0	-73	1	-10	1	---	0	-121	1	-30	1
13	ENSMUSG00000078995	Zfp456	5	1	5	-12	1	---	0	---	0	-68	1	---	0	---	0	-31	1	-31	1	-29	1	2	---	0	59	1	22	1	---	0	---	0	---	0	---	0
7	ENSMUSG00000073795	6430531B16Rik	5	0	4	---	0	---	0	---	0	-4196	1	---	0	---	0	-606	1	-606	1	-609	1	0	---	0	---	0	-9281	0	---	0	---	0	---	0	---	0
4	ENSMUSG00000087385	AA415398	5	0	4	799	1	---	0	---	0	---	0	---	0	---	0	741	1	741	1	737	1	4	---	0	---	0	756	1	757	1	---	0	665	1	744	1
16	ENSMUSG00000022822	Abcc5	5	0	4	-76	1	---	0	---	0	---	0	---	0	---	0	-40	1	-40	1	-63	1	3	---	0	---	0	58	1	78	1	---	0	14	1	---	0
7	ENSMUSG00000030760	Acer3	5	0	4	86	1	---	0	---	0	---	0	---	0	---	0	3185	1	3185	1	3198	1	3	---	0	---	0	-1903	0	-74	1	---	0	23	1	-37	1
3	ENSMUSG00000028138	Adh5	5	0	4	-118	1	---	0	---	0	---	0	---	0	---	0	259	1	259	1	304	1	5	---	0	-207	1	-213	1	-243	1	---	0	-13	1	-21	1
2	ENSMUSG00000061689	Dlgap4	5	0	4	3131	1	---	0	---	0	---	0	---	0	---	0	3111	1	3111	1	3180	1	5	---	0	-125	1	-172	1	-53	1	---	0	-168	1	-116	1
11	ENSMUSG00000034227	Foxj1	5	0	4	-4995	1	---	0	---	0	---	0	-4993	1	-5012	0	-4993	1	-4993	1	-5009	0	2	---	0	---	0	100	1	125	1	---	0	---	0	---	0
1	ENSMUSG00000048000	Gigyf2	5	0	4	-73	1	---	0	---	0	---	0	---	0	---	0	464	1	464	1	479	1	3	---	0	---	0	37	1	---	0	---	0	-9	1	-19	1
11	ENSMUSG00000020890	Gucy2e	5	0	4	-2200	1	---	0	---	0	---	0	---	0	---	0	-2264	1	-2264	1	-2232	1	0	---	0	---	0	---	0	---	0	---	0	---	0	---	0
10	ENSMUSG00000020224	Llph	5	0	4	-22	1	---	0	---	0	-6892	0	---	0	---	0	719	1	719	1	752	1	0	---	0	---	0	---	0	---	0	---	0	---	0	---	0
12	ENSMUSG00000002020	Ltbp2	5	0	4	-8848	0	---	0	---	0	---	0	-8876	0	15	1	-245	1	-245	1	-52	1	0	---	0	---	0	---	0	---	0	---	0	---	0	---	0
11	ENSMUSG00000018932	Map2k3	5	0	4	-29	1	---	0	---	0	3443	1	---	0	---	0	3477	1	3477	1	-8915	0	4	---	0	---	0	-52	1	-15	1	---	0	-82	1	-17	1
11	ENSMUSG00000033352	Map2k4	5	0	4	42	1	---	0	---	0	---	0	---	0	---	0	-796	1	-796	1	-785	1	1	---	0	---	0	---	0	44	1	---	0	---	0	---	0
4	ENSMUSG00000047945	Marcksl1	5	0	4	-40	1	---	0	---	0	---	0	---	0	---	0	-304	1	-304	1	-304	1	3	---	0	---	0	950	1	66	1	---	0	-11	1	---	0
16	ENSMUSG00000022889	Mrpl39	5	0	4	72	1	---	0	---	0	---	0	---	0	---	0	-30	1	-30	1	16	1	4	---	0	23	1	46	1	15	1	---	0	11	1	---	0
12	ENSMUSG00000020647	Ncoa1	5	0	4	3299	1	---	0	---	0	---	0	---	0	---	0	3247	1	3247	1	-868	1	1	---	0	---	0	1352	0	-634	1	---	0	---	0	---	0
6	ENSMUSG00000002416	Ndufb2	5	0	4	64	1	---	0	---	0	---	0	---	0	---	0	116	1	116	1	-51	1	3	---	0	---	0	-90	1	---	0	---	0	-83	1	-19	1
7	ENSMUSG00000035239	Neu3	5	0	4	-2151	1	---	0	---	0	---	0	---	0	---	0	-2177	1	-2177	1	-2205	1	2	---	0	4897	0	73	1	---	0	---	0	-51	1	---	0
10	ENSMUSG00000020019	Ntn4	5	0	4	---	0	---	0	---	0	---	0	-208	1	---	0	-208	1	-208	1	-312	1	0	---	0	---	0	---	0	---	0	---	0	---	0	---	0
7	ENSMUSG00000070802	Pnmal2	5	0	4	---	0	---	0	---	0	---	0	---	0	-220	1	-168	1	-168	1	-275	1	0	---	0	6782	0	6742	0	---	0	---	0	---	0	---	0
8	ENSMUSG00000048310	Pskh1	5	0	4	19	1	---	0	---	0	-38	1	---	0	---	0	701	1	701	1	---	0	3	---	0	---	0	-74	1	-169	1	---	0	-99	1	---	0
17	ENSMUSG00000023972	Ptk7	5	0	4	---	0	---	0	-5277	0	-5277	0	618	1	-5303	0	601	1	601	1	580	1	0	---	0	---	0	---	0	---	0	---	0	---	0	---	0
2	ENSMUSG00000027466	Rbck1	5	0	4	88	1	---	0	---	0	---	0	---	0	---	0	-1347	1	-1347	1	-1381	1	4	---	0	66	1	51	1	20	1	---	0	-288	1	---	0
1	ENSMUSG00000026269	Rnpepl1	5	0	4	-3500	1	8490	0	---	0	---	0	8521	0	8504	0	-3932	1	-3932	1	1178	1	1	---	0	---	0	-3300	0	-119	1	---	0	-3414	0	---	0
15	ENSMUSG00000051518	Rps19bp1	5	0	4	23	1	---	0	---	0	-8746	0	---	0	---	0	-3	1	-3	1	18	1	4	---	0	75	1	118	1	-19	1	---	0	62	1	-9165	0
9	ENSMUSG00000025647	Shisa5	5	0	4	69	1	---	0	---	0	---	0	---	0	---	0	123	1	123	1	-757	1	1	---	0	4913	0	72	1	---	0	---	0	---	0	---	0
4	ENSMUSG00000028885	Smpdl3b	5	0	4	---	0	---	0	---	0	3292	1	---	0	---	0	20	1	20	1	27	1	1	---	0	---	0	---	0	---	0	---	0	-20	1	---	0
13	ENSMUSG00000021614	Vcan	5	0	4	-3009	1	---	0	---	0	---	0	---	0	---	0	-1134	1	-1134	1	-986	1	0	---	0	---	0	-2206	0	---	0	---	0	---	0	---	0
7	ENSMUSG00000030804	Vkorc1	5	0	4	56	1	---	0	---	0	---	0	---	0	---	0	-633	1	-633	1	-793	1	4	---	0	8438	0	-56	1	-81	1	---	0	-90	1	-73	1
17	ENSMUSG00000051341	Zfp52	5	0	4	-1842	1	---	0	---	0	---	0	---	0	---	0	-1923	1	-1923	1	-1907	1	2	---	0	-915	1	-924	1	-2766	0	---	0	-2858	0	---	0
8	ENSMUSG00000002345	2310045N01Rik	5	0	3	-460	1	-461	1	---	0	---	0	---	0	---	0	-5956	0	-5956	0	-4155	1	5	---	0	-68	1	-77	1	-66	1	---	0	-54	1	-74	1
7	ENSMUSG00000040177	2310057M21Rik	5	0	3	232	1	---	0	---	0	---	0	---	0	---	0	30	1	30	1	8410	0	5	---	0	137	1	175	1	169	1	---	0	223	1	220	1
2	ENSMUSG00000004105	Angptl2	5	0	3	---	0	---	0	---	0	---	0	---	0	---	0	1034	1	1034	1	1044	1	2	---	0	---	0	---	0	42	1	---	0	-42	1	---	0
13	ENSMUSG00000021460	Auh	5	0	3	21	1	---	0	---	0	---	0	---	0	---	0	-200	1	-200	1	---	0	1	---	0	---	0	---	0	-49	1	---	0	---	0	---	0
2	ENSMUSG00000008999	Bmp7	5	0	3	---	0	---	0	---	0	---	0	-2492	1	-2482	1	---	0	---	0	-2487	1	0	---	0	---	0	---	0	---	0	---	0	---	0	---	0
19	ENSMUSG00000024856	Cdk2ap2	5	0	3	---	0	---	0	---	0	2036	1	---	0	---	0	1890	1	1890	1	---	0	5	---	0	-637	1	-277	1	-125	1	---	0	-161	1	-203	1
4	ENSMUSG00000042198	Chchd7	5	0	3	---	0	---	0	---	0	---	0	---	0	---	0	45	1	45	1	21	1	3	---	0	---	0	-9046	0	-142	1	---	0	-65	1	-179	1
17	ENSMUSG00000061126	Cyp4f39	5	0	3	---	0	---	0	---	0	---	0	---	0	---	0	4564	1	4564	1	4552	1	0	---	0	---	0	---	0	---	0	---	0	---	0	---	0
2	ENSMUSG00000026870	D730039F16Rik	5	0	3	-3343	1	-3366	1	---	0	---	0	---	0	---	0	---	0	---	0	110	1	0	---	0	---	0	-3289	0	-3278	0	---	0	-3416	0	-3430	0
17	ENSMUSG00000036775	Decr2	5	0	3	---	0	---	0	---	0	---	0	---	0	---	0	-109	1	-109	1	4465	1	0	---	0	---	0	5401	0	---	0	---	0	---	0	---	0
8	ENSMUSG00000005483	Dnajb1	5	0	3	-1	1	-93	1	---	0	---	0	---	0	---	0	---	0	---	0	1483	1	5	---	0	-42	1	-36	1	-25	1	---	0	-56	1	-36	1
19	ENSMUSG00000024914	Drap1	5	0	3	---	0	---	0	---	0	---	0	---	0	---	0	673	1	673	1	702	1	2	---	0	3284	0	---	0	149	1	---	0	-3	1	---	0
11	ENSMUSG00000020537	Drg2	5	0	3	---	0	---	0	---	0	---	0	---	0	---	0	-68	1	-68	1	-80	1	4	---	0	-80	1	-49	1	-63	1	---	0	-85	1	---	0
2	ENSMUSG00000037259	Dzank1	5	0	3	117	1	---	0	383	1	309	1	---	0	---	0	---	0	---	0	---	0	4	---	0	218	1	239	1	236	1	---	0	244	1	---	0
8	ENSMUSG00000084128	Esrp2	5	0	3	---	0	---	0	---	0	---	0	---	0	---	0	-2501	1	-2501	1	520	1	0	---	0	---	0	3947	0	---	0	---	0	---	0	---	0
6	ENSMUSG00000047420	Fam180a	5	0	3	---	0	---	0	---	0	---	0	---	0	---	0	-2915	1	-2915	1	1260	1	0	---	0	---	0	---	0	---	0	---	0	---	0	---	0
8	ENSMUSG00000003039	Fam32a	5	0	3	-11	1	---	0	---	0	---	0	---	0	---	0	78	1	78	1	---	0	2	---	0	-167	1	-54	1	---	0	---	0	---	0	---	0
10	ENSMUSG00000044005	Gls2	5	0	3	---	0	---	0	---	0	---	0	---	0	---	0	696	1	696	1	617	1	4	---	0	-5952	0	-356	1	-296	1	---	0	-317	1	-278	1
4	ENSMUSG00000028850	Gpatch3	5	0	3	9616	0	---	0	---	0	---	0	---	0	---	0	0	1	0	1	-4	1	1	---	0	---	0	-61	1	9625	0	---	0	9611	0	---	0
11	ENSMUSG00000048878	Hexim1	5	0	3	---	0	---	0	---	0	---	0	---	0	---	0	-4332	1	-4332	1	-4316	1	5	---	0	-467	1	-523	1	-118	1	---	0	-228	1	-206	1
17	ENSMUSG00000039628	Hs3st6	5	0	3	---	0	---	0	---	0	---	0	---	0	---	0	-1314	1	-1314	1	-1343	1	0	---	0	-7265	0	---	0	---	0	---	0	---	0	---	0
3	ENSMUSG00000027947	Il6ra	5	0	3	-1820	1	---	0	---	0	95	1	---	0	---	0	---	0	---	0	-720	1	0	---	0	-1753	0	---	0	---	0	---	0	---	0	---	0
6	ENSMUSG00000030287	Itpr2	5	0	3	-74	1	---	0	---	0	---	0	---	0	---	0	-266	1	-266	1	---	0	0	---	0	---	0	---	0	---	0	---	0	---	0	---	0
7	ENSMUSG00000036957	Lrfn3	5	0	3	---	0	---	0	---	0	---	0	---	0	---	0	709	1	709	1	729	1	0	---	0	---	0	---	0	---	0	---	0	---	0	---	0
7	ENSMUSG00000030556	Lrrc28	5	0	3	108	1	100	1	---	0	---	0	---	0	---	0	---	0	---	0	-3954	1	2	---	0	---	0	240	1	---	0	---	0	39	1	---	0
18	ENSMUSG00000032656	March3	5	0	3	86	1	---	0	---	0	---	0	---	0	---	0	-424	1	-424	1	---	0	2	---	0	---	0	---	0	-73	1	---	0	-4	1	---	0
4	ENSMUSG00000046671	Mtfr1l	5	0	3	50	1	-25	1	---	0	---	0	---	0	---	0	---	0	---	0	681	1	2	---	0	---	0	---	0	---	0	---	0	-24	1	18	1
8	ENSMUSG00000004677	Myo9b	5	0	3	-43	1	-107	1	---	0	---	0	---	0	---	0	---	0	---	0	645	1	5	---	0	-158	1	-184	1	-254	1	---	0	-256	1	-229	1
1	ENSMUSG00000026107	Nabp1	5	0	3	83	1	---	0	---	0	---	0	---	0	---	0	-76	1	-76	1	---	0	4	---	0	---	0	-13	1	-41	1	---	0	-30	1	-43	1
7	ENSMUSG00000030835	Nomo1	5	0	3	-93	1	10	1	---	0	---	0	---	0	---	0	---	0	---	0	-172	1	3	---	0	---	0	-70	1	14	1	---	0	-43	1	---	0
4	ENSMUSG00000028245	Nsmaf	5	0	3	---	0	---	0	---	0	---	0	---	0	---	0	-911	1	-911	1	-983	1	0	---	0	-2099	0	-1508	0	---	0	---	0	---	0	---	0
17	ENSMUSG00000041429	Nthl1	5	0	3	---	0	---	0	---	0	---	0	---	0	---	0	97	1	97	1	67	1	4	---	0	---	0	-96	1	-127	1	---	0	-53	1	-101	1
8	ENSMUSG00000047986	Palm3	5	0	3	---	0	---	0	---	0	---	0	---	0	---	0	1759	1	1759	1	1753	1	0	---	0	---	0	---	0	---	0	---	0	---	0	---	0
18	ENSMUSG00000024579	Pcyox1l	5	0	3	---	0	---	0	---	0	---	0	---	0	---	0	-240	1	-240	1	-1146	1	4	---	0	---	0	70	1	-9	1	---	0	60	1	-4	1
6	ENSMUSG00000019577	Pdk4	5	0	3	---	0	---	0	---	0	---	0	---	0	---	0	333	1	333	1	333	1	4	443	1	---	0	---	0	441	1	---	0	425	1	444	1
10	ENSMUSG00000035486	Plk5	5	0	3	---	0	---	0	---	0	---	0	---	0	---	0	1527	1	1527	1	1546	1	0	---	0	---	0	---	0	---	0	---	0	---	0	---	0
4	ENSMUSG00000028600	Podn	5	0	3	---	0	---	0	---	0	---	0	---	0	---	0	-260	1	-260	1	-267	1	0	---	0	---	0	---	0	---	0	---	0	---	0	---	0
11	ENSMUSG00000005198	Polr2a	5	0	3	172	1	---	0	---	0	---	0	---	0	---	0	-53	1	-53	1	---	0	5	---	0	108	1	84	1	31	1	---	0	93	1	58	1
10	ENSMUSG00000020329	Polrmt	5	0	3	3	1	23	1	---	0	---	0	---	0	---	0	---	0	---	0	-21	1	3	---	0	---	0	154	1	---	0	---	0	109	1	20	1
16	ENSMUSG00000026181	Ppm1f	5	0	3	58	1	37	1	---	0	---	0	---	0	---	0	---	0	---	0	43	1	3	---	0	---	0	51	1	99	1	---	0	59	1	---	0
16	ENSMUSG00000022912	Pros1	5	0	3	7284	0	---	0	7323	0	7264	0	7296	0	7293	0	179	1	179	1	3118	1	0	---	0	-7202	0	2132	0	-7305	0	---	0	-7305	0	-7290	0
4	ENSMUSG00000038764	Ptpn3	5	0	3	---	0	---	0	---	0	---	0	---	0	---	0	63	1	63	1	48	1	2	---	0	---	0	4667	0	31	1	---	0	103	1	---	0
11	ENSMUSG00000020732	Rab37	5	0	3	9076	0	---	0	---	0	---	0	---	0	---	0	-1846	1	-1846	1	-244	1	1	---	0	9090	0	-163	1	9083	0	---	0	9076	0	9027	0
5	ENSMUSG00000029641	Rasl11a	5	0	3	---	0	---	0	---	0	---	0	---	0	---	0	869	1	869	1	906	1	2	---	0	---	0	---	0	42	1	---	0	33	1	---	0
6	ENSMUSG00000052751	Repin1	5	0	3	8100	0	---	0	---	0	---	0	---	0	---	0	1261	1	1261	1	1331	1	3	---	0	---	0	---	0	60	1	---	0	177	1	151	1
2	ENSMUSG00000001768	Rin2	5	0	3	---	0	---	0	---	0	---	0	---	0	---	0	-850	1	-850	1	-826	1	0	---	0	8550	0	---	0	8677	0	---	0	---	0	---	0
13	ENSMUSG00000021703	Serinc5	5	0	3	-103	1	-116	1	---	0	---	0	---	0	---	0	---	0	---	0	-2607	1	1	---	0	---	0	---	0	---	0	---	0	-264	1	---	0
16	ENSMUSG00000035506	Slc12a8	5	0	3	---	0	---	0	---	0	---	0	---	0	---	0	-1029	1	-1029	1	-1090	1	0	---	0	---	0	---	0	-1343	0	---	0	---	0	---	0
5	ENSMUSG00000006641	Slc5a6	5	0	3	-168	1	---	0	---	0	---	0	---	0	231	1	6036	0	6036	0	52	1	4	---	0	---	0	-8	1	36	1	---	0	73	1	-230	1
7	ENSMUSG00000035279	Ssc5d	5	0	3	---	0	---	0	---	0	---	0	---	0	---	0	4158	1	4158	1	4160	1	0	---	0	---	0	---	0	---	0	---	0	---	0	---	0
4	ENSMUSG00000040616	Tmem51	5	0	3	---	0	---	0	---	0	---	0	---	0	---	0	-235	1	-235	1	-418	1	0	---	0	---	0	---	0	---	0	---	0	---	0	---	0
6	ENSMUSG00000044162	Tnip3	5	0	3	---	0	---	0	-4763	1	132	1	---	0	---	0	---	0	---	0	212	1	0	---	0	---	0	3972	0	---	0	---	0	---	0	---	0
15	ENSMUSG00000000934	Top1mt	5	0	3	---	0	---	0	---	0	---	0	---	0	---	0	-140	1	-140	1	-3102	1	4	---	0	616	1	92	1	657	1	---	0	-51	1	---	0
19	ENSMUSG00000025171	Ubtd1	5	0	3	-412	1	-438	1	---	0	---	0	---	0	---	0	---	0	---	0	2220	1	4	---	0	---	0	-786	1	-794	1	---	0	-761	1	-317	1
19	ENSMUSG00000071655	Ubxn1	5	0	3	1	1	-13	1	---	0	---	0	---	0	---	0	9313	0	9313	0	800	1	5	---	0	-62	1	-132	1	-42	1	---	0	-50	1	-25	1
4	ENSMUSG00000049657	Zbtb5	5	0	3	-171	1	-13	1	---	0	---	0	---	0	---	0	7864	0	7864	0	-694	1	4	---	0	---	0	11	1	-55	1	---	0	9	1	-72	1
3	ENSMUSG00000039795	Zfand1	5	0	3	---	0	---	0	---	0	---	0	---	0	---	0	-792	1	-792	1	-772	1	0	---	0	---	0	---	0	---	0	---	0	---	0	---	0
9	ENSMUSG00000013419	Zfp651	5	0	3	---	0	---	0	---	0	---	0	---	0	---	0	1577	1	1577	1	-1091	1	2	---	0	---	0	---	0	495	1	---	0	491	1	---	0
11	ENSMUSG00000037243	Zfp692	5	0	3	---	0	---	0	---	0	---	0	---	0	---	0	-4448	1	-4448	1	25	1	2	---	0	-42	1	-19	1	-4502	0	-4706	0	---	0	---	0
12	ENSMUSG00000021114	Atp6v1d	5	0	2	286	1	194	1	---	0	---	0	---	0	---	0	---	0	---	0	8958	0	5	---	0	242	1	311	1	615	1	---	0	12	1	-64	1
19	ENSMUSG00000018821	Avpi1	5	0	2	202	1	---	0	---	0	---	0	6906	0	6906	0	6945	0	6945	0	-1474	1	2	---	0	---	0	447	1	---	0	---	0	138	1	---	0
2	ENSMUSG00000026851	BC005624	5	0	2	142	1	109	1	---	0	---	0	---	0	---	0	---	0	---	0	---	0	2	---	0	---	0	---	0	---	0	---	0	146	1	184	1
2	ENSMUSG00000027381	Bcl2l11	5	0	2	-152	1	-167	1	6606	0	6560	0	6570	0	6529	0	6492	0	6492	0	6556	0	3	---	0	7628	0	62	1	16	1	---	0	---	0	-10	1
13	ENSMUSG00000034918	Cdhr2	5	0	2	-1078	1	---	0	---	0	-6873	0	---	0	---	0	---	0	---	0	-1133	1	0	---	0	-6961	0	-7078	0	-7356	0	---	0	-7294	0	---	0
19	ENSMUSG00000064105	Cnnm2	5	0	2	-221	1	---	0	---	0	-501	1	---	0	---	0	---	0	---	0	---	0	4	---	0	---	0	23	1	-362	1	---	0	-172	1	-136	1
3	ENSMUSG00000014599	Csf1	5	0	2	---	0	---	0	---	0	---	0	---	0	---	0	-157	1	-157	1	---	0	1	---	0	---	0	---	0	---	0	---	0	-106	1	---	0
11	ENSMUSG00000034449	Dhrs11	5	0	2	106	1	---	0	-9818	0	---	0	---	0	---	0	---	0	---	0	4771	1	2	---	0	-9430	0	203	1	-9438	0	---	0	135	1	-9449	0
19	ENSMUSG00000034765	Dusp5	5	0	2	-298	1	-270	1	---	0	---	0	---	0	---	0	---	0	---	0	-6674	0	3	---	0	---	0	-282	1	-208	1	---	0	-290	1	---	0
11	ENSMUSG00000034282	Evpl	5	0	2	101	1	---	0	---	0	---	0	---	0	---	0	---	0	---	0	168	1	0	---	0	---	0	---	0	---	0	---	0	---	0	---	0
6	ENSMUSG00000037709	Fam13a	5	0	2	---	0	---	0	---	0	---	0	---	0	---	0	1	1	1	1	---	0	1	---	0	---	0	---	0	---	0	---	0	69	1	---	0
6	ENSMUSG00000039742	Fam71f1	5	0	2	---	0	---	0	---	0	---	0	---	0	---	0	52	1	52	1	-9697	0	0	---	0	---	0	---	0	---	0	---	0	---	0	---	0
5	ENSMUSG00000043323	Fbrsl1	5	0	2	282	1	---	0	---	0	---	0	---	0	---	0	---	0	---	0	-683	1	0	---	0	---	0	---	0	---	0	---	0	---	0	---	0
10	ENSMUSG00000019789	Hey2	5	0	2	159	1	---	0	---	0	---	0	---	0	---	0	---	0	---	0	-457	1	3	---	0	---	0	261	1	86	1	---	0	110	1	---	0
6	ENSMUSG00000043421	Hilpda	5	0	2	6	1	---	0	---	0	---	0	---	0	---	0	6084	0	6084	0	-39	1	1	---	0	---	0	-45	1	---	0	---	0	---	0	---	0
12	ENSMUSG00000059970	Hspa2	5	0	2	-157	1	-156	1	---	0	---	0	---	0	---	0	---	0	---	0	---	0	4	---	0	---	0	-551	1	-494	1	---	0	-25	1	-63	1
8	ENSMUSG00000031805	Jak3	5	0	2	188	1	---	0	---	0	---	0	---	0	---	0	---	0	---	0	-73	1	4	---	0	86	1	148	1	239	1	---	0	167	1	---	0
13	ENSMUSG00000021375	Kif13a	5	0	2	---	0	---	0	---	0	---	0	---	0	---	0	-405	1	-405	1	---	0	3	---	0	---	0	---	0	800	1	---	0	770	1	806	1
16	ENSMUSG00000022761	Lztr1	5	0	2	-122	1	---	0	---	0	---	0	---	0	---	0	---	0	---	0	-356	1	5	---	0	-148	1	-105	1	-82	1	---	0	-109	1	-104	1
18	ENSMUSG00000024235	Map3k8	5	0	2	486	1	---	0	---	0	---	0	---	0	---	0	---	0	---	0	-1652	1	3	---	0	---	0	---	0	-31	1	---	0	-27	1	16	1
13	ENSMUSG00000021371	Mcur1	5	0	2	130	1	---	0	---	0	---	0	---	0	---	0	---	0	---	0	172	1	3	---	0	---	0	---	0	29	1	---	0	113	1	73	1
9	ENSMUSG00000056724	Nbeal2	5	0	2	-68	1	4	1	---	0	---	0	---	0	---	0	---	0	---	0	---	0	0	---	0	---	0	2203	0	---	0	---	0	2418	0	---	0
2	ENSMUSG00000025817	Nudt5	5	0	2	80	1	---	0	---	0	---	0	---	0	---	0	---	0	---	0	1032	1	5	---	0	85	1	179	1	-62	1	---	0	36	1	-94	1
12	ENSMUSG00000021223	Papln	5	0	2	1183	1	---	0	---	0	---	0	---	0	---	0	---	0	---	0	661	1	0	---	0	---	0	---	0	---	0	---	0	---	0	---	0
16	ENSMUSG00000022951	Rcan1	5	0	2	131	1	-8405	0	-8424	0	-8421	0	-8418	0	-8418	0	-8406	0	-8406	0	2521	1	4	---	0	215	1	241	1	-4	1	---	0	125	1	---	0
6	ENSMUSG00000056666	Retsat	5	0	2	-210	1	---	0	---	0	---	0	---	0	---	0	---	0	---	0	799	1	2	---	0	-180	1	-98	1	---	0	---	0	---	0	---	0
2	ENSMUSG00000034226	Rhov	5	0	2	---	0	---	0	---	0	-4120	1	---	0	---	0	---	0	---	0	-466	1	0	---	0	---	0	---	0	---	0	---	0	---	0	---	0
10	ENSMUSG00000025373	Rnf41	5	0	2	11	1	---	0	---	0	---	0	---	0	---	0	---	0	---	0	571	1	1	---	0	-1612	0	-1627	0	-1699	0	---	0	-31	1	-1678	0
4	ENSMUSG00000047281	Sfn	5	0	2	-2295	1	---	0	---	0	---	0	---	0	---	0	---	0	---	0	-58	1	0	---	0	---	0	-2359	0	-2221	0	---	0	-2303	0	-2231	0
11	ENSMUSG00000020733	Slc9a3r1	5	0	2	-87	1	---	0	---	0	---	0	---	0	---	0	---	0	---	0	-3443	1	5	---	0	-73	1	-149	1	-80	1	---	0	-87	1	-136	1
8	ENSMUSG00000004626	Stxbp2	5	0	2	-61	1	---	0	---	0	---	0	---	0	---	0	---	0	---	0	-469	1	0	---	0	-9776	0	-9707	0	-9805	0	---	0	-9826	0	-9824	0
12	ENSMUSG00000054003	Tdrd9	5	0	2	-4591	1	---	0	---	0	-4581	1	---	0	---	0	---	0	---	0	5265	0	1	---	0	---	0	-138	1	---	0	---	0	-4518	0	---	0
6	ENSMUSG00000040234	Tm7sf3	5	0	2	7941	0	---	0	---	0	---	0	81	1	---	0	---	0	---	0	283	1	0	---	0	---	0	7590	0	7928	0	---	0	7974	0	7910	0
7	ENSMUSG00000030966	Trim21	5	0	2	45	1	---	0	---	0	-64	1	---	0	---	0	---	0	---	0	---	0	0	---	0	---	0	---	0	---	0	---	0	---	0	---	0
16	ENSMUSG00000049436	Upk1b	5	0	2	---	0	---	0	---	0	---	0	---	0	---	0	187	1	187	1	---	0	0	---	0	---	0	---	0	---	0	---	0	---	0	---	0
11	ENSMUSG00000045374	Wdr81	5	0	2	-71	1	6769	0	---	0	---	0	---	0	---	0	---	0	---	0	-1701	1	3	---	0	-18	1	30	1	6521	0	---	0	-62	1	6552	0
11	ENSMUSG00000000125	Wnt3	5	0	2	---	0	---	0	---	0	---	0	-1480	1	---	0	---	0	---	0	-1520	1	0	---	0	-2687	0	---	0	---	0	---	0	---	0	---	0
18	ENSMUSG00000049090	Zadh2	5	0	2	---	0	---	0	---	0	---	0	---	0	---	0	30	1	30	1	---	0	2	---	0	---	0	2887	0	-135	1	---	0	-333	1	-2998	0
12	ENSMUSG00000042628	Zfyve1	5	0	2	156	1	107	1	---	0	---	0	---	0	---	0	---	0	---	0	-6439	0	5	---	0	172	1	188	1	158	1	---	0	62	1	167	1
11	ENSMUSG00000018500	Adora2b	5	0	1	-69	1	---	0	---	0	---	0	---	0	---	0	---	0	---	0	---	0	2	---	0	---	0	-219	1	---	0	---	0	-259	1	---	0
4	ENSMUSG00000028743	Akr7a5	5	0	1	124	1	---	0	---	0	---	0	---	0	---	0	---	0	---	0	6070	0	3	---	0	---	0	---	0	-12	1	---	0	-34	1	-17	1
9	ENSMUSG00000044037	Als2cl	5	0	1	---	0	---	0	---	0	---	0	---	0	---	0	---	0	---	0	2125	1	1	---	0	---	0	---	0	-8957	0	---	0	104	1	---	0
8	ENSMUSG00000047388	Atmin	5	0	1	---	0	---	0	---	0	---	0	---	0	---	0	---	0	---	0	2007	1	1	---	0	---	0	-177	1	---	0	---	0	---	0	---	0
9	ENSMUSG00000063382	Bcl9l	5	0	1	---	0	---	0	---	0	---	0	---	0	---	0	---	0	---	0	1558	1	0	---	0	---	0	---	0	---	0	---	0	-9326	0	---	0
10	ENSMUSG00000059554	Ccdc28a	5	0	1	128	1	---	0	---	0	---	0	---	0	---	0	---	0	---	0	---	0	3	---	0	---	0	---	0	0	1	---	0	332	1	321	1
2	ENSMUSG00000039983	Ccdc32	5	0	1	5422	0	---	0	---	0	5485	0	---	0	---	0	5477	0	5477	0	-266	1	2	5364	0	74	1	5350	0	5370	0	---	0	52	1	5376	0
3	ENSMUSG00000045031	Cetn4	5	0	1	---	0	85	1	---	0	---	0	---	0	---	0	---	0	---	0	---	0	4	---	0	1052	0	48	1	48	1	---	0	60	1	54	1
4	ENSMUSG00000005045	Chd5	5	0	1	---	0	---	0	---	0	---	0	---	0	---	0	---	0	---	0	2258	1	0	---	0	---	0	---	0	---	0	---	0	---	0	---	0
10	ENSMUSG00000034612	Chst11	5	0	1	---	0	---	0	---	0	---	0	---	0	---	0	---	0	---	0	4151	1	0	---	0	---	0	---	0	---	0	---	0	---	0	---	0
17	ENSMUSG00000036636	Clcn7	5	0	1	---	0	---	0	---	0	---	0	---	0	---	0	---	0	---	0	2615	1	5	---	0	-52	1	-51	1	8	1	---	0	19	1	22	1
9	ENSMUSG00000032572	Col6a4	5	0	1	---	0	---	0	---	0	---	0	---	0	---	0	---	0	---	0	4512	1	0	---	0	---	0	---	0	---	0	---	0	---	0	---	0
10	ENSMUSG00000005054	Cstb	5	0	1	---	0	---	0	---	0	---	0	---	0	---	0	---	0	---	0	2807	1	1	---	0	---	0	---	0	---	0	---	0	-29	1	---	0
1	ENSMUSG00000044816	D630023F18Rik	5	0	1	8544	0	---	0	---	0	---	0	8585	0	8611	0	8605	0	8605	0	-4435	1	0	---	0	---	0	---	0	---	0	---	0	---	0	---	0
1	ENSMUSG00000026208	Des	5	0	1	---	0	---	0	---	0	---	0	---	0	---	0	---	0	---	0	1749	1	0	---	0	---	0	1594	0	---	0	---	0	---	0	---	0
1	ENSMUSG00000070738	Dgkd	5	0	1	-6115	0	---	0	---	0	-3794	1	---	0	---	0	---	0	---	0	---	0	0	---	0	---	0	---	0	---	0	---	0	---	0	---	0
17	ENSMUSG00000014773	Dll1	5	0	1	---	0	---	0	---	0	---	0	---	0	---	0	---	0	---	0	130	1	0	---	0	---	0	---	0	---	0	---	0	---	0	---	0
2	ENSMUSG00000016349	Eef1a2	5	0	1	---	0	---	0	---	0	---	0	---	0	---	0	---	0	---	0	-561	1	0	---	0	---	0	---	0	---	0	---	0	---	0	---	0
6	ENSMUSG00000093661	Eif4e3	5	0	1	---	0	---	0	---	0	---	0	---	0	---	0	---	0	---	0	903	1	1	---	0	-1096	0	---	0	-101	1	---	0	---	0	---	0
16	ENSMUSG00000022871	Fetub	5	0	1	---	0	---	0	---	0	---	0	---	0	---	0	---	0	---	0	-5	1	1	---	0	---	0	-99	1	---	0	---	0	---	0	---	0
8	ENSMUSG00000031451	Gas6	5	0	1	---	0	---	0	---	0	6866	0	---	0	---	0	---	0	---	0	-2175	1	0	---	0	---	0	---	0	---	0	---	0	---	0	---	0
14	ENSMUSG00000071531	Gprin2	5	0	1	---	0	---	0	---	0	---	0	---	0	---	0	---	0	---	0	281	1	0	---	0	---	0	---	0	---	0	---	0	---	0	---	0
4	ENSMUSG00000035637	Grhpr	5	0	1	-7	1	---	0	---	0	---	0	---	0	---	0	---	0	---	0	-7818	0	1	---	0	---	0	-7775	0	---	0	---	0	149	1	---	0
3	ENSMUSG00000063954	Hist2h2aa1	5	0	1	---	0	---	0	---	0	---	0	9465	0	9474	0	9455	0	9455	0	-4894	1	0	---	0	2116	0	-2226	0	---	0	---	0	---	0	---	0
5	ENSMUSG00000004951	Hspb1	5	0	1	---	0	---	0	---	0	---	0	---	0	---	0	---	0	---	0	-289	1	0	---	0	---	0	---	0	---	0	---	0	---	0	---	0
12	ENSMUSG00000020644	Id2	5	0	1	---	0	---	0	---	0	---	0	---	0	---	0	---	0	---	0	-894	1	2	---	0	---	0	167	1	2812	0	---	0	74	1	---	0
9	ENSMUSG00000032816	Igdcc4	5	0	1	---	0	---	0	---	0	---	0	8151	0	8160	0	8184	0	8184	0	1070	1	0	---	0	---	0	---	0	8105	0	---	0	---	0	---	0
14	ENSMUSG00000022108	Itm2b	5	0	1	---	0	---	0	---	0	---	0	---	0	---	0	---	0	---	0	3155	1	0	---	0	---	0	---	0	---	0	---	0	---	0	---	0
7	ENSMUSG00000038695	Josd2	5	0	1	-27	1	---	0	---	0	---	0	---	0	---	0	---	0	---	0	-8314	0	2	---	0	---	0	-5	1	---	0	---	0	78	1	---	0
2	ENSMUSG00000015647	Lama5	5	0	1	---	0	---	0	---	0	---	0	---	0	---	0	---	0	---	0	1872	1	0	---	0	---	0	---	0	1545	0	---	0	---	0	---	0
9	ENSMUSG00000034839	Larp6	5	0	1	---	0	---	0	---	0	---	0	---	0	---	0	---	0	---	0	-184	1	0	---	0	---	0	---	0	---	0	---	0	---	0	---	0
2	ENSMUSG00000027412	Lpin3	5	0	1	-7523	0	---	0	---	0	---	0	---	0	---	0	---	0	---	0	2560	1	1	---	0	---	0	---	0	39	1	---	0	---	0	---	0
11	ENSMUSG00000020287	Mpg	5	0	1	---	0	---	0	---	0	---	0	---	0	---	0	---	0	---	0	47	1	4	---	0	---	0	-27	1	73	1	---	0	17	1	19	1
2	ENSMUSG00000038740	Mvb12b	5	0	1	---	0	---	0	---	0	---	0	---	0	---	0	---	0	---	0	-1077	1	0	---	0	---	0	---	0	---	0	---	0	---	0	---	0
11	ENSMUSG00000020814	Mxra7	5	0	1	6265	0	---	0	---	0	---	0	---	0	---	0	6277	0	6277	0	-1203	1	0	---	0	---	0	---	0	---	0	---	0	---	0	---	0
7	ENSMUSG00000041309	Nkx6-2	5	0	1	---	0	---	0	---	0	---	0	---	0	---	0	---	0	---	0	3417	1	0	---	0	---	0	7711	0	---	0	---	0	---	0	---	0
3	ENSMUSG00000027931	Npr1	5	0	1	---	0	---	0	---	0	---	0	---	0	---	0	---	0	---	0	-1964	1	0	---	0	---	0	9979	0	---	0	---	0	---	0	---	0
15	ENSMUSG00000023034	Nr4a1	5	0	1	---	0	---	0	---	0	---	0	---	0	---	0	-5475	0	-5475	0	970	1	2	---	0	---	0	---	0	-180	1	---	0	---	0	-222	1
10	ENSMUSG00000054027	Nt5dc3	5	0	1	-388	1	---	0	---	0	---	0	---	0	---	0	---	0	---	0	9476	0	5	---	0	-493	1	-503	1	-438	1	---	0	-483	1	-453	1
12	ENSMUSG00000011179	Odc1	5	0	1	---	0	---	0	---	0	---	0	---	0	7675	0	---	0	---	0	4478	1	4	---	0	---	0	-256	1	-136	1	---	0	-234	1	-117	1
14	ENSMUSG00000021913	Ogdhl	5	0	1	---	0	---	0	---	0	---	0	---	0	---	0	---	0	---	0	-4903	1	3	---	0	---	0	-54	1	-89	1	---	0	-13	1	---	0
7	ENSMUSG00000037606	Osbpl5	5	0	1	---	0	---	0	---	0	---	0	---	0	---	0	---	0	---	0	-4343	1	2	---	0	---	0	6720	0	21	1	---	0	0	1	---	0
7	ENSMUSG00000030513	Pcsk6	5	0	1	---	0	---	0	---	0	---	0	---	0	---	0	---	0	---	0	757	1	0	---	0	---	0	---	0	---	0	---	0	---	0	---	0
8	ENSMUSG00000034416	Pkd1l2	5	0	1	---	0	---	0	---	0	---	0	---	0	---	0	---	0	---	0	-641	1	0	---	0	---	0	3483	0	---	0	---	0	---	0	---	0
4	ENSMUSG00000078485	Plekhn1	5	0	1	7467	0	---	0	---	0	---	0	---	0	---	0	---	0	---	0	-28	1	0	---	0	---	0	7416	0	7505	0	---	0	7419	0	7498	0
14	ENSMUSG00000021871	Pnp	5	0	1	---	0	---	0	---	0	---	0	---	0	---	0	---	0	---	0	-4902	1	3	---	0	---	0	584	1	401	1	---	0	200	1	---	0
1	ENSMUSG00000026204	Ptprn	5	0	1	---	0	---	0	---	0	---	0	---	0	---	0	---	0	---	0	-3548	1	0	---	0	---	0	-9775	0	-9773	0	---	0	---	0	---	0
19	ENSMUSG00000032648	Pygm	5	0	1	---	0	---	0	---	0	---	0	---	0	---	0	---	0	---	0	584	1	0	---	0	---	0	---	0	---	0	---	0	---	0	---	0
4	ENSMUSG00000041351	Rap1gap	5	0	1	---	0	---	0	---	0	---	0	---	0	---	0	---	0	---	0	3731	1	0	---	0	---	0	---	0	---	0	---	0	---	0	---	0
16	ENSMUSG00000005251	Ripk4	5	0	1	---	0	---	0	---	0	---	0	---	0	---	0	---	0	---	0	-1723	1	0	---	0	---	0	---	0	---	0	---	0	---	0	---	0
11	ENSMUSG00000040746	Rnf167	5	0	1	-594	1	---	0	---	0	---	0	---	0	---	0	---	0	---	0	---	0	5	---	0	-125	1	-258	1	-566	1	---	0	-582	1	-585	1
1	ENSMUSG00000041926	Rnpep	5	0	1	---	0	---	0	---	0	---	0	---	0	---	0	---	0	---	0	-3148	1	0	---	0	---	0	---	0	---	0	---	0	---	0	---	0
2	ENSMUSG00000038605	Samd10	5	0	1	2155	1	---	0	---	0	---	0	---	0	---	0	---	0	---	0	-7956	0	0	---	0	2059	0	2087	0	---	0	---	0	2137	0	---	0
7	ENSMUSG00000038580	Sct	5	0	1	---	0	---	0	---	0	---	0	---	0	---	0	---	0	---	0	-1209	1	0	---	0	-3618	0	---	0	---	0	---	0	---	0	---	0
15	ENSMUSG00000022436	Sh3bp1	5	0	1	---	0	---	0	---	0	---	0	---	0	---	0	---	0	---	0	-1951	1	1	---	0	---	0	31	1	---	0	---	0	---	0	---	0
11	ENSMUSG00000044367	Slc16a13	5	0	1	126	1	---	0	---	0	---	0	---	0	---	0	---	0	---	0	---	0	2	---	0	245	1	82	1	8026	0	---	0	9604	0	---	0
14	ENSMUSG00000022199	Slc22a17	5	0	1	---	0	---	0	---	0	---	0	---	0	---	0	---	0	---	0	1370	1	1	---	0	---	0	---	0	---	0	---	0	-89	1	---	0
5	ENSMUSG00000050822	Slc29a4	5	0	1	---	0	---	0	---	0	---	0	---	0	---	0	---	0	---	0	2727	1	0	---	0	---	0	---	0	---	0	---	0	---	0	---	0
5	ENSMUSG00000045314	Sowahb	5	0	1	---	0	---	0	---	0	---	0	---	0	---	0	---	0	---	0	34	1	0	---	0	---	0	---	0	---	0	---	0	---	0	---	0
19	ENSMUSG00000041488	Stx3	5	0	1	---	0	---	0	---	0	---	0	---	0	---	0	---	0	---	0	829	1	0	---	0	---	0	---	0	---	0	---	0	---	0	---	0
11	ENSMUSG00000040548	Tex2	5	0	1	---	0	---	0	---	0	---	0	---	0	---	0	---	0	---	0	-2549	1	5	---	0	237	1	442	1	237	1	---	0	239	1	203	1
2	ENSMUSG00000054484	Tmem62	5	0	1	332	1	---	0	---	0	---	0	---	0	---	0	-6440	0	-6440	0	---	0	0	---	0	---	0	---	0	---	0	---	0	-6378	0	---	0
7	ENSMUSG00000031021	Tmem9b	5	0	1	-75	1	---	0	---	0	---	0	---	0	---	0	---	0	---	0	---	0	3	---	0	---	0	---	0	70	1	---	0	111	1	44	1
7	ENSMUSG00000036989	Trim3	5	0	1	---	0	---	0	---	0	---	0	---	0	---	0	---	0	---	0	-896	1	0	---	0	---	0	6858	0	6984	0	---	0	---	0	---	0
X	ENSMUSG00000036572	Upf3b	5	0	1	9886	0	---	0	---	0	---	0	---	0	---	0	---	0	---	0	-276	1	5	---	0	196	1	37	1	64	1	---	0	134	1	139	1
7	ENSMUSG00000002266	Zim1	5	0	1	---	0	---	0	---	0	---	0	---	0	---	0	---	0	---	0	-2751	1	2	---	0	---	0	---	0	-8	1	---	0	69	1	---	0
5	ENSMUSG00000055991	Zkscan5	5	0	1	-180	1	---	0	---	0	---	0	---	0	---	0	---	0	---	0	---	0	5	---	0	-95	1	-136	1	-106	1	---	0	-79	1	-99	1
5	ENSMUSG00000075585	6330403L08Rik	5	0	0	---	0	---	0	---	0	---	0	---	0	---	0	---	0	---	0	---	0	0	---	0	---	0	---	0	---	0	---	0	---	0	---	0
9	ENSMUSG00000053070	9230110C19Rik	5	0	0	---	0	---	0	---	0	---	0	---	0	---	0	---	0	---	0	-6482	0	0	---	0	---	0	---	0	---	0	---	0	---	0	---	0
12	ENSMUSG00000011148	Adssl1	5	0	0	---	0	---	0	---	0	---	0	---	0	---	0	---	0	---	0	---	0	1	---	0	---	0	-225	1	---	0	---	0	---	0	---	0
19	ENSMUSG00000025083	Afap1l2	5	0	0	---	0	---	0	---	0	---	0	---	0	---	0	---	0	---	0	-6535	0	1	---	0	---	0	---	0	---	0	---	0	-43	1	---	0
2	ENSMUSG00000040812	Agbl2	5	0	0	---	0	---	0	---	0	---	0	---	0	---	0	---	0	---	0	9315	0	0	---	0	---	0	---	0	---	0	---	0	---	0	---	0
5	ENSMUSG00000029455	Aldh2	5	0	0	---	0	---	0	---	0	---	0	---	0	---	0	---	0	---	0	-6330	0	1	---	0	8308	0	404	1	---	0	---	0	-9403	0	---	0
11	ENSMUSG00000020892	Aloxe3	5	0	0	---	0	---	0	---	0	---	0	---	0	---	0	---	0	---	0	9189	0	0	---	0	-1174	0	-1175	0	-2094	0	-7531	0	---	0	---	0
12	ENSMUSG00000021278	Amn	5	0	0	---	0	---	0	---	0	---	0	---	0	---	0	---	0	---	0	-7591	0	0	---	0	---	0	---	0	---	0	---	0	---	0	---	0
15	ENSMUSG00000022602	Arc	5	0	0	---	0	---	0	---	0	---	0	-5433	0	-5460	0	-5657	0	-5657	0	-5280	0	1	---	0	---	0	---	0	39	1	---	0	---	0	---	0
11	ENSMUSG00000033389	Arhgap44	5	0	0	---	0	---	0	---	0	---	0	---	0	---	0	---	0	---	0	---	0	0	---	0	---	0	---	0	---	0	---	0	---	0	---	0
X	ENSMUSG00000019087	Atp6ap1	5	0	0	---	0	---	0	---	0	---	0	---	0	---	0	---	0	---	0	---	0	1	---	0	---	0	8112	0	-105	1	---	0	8060	0	---	0
2	ENSMUSG00000004113	Cacna1b	5	0	0	---	0	---	0	---	0	---	0	---	0	---	0	---	0	---	0	---	0	0	---	0	---	0	---	0	---	0	---	0	---	0	---	0
9	ENSMUSG00000010066	Cacna2d2	5	0	0	---	0	---	0	---	0	---	0	---	0	---	0	---	0	---	0	-9686	0	0	---	0	---	0	---	0	---	0	---	0	---	0	---	0
7	ENSMUSG00000054793	Cadm4	5	0	0	---	0	---	0	---	0	---	0	---	0	---	0	-9192	0	-9192	0	-9216	0	0	---	0	---	0	---	0	---	0	---	0	---	0	---	0
4	ENSMUSG00000028977	Casz1	5	0	0	---	0	---	0	---	0	---	0	---	0	---	0	---	0	---	0	8304	0	1	---	0	---	0	---	0	---	0	---	0	-22	1	---	0
15	ENSMUSG00000029875	Ccdc184	5	0	0	---	0	---	0	---	0	---	0	---	0	---	0	---	0	---	0	---	0	0	---	0	---	0	---	0	---	0	---	0	---	0	---	0
2	ENSMUSG00000026676	Ccdc3	5	0	0	---	0	---	0	---	0	---	0	---	0	---	0	---	0	---	0	---	0	0	---	0	---	0	---	0	---	0	---	0	---	0	---	0
11	ENSMUSG00000048895	Cdk5r1	5	0	0	---	0	---	0	---	0	---	0	---	0	---	0	---	0	---	0	-8392	0	3	---	0	---	0	-516	1	-452	1	---	0	---	0	-214	1
7	ENSMUSG00000037664	Cdkn1c	5	0	0	---	0	---	0	---	0	---	0	---	0	---	0	---	0	---	0	9140	0	0	---	0	---	0	4047	0	---	0	---	0	---	0	---	0
8	ENSMUSG00000044006	Cilp2	5	0	0	---	0	---	0	---	0	---	0	---	0	---	0	---	0	---	0	---	0	1	---	0	---	0	---	0	---	0	---	0	698	1	---	0
4	ENSMUSG00000028841	Cnksr1	5	0	0	---	0	---	0	---	0	---	0	---	0	---	0	---	0	---	0	-7743	0	0	---	0	---	0	7268	0	7219	0	---	0	7207	0	---	0
15	ENSMUSG00000022483	Col2a1	5	0	0	---	0	---	0	---	0	---	0	---	0	---	0	---	0	---	0	---	0	0	---	0	---	0	---	0	---	0	---	0	---	0	---	0
7	ENSMUSG00000030792	Dkkl1	5	0	0	---	0	-7240	0	---	0	---	0	---	0	---	0	---	0	---	0	---	0	0	---	0	-7360	0	-7260	0	---	0	---	0	3952	0	---	0
11	ENSMUSG00000033987	Dnah17	5	0	0	---	0	---	0	---	0	---	0	---	0	---	0	---	0	---	0	-6114	0	0	---	0	---	0	---	0	---	0	---	0	---	0	---	0
13	ENSMUSG00000054889	Dsp	5	0	0	---	0	---	0	---	0	---	0	---	0	---	0	---	0	---	0	-6127	0	0	---	0	---	0	---	0	---	0	---	0	---	0	---	0
17	ENSMUSG00000024190	Dusp1	5	0	0	---	0	---	0	---	0	---	0	---	0	---	0	---	0	---	0	-5463	0	5	---	0	-384	1	200	1	43	1	---	0	189	1	189	1
11	ENSMUSG00000018648	Dusp14	5	0	0	---	0	---	0	---	0	---	0	---	0	---	0	---	0	---	0	-5383	0	2	---	0	---	0	---	0	15	1	---	0	---	0	-18	1
X	ENSMUSG00000031383	Dusp9	5	0	0	---	0	---	0	---	0	---	0	---	0	---	0	---	0	---	0	5887	0	0	---	0	---	0	---	0	---	0	---	0	---	0	---	0
8	ENSMUSG00000001300	Efnb2	5	0	0	---	0	---	0	---	0	---	0	---	0	---	0	---	0	---	0	---	0	3	---	0	---	0	---	0	478	1	---	0	503	1	522	1
13	ENSMUSG00000042379	Esm1	5	0	0	---	0	---	0	---	0	---	0	---	0	---	0	---	0	---	0	---	0	0	---	0	---	0	---	0	---	0	---	0	---	0	---	0
7	ENSMUSG00000064254	Ethe1	5	0	0	---	0	---	0	---	0	---	0	---	0	---	0	---	0	---	0	---	0	0	---	0	---	0	6222	0	---	0	---	0	6280	0	---	0
7	ENSMUSG00000011263	Exoc3l2	5	0	0	---	0	---	0	---	0	---	0	---	0	---	0	---	0	---	0	---	0	0	---	0	---	0	---	0	---	0	---	0	---	0	---	0
3	ENSMUSG00000040339	Fam102b	5	0	0	---	0	---	0	---	0	---	0	---	0	---	0	---	0	---	0	---	0	2	---	0	---	0	224	1	163	1	---	0	---	0	---	0
5	ENSMUSG00000025854	Fam20c	5	0	0	---	0	---	0	---	0	---	0	---	0	---	0	---	0	---	0	-7990	0	2	---	0	---	0	---	0	-75	1	---	0	---	0	-164	1
8	ENSMUSG00000038604	Fam65a	5	0	0	---	0	---	0	---	0	---	0	---	0	---	0	-8318	0	-8318	0	-8404	0	1	---	0	---	0	-312	1	---	0	---	0	---	0	---	0
8	ENSMUSG00000070047	Fat1	5	0	0	---	0	---	0	---	0	---	0	---	0	---	0	---	0	---	0	---	0	0	---	0	---	0	---	0	---	0	---	0	---	0	---	0
7	ENSMUSG00000042423	Fbrs	5	0	0	-6397	0	---	0	---	0	---	0	---	0	---	0	---	0	---	0	---	0	0	---	0	-4646	0	-6923	0	---	0	---	0	-6372	0	---	0
6	ENSMUSG00000029781	Fkbp9	5	0	0	---	0	---	0	---	0	---	0	---	0	---	0	5945	0	5945	0	6006	0	1	---	0	---	0	---	0	-68	1	---	0	---	0	---	0
10	ENSMUSG00000020251	Glt8d2	5	0	0	8462	0	---	0	---	0	---	0	---	0	---	0	8721	0	8721	0	---	0	2	---	0	---	0	6928	0	-31	1	---	0	-77	1	8443	0
2	ENSMUSG00000025201	Gm13540	5	0	0	---	0	---	0	---	0	---	0	---	0	---	0	---	0	---	0	---	0	0	---	0	---	0	---	0	---	0	---	0	---	0	---	0
9	ENSMUSG00000089865	Gm20510	5	0	0	---	0	---	0	---	0	---	0	---	0	---	0	---	0	---	0	---	0	0	---	0	---	0	---	0	---	0	---	0	---	0	---	0
3	ENSMUSG00000044434	Gm9791	5	0	0	---	0	---	0	---	0	---	0	---	0	---	0	---	0	---	0	---	0	0	---	0	---	0	---	0	---	0	---	0	---	0	---	0
X	ENSMUSG00000031148	Gpkow	5	0	0	---	0	---	0	---	0	---	0	---	0	---	0	---	0	---	0	---	0	3	---	0	-112	1	-77	1	---	0	---	0	-4	1	---	0
6	ENSMUSG00000046733	Gprc5a	5	0	0	---	0	---	0	---	0	---	0	---	0	---	0	---	0	---	0	8396	0	1	---	0	---	0	---	0	-27	1	---	0	---	0	---	0
8	ENSMUSG00000031910	Has3	5	0	0	---	0	---	0	---	0	---	0	---	0	---	0	---	0	---	0	---	0	0	---	0	---	0	---	0	---	0	---	0	---	0	---	0
10	ENSMUSG00000020331	Hcn2	5	0	0	---	0	---	0	---	0	---	0	---	0	---	0	---	0	---	0	-8467	0	0	---	0	---	0	-3964	0	---	0	---	0	---	0	---	0
5	ENSMUSG00000051022	Hs3st1	5	0	0	---	0	---	0	---	0	---	0	---	0	---	0	---	0	---	0	---	0	1	---	0	---	0	---	0	139	1	---	0	---	0	---	0
2	ENSMUSG00000042745	Id1	5	0	0	---	0	---	0	---	0	---	0	---	0	---	0	---	0	---	0	-5855	0	4	---	0	---	0	-29	1	-24	1	---	0	-20	1	-19	1
13	ENSMUSG00000041324	Inhba	5	0	0	---	0	---	0	---	0	---	0	---	0	---	0	---	0	---	0	---	0	0	---	0	---	0	---	0	---	0	---	0	---	0	---	0
6	ENSMUSG00000029771	Irf5	5	0	0	---	0	---	0	---	0	---	0	---	0	---	0	---	0	---	0	---	0	0	---	0	---	0	---	0	---	0	---	0	---	0	---	0
11	ENSMUSG00000001507	Itga3	5	0	0	---	0	---	0	---	0	---	0	---	0	---	0	---	0	---	0	-6392	0	0	---	0	---	0	---	0	---	0	---	0	---	0	---	0
8	ENSMUSG00000025318	Jph3	5	0	0	---	0	---	0	---	0	---	0	---	0	---	0	---	0	---	0	5519	0	0	---	0	---	0	---	0	---	0	---	0	---	0	---	0
8	ENSMUSG00000055675	Kbtbd11	5	0	0	---	0	---	0	---	0	---	0	---	0	---	0	---	0	---	0	---	0	2	---	0	---	0	---	0	962	1	---	0	994	1	---	0
6	ENSMUSG00000071537	Klrg2	5	0	0	---	0	---	0	---	0	---	0	---	0	---	0	5572	0	5572	0	5053	0	0	---	0	---	0	---	0	---	0	---	0	---	0	---	0
7	ENSMUSG00000066129	Kndc1	5	0	0	---	0	---	0	---	0	---	0	---	0	---	0	---	0	---	0	---	0	0	---	0	---	0	---	0	---	0	---	0	---	0	---	0
X	ENSMUSG00000041020	Map7d2	5	0	0	---	0	---	0	---	0	---	0	---	0	---	0	---	0	---	0	---	0	0	---	0	---	0	-5044	0	---	0	---	0	---	0	---	0
17	ENSMUSG00000043557	Mdga1	5	0	0	-8737	0	---	0	---	0	---	0	---	0	-8755	0	---	0	---	0	-7514	0	1	---	0	---	0	-4787	0	466	1	---	0	---	0	---	0
13	ENSMUSG00000021469	Msx2	5	0	0	---	0	---	0	---	0	---	0	---	0	---	0	---	0	---	0	9096	0	0	---	0	---	0	---	0	---	0	---	0	---	0	---	0
8	ENSMUSG00000025810	Nrp1	5	0	0	---	0	---	0	---	0	---	0	---	0	---	0	---	0	---	0	---	0	0	---	0	---	0	---	0	---	0	---	0	---	0	---	0
5	ENSMUSG00000029206	Nsun7	5	0	0	---	0	---	0	---	0	---	0	---	0	---	0	---	0	---	0	8700	0	0	---	0	---	0	---	0	---	0	---	0	---	0	---	0
X	ENSMUSG00000073295	Nudt11	5	0	0	---	0	---	0	---	0	---	0	---	0	---	0	---	0	---	0	---	0	0	---	0	---	0	---	0	---	0	---	0	---	0	---	0
1	ENSMUSG00000026158	Ogfrl1	5	0	0	---	0	---	0	---	0	---	0	---	0	---	0	---	0	---	0	---	0	2	---	0	---	0	424	1	---	0	---	0	---	0	243	1
10	ENSMUSG00000035863	Palm	5	0	0	---	0	---	0	---	0	---	0	---	0	---	0	---	0	---	0	---	0	1	---	0	---	0	-991	1	---	0	---	0	---	0	---	0
19	ENSMUSG00000024901	Peli3	5	0	0	5672	0	5711	0	5572	0	5751	0	5719	0	5734	0	5731	0	5731	0	5721	0	0	---	0	---	0	---	0	---	0	---	0	---	0	---	0
7	ENSMUSG00000030729	Pgm2l1	5	0	0	---	0	---	0	---	0	---	0	---	0	---	0	---	0	---	0	---	0	5	---	0	-360	1	-292	1	-219	1	---	0	-277	1	-272	1
5	ENSMUSG00000029598	Plbd2	5	0	0	7591	0	---	0	---	0	---	0	---	0	---	0	-8307	0	-8307	0	-8345	0	1	---	0	114	1	---	0	---	0	---	0	---	0	---	0
4	ENSMUSG00000029055	Plch2	5	0	0	---	0	---	0	---	0	---	0	---	0	---	0	---	0	---	0	---	0	0	---	0	---	0	---	0	---	0	---	0	---	0	---	0
3	ENSMUSG00000027843	Ptpn22	5	0	0	---	0	---	0	---	0	---	0	---	0	---	0	---	0	---	0	-9555	0	0	---	0	-8881	0	---	0	---	0	---	0	---	0	---	0
1	ENSMUSG00000006411	Pvrl4	5	0	0	---	0	---	0	---	0	---	0	---	0	---	0	---	0	---	0	---	0	0	---	0	---	0	9945	0	---	0	---	0	---	0	---	0
6	ENSMUSG00000051343	Rab11fip5	5	0	0	---	0	---	0	---	0	---	0	---	0	---	0	---	0	---	0	---	0	1	---	0	---	0	6145	0	5	1	---	0	---	0	---	0
4	ENSMUSG00000059810	Rgs3	5	0	0	---	0	---	0	---	0	9956	0	---	0	---	0	---	0	---	0	6153	0	0	---	0	1590	0	---	0	---	0	---	0	---	0	---	0
4	ENSMUSG00000049878	Rlf	5	0	0	---	0	---	0	---	0	---	0	---	0	---	0	---	0	---	0	---	0	0	---	0	7885	0	---	0	---	0	---	0	---	0	---	0
11	ENSMUSG00000003581	Rnf215	5	0	0	---	0	---	0	---	0	---	0	---	0	---	0	---	0	---	0	---	0	1	---	0	---	0	-138	1	---	0	---	0	---	0	---	0
8	ENSMUSG00000031880	Rrad	5	0	0	---	0	---	0	---	0	---	0	---	0	---	0	---	0	---	0	---	0	1	---	0	---	0	-769	1	---	0	---	0	---	0	---	0
1	ENSMUSG00000056055	Sag	5	0	0	---	0	---	0	---	0	---	0	---	0	---	0	---	0	---	0	9205	0	0	---	0	---	0	---	0	---	0	---	0	---	0	---	0
9	ENSMUSG00000034452	Slc24a1	5	0	0	---	0	---	0	---	0	---	0	---	0	---	0	9282	0	9282	0	---	0	0	---	0	---	0	-4105	0	9276	0	---	0	9328	0	---	0
9	ENSMUSG00000010064	Slc38a3	5	0	0	---	0	---	0	---	0	---	0	---	0	---	0	---	0	---	0	-6417	0	0	---	0	7202	0	7120	0	7156	0	---	0	7176	0	---	0
5	ENSMUSG00000011034	Slc5a1	5	0	0	---	0	---	0	---	0	---	0	---	0	---	0	---	0	---	0	---	0	0	---	0	---	0	---	0	---	0	---	0	---	0	---	0
9	ENSMUSG00000049313	Sorl1	5	0	0	---	0	---	0	---	0	---	0	---	0	---	0	---	0	---	0	---	0	0	---	0	---	0	---	0	---	0	---	0	---	0	---	0
1	ENSMUSG00000070643	Sox13	5	0	0	-5912	0	---	0	---	0	---	0	---	0	---	0	---	0	---	0	---	0	0	---	0	---	0	---	0	---	0	---	0	---	0	---	0
10	ENSMUSG00000058297	Spock2	5	0	0	---	0	---	0	---	0	---	0	---	0	---	0	---	0	---	0	---	0	0	---	0	---	0	---	0	---	0	---	0	---	0	---	0
4	ENSMUSG00000054679	Srsf12	5	0	0	---	0	---	0	---	0	---	0	---	0	---	0	---	0	---	0	---	0	0	---	0	---	0	---	0	---	0	---	0	---	0	---	0
11	ENSMUSG00000047904	Sstr2	5	0	0	---	0	---	0	---	0	---	0	---	0	---	0	---	0	---	0	---	0	2	---	0	---	0	---	0	-725	1	---	0	31	1	---	0
9	ENSMUSG00000032038	St3gal4	5	0	0	---	0	---	0	---	0	---	0	---	0	---	0	---	0	---	0	-5272	0	2	---	0	---	0	1006	0	264	1	---	0	245	1	---	0
11	ENSMUSG00000048277	Syngr2	5	0	0	---	0	---	0	---	0	---	0	---	0	---	0	---	0	---	0	-8039	0	2	---	0	---	0	---	0	17	1	---	0	909	1	---	0
11	ENSMUSG00000000093	Tbx2	5	0	0	---	0	---	0	---	0	---	0	---	0	---	0	---	0	---	0	---	0	0	---	0	---	0	-9232	0	-9241	0	---	0	---	0	---	0
12	ENSMUSG00000042734	Ttc9	5	0	0	---	0	---	0	---	0	---	0	---	0	---	0	---	0	---	0	---	0	1	---	0	---	0	---	0	-720	1	---	0	---	0	---	0
4	ENSMUSG00000029074	Ttll10	5	0	0	---	0	---	0	---	0	---	0	---	0	8581	0	---	0	---	0	8509	0	0	---	0	---	0	---	0	---	0	---	0	---	0	---	0
X	ENSMUSG00000039382	Wdr45	5	0	0	---	0	---	0	---	0	---	0	---	0	---	0	---	0	---	0	8599	0	2	---	0	---	0	-194	1	-7863	0	---	0	-210	1	---	0
11	ENSMUSG00000035112	Wnk4	5	0	0	---	0	---	0	---	0	---	0	---	0	---	0	-6502	0	-6502	0	-6859	0	0	---	0	-6871	0	-6827	0	-6871	0	---	0	---	0	---	0
6	ENSMUSG00000010797	Wnt2	5	0	0	---	0	---	0	---	0	---	0	---	0	---	0	---	0	---	0	---	0	0	---	0	---	0	---	0	---	0	---	0	---	0	---	0
1	ENSMUSG00000033227	Wnt6	5	0	0	8926	0	---	0	---	0	---	0	---	0	---	0	8995	0	8995	0	8957	0	0	---	0	1493	0	1471	0	1509	0	---	0	1490	0	---	0
17	ENSMUSG00000039770	Ypel5	5	0	0	---	0	---	0	---	0	---	0	---	0	---	0	---	0	---	0	---	0	3	---	0	---	0	1303	0	804	1	---	0	-363	1	818	1
11	ENSMUSG00000005267	Zfp287	5	0	0	---	0	---	0	---	0	---	0	---	0	---	0	---	0	---	0	---	0	0	---	0	---	0	---	0	---	0	---	0	2675	0	---	0
11	ENSMUSG00000040829	Zmynd15	5	0	0	-7489	0	---	0	---	0	8344	0	---	0	---	0	-7357	0	-7357	0	6017	0	0	---	0	-7341	0	-7260	0	-7473	0	---	0	-7549	0	-7486	0
3	ENSMUSG00000049507	4930429B21Rik	4	0	9	-1137	1	-1170	1	-1148	1	-1158	1	-1167	1	-1159	1	-1130	1	-1130	1	-1142	1	0	---	0	---	0	---	0	---	0	---	0	---	0	---	0
10	ENSMUSG00000020307	Cdc34	4	0	9	607	1	582	1	611	1	580	1	580	1	564	1	565	1	565	1	583	1	4	---	0	---	0	-232	1	-255	1	---	0	-177	1	-192	1
2	ENSMUSG00000027655	Dhx35	4	0	9	156	1	133	1	193	1	149	1	164	1	166	1	280	1	280	1	161	1	4	---	0	---	0	-98	1	6	1	---	0	-34	1	-37	1
13	ENSMUSG00000069308	Hist1h2bp	4	0	9	37	1	-74	1	34	1	42	1	76	1	82	1	38	1	38	1	34	1	7	-192	1	-130	1	-107	1	-186	1	-174	1	-140	1	-173	1
4	ENSMUSG00000028992	Nmnat1	4	0	9	1350	1	1314	1	1285	1	1344	1	1297	1	1284	1	70	1	70	1	1304	1	3	---	0	---	0	51	1	99	1	---	0	82	1	---	0
5	ENSMUSG00000040557	Wbscr27	4	0	9	4457	1	4460	1	4494	1	4509	1	4438	1	4449	1	4503	1	4503	1	4531	1	0	---	0	---	0	---	0	---	0	---	0	---	0	---	0
15	ENSMUSG00000037280	Galnt6	4	0	8	-1050	1	---	0	-1090	1	-1075	1	-1114	1	-1087	1	-1093	1	-1093	1	-1127	1	0	---	0	---	0	---	0	---	0	---	0	---	0	---	0
1	ENSMUSG00000026064	Ptp4a1	4	0	8	-644	1	---	0	-573	1	98	1	-563	1	-569	1	-501	1	-501	1	-551	1	3	---	0	---	0	-887	1	---	0	---	0	236	1	93	1
3	ENSMUSG00000028042	Zbtb7b	4	0	8	-1224	1	---	0	-1162	1	-1210	1	-1172	1	-1138	1	-1158	1	-1158	1	-1115	1	0	---	0	---	0	1878	0	1406	0	---	0	1418	0	---	0
2	ENSMUSG00000040383	Aqr	4	0	7	3229	1	4329	1	---	0	---	0	3168	1	3215	1	4291	1	4291	1	2656	1	3	---	0	---	0	27	1	-585	1	---	0	-570	1	---	0
7	ENSMUSG00000058230	Arhgap35	4	0	7	310	1	---	0	-646	1	-581	1	---	0	-621	1	-684	1	-684	1	-655	1	4	---	0	---	0	135	1	325	1	---	0	432	1	428	1
4	ENSMUSG00000073802	Cdkn2b	4	0	7	-2597	1	-2609	1	---	0	---	0	-2670	1	-2635	1	-2640	1	-2640	1	-2684	1	2	---	0	---	0	101	1	---	0	---	0	0	1	---	0
19	ENSMUSG00000039652	Cpeb3	4	0	7	1138	1	---	0	---	0	155	1	1029	1	1087	1	1070	1	1070	1	1012	1	2	---	0	---	0	-860	1	---	0	---	0	69	1	---	0
15	ENSMUSG00000044636	Csrnp2	4	0	7	4523	1	4501	1	---	0	---	0	4510	1	4469	1	4506	1	4506	1	4424	1	2	---	0	---	0	---	0	-6	1	---	0	67	1	---	0
3	ENSMUSG00000027955	Fam198b	4	0	7	---	0	---	0	355	1	275	1	335	1	315	1	498	1	498	1	337	1	1	---	0	---	0	-841	1	---	0	---	0	---	0	---	0
8	ENSMUSG00000040263	Klhdc4	4	0	7	3167	1	3111	1	3183	1	83	1	---	0	---	0	56	1	56	1	3221	1	4	---	0	33	1	70	1	-7	1	---	0	2	1	---	0
2	ENSMUSG00000036752	Tubb4b	4	0	7	872	1	---	0	716	1	601	1	752	1	---	0	757	1	757	1	769	1	5	---	0	170	1	76	1	221	1	---	0	228	1	213	1
17	ENSMUSG00000002308	Cd320	4	0	6	-4574	1	---	0	---	0	---	0	-4536	1	-4555	1	-4496	1	-4496	1	-4596	1	3	---	0	---	0	---	0	65	1	---	0	117	1	98	1
4	ENSMUSG00000028610	Dmrtb1	4	0	6	-3873	1	---	0	---	0	---	0	4218	1	4249	1	-3817	1	-3817	1	-3738	1	0	---	0	---	0	---	0	---	0	---	0	---	0	---	0
5	ENSMUSG00000041930	Fam222a	4	0	6	-2865	1	---	0	---	0	---	0	-2875	1	-2858	1	-2832	1	-2832	1	-2966	1	4	-966	1	-999	1	-1013	0	-988	1	---	0	-1026	0	-990	1
12	ENSMUSG00000043998	Mgat2	4	0	6	33	1	---	0	73	1	78	1	---	0	---	0	123	1	123	1	36	1	2	---	0	---	0	---	0	-189	1	---	0	-178	1	---	0
2	ENSMUSG00000026718	Stam	4	0	6	141	1	---	0	40	1	102	1	---	0	---	0	100	1	100	1	133	1	4	---	0	---	0	-97	1	15	1	---	0	-29	1	-3	1
4	ENSMUSG00000006386	Tek	4	0	6	-4077	1	---	0	---	0	---	0	-4091	1	-4107	1	-4090	1	-4090	1	-627	1	0	---	0	---	0	---	0	---	0	---	0	---	0	---	0
16	ENSMUSG00000022779	Top3b	4	0	6	-49	1	---	0	---	0	---	0	-4568	1	-4571	1	-143	1	-143	1	-4506	1	4	---	0	-212	1	-121	1	---	0	---	0	-41	1	-44	1
8	ENSMUSG00000044600	9130011J15Rik	4	0	5	-74	1	-33	1	---	0	---	0	---	0	---	0	-825	1	-825	1	-799	1	3	---	0	---	0	208	1	---	0	---	0	-88	1	-274	1
8	ENSMUSG00000040396	Abhd13	4	0	5	49	1	-1300	1	---	0	---	0	---	0	---	0	-1165	1	-1165	1	-1156	1	5	---	0	8	1	4	1	42	1	---	0	36	1	52	1
2	ENSMUSG00000050468	Astl	4	0	5	-333	1	---	0	---	0	---	0	---	0	-192	1	-155	1	-155	1	-150	1	0	---	0	-3236	0	-3239	0	---	0	---	0	---	0	---	0
17	ENSMUSG00000040828	Catsperd	4	0	5	-1126	1	-1150	1	-1296	1	-1224	1	---	0	---	0	---	0	---	0	-89	1	0	---	0	---	0	---	0	---	0	---	0	-1139	0	---	0
19	ENSMUSG00000025199	Chuk	4	0	5	107	1	---	0	---	0	99	1	---	0	---	0	50	1	50	1	94	1	3	---	0	---	0	114	1	56	1	---	0	24	1	---	0
5	ENSMUSG00000029319	Coq2	4	0	5	6032	0	---	0	-23	1	16	1	---	0	---	0	20	1	20	1	-371	1	4	---	0	---	0	111	1	14	1	---	0	98	1	40	1
11	ENSMUSG00000017132	Cyth1	4	0	5	-722	1	137	1	---	0	---	0	---	0	---	0	3601	1	3601	1	-2305	1	2	---	0	7991	0	244	1	---	0	---	0	---	0	10	1
2	ENSMUSG00000026883	Dab2ip	4	0	5	-5758	0	---	0	---	0	---	0	1611	1	1658	1	1632	1	1632	1	-1	1	0	---	0	---	0	---	0	---	0	---	0	---	0	---	0
19	ENSMUSG00000024871	Doc2g	4	0	5	-2954	1	-2953	1	9332	0	9310	0	---	0	---	0	-2660	1	-2660	1	-2739	1	0	---	0	-3147	0	-3161	0	9370	0	---	0	-2960	0	-2785	0
5	ENSMUSG00000000600	Krit1	4	0	5	917	1	---	0	---	0	59	1	---	0	---	0	453	1	453	1	985	1	4	---	0	---	0	7	1	-69	1	---	0	8	1	-78	1
1	ENSMUSG00000042793	Lgr6	4	0	5	---	0	---	0	---	0	---	0	3582	1	3596	1	3567	1	3567	1	3571	1	0	---	0	---	0	---	0	---	0	---	0	---	0	---	0
8	ENSMUSG00000031740	Mmp2	4	0	5	---	0	---	0	---	0	---	0	-943	1	-989	1	-976	1	-976	1	-905	1	0	---	0	---	0	---	0	---	0	---	0	-8980	0	---	0
10	ENSMUSG00000003348	Mob3a	4	0	5	367	1	256	1	---	0	---	0	---	0	---	0	940	1	940	1	870	1	4	---	0	---	0	240	1	158	1	---	0	267	1	239	1
2	ENSMUSG00000034701	Neurod1	4	0	5	---	0	---	0	---	0	---	0	-2180	1	-2155	1	-2240	1	-2240	1	-2126	1	0	---	0	---	0	---	0	---	0	---	0	-2344	0	---	0
10	ENSMUSG00000025364	Pa2g4	4	0	5	-116	1	193	1	---	0	---	0	---	0	---	0	-200	1	-200	1	104	1	5	---	0	141	1	98	1	116	1	---	0	225	1	159	1
5	ENSMUSG00000029134	Plb1	4	0	5	413	1	433	1	423	1	421	1	7290	0	7277	0	7347	0	7347	0	448	1	0	---	0	---	0	---	0	---	0	---	0	---	0	---	0
2	ENSMUSG00000035437	Rabgap1	4	0	5	-2	1	---	0	---	0	108	1	---	0	---	0	18	1	18	1	416	1	4	---	0	---	0	-8	1	-64	1	---	0	-24	1	-29	1
5	ENSMUSG00000025340	Rabgef1	4	0	5	492	1	---	0	---	0	517	1	---	0	---	0	501	1	501	1	595	1	3	---	0	-5056	0	-471	1	430	1	---	0	397	1	---	0
11	ENSMUSG00000020755	Sap30bp	4	0	5	-3639	1	---	0	---	0	-137	1	---	0	---	0	1924	1	1924	1	1969	1	4	---	0	-31	1	-41	1	30	1	---	0	-34	1	---	0
12	ENSMUSG00000044712	Slc38a6	4	0	5	-129	1	8335	0	-145	1	-158	1	8387	0	8335	0	-129	1	-129	1	-7411	0	3	---	0	---	0	-67	1	-97	1	---	0	-25	1	---	0
1	ENSMUSG00000026700	Tnfsf4	4	0	5	1069	1	1005	1	1099	1	1103	1	---	0	---	0	---	0	---	0	1077	1	0	---	0	---	0	---	0	---	0	---	0	---	0	---	0
7	ENSMUSG00000025470	Zfp511	4	0	5	66	1	---	0	---	0	47	1	---	0	---	0	-209	1	-209	1	-192	1	5	---	0	-16	1	-58	1	-53	1	---	0	-29	1	-37	1
13	ENSMUSG00000021510	A530054K11Rik	4	0	4	3747	1	3785	1	42	1	18	1	---	0	---	0	---	0	---	0	---	0	3	---	0	58	1	84	1	24	1	---	0	---	0	---	0
2	ENSMUSG00000026965	Anapc2	4	0	4	-33	1	-9	1	23	1	-7	1	---	0	---	0	---	0	---	0	---	0	5	---	0	-65	1	-71	1	-65	1	---	0	-84	1	-36	1
15	ENSMUSG00000022247	Brix1	4	0	4	-2	1	---	0	---	0	---	0	---	0	---	0	52	1	52	1	-923	1	4	---	0	---	0	166	1	110	1	---	0	118	1	137	1
13	ENSMUSG00000021585	Cast	4	0	4	-14	1	---	0	---	0	---	0	---	0	---	0	-127	1	-127	1	55	1	5	---	0	-33	1	-61	1	-64	1	---	0	-49	1	-57	1
7	ENSMUSG00000002608	Ccdc97	4	0	4	-3983	1	---	0	---	0	---	0	---	0	---	0	-3987	1	-3987	1	-4022	1	5	---	0	74	1	-21	1	34	1	---	0	-9	1	96	1
7	ENSMUSG00000001829	Clpb	4	0	4	5336	0	---	0	---	0	-95	1	5354	0	5319	0	313	1	313	1	267	1	5	---	0	-113	1	-45	1	-63	1	---	0	16	1	-33	1
1	ENSMUSG00000026240	Cops7b	4	0	4	901	1	---	0	---	0	---	0	---	0	---	0	-5	1	-5	1	7	1	2	---	0	---	0	1	1	-25	1	---	0	-4466	0	-4585	0
16	ENSMUSG00000039637	Coro7	4	0	4	1561	1	---	0	---	0	---	0	---	0	---	0	1518	1	1518	1	1501	1	0	---	0	---	0	3758	0	---	0	---	0	---	0	4363	0
12	ENSMUSG00000021259	Cyp46a1	4	0	4	-398	1	---	0	---	0	---	0	---	0	---	0	-1203	1	-1203	1	-2582	1	3	---	0	---	0	---	0	-304	1	---	0	-246	1	-220	1
12	ENSMUSG00000092130	D030025P21Rik	4	0	4	-8154	0	---	0	---	0	---	0	-8182	0	709	1	449	1	449	1	642	1	0	---	0	---	0	---	0	---	0	---	0	---	0	---	0
18	ENSMUSG00000024603	Dctn4	4	0	4	80	1	---	0	---	0	---	0	---	0	---	0	1181	1	1181	1	1502	1	5	---	0	148	1	114	1	242	1	---	0	65	1	89	1
1	ENSMUSG00000026404	Ddx59	4	0	4	31	1	---	0	---	0	---	0	---	0	---	0	1490	1	1490	1	1567	1	5	---	0	556	1	179	1	82	1	---	0	-105	1	26	1
14	ENSMUSG00000021768	Dusp13	4	0	4	1934	1	---	0	2492	1	2489	1	---	0	---	0	---	0	---	0	-1894	1	1	---	0	---	0	-957	1	---	0	---	0	2568	0	1958	0
7	ENSMUSG00000040212	Emp3	4	0	4	1754	1	1802	1	---	0	---	0	---	0	---	0	115	1	115	1	---	0	0	---	0	---	0	1730	0	-3949	0	---	0	-4003	0	---	0
17	ENSMUSG00000045316	Fahd1	4	0	4	89	1	---	0	---	0	---	0	---	0	---	0	-488	1	-488	1	-482	1	2	---	0	---	0	-245	1	---	0	---	0	-37	1	---	0
17	ENSMUSG00000057411	Fam173a	4	0	4	395	1	---	0	---	0	---	0	---	0	---	0	4	1	4	1	762	1	3	---	0	25	1	251	1	6	1	---	0	4814	0	4795	0
19	ENSMUSG00000024965	Fermt3	4	0	4	-1311	1	---	0	-1491	1	-1581	1	---	0	---	0	---	0	---	0	-1496	1	1	---	0	---	0	-55	1	---	0	---	0	---	0	---	0
5	ENSMUSG00000039934	Gsap	4	0	4	---	0	---	0	3037	1	2227	1	---	0	---	0	3075	1	3075	1	---	0	1	---	0	---	0	---	0	---	0	---	0	20	1	---	0
12	ENSMUSG00000002996	Hbp1	4	0	4	-1118	1	---	0	---	0	---	0	---	0	---	0	287	1	287	1	354	1	2	---	0	---	0	8	1	-1080	0	---	0	-219	1	---	0
6	ENSMUSG00000003500	Impdh1	4	0	4	-50	1	7239	0	7317	0	7260	0	7223	0	7231	0	-1919	1	-1919	1	-1881	1	1	---	0	---	0	-158	1	---	0	---	0	---	0	---	0
12	ENSMUSG00000005078	Jkamp	4	0	4	-98	1	---	0	---	0	---	0	---	0	---	0	-736	1	-736	1	-880	1	1	---	0	---	0	---	0	---	0	---	0	211	1	---	0
4	ENSMUSG00000040533	Matn1	4	0	4	1275	1	---	0	1240	1	1205	1	---	0	---	0	---	0	---	0	928	1	0	---	0	2782	0	3169	0	---	0	---	0	---	0	---	0
1	ENSMUSG00000025956	Mettl21a	4	0	4	-1490	1	---	0	---	0	---	0	---	0	---	0	-1536	1	-1536	1	-1491	1	1	---	0	---	0	734	1	---	0	---	0	---	0	---	0
4	ENSMUSG00000050608	Minos1	4	0	4	-89	1	---	0	---	0	---	0	---	0	---	0	-106	1	-106	1	-21	1	3	---	0	---	0	31	1	-8	1	---	0	-33	1	---	0
7	ENSMUSG00000030681	Mvp	4	0	4	2691	1	---	0	---	0	---	0	---	0	---	0	-3705	1	-3705	1	-3684	1	0	---	0	2735	0	2714	0	2742	0	---	0	2669	0	2734	0
2	ENSMUSG00000015839	Nfe2l2	4	0	4	57	1	---	0	---	0	---	0	---	0	---	0	-1090	1	-1090	1	-1150	1	5	---	0	222	1	219	1	235	1	---	0	209	1	220	1
11	ENSMUSG00000020289	Nprl3	4	0	4	-7	1	---	0	---	0	---	0	---	0	---	0	5	1	5	1	5	1	3	---	0	3661	0	55	1	---	0	---	0	-256	1	4	1
5	ENSMUSG00000023707	Ogfod2	4	0	4	-251	1	-322	1	---	0	---	0	---	0	---	0	-319	1	-319	1	8801	0	5	---	0	-170	1	-121	1	-26	1	---	0	-9	1	-58	1
11	ENSMUSG00000020937	Plcd3	4	0	4	1313	1	---	0	---	0	---	0	---	0	---	0	1172	1	1172	1	-4155	1	1	---	0	739	1	1125	0	1197	0	---	0	1229	0	---	0
7	ENSMUSG00000044139	Prss53	4	0	4	4703	1	---	0	---	0	---	0	---	0	---	0	4014	1	4014	1	3854	1	0	---	0	---	0	4591	0	4566	0	---	0	4557	0	4574	0
2	ENSMUSG00000027502	Rtfdc1	4	0	4	-35	1	---	0	-47	1	-70	1	---	0	---	0	---	0	---	0	1446	1	5	---	0	-11	1	-120	1	-24	1	---	0	-52	1	-51	1
7	ENSMUSG00000030733	Sh2b1	4	0	4	182	1	---	0	7493	0	7486	0	---	0	---	0	760	1	760	1	744	1	3	---	0	6803	0	153	1	-9	1	---	0	49	1	---	0
9	ENSMUSG00000032449	Slc25a36	4	0	4	78	1	-7255	0	-7304	0	-7250	0	-7261	0	-7210	0	-267	1	-267	1	2242	1	2	---	0	---	0	---	0	-337	1	---	0	113	1	---	0
4	ENSMUSG00000028854	Slc9a1	4	0	4	-12	1	---	0	---	0	355	1	---	0	---	0	16	1	16	1	8654	0	5	---	0	-49	1	-28	1	11	1	---	0	56	1	68	1
2	ENSMUSG00000027227	Sord	4	0	4	-64	1	---	0	---	0	---	0	---	0	---	0	-2450	1	-2450	1	-2459	1	1	---	0	---	0	311	1	---	0	---	0	---	0	---	0
11	ENSMUSG00000001983	Taco1	4	0	4	-61	1	---	0	---	0	---	0	---	0	---	0	-93	1	-93	1	1569	1	4	---	0	-173	1	-142	1	-84	1	---	0	-108	1	---	0
7	ENSMUSG00000030699	Tbx6	4	0	4	-4615	1	---	0	---	0	---	0	---	0	---	0	-4641	1	-4641	1	-4651	1	0	---	0	-4694	0	-1286	0	---	0	---	0	-4687	0	---	0
4	ENSMUSG00000035517	Tdrd7	4	0	4	-78	1	---	0	---	0	67	1	---	0	---	0	369	1	369	1	---	0	1	---	0	---	0	-186	1	---	0	---	0	---	0	---	0
17	ENSMUSG00000041319	Thoc6	4	0	4	---	0	---	0	---	0	---	0	---	0	-3749	1	3622	1	3622	1	-3832	1	3	---	0	-237	1	-127	1	3679	0	---	0	96	1	---	0
11	ENSMUSG00000025572	Tmc6	4	0	4	138	1	---	0	---	0	---	0	---	0	---	0	3255	1	3255	1	3319	1	1	---	0	---	0	200	1	1087	0	---	0	---	0	---	0
11	ENSMUSG00000050106	Tmc8	4	0	4	-1475	1	---	0	---	0	---	0	---	0	---	0	1281	1	1281	1	1345	1	2	---	0	---	0	-124	1	-526	1	---	0	---	0	---	0
11	ENSMUSG00000004394	Tmed4	4	0	4	44	1	21	1	---	0	94	1	---	0	---	0	-6987	0	-6987	0	888	1	3	---	0	-7013	0	128	1	170	1	---	0	119	1	-7077	0
19	ENSMUSG00000024811	Tnks2	4	0	4	-87	1	---	0	---	0	---	0	---	0	---	0	522	1	522	1	-60	1	2	---	0	---	0	-121	1	---	0	---	0	---	0	-68	1
11	ENSMUSG00000040365	Trim41	4	0	4	-59	1	-181	1	---	0	---	0	---	0	---	0	-218	1	-218	1	---	0	3	---	0	1161	0	1208	0	104	1	---	0	-145	1	-223	1
11	ENSMUSG00000020894	Vamp2	4	0	4	6483	0	---	0	---	0	4	1	---	0	---	0	1111	1	1111	1	1092	1	0	---	0	6356	0	6466	0	6481	0	---	0	6476	0	8616	0
2	ENSMUSG00000027551	Zfp64	4	0	4	---	0	---	0	---	0	-171	1	---	0	---	0	-89	1	-89	1	3330	1	3	---	0	---	0	583	1	-321	1	---	0	-308	1	---	0
5	ENSMUSG00000029456	Acad10	4	0	3	-52	1	---	0	---	0	90	1	---	0	---	0	---	0	---	0	3752	1	1	---	0	---	0	-13	1	---	0	---	0	---	0	---	0
15	ENSMUSG00000022550	Adck5	4	0	3	60	1	28	1	---	0	---	0	---	0	---	0	---	0	---	0	-1742	1	2	---	0	---	0	-10	1	---	0	---	0	19	1	---	0
1	ENSMUSG00000055013	Agap1	4	0	3	---	0	---	0	---	0	---	0	---	0	---	0	1565	1	1565	1	1575	1	2	---	0	---	0	---	0	-110	1	---	0	---	0	-111	1
2	ENSMUSG00000001864	Aif1l	4	0	3	---	0	---	0	---	0	---	0	---	0	---	0	-1812	1	-1812	1	-1825	1	1	---	0	---	0	---	0	-179	1	---	0	---	0	---	0
18	ENSMUSG00000053644	Aldh7a1	4	0	3	95	1	---	0	---	0	49	1	---	0	---	0	---	0	---	0	-641	1	4	---	0	---	0	-1	1	28	1	---	0	101	1	66	1
9	ENSMUSG00000053199	Arhgap20	4	0	3	---	0	---	0	---	0	---	0	---	0	---	0	216	1	216	1	-570	1	1	---	0	---	0	---	0	---	0	---	0	---	0	-217	1
4	ENSMUSG00000029032	Arhgef16	4	0	3	---	0	---	0	---	0	---	0	---	0	---	0	2745	1	2745	1	1933	1	0	---	0	---	0	---	0	---	0	---	0	---	0	---	0
15	ENSMUSG00000016541	Atxn10	4	0	3	---	0	---	0	---	0	---	0	---	0	---	0	94	1	94	1	491	1	1	---	0	---	0	---	0	---	0	---	0	127	1	---	0
8	ENSMUSG00000031955	Bcar1	4	0	3	---	0	---	0	---	0	---	0	---	0	---	0	1533	1	1533	1	609	1	2	---	0	---	0	113	1	---	0	---	0	85	1	---	0
10	ENSMUSG00000047139	Cd24a	4	0	3	---	0	---	0	---	0	---	0	---	0	---	0	1701	1	1701	1	1721	1	0	---	0	---	0	9482	0	---	0	---	0	---	0	---	0
2	ENSMUSG00000017652	Cd40	4	0	3	-284	1	---	0	---	0	---	0	---	0	---	0	262	1	262	1	---	0	0	---	0	---	0	-3892	0	---	0	---	0	---	0	---	0
7	ENSMUSG00000025512	Chid1	4	0	3	-1	1	16	1	---	0	950	1	---	0	---	0	---	0	---	0	-8988	0	4	---	0	---	0	-41	1	-79	1	---	0	16	1	-9	1
7	ENSMUSG00000005442	Cic	4	0	3	---	0	---	0	---	0	---	0	---	0	---	0	2150	1	2150	1	752	1	5	---	0	-221	1	267	1	-220	1	---	0	-263	1	-261	1
16	ENSMUSG00000022843	Clcn2	4	0	3	1168	1	1130	1	---	0	---	0	---	0	---	0	---	0	---	0	1181	1	1	---	0	1058	0	958	1	---	0	---	0	1047	0	1056	0
9	ENSMUSG00000025650	Col7a1	4	0	3	---	0	---	0	---	0	---	0	---	0	---	0	-4269	1	-4269	1	-3554	1	0	---	0	---	0	---	0	---	0	---	0	---	0	---	0
18	ENSMUSG00000063889	Crem	4	0	3	182	1	---	0	-226	1	-258	1	---	0	---	0	---	0	---	0	5537	0	4	---	0	-545	1	-86	1	-161	1	---	0	159	1	---	0
14	ENSMUSG00000034731	Dgkh	4	0	3	7787	0	---	0	---	0	---	0	---	0	---	0	339	1	339	1	358	1	0	---	0	9044	0	---	0	7701	0	---	0	7749	0	---	0
9	ENSMUSG00000032064	Dixdc1	4	0	3	---	0	---	0	---	0	---	0	---	0	---	0	70	1	70	1	9	1	1	---	0	---	0	---	0	---	0	---	0	35	1	---	0
9	ENSMUSG00000032087	Dscaml1	4	0	3	---	0	---	0	---	0	---	0	1092	1	1110	1	---	0	---	0	1130	1	0	---	0	---	0	---	0	---	0	---	0	---	0	---	0
8	ENSMUSG00000036270	Edc4	4	0	3	-2033	1	---	0	---	0	---	0	-2079	1	---	0	---	0	---	0	-2069	1	3	---	0	---	0	14	1	-3	1	---	0	59	1	---	0
15	ENSMUSG00000054863	Fam19a5	4	0	3	---	0	---	0	---	0	---	0	---	0	---	0	541	1	541	1	2855	1	0	---	0	---	0	---	0	-1062	0	---	0	---	0	---	0
15	ENSMUSG00000042564	Fam227a	4	0	3	242	1	---	0	---	0	117	1	---	0	---	0	---	0	---	0	202	1	3	---	0	---	0	98	1	262	1	---	0	181	1	---	0
13	ENSMUSG00000021456	Fbp2	4	0	3	---	0	---	0	---	0	---	0	---	0	---	0	-1975	1	-1975	1	-263	1	0	---	0	---	0	1090	0	---	0	---	0	---	0	---	0
8	ENSMUSG00000031590	Frg1	4	0	3	5	1	---	0	---	0	---	0	---	0	---	0	-43	1	-43	1	---	0	4	---	0	85	1	71	1	68	1	---	0	40	1	---	0
14	ENSMUSG00000021794	Glud1	4	0	3	-2773	1	---	0	---	0	---	0	-2780	1	---	0	---	0	---	0	-579	1	3	---	0	---	0	---	0	40	1	---	0	85	1	-251	1
8	ENSMUSG00000036246	Gmip	4	0	3	-2269	1	---	0	---	0	-2254	1	---	0	---	0	---	0	---	0	-2271	1	2	---	0	---	0	343	1	---	0	---	0	-23	1	---	0
18	ENSMUSG00000024524	Gnal	4	0	3	---	0	---	0	---	0	---	0	---	0	---	0	172	1	172	1	-84	1	0	---	0	---	0	---	0	---	0	---	0	---	0	---	0
11	ENSMUSG00000043999	Gpr75	4	0	3	---	0	---	0	---	0	---	0	---	0	---	0	360	1	360	1	406	1	0	---	0	---	0	---	0	---	0	---	0	---	0	---	0
9	ENSMUSG00000038086	Hspb2	4	0	3	---	0	---	0	---	0	---	0	---	0	---	0	630	1	630	1	653	1	0	---	0	---	0	---	0	---	0	---	0	---	0	---	0
16	ENSMUSG00000022965	Ifngr2	4	0	3	---	0	---	0	114	1	---	0	---	0	---	0	359	1	359	1	6576	0	0	---	0	---	0	-1443	0	---	0	---	0	---	0	---	0
2	ENSMUSG00000027111	Itga6	4	0	3	---	0	---	0	---	0	---	0	---	0	---	0	362	1	362	1	455	1	0	---	0	---	0	---	0	---	0	---	0	---	0	---	0
4	ENSMUSG00000028979	Masp2	4	0	3	---	0	---	0	---	0	---	0	---	0	---	0	-553	1	-553	1	-615	1	0	---	0	---	0	---	0	---	0	---	0	---	0	---	0
10	ENSMUSG00000001150	Mcm3ap	4	0	3	-128	1	---	0	---	0	---	0	-9048	0	-9139	0	-30	1	-30	1	-9066	0	3	---	0	---	0	-157	1	-79	1	---	0	-65	1	---	0
11	ENSMUSG00000002580	Mien1	4	0	3	-63	1	---	0	---	0	---	0	---	0	---	0	19	1	19	1	---	0	3	---	0	-86	1	-33	1	-44	1	---	0	---	0	---	0
11	ENSMUSG00000020775	Mrpl38	4	0	3	---	0	---	0	---	0	---	0	---	0	---	0	3997	1	3997	1	3996	1	3	---	0	195	1	194	1	183	1	---	0	-7792	0	---	0
8	ENSMUSG00000031533	Mrps31	4	0	3	---	0	---	0	---	0	---	0	---	0	---	0	56	1	56	1	367	1	5	---	0	-3	1	38	1	63	1	---	0	129	1	62	1
6	ENSMUSG00000040112	Mrps35	4	0	3	---	0	---	0	---	0	---	0	---	0	---	0	-37	1	-37	1	-886	1	3	---	0	---	0	-86	1	24	1	---	0	-28	1	---	0
11	ENSMUSG00000001751	Naglu	4	0	3	-36	1	-86	1	---	0	-186	1	---	0	---	0	---	0	---	0	-6664	0	2	---	0	-2872	0	-40	1	---	0	---	0	-55	1	---	0
7	ENSMUSG00000030647	Ndufc2	4	0	3	---	0	---	0	---	0	---	0	---	0	---	0	56	1	56	1	162	1	3	---	0	---	0	52	1	60	1	---	0	38	1	---	0
11	ENSMUSG00000018547	Pip4k2b	4	0	3	---	0	---	0	---	0	---	0	---	0	---	0	-236	1	-236	1	3497	1	3	---	0	---	0	521	1	551	1	---	0	598	1	---	0
7	ENSMUSG00000003099	Ppp5c	4	0	3	---	0	---	0	---	0	---	0	---	0	---	0	-1821	1	-1821	1	-1829	1	1	---	0	---	0	---	0	---	0	---	0	279	1	---	0
10	ENSMUSG00000032834	Pwp2	4	0	3	---	0	---	0	---	0	---	0	---	0	---	0	-1585	1	-1585	1	-1564	1	4	---	0	195	1	77	1	96	1	---	0	0	1	---	0
11	ENSMUSG00000034175	Rhbdd3	4	0	3	-152	1	-3728	1	-3770	1	---	0	---	0	---	0	---	0	---	0	9386	0	5	---	0	-7	1	-67	1	-10	1	---	0	-86	1	93	1
11	ENSMUSG00000020707	Rnf135	4	0	3	---	0	---	0	---	0	---	0	---	0	---	0	221	1	221	1	222	1	2	---	0	-247	1	-111	1	---	0	---	0	---	0	---	0
11	ENSMUSG00000038046	Rnmtl1	4	0	3	---	0	---	0	-65	1	-6	1	---	0	---	0	---	0	---	0	-678	1	5	---	0	6	1	-33	1	3	1	---	0	-3	1	0	1
12	ENSMUSG00000021091	Serpina3n	4	0	3	---	0	---	0	---	0	---	0	---	0	---	0	-2600	1	-2600	1	-2590	1	0	---	0	---	0	---	0	---	0	---	0	---	0	---	0
4	ENSMUSG00000039838	Slc45a1	4	0	3	---	0	---	0	---	0	---	0	---	0	---	0	2599	1	2599	1	2673	1	0	---	0	---	0	---	0	---	0	---	0	---	0	---	0
9	ENSMUSG00000032402	Smad3	4	0	3	183	1	---	0	---	0	-117	1	---	0	---	0	---	0	---	0	-182	1	2	---	0	---	0	---	0	---	0	---	0	108	1	182	1
5	ENSMUSG00000036323	Srp72	4	0	3	---	0	---	0	---	0	---	0	---	0	---	0	469	1	469	1	478	1	1	---	0	---	0	---	0	---	0	---	0	382	1	---	0
12	ENSMUSG00000046314	Stxbp6	4	0	3	---	0	---	0	---	0	---	0	---	0	---	0	-378	1	-378	1	94	1	1	---	0	---	0	---	0	---	0	---	0	-112	1	---	0
4	ENSMUSG00000028950	Tas1r1	4	0	3	859	1	---	0	---	0	---	0	---	0	---	0	1678	1	1678	1	-6408	0	2	---	0	---	0	828	1	---	0	---	0	824	1	---	0
11	ENSMUSG00000038517	Tbkbp1	4	0	3	---	0	---	0	-7274	0	-7327	0	---	0	---	0	3304	1	3304	1	3347	1	1	---	0	---	0	923	1	---	0	---	0	---	0	---	0
17	ENSMUSG00000040688	Tbl3	4	0	3	95	1	---	0	97	1	11	1	---	0	---	0	---	0	---	0	-9511	0	3	---	0	---	0	-147	1	36	1	---	0	-30	1	---	0
6	ENSMUSG00000036667	Tcaf1	4	0	3	---	0	---	0	---	0	---	0	---	0	---	0	-542	1	-542	1	-435	1	0	---	0	---	0	---	0	---	0	---	0	---	0	---	0
19	ENSMUSG00000034371	Tkfc	4	0	3	1247	1	1226	1	---	0	---	0	---	0	---	0	---	0	---	0	-440	1	0	---	0	---	0	1249	0	1226	0	---	0	1243	0	1209	0
9	ENSMUSG00000054871	Tmem158	4	0	3	97	1	---	0	---	0	---	0	---	0	---	0	-869	1	-869	1	---	0	3	---	0	165	1	122	1	---	0	---	0	111	1	---	0
6	ENSMUSG00000059900	Tmem40	4	0	3	---	0	---	0	---	0	---	0	---	0	---	0	1355	1	1355	1	875	1	0	---	0	---	0	-7608	0	---	0	---	0	---	0	---	0
17	ENSMUSG00000064043	Trerf1	4	0	3	---	0	---	0	---	0	---	0	---	0	---	0	1762	1	1762	1	1788	1	2	---	0	---	0	-904	1	---	0	---	0	-831	1	---	0
2	ENSMUSG00000089917	Uckl1	4	0	3	---	0	---	0	---	0	---	0	---	0	---	0	-711	1	-711	1	-814	1	3	---	0	-778	1	-773	1	---	0	---	0	-806	1	---	0
11	ENSMUSG00000018845	Unc45b	4	0	3	---	0	---	0	---	0	---	0	---	0	---	0	-2841	1	-2841	1	1179	1	0	---	0	-2737	0	-2674	0	-2788	0	---	0	-2842	0	-2807	0
17	ENSMUSG00000071192	Wfikkn1	4	0	3	---	0	---	0	---	0	---	0	---	0	---	0	4338	1	4338	1	4348	1	0	---	0	-5740	0	-5661	0	-5372	0	-5782	0	---	0	---	0
19	ENSMUSG00000024875	Yif1a	4	0	3	-166	1	---	0	---	0	37	1	---	0	---	0	---	0	---	0	-270	1	3	---	0	---	0	34	1	-511	1	---	0	23	1	---	0
6	ENSMUSG00000030145	Zfp248	4	0	3	---	0	---	0	---	0	---	0	---	0	---	0	-993	1	-993	1	-1005	1	3	---	0	---	0	-365	1	---	0	---	0	-380	1	-379	1
8	ENSMUSG00000045333	Zfp423	4	0	3	---	0	---	0	---	0	---	0	8072	0	---	0	-327	1	-327	1	-342	1	3	---	0	---	0	---	0	-766	1	---	0	-761	1	-745	1
2	ENSMUSG00000026781	Acbd5	4	0	2	-71	1	---	0	---	0	---	0	---	0	---	0	---	0	---	0	1524	1	2	---	0	---	0	-89	1	---	0	---	0	-67	1	---	0
3	ENSMUSG00000056145	AI504432	4	0	2	-1212	1	---	0	---	0	---	0	---	0	---	0	---	0	---	0	-1732	1	0	---	0	---	0	---	0	---	0	---	0	---	0	---	0
5	ENSMUSG00000044339	Alkbh2	4	0	2	---	0	---	0	3129	1	---	0	---	0	---	0	---	0	---	0	-473	1	0	---	0	---	0	2811	0	2787	0	2720	0	2814	0	2602	0
14	ENSMUSG00000072115	Ang	4	0	2	---	0	---	0	---	0	---	0	---	0	---	0	-1543	1	-1543	1	8540	0	2	---	0	-403	1	-418	1	-1545	0	-1530	0	---	0	---	0
X	ENSMUSG00000002015	Bcap31	4	0	2	-2938	1	---	0	---	0	---	0	---	0	---	0	---	0	---	0	-2872	1	4	---	0	190	1	137	1	---	0	---	0	124	1	151	1
7	ENSMUSG00000047721	Bola2	4	0	2	-152	1	---	0	---	0	---	0	---	0	---	0	---	0	---	0	-235	1	3	---	0	-94	1	-98	1	---	0	---	0	-74	1	---	0
1	ENSMUSG00000073650	Catip	4	0	2	---	0	---	0	---	0	---	0	---	0	-3225	1	---	0	---	0	-3329	1	1	---	0	-47	1	6789	0	---	0	---	0	---	0	---	0
1	ENSMUSG00000001138	Cnnm3	4	0	2	-44	1	---	0	---	0	---	0	---	0	---	0	---	0	---	0	3645	1	4	---	0	---	0	-25	1	52	1	---	0	-8	1	69	1
2	ENSMUSG00000034903	Cobll1	4	0	2	---	0	---	0	---	0	---	0	---	0	---	0	-1325	1	-1325	1	---	0	1	---	0	---	0	---	0	---	0	---	0	---	0	20	1
2	ENSMUSG00000026853	Crat	4	0	2	308	1	---	0	---	0	-211	1	---	0	---	0	---	0	---	0	---	0	4	---	0	440	1	238	1	-8	1	---	0	---	0	-113	1
1	ENSMUSG00000045382	Cxcr4	4	0	2	114	1	---	0	---	0	---	0	---	0	---	0	---	0	---	0	-929	1	1	---	0	-1053	0	71	1	-1092	0	-1090	0	---	0	---	0
11	ENSMUSG00000057778	Cyb5d2	4	0	2	251	1	---	0	---	0	48	1	---	0	---	0	---	0	---	0	---	0	5	---	0	155	1	152	1	234	1	---	0	284	1	257	1
8	ENSMUSG00000036712	Cyld	4	0	2	48	1	---	0	---	0	---	0	---	0	---	0	---	0	---	0	242	1	3	---	0	---	0	-420	1	---	0	---	0	-160	1	-113	1
7	ENSMUSG00000054499	Dedd2	4	0	2	1509	1	79	1	---	0	---	0	---	0	---	0	---	0	---	0	7096	0	0	---	0	1931	0	-6519	0	1389	0	---	0	1657	0	1428	0
10	ENSMUSG00000020057	Dram1	4	0	2	---	0	---	0	---	0	---	0	---	0	---	0	-217	1	-217	1	---	0	1	---	0	---	0	---	0	---	0	---	0	43	1	---	0
9	ENSMUSG00000053716	Dusp7	4	0	2	-790	1	-795	1	9549	0	---	0	---	0	---	0	9608	0	9608	0	-9098	0	3	---	0	---	0	-142	1	-82	1	---	0	-824	1	---	0
12	ENSMUSG00000020658	Efr3b	4	0	2	-84	1	---	0	---	0	---	0	---	0	---	0	---	0	---	0	3120	1	0	---	0	---	0	---	0	---	0	---	0	---	0	---	0
7	ENSMUSG00000070705	Eid2b	4	0	2	100	1	---	0	---	0	---	0	---	0	---	0	-9288	0	-9288	0	428	1	2	---	0	---	0	12	1	---	0	---	0	-11	1	---	0
6	ENSMUSG00000030275	Etnk1	4	0	2	-187	1	---	0	---	0	---	0	---	0	---	0	---	0	---	0	-6	1	3	---	0	---	0	-2677	0	-88	1	---	0	-107	1	-33	1
3	ENSMUSG00000027714	Exosc9	4	0	2	12	1	---	0	---	0	---	0	---	0	---	0	---	0	---	0	56	1	2	---	0	---	0	---	0	---	0	---	0	-48	1	-53	1
9	ENSMUSG00000042106	Fam212a	4	0	2	---	0	---	0	---	0	---	0	---	0	---	0	-3821	1	-3821	1	---	0	1	---	0	---	0	-3116	0	---	0	---	0	20	1	---	0
X	ENSMUSG00000031171	Ftsj1	4	0	2	---	0	---	0	---	0	---	0	---	0	---	0	-355	1	-355	1	-7681	0	2	---	0	---	0	224	1	---	0	---	0	424	1	---	0
10	ENSMUSG00000034781	Gna11	4	0	2	---	0	331	1	---	0	---	0	---	0	---	0	---	0	---	0	-2758	1	5	---	0	229	1	342	1	158	1	---	0	335	1	204	1
15	ENSMUSG00000022575	Gsdmd	4	0	2	-4945	1	---	0	---	0	-4983	1	---	0	---	0	-5062	0	-5062	0	-5030	0	1	---	0	---	0	-6021	0	-50	1	---	0	---	0	---	0
19	ENSMUSG00000025068	Gsto1	4	0	2	-38	1	---	0	---	0	---	0	---	0	---	0	---	0	---	0	3197	1	2	---	0	---	0	---	0	51	1	---	0	85	1	---	0
13	ENSMUSG00000060639	Hist1h4i	4	0	2	-213	1	---	0	-5609	0	---	0	---	0	---	0	---	0	---	0	-57	1	1	1652	0	1701	0	2	1	1646	0	1661	0	1679	0	1648	0
8	ENSMUSG00000052837	Junb	4	0	2	-2132	1	---	0	---	0	---	0	---	0	---	0	---	0	---	0	1544	1	3	---	0	-3114	0	-43	1	-68	1	---	0	35	1	---	0
9	ENSMUSG00000032609	Klhdc8b	4	0	2	-901	1	---	0	---	0	---	0	---	0	---	0	---	0	---	0	-1171	1	0	---	0	---	0	-1131	0	-1056	0	---	0	-1095	0	---	0
6	ENSMUSG00000004270	Lpcat3	4	0	2	51	1	---	0	---	0	-286	1	---	0	---	0	---	0	---	0	---	0	2	---	0	---	0	-9807	0	---	0	---	0	-260	1	-178	1
7	ENSMUSG00000037337	Map4k1	4	0	2	-159	1	-877	1	---	0	---	0	---	0	---	0	---	0	---	0	7989	0	6	---	0	-149	1	-847	1	-792	1	-794	1	-818	1	-791	1
3	ENSMUSG00000027775	Mfsd1	4	0	2	-33	1	-68	1	---	0	---	0	---	0	---	0	---	0	---	0	---	0	4	---	0	-87	1	-110	1	-35	1	---	0	-71	1	---	0
5	ENSMUSG00000036718	Micall2	4	0	2	82	1	---	0	---	0	---	0	---	0	---	0	---	0	---	0	-3387	1	2	---	0	---	0	247	1	---	0	---	0	182	1	---	0
10	ENSMUSG00000020190	Mknk2	4	0	2	352	1	---	0	---	0	---	0	---	0	---	0	---	0	---	0	1976	1	3	---	0	---	0	1737	0	6	1	---	0	245	1	219	1
11	ENSMUSG00000003948	Mmd	4	0	2	-145	1	-119	1	---	0	---	0	---	0	---	0	---	0	---	0	8303	0	2	---	0	---	0	---	0	109	1	---	0	---	0	-50	1
19	ENSMUSG00000024683	Mrpl16	4	0	2	---	0	---	0	---	0	-3787	1	---	0	---	0	---	0	---	0	-2107	1	5	---	0	-34	1	-34	1	-15	1	---	0	-29	1	-9	1
16	ENSMUSG00000039680	Mrps6	4	0	2	---	0	---	0	---	0	-186	1	---	0	---	0	---	0	---	0	1030	1	3	---	0	---	0	---	0	-9	1	---	0	52	1	2	1
12	ENSMUSG00000021242	Npc2	4	0	2	-47	1	32	1	---	0	---	0	---	0	---	0	---	0	---	0	---	0	5	---	0	92	1	124	1	163	1	---	0	53	1	41	1
15	ENSMUSG00000022562	Oplah	4	0	2	---	0	---	0	---	0	2485	1	---	0	---	0	---	0	---	0	2471	1	0	---	0	---	0	5112	0	---	0	---	0	---	0	---	0
1	ENSMUSG00000073557	Ppp1r12b	4	0	2	37	1	6585	0	---	0	---	0	---	0	---	0	---	0	---	0	-268	1	3	6500	0	6460	0	37	1	-664	1	6438	0	-32	1	6545	0
8	ENSMUSG00000046794	Ppp1r3b	4	0	2	---	0	---	0	---	0	3129	1	---	0	---	0	---	0	---	0	3176	1	1	---	0	---	0	---	0	---	0	---	0	828	1	---	0
12	ENSMUSG00000072946	Ptgr2	4	0	2	-31	1	-66	1	---	0	---	0	---	0	---	0	---	0	---	0	---	0	4	---	0	-4	1	-37	1	-4	1	---	0	20	1	---	0
1	ENSMUSG00000032487	Ptgs2	4	0	2	---	0	---	0	---	0	---	0	---	0	---	0	-38	1	-38	1	---	0	1	---	0	---	0	---	0	-213	1	---	0	---	0	---	0
6	ENSMUSG00000030166	Rad52	4	0	2	56	1	---	0	---	0	---	0	---	0	---	0	---	0	---	0	13	1	3	---	0	---	0	-100	1	-44	1	---	0	-35	1	---	0
2	ENSMUSG00000037110	Ralgapa2	4	0	2	161	1	138	1	---	0	---	0	---	0	---	0	---	0	---	0	-6741	0	5	---	0	294	1	260	1	284	1	---	0	247	1	228	1
8	ENSMUSG00000014470	Rnf166	4	0	2	---	0	---	0	58	1	114	1	---	0	---	0	---	0	---	0	---	0	2	---	0	---	0	---	0	112	1	---	0	---	0	87	1
1	ENSMUSG00000040848	Sft2d2	4	0	2	-15	1	5	1	---	0	---	0	---	0	---	0	---	0	---	0	---	0	0	---	0	6516	0	---	0	---	0	---	0	---	0	---	0
8	ENSMUSG00000041308	Sntb2	4	0	2	-151	1	---	0	---	0	---	0	---	0	---	0	---	0	---	0	-248	1	4	---	0	---	0	-145	1	-14	1	---	0	-122	1	-111	1
10	ENSMUSG00000020121	Srgap1	4	0	2	---	0	---	0	---	0	---	0	---	0	---	0	4697	1	4697	1	---	0	0	---	0	7322	0	4714	0	---	0	---	0	---	0	---	0
2	ENSMUSG00000079442	St6galnac4	4	0	2	-5	1	---	0	---	0	---	0	---	0	---	0	---	0	---	0	-585	1	1	---	0	---	0	---	0	---	0	---	0	-193	1	---	0
5	ENSMUSG00000036980	Taf6	4	0	2	264	1	---	0	---	0	8444	0	---	0	---	0	---	0	---	0	-2377	1	5	---	0	134	1	151	1	141	1	---	0	114	1	270	1
11	ENSMUSG00000040158	Tax1bp3	4	0	2	-22	1	27	1	---	0	---	0	---	0	---	0	---	0	---	0	-9308	0	3	---	0	---	0	124	1	55	1	---	0	15	1	---	0
5	ENSMUSG00000066621	Tecpr1	4	0	2	97	1	---	0	---	0	---	0	---	0	---	0	---	0	---	0	275	1	3	---	0	---	0	---	0	58	1	---	0	94	1	120	1
4	ENSMUSG00000037731	Themis2	4	0	2	-4577	1	---	0	---	0	---	0	---	0	---	0	---	0	---	0	-4633	1	0	---	0	3674	0	9434	0	---	0	---	0	---	0	---	0
10	ENSMUSG00000019850	Tnfaip3	4	0	2	9	1	---	0	---	0	77	1	---	0	---	0	---	0	---	0	---	0	4	---	0	47	1	163	1	---	0	---	0	81	1	93	1
3	ENSMUSG00000027506	Tpd52	4	0	2	-2673	1	---	0	---	0	---	0	---	0	---	0	---	0	---	0	-261	1	0	---	0	---	0	---	0	---	0	---	0	---	0	---	0
8	ENSMUSG00000031723	Txnl4b	4	0	2	-149	1	-188	1	---	0	---	0	---	0	---	0	---	0	---	0	---	0	5	---	0	-163	1	-168	1	-185	1	---	0	-190	1	-202	1
17	ENSMUSG00000019578	Ubxn6	4	0	2	4360	1	---	0	---	0	---	0	---	0	---	0	-6932	0	-6932	0	3256	1	1	4012	0	4001	0	85	1	3999	0	3997	0	4036	0	4024	0
11	ENSMUSG00000017288	Vps53	4	0	2	10	1	---	0	---	0	---	0	---	0	---	0	---	0	---	0	-3749	1	3	---	0	---	0	57	1	28	1	---	0	24	1	---	0
15	ENSMUSG00000034429	Zfp707	4	0	2	31	1	---	0	---	0	---	0	---	0	---	0	---	0	---	0	3839	1	5	---	0	-100	1	-58	1	-37	1	---	0	-10	1	-35	1
19	ENSMUSG00000018820	Zfyve27	4	0	2	-43	1	---	0	---	0	---	0	---	0	---	0	---	0	---	0	-2837	1	4	---	0	-4231	0	-100	1	-20	1	---	0	-46	1	13	1
15	ENSMUSG00000022361	Zhx1	4	0	2	90	1	78	1	---	0	---	0	---	0	---	0	---	0	---	0	---	0	4	---	0	---	0	-266	1	316	1	---	0	181	1	316	1
8	ENSMUSG00000035671	Zswim4	4	0	2	235	1	---	0	---	0	---	0	---	0	---	0	---	0	---	0	3160	1	3	---	0	---	0	154	1	---	0	---	0	132	1	136	1
2	ENSMUSG00000039195	1110008P14Rik	4	0	1	19	1	---	0	---	0	---	0	---	0	---	0	---	0	---	0	---	0	3	---	0	---	0	-90	1	---	0	---	0	85	1	8	1
15	ENSMUSG00000062760	1810041L15Rik	4	0	1	---	0	---	0	---	0	---	0	---	0	---	0	---	0	---	0	-1709	1	0	---	0	---	0	---	0	3723	0	---	0	---	0	---	0
7	ENSMUSG00000033967	2310014L17Rik	4	0	1	-5301	0	-5250	0	---	0	---	0	---	0	---	0	---	0	---	0	1285	1	1	---	0	-5187	0	47	1	-5181	0	---	0	-5177	0	-5286	0
18	ENSMUSG00000024410	3110002H16Rik	4	0	1	-51	1	---	0	---	0	---	0	---	0	---	0	---	0	---	0	---	0	2	---	0	---	0	---	0	---	0	---	0	-174	1	-27	1
5	ENSMUSG00000029165	Agbl5	4	0	1	---	0	---	0	---	0	---	0	---	0	---	0	---	0	---	0	-19	1	5	---	0	-460	1	-444	1	-268	1	-540	1	-66	1	---	0
3	ENSMUSG00000054988	Agtr1b	4	0	1	---	0	---	0	---	0	---	0	---	0	---	0	---	0	---	0	20	1	0	---	0	---	0	---	0	---	0	---	0	---	0	---	0
5	ENSMUSG00000039754	Alkbh4	4	0	1	-2737	1	---	0	---	0	---	0	---	0	---	0	---	0	---	0	---	0	0	---	0	---	0	-2865	0	-3045	0	---	0	-2897	0	---	0
7	ENSMUSG00000041343	Ankrd42	4	0	1	---	0	---	0	---	0	---	0	---	0	---	0	---	0	---	0	3188	1	4	---	0	---	0	38	1	58	1	---	0	-82	1	-47	1
5	ENSMUSG00000039623	Ap5z1	4	0	1	-15	1	---	0	---	0	---	0	---	0	---	0	---	0	---	0	---	0	5	---	0	-46	1	-61	1	-44	1	---	0	-53	1	-50	1
10	ENSMUSG00000020135	Apc2	4	0	1	-9352	0	---	0	---	0	---	0	---	0	---	0	---	0	---	0	-4171	1	0	---	0	---	0	-9397	0	---	0	---	0	-9381	0	---	0
15	ENSMUSG00000050014	Apol10b	4	0	1	---	0	---	0	---	0	---	0	---	0	---	0	---	0	---	0	397	1	0	---	0	---	0	---	0	---	0	---	0	---	0	---	0
15	ENSMUSG00000056656	Apol8	4	0	1	---	0	---	0	---	0	---	0	---	0	---	0	---	0	---	0	75	1	0	---	0	-4542	0	1779	0	---	0	---	0	---	0	---	0
2	ENSMUSG00000074582	Arfgef2	4	0	1	---	0	---	0	---	0	---	0	---	0	---	0	---	0	---	0	-266	1	0	---	0	---	0	---	0	---	0	---	0	---	0	---	0
2	ENSMUSG00000036591	Arhgap21	4	0	1	---	0	---	0	---	0	---	0	---	0	---	0	---	0	---	0	124	1	0	---	0	---	0	1795	0	1258	0	---	0	1341	0	---	0
2	ENSMUSG00000074625	Arhgap40	4	0	1	---	0	---	0	---	0	---	0	---	0	---	0	---	0	---	0	293	1	0	---	0	---	0	---	0	---	0	---	0	---	0	---	0
1	ENSMUSG00000049866	Arl4c	4	0	1	---	0	---	0	---	0	---	0	---	0	---	0	---	0	---	0	-2366	1	3	---	0	89	1	---	0	125	1	---	0	161	1	---	0
7	ENSMUSG00000059479	B3gnt8	4	0	1	-8197	0	---	0	---	0	5176	0	---	0	---	0	---	0	---	0	-135	1	0	---	0	-8264	0	-8376	0	---	0	---	0	---	0	---	0
5	ENSMUSG00000052271	Bhlha15	4	0	1	-8740	0	---	0	---	0	---	0	---	0	---	0	---	0	---	0	-187	1	0	---	0	-8913	0	---	0	---	0	---	0	---	0	---	0
16	ENSMUSG00000064115	Cadm2	4	0	1	---	0	---	0	---	0	---	0	---	0	---	0	---	0	---	0	411	1	2	---	0	---	0	---	0	129	1	---	0	128	1	---	0
2	ENSMUSG00000026933	Camsap1	4	0	1	---	0	---	0	---	0	---	0	---	0	---	0	---	0	---	0	-3078	1	2	---	0	---	0	9119	0	---	0	---	0	4	1	25	1
9	ENSMUSG00000079235	Ccdc13	4	0	1	---	0	---	0	---	0	---	0	---	0	---	0	-8100	0	-8100	0	-543	1	0	---	0	---	0	---	0	---	0	---	0	---	0	---	0
5	ENSMUSG00000041609	Ccdc64	4	0	1	---	0	---	0	---	0	---	0	---	0	---	0	---	0	---	0	-53	1	1	---	0	---	0	1469	0	-38	1	---	0	---	0	---	0
9	ENSMUSG00000034563	Ccpg1	4	0	1	-4	1	---	0	---	0	---	0	---	0	9391	0	9400	0	9400	0	9388	0	3	---	0	---	0	-33	1	---	0	---	0	-2	1	11	1
11	ENSMUSG00000047798	Cd300lf	4	0	1	---	0	---	0	---	0	7	1	---	0	---	0	---	0	---	0	---	0	2	---	0	103	1	20	1	---	0	---	0	---	0	---	0
2	ENSMUSG00000027215	Cd82	4	0	1	---	0	---	0	---	0	---	0	---	0	---	0	---	0	---	0	-844	1	1	---	0	---	0	105	1	---	0	---	0	---	0	---	0
2	ENSMUSG00000039155	Cdh26	4	0	1	---	0	---	0	---	0	---	0	---	0	---	0	---	0	---	0	889	1	0	---	0	---	0	---	0	---	0	---	0	---	0	---	0
7	ENSMUSG00000025497	Cdhr5	4	0	1	---	0	---	0	---	0	---	0	---	0	---	0	---	0	---	0	1138	1	0	---	0	-1271	0	---	0	---	0	---	0	---	0	---	0
13	ENSMUSG00000059288	Cdyl	4	0	1	---	0	---	0	---	0	---	0	---	0	---	0	---	0	---	0	2075	1	0	---	0	---	0	---	0	---	0	---	0	---	0	---	0
1	ENSMUSG00000026649	Cfap126	4	0	1	---	0	---	0	---	0	---	0	---	0	---	0	---	0	---	0	-2157	1	0	---	0	---	0	-7852	0	---	0	---	0	---	0	---	0
1	ENSMUSG00000026031	Cflar	4	0	1	---	0	---	0	---	0	-3331	1	---	0	---	0	---	0	---	0	---	0	2	---	0	---	0	-797	1	---	0	---	0	203	1	---	0
3	ENSMUSG00000027536	Chmp4c	4	0	1	---	0	---	0	---	0	---	0	---	0	---	0	---	0	---	0	-50	1	0	---	0	---	0	---	0	---	0	---	0	---	0	---	0
2	ENSMUSG00000027577	Chrna4	4	0	1	---	0	---	0	---	0	---	0	---	0	---	0	---	0	---	0	3284	1	0	---	0	---	0	---	0	---	0	---	0	---	0	---	0
4	ENSMUSG00000045672	Col27a1	4	0	1	-9692	0	---	0	---	0	---	0	---	0	---	0	---	0	---	0	766	1	1	---	0	---	0	---	0	---	0	---	0	-15	1	---	0
8	ENSMUSG00000034796	Cpne7	4	0	1	---	0	---	0	---	0	---	0	---	0	---	0	---	0	---	0	530	1	0	---	0	---	0	---	0	---	0	---	0	---	0	---	0
2	ENSMUSG00000027230	Creb3l1	4	0	1	---	0	---	0	---	0	---	0	---	0	---	0	---	0	---	0	32	1	0	---	0	---	0	---	0	---	0	---	0	---	0	---	0
5	ENSMUSG00000058427	Cxcl2	4	0	1	---	0	---	0	---	0	---	0	---	0	---	0	---	0	---	0	-4307	1	0	---	0	---	0	---	0	---	0	2599	0	---	0	---	0
18	ENSMUSG00000046727	Cystm1	4	0	1	---	0	---	0	---	0	---	0	---	0	---	0	---	0	---	0	-4926	1	0	---	0	---	0	---	0	---	0	---	0	---	0	---	0
14	ENSMUSG00000021782	Dlg5	4	0	1	---	0	---	0	---	0	---	0	---	0	---	0	---	0	---	0	-1584	1	0	---	0	---	0	---	0	---	0	---	0	---	0	---	0
5	ENSMUSG00000038011	Dnah10	4	0	1	---	0	---	0	---	0	---	0	---	0	---	0	---	0	---	0	-367	1	0	---	0	---	0	---	0	---	0	---	0	---	0	---	0
11	ENSMUSG00000005237	Dnah2	4	0	1	---	0	---	0	---	0	---	0	---	0	---	0	---	0	---	0	-4615	1	0	---	0	---	0	---	0	---	0	---	0	-2313	0	---	0
2	ENSMUSG00000026825	Dnm1	4	0	1	9787	0	---	0	---	0	---	0	---	0	---	0	---	0	---	0	-4394	1	1	---	0	9669	0	95	1	9705	0	---	0	9715	0	9720	0
19	ENSMUSG00000041035	Dpcd	4	0	1	---	0	---	0	---	0	---	0	---	0	---	0	---	0	---	0	-1760	1	3	---	0	---	0	-24	1	-126	1	---	0	-141	1	---	0
8	ENSMUSG00000031786	Drc7	4	0	1	---	0	---	0	---	0	---	0	---	0	---	0	---	0	---	0	32	1	0	---	0	---	0	---	0	---	0	---	0	---	0	---	0
9	ENSMUSG00000037419	Endod1	4	0	1	-180	1	---	0	---	0	---	0	---	0	---	0	---	0	---	0	---	0	3	---	0	---	0	365	1	-268	1	---	0	-156	1	---	0
4	ENSMUSG00000028445	Enho	4	0	1	---	0	---	0	---	0	---	0	---	0	---	0	---	0	---	0	-2450	1	0	---	0	---	0	---	0	---	0	---	0	---	0	---	0
4	ENSMUSG00000028773	Fabp3	4	0	1	---	0	---	0	---	0	---	0	---	0	---	0	---	0	---	0	1480	1	0	---	0	---	0	---	0	---	0	---	0	---	0	---	0
7	ENSMUSG00000030518	Fam189a1	4	0	1	---	0	---	0	---	0	---	0	---	0	---	0	---	0	---	0	2997	1	0	---	0	---	0	---	0	---	0	---	0	---	0	---	0
11	ENSMUSG00000055333	Fat2	4	0	1	---	0	---	0	---	0	---	0	---	0	---	0	-9700	0	-9700	0	2367	1	0	---	0	---	0	---	0	---	0	---	0	---	0	---	0
8	ENSMUSG00000038365	Fbxo25	4	0	1	-61	1	---	0	---	0	---	0	7522	0	7513	0	7514	0	7514	0	7492	0	4	---	0	---	0	-47	1	-105	1	---	0	-38	1	-52	1
13	ENSMUSG00000005320	Fgfr4	4	0	1	9514	0	---	0	---	0	---	0	---	0	---	0	9603	0	9603	0	2472	1	0	---	0	---	0	---	0	---	0	---	0	---	0	---	0
6	ENSMUSG00000003154	Foxj2	4	0	1	-9038	0	---	0	---	0	---	0	---	0	---	0	---	0	---	0	-4069	1	1	---	0	6468	0	6422	0	-236	1	---	0	6449	0	6503	0
11	ENSMUSG00000025579	Gaa	4	0	1	---	0	---	0	---	0	---	0	---	0	---	0	---	0	---	0	1095	1	2	---	0	---	0	-46	1	7	1	---	0	---	0	---	0
19	ENSMUSG00000024907	Gal	4	0	1	---	0	---	0	---	0	---	0	---	0	---	0	5439	0	5439	0	-161	1	0	---	0	---	0	---	0	---	0	---	0	---	0	---	0
11	ENSMUSG00000020686	Gas2l2	4	0	1	---	0	---	0	---	0	---	0	---	0	---	0	---	0	---	0	-200	1	0	---	0	---	0	-2410	0	---	0	---	0	---	0	---	0
8	ENSMUSG00000074178	Gm10638	4	0	1	---	0	---	0	---	0	---	0	---	0	---	0	---	0	---	0	-333	1	0	---	0	---	0	---	0	---	0	---	0	---	0	---	0
2	ENSMUSG00000055926	Gm14137	4	0	1	---	0	---	0	---	0	---	0	---	0	---	0	---	0	---	0	1477	1	0	---	0	---	0	---	0	---	0	---	0	---	0	-6799	0
13	ENSMUSG00000000253	Gmpr	4	0	1	---	0	---	0	---	0	---	0	---	0	---	0	---	0	---	0	3928	1	0	---	0	---	0	4716	0	---	0	---	0	---	0	---	0
1	ENSMUSG00000034220	Gpc1	4	0	1	---	0	---	0	---	0	---	0	---	0	---	0	---	0	---	0	-4285	1	0	---	0	---	0	---	0	---	0	---	0	---	0	---	0
12	ENSMUSG00000021298	Gpr132	4	0	1	---	0	---	0	---	0	---	0	-9560	0	9692	0	-9534	0	-9534	0	2839	1	0	---	0	6559	0	---	0	---	0	---	0	---	0	---	0
3	ENSMUSG00000051431	Gpr87	4	0	1	---	0	---	0	---	0	---	0	---	0	---	0	---	0	---	0	-758	1	0	---	0	---	0	---	0	---	0	---	0	---	0	---	0
15	ENSMUSG00000022564	Grina	4	0	1	---	0	---	0	---	0	---	0	---	0	---	0	---	0	---	0	-3877	1	0	---	0	---	0	---	0	---	0	---	0	---	0	---	0
10	ENSMUSG00000019853	Hebp2	4	0	1	---	0	---	0	---	0	---	0	---	0	---	0	---	0	---	0	-2697	1	0	---	0	---	0	---	0	---	0	---	0	---	0	---	0
8	ENSMUSG00000037260	Hgsnat	4	0	1	---	0	---	0	---	0	3744	1	---	0	---	0	---	0	---	0	---	0	3	---	0	---	0	197	1	-28	1	---	0	---	0	17	1
11	ENSMUSG00000043099	Hic1	4	0	1	8691	0	---	0	---	0	---	0	---	0	---	0	---	0	---	0	557	1	2	---	0	-943	1	3	1	2882	0	---	0	2902	0	---	0
5	ENSMUSG00000000915	Hip1r	4	0	1	-254	1	---	0	---	0	---	0	---	0	---	0	---	0	---	0	---	0	0	---	0	1078	0	---	0	---	0	---	0	---	0	---	0
8	ENSMUSG00000052566	Hook2	4	0	1	-4	1	---	0	---	0	---	0	---	0	---	0	7518	0	7518	0	7501	0	4	---	0	-105	1	-73	1	7493	0	---	0	-21	1	-42	1
5	ENSMUSG00000041548	Hspb8	4	0	1	---	0	---	0	---	0	---	0	---	0	---	0	5374	0	5374	0	-1963	1	1	---	0	---	0	---	0	-16	1	---	0	---	0	---	0
4	ENSMUSG00000028763	Hspg2	4	0	1	---	0	---	0	---	0	---	0	---	0	---	0	---	0	---	0	2710	1	0	---	0	---	0	---	0	8416	0	---	0	8360	0	---	0
9	ENSMUSG00000036091	Hyal3	4	0	1	6339	0	---	0	---	0	---	0	---	0	---	0	-5369	0	-5369	0	-3269	1	0	6860	0	6312	0	6215	0	6437	0	---	0	6379	0	6444	0
9	ENSMUSG00000044244	Il20rb	4	0	1	---	0	---	0	---	0	---	0	---	0	---	0	---	0	---	0	-153	1	0	---	0	---	0	---	0	---	0	---	0	---	0	---	0
11	ENSMUSG00000057054	Inca1	4	0	1	---	0	---	0	---	0	---	0	---	0	---	0	---	0	---	0	803	1	1	---	0	---	0	---	0	---	0	---	0	661	1	---	0
6	ENSMUSG00000040797	Iqsec3	4	0	1	---	0	---	0	---	0	---	0	---	0	---	0	---	0	---	0	10	1	0	---	0	---	0	---	0	---	0	---	0	---	0	---	0
2	ENSMUSG00000027296	Itpka	4	0	1	9244	0	9257	0	---	0	---	0	9232	0	9263	0	9227	0	9227	0	-666	1	1	---	0	---	0	-186	1	---	0	---	0	---	0	---	0
2	ENSMUSG00000027332	Ivd	4	0	1	-70	1	---	0	---	0	---	0	---	0	---	0	---	0	---	0	---	0	4	---	0	---	0	-75	1	-20	1	---	0	-87	1	-27	1
4	ENSMUSG00000052684	Jun	4	0	1	---	0	---	0	---	0	---	0	---	0	---	0	---	0	---	0	-1637	1	3	---	0	---	0	---	0	259	1	---	0	284	1	268	1
2	ENSMUSG00000058740	Kcnt1	4	0	1	---	0	---	0	---	0	---	0	---	0	---	0	---	0	---	0	1353	1	0	---	0	---	0	---	0	---	0	---	0	---	0	---	0
4	ENSMUSG00000028758	Kif17	4	0	1	---	0	---	0	---	0	---	0	---	0	---	0	---	0	---	0	-4867	1	0	---	0	---	0	---	0	---	0	---	0	---	0	---	0
12	ENSMUSG00000020948	Klhl28	4	0	1	94	1	---	0	---	0	---	0	---	0	---	0	---	0	---	0	6860	0	5	---	0	109	1	128	1	138	1	---	0	217	1	176	1
14	ENSMUSG00000021798	Ldb3	4	0	1	---	0	---	0	---	0	---	0	---	0	---	0	---	0	---	0	-2821	1	0	---	0	---	0	---	0	---	0	---	0	---	0	---	0
X	ENSMUSG00000041700	Lhfpl1	4	0	1	---	0	---	0	---	0	---	0	---	0	---	0	---	0	---	0	-441	1	0	---	0	---	0	---	0	---	0	---	0	---	0	---	0
16	ENSMUSG00000044626	Liph	4	0	1	---	0	---	0	---	0	---	0	---	0	---	0	---	0	---	0	-2214	1	1	---	0	-160	1	---	0	---	0	---	0	---	0	---	0
8	ENSMUSG00000031812	Map1lc3b	4	0	1	-13	1	---	0	---	0	---	0	---	0	---	0	---	0	---	0	---	0	3	---	0	---	0	-84	1	-13	1	---	0	-4818	0	-75	1
7	ENSMUSG00000035596	Mboat7	4	0	1	-244	1	---	0	---	0	---	0	---	0	---	0	---	0	---	0	---	0	4	---	0	654	1	-183	1	-229	1	---	0	-211	1	---	0
2	ENSMUSG00000014361	Mertk	4	0	1	---	0	---	0	---	0	---	0	---	0	---	0	---	0	---	0	-127	1	3	---	0	---	0	---	0	-45	1	---	0	-207	1	-187	1
11	ENSMUSG00000043857	Mgat5b	4	0	1	---	0	---	0	---	0	---	0	---	0	---	0	---	0	---	0	608	1	0	---	0	---	0	---	0	---	0	---	0	---	0	---	0
5	ENSMUSG00000005373	Mlxipl	4	0	1	---	0	---	0	---	0	---	0	---	0	---	0	---	0	---	0	1455	1	0	---	0	---	0	---	0	---	0	---	0	---	0	---	0
17	ENSMUSG00000052105	Mtcl1	4	0	1	---	0	---	0	---	0	---	0	---	0	---	0	---	0	---	0	-3083	1	1	---	0	---	0	---	0	114	1	---	0	---	0	---	0
11	ENSMUSG00000020527	Myo19	4	0	1	-241	1	---	0	---	0	---	0	---	0	---	0	---	0	---	0	---	0	4	---	0	---	0	73	1	119	1	---	0	-101	1	113	1
7	ENSMUSG00000006024	Napa	4	0	1	---	0	-281	1	---	0	---	0	---	0	---	0	7236	0	7236	0	7206	0	5	---	0	-455	1	-436	1	40	1	---	0	-343	1	-171	1
7	ENSMUSG00000018995	Nars2	4	0	1	7	1	---	0	---	0	---	0	---	0	---	0	---	0	---	0	7158	0	2	---	0	---	0	-9	1	---	0	---	0	20	1	---	0
4	ENSMUSG00000028833	Ncdn	4	0	1	192	1	---	0	---	0	---	0	---	0	---	0	---	0	---	0	---	0	2	---	0	---	0	127	1	51	1	---	0	---	0	---	0
19	ENSMUSG00000006435	Neurl1a	4	0	1	---	0	---	0	---	0	---	0	---	0	---	0	---	0	---	0	2003	1	0	---	0	---	0	-9652	0	---	0	---	0	---	0	---	0
8	ENSMUSG00000055994	Nod2	4	0	1	-9666	0	---	0	---	0	---	0	---	0	---	0	-9715	0	-9715	0	-3925	1	0	---	0	---	0	---	0	---	0	---	0	---	0	---	0
2	ENSMUSG00000015094	Npdc1	4	0	1	---	0	---	0	---	0	---	0	---	0	---	0	---	0	---	0	-425	1	1	---	0	---	0	-491	1	---	0	---	0	---	0	---	0
2	ENSMUSG00000039263	Npepl1	4	0	1	---	0	---	0	---	0	---	0	---	0	---	0	---	0	---	0	703	1	0	---	0	---	0	---	0	---	0	---	0	---	0	---	0
11	ENSMUSG00000020889	Nr1d1	4	0	1	---	0	---	0	---	0	-18	1	---	0	---	0	---	0	---	0	8136	0	2	---	0	---	0	-34	1	---	0	---	0	-109	1	---	0
2	ENSMUSG00000026826	Nr4a2	4	0	1	---	0	---	0	---	0	---	0	---	0	---	0	---	0	---	0	1437	1	5	---	0	315	1	4	1	-38	1	---	0	-40	1	208	1
8	ENSMUSG00000031767	Nudt7	4	0	1	-80	1	---	0	---	0	---	0	---	0	---	0	---	0	---	0	---	0	0	---	0	---	0	---	0	---	0	---	0	---	0	---	0
7	ENSMUSG00000043964	Orai3	4	0	1	7079	0	---	0	---	0	---	0	---	0	---	0	---	0	---	0	2871	1	1	---	0	---	0	726	1	7217	0	---	0	7339	0	7213	0
2	ENSMUSG00000042359	Osbpl6	4	0	1	---	0	---	0	---	0	---	0	---	0	---	0	---	0	---	0	686	1	1	---	0	---	0	---	0	-58	1	---	0	---	0	---	0
12	ENSMUSG00000052160	Pld4	4	0	1	1521	1	---	0	---	0	---	0	---	0	---	0	---	0	---	0	---	0	1	---	0	---	0	-114	1	---	0	---	0	---	0	---	0
17	ENSMUSG00000040852	Plekhh2	4	0	1	---	0	---	0	---	0	---	0	---	0	---	0	---	0	---	0	700	1	2	---	0	---	0	---	0	10	1	---	0	-87	1	---	0
14	ENSMUSG00000048349	Pou4f1	4	0	1	---	0	---	0	---	0	---	0	---	0	---	0	---	0	---	0	332	1	1	---	0	---	0	5794	0	112	1	---	0	---	0	---	0
7	ENSMUSG00000030402	Ppm1n	4	0	1	-8330	0	---	0	---	0	---	0	---	0	---	0	---	0	---	0	-267	1	0	---	0	---	0	2428	0	-8152	0	---	0	-8145	0	-8152	0
19	ENSMUSG00000024953	Prdx5	4	0	1	476	1	---	0	---	0	---	0	---	0	---	0	---	0	---	0	---	0	4	---	0	381	1	331	1	328	1	---	0	348	1	---	0
11	ENSMUSG00000047040	Prr15l	4	0	1	---	0	---	0	---	0	---	0	---	0	---	0	---	0	---	0	93	1	0	---	0	---	0	---	0	---	0	---	0	---	0	---	0
3	ENSMUSG00000047824	Pygo2	4	0	1	165	1	---	0	---	0	---	0	---	0	---	0	---	0	---	0	---	0	4	---	0	---	0	143	1	-48	1	---	0	126	1	-35	1
13	ENSMUSG00000034789	Rab24	4	0	1	-64	1	---	0	---	0	---	0	---	0	---	0	---	0	---	0	-8402	0	0	8121	0	8074	0	8149	0	8078	0	8180	0	8231	0	8121	0
10	ENSMUSG00000025795	Rassf3	4	0	1	---	0	---	0	---	0	---	0	---	0	---	0	---	0	---	0	-219	1	3	---	0	678	1	716	1	---	0	---	0	603	1	---	0
14	ENSMUSG00000002324	Rec8	4	0	1	---	0	---	0	---	0	---	0	---	0	---	0	---	0	---	0	-460	1	0	---	0	---	0	-3335	0	---	0	---	0	---	0	---	0
7	ENSMUSG00000008318	Relt	4	0	1	-7387	0	---	0	---	0	---	0	---	0	---	0	---	0	---	0	1992	1	5	---	0	126	1	108	1	71	1	---	0	93	1	95	1
7	ENSMUSG00000030844	Rgs10	4	0	1	---	0	---	0	---	0	-190	1	---	0	---	0	---	0	---	0	---	0	0	---	0	---	0	-9674	0	---	0	---	0	---	0	---	0
5	ENSMUSG00000037936	Scarb1	4	0	1	-50	1	---	0	---	0	---	0	---	0	---	0	---	0	---	0	---	0	4	---	0	---	0	-30	1	-14	1	---	0	-17	1	-47	1
1	ENSMUSG00000026387	Sctr	4	0	1	---	0	---	0	---	0	---	0	---	0	---	0	---	0	---	0	-1363	1	0	---	0	---	0	-9600	0	---	0	---	0	---	0	---	0
19	ENSMUSG00000025207	Sema4g	4	0	1	---	0	---	0	---	0	---	0	---	0	---	0	---	0	---	0	-3726	1	0	---	0	---	0	---	0	---	0	---	0	---	0	---	0
11	ENSMUSG00000000632	Sez6	4	0	1	---	0	---	0	---	0	---	0	---	0	---	0	---	0	---	0	3656	1	1	---	0	---	0	---	0	-14	1	---	0	---	0	---	0
15	ENSMUSG00000042303	Sgsm3	4	0	1	---	0	---	0	---	0	---	0	---	0	---	0	---	0	---	0	-3830	1	0	---	0	---	0	---	0	---	0	---	0	---	0	---	0
7	ENSMUSG00000000154	Slc22a18	4	0	1	---	0	---	0	---	0	---	0	---	0	---	0	---	0	---	0	12	1	1	---	0	---	0	-31	1	---	0	---	0	---	0	---	0
7	ENSMUSG00000019082	Slc25a22	4	0	1	5452	0	5412	0	5398	0	5422	0	5425	0	5409	0	5461	0	5461	0	-1088	1	4	---	0	6130	0	-315	1	-259	1	---	0	-216	1	-293	1
11	ENSMUSG00000018566	Slc2a4	4	0	1	---	0	---	0	---	0	---	0	---	0	---	0	---	0	---	0	-1459	1	5	---	0	200	1	163	1	164	1	---	0	104	1	169	1
2	ENSMUSG00000006469	Slc34a3	4	0	1	-8660	0	---	0	-8816	0	-8931	0	-8780	0	---	0	-5748	0	-5748	0	-2854	1	0	---	0	-9362	0	-9456	0	-9311	0	---	0	-9304	0	-9319	0
15	ENSMUSG00000081534	Slc48a1	4	0	1	---	0	---	0	---	0	---	0	---	0	---	0	---	0	---	0	2510	1	0	---	0	---	0	2560	0	---	0	---	0	-5416	0	---	0
6	ENSMUSG00000030108	Slc6a13	4	0	1	---	0	---	0	---	0	---	0	---	0	---	0	---	0	---	0	-246	1	0	---	0	---	0	---	0	---	0	---	0	---	0	---	0
19	ENSMUSG00000025020	Slit1	4	0	1	---	0	---	0	---	0	---	0	---	0	---	0	---	0	---	0	3819	1	0	---	0	---	0	---	0	---	0	---	0	---	0	---	0
2	ENSMUSG00000027077	Smtnl1	4	0	1	4365	1	---	0	---	0	---	0	---	0	---	0	---	0	---	0	-6512	0	0	---	0	4303	0	4345	0	---	0	---	0	4311	0	---	0
3	ENSMUSG00000050359	Sprr1a	4	0	1	---	0	---	0	---	0	---	0	---	0	---	0	---	0	---	0	4592	1	0	---	0	---	0	---	0	---	0	---	0	---	0	---	0
6	ENSMUSG00000038451	Spsb2	4	0	1	---	0	---	0	---	0	-3356	1	---	0	---	0	---	0	---	0	---	0	1	---	0	4706	0	4725	0	---	0	---	0	-115	1	---	0
1	ENSMUSG00000025920	Stau2	4	0	1	---	0	---	0	---	0	---	0	---	0	---	0	---	0	---	0	-591	1	0	---	0	---	0	---	0	---	0	---	0	---	0	---	0
1	ENSMUSG00000026389	Steap3	4	0	1	55	1	---	0	---	0	---	0	---	0	---	0	-5779	0	-5779	0	-5625	0	3	---	0	---	0	261	1	62	1	---	0	58	1	---	0
1	ENSMUSG00000026027	Stradb	4	0	1	-25	1	---	0	---	0	---	0	---	0	---	0	---	0	---	0	---	0	5	---	0	-51	1	-58	1	-199	1	---	0	-213	1	-29	1
15	ENSMUSG00000018865	Sult4a1	4	0	1	---	0	---	0	---	0	---	0	---	0	---	0	---	0	---	0	1662	1	0	---	0	---	0	---	0	---	0	---	0	---	0	---	0
11	ENSMUSG00000000094	Tbx4	4	0	1	---	0	---	0	---	0	---	0	---	0	---	0	---	0	---	0	-3254	1	0	---	0	---	0	---	0	---	0	---	0	---	0	---	0
1	ENSMUSG00000026279	Thap4	4	0	1	---	0	---	0	---	0	134	1	---	0	---	0	---	0	---	0	---	0	1	---	0	---	0	---	0	-207	1	---	0	---	0	---	0
6	ENSMUSG00000048022	Tmem229a	4	0	1	---	0	---	0	---	0	---	0	---	0	---	0	---	0	---	0	549	1	0	---	0	---	0	---	0	---	0	---	0	---	0	---	0
10	ENSMUSG00000000374	Trappc10	4	0	1	---	0	---	0	---	0	---	0	---	0	---	0	---	0	---	0	307	1	3	---	0	---	0	140	1	54	1	---	0	168	1	---	0
2	ENSMUSG00000038375	Trp53inp2	4	0	1	146	1	---	0	---	0	---	0	---	0	---	0	---	0	---	0	---	0	3	---	0	---	0	---	0	143	1	---	0	-85	1	-96	1
19	ENSMUSG00000047656	Trpt1	4	0	1	-3473	1	---	0	---	0	---	0	---	0	---	0	---	0	---	0	7921	0	1	---	0	---	0	-3413	0	-3427	0	---	0	24	1	-3444	0
11	ENSMUSG00000038756	Ttll6	4	0	1	---	0	---	0	---	0	---	0	---	0	---	0	---	0	---	0	1129	1	1	---	0	---	0	-11	1	---	0	---	0	---	0	---	0
11	ENSMUSG00000020802	Ube2o	4	0	1	---	0	---	0	---	0	---	0	---	0	---	0	---	0	---	0	4427	1	0	---	0	5527	0	5544	0	---	0	---	0	5518	0	---	0
5	ENSMUSG00000046562	Unc119b	4	0	1	---	0	---	0	---	0	---	0	---	0	---	0	---	0	---	0	-1039	1	1	---	0	---	0	39	1	---	0	---	0	---	0	---	0
11	ENSMUSG00000020407	Upp1	4	0	1	---	0	---	0	---	0	---	0	---	0	---	0	---	0	---	0	-27	1	0	---	0	---	0	---	0	---	0	---	0	---	0	---	0
19	ENSMUSG00000006463	Zdhhc24	4	0	1	-60	1	---	0	---	0	---	0	---	0	---	0	---	0	---	0	---	0	5	---	0	-32	1	-33	1	-7	1	---	0	-44	1	-43	1
5	ENSMUSG00000029627	Zkscan14	4	0	1	2496	1	---	0	---	0	---	0	---	0	---	0	---	0	---	0	---	0	0	---	0	2581	0	2540	0	2570	0	---	0	2597	0	2577	0
8	ENSMUSG00000056313	1810011O10Rik	4	0	0	---	0	---	0	---	0	---	0	---	0	---	0	---	0	---	0	-8241	0	0	---	0	---	0	---	0	---	0	---	0	---	0	---	0
17	ENSMUSG00000079709	9030025P20Rik	4	0	0	---	0	---	0	---	0	---	0	---	0	---	0	---	0	---	0	---	0	0	---	0	---	0	---	0	---	0	---	0	---	0	---	0
5	ENSMUSG00000023328	Ache	4	0	0	6291	0	---	0	---	0	---	0	---	0	---	0	---	0	---	0	6255	0	0	---	0	---	0	-1406	0	6274	0	---	0	6325	0	---	0
19	ENSMUSG00000024866	Acy3	4	0	0	---	0	---	0	---	0	---	0	---	0	---	0	---	0	---	0	---	0	0	---	0	---	0	---	0	---	0	---	0	---	0	---	0
2	ENSMUSG00000017697	Ada	4	0	0	---	0	---	0	---	0	---	0	---	0	---	0	---	0	---	0	6396	0	1	---	0	---	0	---	0	---	0	---	0	-39	1	---	0
7	ENSMUSG00000025475	Adgra1	4	0	0	---	0	---	0	---	0	---	0	---	0	---	0	---	0	---	0	-6240	0	0	---	0	---	0	---	0	---	0	---	0	---	0	---	0
15	ENSMUSG00000023047	Amhr2	4	0	0	---	0	---	0	---	0	---	0	---	0	---	0	---	0	---	0	9136	0	0	---	0	---	0	-2729	0	---	0	---	0	---	0	---	0
15	ENSMUSG00000022237	Ankrd33b	4	0	0	---	0	---	0	---	0	---	0	---	0	---	0	---	0	---	0	---	0	0	---	0	---	0	1779	0	---	0	---	0	---	0	---	0
7	ENSMUSG00000055489	Ano5	4	0	0	---	0	---	0	---	0	---	0	---	0	---	0	---	0	---	0	---	0	0	---	0	---	0	---	0	---	0	---	0	---	0	---	0
1	ENSMUSG00000063558	Aox1	4	0	0	---	0	---	0	---	0	---	0	---	0	---	0	---	0	---	0	---	0	0	---	0	---	0	1333	0	---	0	---	0	---	0	---	0
12	ENSMUSG00000021125	Arg2	4	0	0	---	0	---	0	---	0	---	0	---	0	---	0	---	0	---	0	---	0	0	---	0	---	0	---	0	---	0	---	0	---	0	---	0
17	ENSMUSG00000054901	Arhgef33	4	0	0	---	0	---	0	---	0	---	0	---	0	---	0	9757	0	9757	0	9845	0	0	---	0	---	0	---	0	---	0	---	0	---	0	---	0
12	ENSMUSG00000021066	Atl1	4	0	0	---	0	---	0	---	0	---	0	---	0	---	0	---	0	---	0	---	0	1	---	0	---	0	---	0	46	1	---	0	---	0	---	0
6	ENSMUSG00000039347	Atp6v0e2	4	0	0	---	0	---	0	---	0	---	0	---	0	---	0	---	0	---	0	---	0	0	---	0	---	0	---	0	---	0	---	0	---	0	---	0
1	ENSMUSG00000033722	BC034090	4	0	0	---	0	---	0	---	0	---	0	---	0	---	0	---	0	---	0	---	0	0	---	0	---	0	---	0	---	0	---	0	---	0	---	0
14	ENSMUSG00000022098	Bmp1	4	0	0	---	0	---	0	---	0	---	0	---	0	---	0	---	0	---	0	---	0	0	---	0	---	0	---	0	---	0	---	0	---	0	---	0
6	ENSMUSG00000042460	C1galt1	4	0	0	---	0	---	0	---	0	---	0	---	0	---	0	---	0	---	0	---	0	1	---	0	---	0	---	0	---	0	---	0	---	0	-572	1
8	ENSMUSG00000034656	Cacna1a	4	0	0	---	0	---	0	---	0	---	0	---	0	---	0	---	0	---	0	---	0	0	---	0	---	0	---	0	---	0	---	0	---	0	---	0
15	ENSMUSG00000023055	Calcoco1	4	0	0	---	0	---	0	---	0	---	0	---	0	---	0	---	0	---	0	-7617	0	1	---	0	---	0	52	1	---	0	---	0	---	0	---	0
8	ENSMUSG00000044433	Camsap3	4	0	0	---	0	---	0	---	0	---	0	---	0	---	0	---	0	---	0	---	0	0	---	0	---	0	---	0	---	0	---	0	---	0	---	0
15	ENSMUSG00000033170	Card10	4	0	0	---	0	---	0	---	0	---	0	---	0	---	0	---	0	---	0	---	0	0	---	0	---	0	---	0	---	0	---	0	---	0	---	0
5	ENSMUSG00000043036	Ccdc63	4	0	0	7562	0	7591	0	7601	0	7722	0	---	0	7547	0	7516	0	7516	0	7507	0	0	---	0	---	0	-1077	0	---	0	---	0	---	0	---	0
13	ENSMUSG00000015396	Cd83	4	0	0	---	0	---	0	---	0	---	0	---	0	---	0	---	0	---	0	-7258	0	0	---	0	---	0	---	0	---	0	---	0	---	0	---	0
16	ENSMUSG00000006958	Chrd	4	0	0	---	0	---	0	---	0	---	0	---	0	---	0	---	0	---	0	-9625	0	0	---	0	---	0	---	0	---	0	---	0	---	0	---	0
X	ENSMUSG00000037347	Chst7	4	0	0	---	0	---	0	---	0	---	0	---	0	---	0	---	0	---	0	---	0	0	---	0	---	0	---	0	---	0	---	0	---	0	---	0
16	ENSMUSG00000022949	Clic6	4	0	0	5113	0	---	0	---	0	---	0	5147	0	5145	0	5182	0	5182	0	5113	0	0	---	0	---	0	---	0	---	0	---	0	---	0	---	0
7	ENSMUSG00000030720	Cln3	4	0	0	---	0	---	0	---	0	---	0	---	0	---	0	---	0	---	0	---	0	1	---	0	---	0	281	1	---	0	---	0	---	0	---	0
2	ENSMUSG00000027570	Col9a3	4	0	0	-8734	0	---	0	---	0	---	0	---	0	---	0	---	0	---	0	6867	0	0	---	0	---	0	-8485	0	-8836	0	---	0	-8834	0	---	0
3	ENSMUSG00000011463	Cpb1	4	0	0	---	0	---	0	---	0	---	0	---	0	---	0	---	0	---	0	---	0	0	---	0	---	0	---	0	---	0	---	0	---	0	---	0
7	ENSMUSG00000048200	Cracr2b	4	0	0	-5882	0	---	0	---	0	---	0	---	0	---	0	---	0	---	0	6236	0	0	---	0	6211	0	7962	0	---	0	---	0	---	0	---	0
11	ENSMUSG00000019590	Cyb561	4	0	0	---	0	---	0	---	0	---	0	---	0	---	0	---	0	---	0	-9059	0	0	---	0	---	0	2677	0	---	0	---	0	---	0	---	0
14	ENSMUSG00000037697	Ddhd1	4	0	0	---	0	---	0	---	0	---	0	---	0	---	0	---	0	---	0	---	0	1	---	0	---	0	---	0	-6	1	---	0	---	0	---	0
14	ENSMUSG00000025558	Dock9	4	0	0	-7000	0	---	0	---	0	---	0	---	0	---	0	---	0	---	0	---	0	2	---	0	---	0	---	0	848	1	---	0	839	1	---	0
18	ENSMUSG00000059898	Dsc3	4	0	0	---	0	---	0	---	0	---	0	---	0	---	0	---	0	---	0	7752	0	0	---	0	---	0	---	0	---	0	---	0	---	0	---	0
2	ENSMUSG00000068452	Duox2	4	0	0	---	0	---	0	---	0	---	0	---	0	---	0	---	0	---	0	---	0	0	---	0	---	0	4956	0	---	0	---	0	---	0	---	0
7	ENSMUSG00000037887	Dusp8	4	0	0	---	0	---	0	---	0	---	0	---	0	---	0	---	0	---	0	---	0	0	---	0	---	0	---	0	---	0	---	0	---	0	---	0
13	ENSMUSG00000021364	Elovl2	4	0	0	---	0	---	0	---	0	---	0	---	0	---	0	---	0	---	0	---	0	0	---	0	---	0	---	0	---	0	---	0	---	0	---	0
7	ENSMUSG00000025504	Eps8l2	4	0	0	---	0	---	0	---	0	---	0	---	0	---	0	---	0	---	0	---	0	0	---	0	---	0	---	0	---	0	---	0	---	0	---	0
7	ENSMUSG00000003549	Ercc1	4	0	0	---	0	---	0	---	0	---	0	---	0	---	0	-6388	0	-6388	0	-9334	0	3	---	0	9	1	52	1	---	0	---	0	250	1	---	0
12	ENSMUSG00000021280	Exoc3l4	4	0	0	---	0	---	0	---	0	---	0	---	0	---	0	---	0	---	0	---	0	0	---	0	---	0	---	0	---	0	---	0	-3889	0	---	0
5	ENSMUSG00000037962	Fam101a	4	0	0	6790	0	---	0	---	0	---	0	---	0	---	0	6771	0	6771	0	6796	0	0	---	0	---	0	---	0	---	0	---	0	---	0	---	0
12	ENSMUSG00000036136	Fam110c	4	0	0	---	0	---	0	---	0	---	0	---	0	---	0	---	0	---	0	---	0	0	---	0	---	0	9205	0	---	0	---	0	---	0	---	0
10	ENSMUSG00000019856	Fam184a	4	0	0	---	0	---	0	---	0	---	0	---	0	---	0	---	0	---	0	---	0	0	---	0	---	0	---	0	---	0	---	0	---	0	---	0
9	ENSMUSG00000032118	Fez1	4	0	0	---	0	---	0	---	0	---	0	---	0	---	0	---	0	---	0	---	0	0	---	0	---	0	---	0	---	0	---	0	---	0	---	0
X	ENSMUSG00000031137	Fgf13	4	0	0	---	0	---	0	---	0	---	0	---	0	---	0	---	0	---	0	---	0	0	---	0	---	0	---	0	---	0	---	0	---	0	---	0
4	ENSMUSG00000051435	Fhad1	4	0	0	---	0	---	0	---	0	---	0	---	0	---	0	---	0	---	0	-6556	0	0	---	0	---	0	---	0	---	0	---	0	---	0	---	0
11	ENSMUSG00000034201	Gas2l1	4	0	0	---	0	---	0	---	0	---	0	---	0	---	0	---	0	---	0	7157	0	0	---	0	---	0	---	0	-3380	0	---	0	-3368	0	---	0
3	ENSMUSG00000028048	Gba	4	0	0	---	0	---	0	---	0	---	0	---	0	---	0	---	0	---	0	---	0	2	---	0	-42	1	6	1	---	0	---	0	---	0	---	0
7	ENSMUSG00000033917	Gde1	4	0	0	6858	0	---	0	---	0	---	0	---	0	---	0	8020	0	8020	0	8017	0	1	---	0	6747	0	6796	0	6790	0	---	0	12	1	6790	0
9	ENSMUSG00000046167	Gldn	4	0	0	---	0	---	0	---	0	---	0	---	0	---	0	---	0	---	0	---	0	0	---	0	---	0	---	0	---	0	---	0	---	0	---	0
7	ENSMUSG00000073787	Gm10575	4	0	0	---	0	---	0	---	0	---	0	---	0	---	0	---	0	---	0	---	0	0	---	0	---	0	---	0	---	0	---	0	---	0	---	0
15	ENSMUSG00000075555	Gm10863	4	0	0	---	0	---	0	---	0	---	0	---	0	---	0	---	0	---	0	---	0	0	---	0	---	0	---	0	---	0	---	0	---	0	---	0
2	ENSMUSG00000084241	Gm13416	4	0	0	---	0	---	0	---	0	---	0	---	0	---	0	---	0	---	0	---	0	0	---	0	---	0	---	0	---	0	---	0	---	0	---	0
16	ENSMUSG00000086965	Gm16314	4	0	0	---	0	---	0	---	0	---	0	---	0	---	0	---	0	---	0	---	0	0	---	0	---	0	---	0	---	0	---	0	---	0	---	0
17	ENSMUSG00000092243	Gm7030	4	0	0	---	0	---	0	---	0	---	0	---	0	---	0	---	0	---	0	---	0	0	---	0	---	0	---	0	---	0	---	0	---	0	---	0
18	ENSMUSG00000054589	Gm9949	4	0	0	---	0	---	0	---	0	---	0	---	0	---	0	---	0	---	0	---	0	0	---	0	---	0	---	0	---	0	---	0	---	0	---	0
8	ENSMUSG00000039720	Got1l1	4	0	0	---	0	---	0	---	0	---	0	---	0	---	0	---	0	---	0	---	0	0	---	0	---	0	---	0	---	0	---	0	---	0	---	0
7	ENSMUSG00000030606	Hapln3	4	0	0	-8541	0	---	0	---	0	---	0	-8532	0	-8552	0	-8549	0	-8549	0	-8577	0	0	---	0	---	0	---	0	---	0	---	0	---	0	---	0
18	ENSMUSG00000024486	Hbegf	4	0	0	---	0	---	0	---	0	---	0	---	0	---	0	---	0	---	0	5938	0	2	---	0	---	0	6427	0	-28	1	---	0	46	1	---	0
13	ENSMUSG00000025868	Higd2a	4	0	0	---	0	---	0	---	0	---	0	---	0	---	0	---	0	---	0	---	0	3	---	0	-130	1	10	1	-67	1	---	0	---	0	---	0
14	ENSMUSG00000022096	Hr	4	0	0	8403	0	---	0	---	0	---	0	---	0	8413	0	8420	0	8420	0	6008	0	0	---	0	---	0	---	0	1392	0	---	0	-8696	0	---	0
8	ENSMUSG00000059854	Hydin	4	0	0	---	0	---	0	---	0	---	0	---	0	---	0	---	0	---	0	---	0	0	---	0	---	0	---	0	---	0	---	0	---	0	---	0
13	ENSMUSG00000050002	Idnk	4	0	0	---	0	---	0	---	0	---	0	---	0	---	0	---	0	---	0	8232	0	0	---	0	---	0	1135	0	---	0	---	0	---	0	---	0
1	ENSMUSG00000056708	Ier5	4	0	0	---	0	---	0	---	0	-8132	0	---	0	---	0	---	0	---	0	---	0	7	108	1	150	1	38	1	91	1	169	1	115	1	138	1
7	ENSMUSG00000060591	Ifitm2	4	0	0	---	0	---	0	---	0	---	0	---	0	---	0	---	0	---	0	6972	0	1	---	0	3432	0	111	1	---	0	---	0	---	0	---	0
13	ENSMUSG00000015533	Itga2	4	0	0	---	0	---	0	---	0	---	0	---	0	---	0	---	0	---	0	---	0	0	---	0	---	0	---	0	---	0	---	0	---	0	---	0
6	ENSMUSG00000042599	Kdm7a	4	0	0	---	0	---	0	---	0	---	0	---	0	---	0	---	0	---	0	---	0	2	---	0	---	0	-1616	0	26	1	---	0	---	0	203	1
11	ENSMUSG00000044041	Krt13	4	0	0	---	0	---	0	---	0	---	0	---	0	---	0	---	0	---	0	-6604	0	0	---	0	---	0	---	0	---	0	---	0	---	0	---	0
15	ENSMUSG00000023039	Krt7	4	0	0	---	0	---	0	---	0	---	0	---	0	---	0	7074	0	7074	0	7090	0	0	---	0	---	0	---	0	---	0	---	0	---	0	---	0
7	ENSMUSG00000036111	Lmo1	4	0	0	---	0	---	0	---	0	---	0	---	0	---	0	---	0	---	0	---	0	0	---	0	---	0	---	0	---	0	---	0	---	0	---	0
3	ENSMUSG00000027961	Lrrc39	4	0	0	---	0	---	0	---	0	---	0	---	0	---	0	---	0	---	0	---	0	1	---	0	---	0	-58	1	---	0	---	0	---	0	---	0
7	ENSMUSG00000047085	Lrrc4b	4	0	0	---	0	---	0	---	0	---	0	---	0	---	0	---	0	---	0	---	0	0	---	0	---	0	---	0	---	0	---	0	---	0	---	0
17	ENSMUSG00000071073	Lrrc73	4	0	0	-6004	0	---	0	---	0	---	0	---	0	---	0	---	0	---	0	-5984	0	2	---	0	---	0	-332	1	-318	1	---	0	-6084	0	---	0
15	ENSMUSG00000075602	Ly6a	4	0	0	7351	0	7376	0	---	0	---	0	7365	0	7387	0	7323	0	7323	0	5135	0	0	---	0	---	0	---	0	-9292	0	---	0	---	0	---	0
2	ENSMUSG00000074622	Mafb	4	0	0	---	0	---	0	---	0	---	0	---	0	---	0	---	0	---	0	---	0	0	---	0	---	0	---	0	---	0	---	0	---	0	---	0
14	ENSMUSG00000022157	Mcpt8	4	0	0	---	0	---	0	---	0	---	0	---	0	---	0	---	0	---	0	---	0	0	---	0	---	0	---	0	---	0	---	0	---	0	---	0
1	ENSMUSG00000054387	Mdm4	4	0	0	-5462	0	-5074	0	-5166	0	-5101	0	-5075	0	-5068	0	-5086	0	-5086	0	-5099	0	2	---	0	9087	0	51	1	3327	0	3413	0	-93	1	---	0
8	ENSMUSG00000074064	Mlycd	4	0	0	---	0	---	0	---	0	---	0	---	0	---	0	---	0	---	0	---	0	3	---	0	---	0	-11	1	5	1	---	0	-52	1	---	0
17	ENSMUSG00000064120	Mocs1	4	0	0	---	0	---	0	---	0	---	0	---	0	---	0	---	0	---	0	6150	0	1	---	0	---	0	---	0	---	0	---	0	-22	1	---	0
7	ENSMUSG00000037974	Muc5ac	4	0	0	---	0	---	0	---	0	---	0	---	0	---	0	---	0	---	0	-5244	0	0	---	0	---	0	---	0	---	0	---	0	---	0	---	0
1	ENSMUSG00000073616	Myeov2	4	0	0	---	0	---	0	---	0	---	0	---	0	---	0	---	0	---	0	---	0	3	---	0	---	0	-77	1	7	1	---	0	15	1	---	0
14	ENSMUSG00000053093	Myh7	4	0	0	---	0	---	0	---	0	---	0	-6936	0	-7007	0	-6987	0	-6987	0	-7013	0	0	---	0	---	0	---	0	---	0	---	0	---	0	---	0
8	ENSMUSG00000002341	Ncan	4	0	0	---	0	---	0	---	0	---	0	---	0	---	0	---	0	---	0	---	0	0	---	0	---	0	---	0	---	0	---	0	---	0	---	0
2	ENSMUSG00000027489	Necab3	4	0	0	---	0	---	0	---	0	---	0	---	0	---	0	---	0	---	0	-6096	0	0	---	0	---	0	---	0	---	0	---	0	---	0	---	0
11	ENSMUSG00000020396	Nefh	4	0	0	---	0	---	0	---	0	---	0	---	0	---	0	---	0	---	0	---	0	0	---	0	---	0	---	0	---	0	---	0	---	0	---	0
8	ENSMUSG00000031478	Nek3	4	0	0	---	0	---	0	---	0	---	0	---	0	-7611	0	-7593	0	-7593	0	-7606	0	2	---	0	---	0	-338	1	-197	1	---	0	---	0	---	0
3	ENSMUSG00000004891	Nes	4	0	0	---	0	---	0	---	0	---	0	---	0	---	0	---	0	---	0	---	0	2	---	0	---	0	-9992	0	-58	1	---	0	-52	1	---	0
8	ENSMUSG00000036902	Neto2	4	0	0	---	0	---	0	---	0	---	0	---	0	---	0	---	0	---	0	---	0	0	---	0	---	0	---	0	---	0	---	0	---	0	---	0
1	ENSMUSG00000026259	Ngef	4	0	0	---	0	---	0	---	0	---	0	---	0	---	0	---	0	---	0	---	0	0	---	0	---	0	---	0	---	0	---	0	---	0	---	0
8	ENSMUSG00000031661	Nkd1	4	0	0	---	0	---	0	---	0	---	0	---	0	---	0	---	0	---	0	---	0	0	---	0	---	0	---	0	---	0	---	0	---	0	---	0
18	ENSMUSG00000035984	Nme5	4	0	0	---	0	---	0	---	0	---	0	---	0	---	0	---	0	---	0	---	0	0	---	0	---	0	-6282	0	---	0	---	0	---	0	---	0
1	ENSMUSG00000042751	Nmnat2	4	0	0	---	0	---	0	---	0	---	0	---	0	---	0	---	0	---	0	---	0	1	---	0	---	0	---	0	---	0	---	0	-128	1	---	0
19	ENSMUSG00000033768	Nrxn2	4	0	0	---	0	---	0	---	0	---	0	---	0	---	0	---	0	---	0	---	0	0	---	0	---	0	---	0	---	0	---	0	---	0	---	0
5	ENSMUSG00000029153	Ociad2	4	0	0	---	0	---	0	---	0	---	0	---	0	---	0	---	0	---	0	---	0	0	---	0	1891	0	---	0	---	0	---	0	---	0	---	0
7	ENSMUSG00000009487	Otog	4	0	0	---	0	---	0	---	0	---	0	---	0	---	0	---	0	---	0	7627	0	0	---	0	---	0	---	0	---	0	---	0	---	0	---	0
3	ENSMUSG00000042613	Pbxip1	4	0	0	-6325	0	---	0	---	0	---	0	---	0	---	0	---	0	---	0	---	0	0	---	0	---	0	-6347	0	-6538	0	---	0	-6364	0	-6525	0
7	ENSMUSG00000030653	Pde2a	4	0	0	---	0	---	0	---	0	---	0	---	0	---	0	-8752	0	-8752	0	---	0	0	---	0	---	0	-8670	0	---	0	---	0	---	0	---	0
9	ENSMUSG00000032571	Pik3r4	4	0	0	---	0	---	0	---	0	---	0	---	0	---	0	---	0	---	0	---	0	2	---	0	---	0	-22	1	---	0	---	0	9	1	---	0
7	ENSMUSG00000040428	Plekha4	4	0	0	---	0	---	0	---	0	9875	0	---	0	---	0	---	0	---	0	---	0	2	---	0	---	0	56	1	-34	1	---	0	---	0	---	0
6	ENSMUSG00000030123	Plxnd1	4	0	0	---	0	---	0	---	0	---	0	---	0	---	0	---	0	---	0	---	0	1	---	0	---	0	181	1	---	0	---	0	---	0	---	0
7	ENSMUSG00000040435	Ppp1r15a	4	0	0	---	0	---	0	---	0	9936	0	---	0	---	0	---	0	---	0	---	0	2	---	0	---	0	117	1	27	1	---	0	---	0	---	0
7	ENSMUSG00000053198	Prx	4	0	0	8758	0	---	0	---	0	---	0	---	0	---	0	-8729	0	-8729	0	5755	0	0	---	0	---	0	8507	0	8605	0	---	0	8564	0	---	0
18	ENSMUSG00000024347	Psd2	4	0	0	---	0	---	0	---	0	---	0	---	0	---	0	-5298	0	-5298	0	-5234	0	0	---	0	---	0	-5757	0	---	0	---	0	-5763	0	---	0
5	ENSMUSG00000029528	Pxn	4	0	0	---	0	---	0	---	0	---	0	---	0	---	0	---	0	---	0	---	0	2	---	0	---	0	9946	0	-32	1	---	0	---	0	35	1
11	ENSMUSG00000070331	Qrich2	4	0	0	---	0	---	0	---	0	---	0	---	0	---	0	---	0	---	0	---	0	0	---	0	-8156	0	-8161	0	9698	0	---	0	9724	0	---	0
11	ENSMUSG00000041046	Ramp3	4	0	0	---	0	---	0	---	0	---	0	---	0	---	0	---	0	---	0	---	0	0	---	0	---	0	-3423	0	---	0	---	0	---	0	---	0
11	ENSMUSG00000025158	Rfng	4	0	0	---	0	---	0	---	0	---	0	---	0	---	0	-7924	0	-7924	0	7736	0	1	---	0	-7838	0	-5	1	---	0	---	0	---	0	---	0
7	ENSMUSG00000040866	Rsph6a	4	0	0	---	0	---	0	---	0	---	0	9755	0	9748	0	9764	0	9764	0	9842	0	0	---	0	---	0	---	0	---	0	---	0	---	0	---	0
4	ENSMUSG00000050989	Sepn1	4	0	0	---	0	---	0	---	0	---	0	---	0	---	0	---	0	---	0	-6126	0	0	---	0	---	0	---	0	---	0	---	0	---	0	---	0
11	ENSMUSG00000001508	Sgca	4	0	0	---	0	---	0	---	0	---	0	---	0	---	0	---	0	---	0	---	0	0	---	0	2784	0	1960	0	---	0	---	0	2779	0	---	0
13	ENSMUSG00000043183	Simc1	4	0	0	---	0	---	0	---	0	---	0	---	0	---	0	---	0	---	0	---	0	1	---	0	---	0	---	0	604	1	---	0	---	0	---	0
3	ENSMUSG00000050144	Slc25a44	4	0	0	---	0	---	0	---	0	---	0	---	0	---	0	---	0	---	0	-6542	0	3	---	0	20	1	4	1	---	0	---	0	61	1	---	0
13	ENSMUSG00000021509	Slc25a48	4	0	0	-7626	0	---	0	---	0	---	0	---	0	---	0	-7594	0	-7594	0	-7603	0	0	---	0	---	0	---	0	---	0	---	0	---	0	---	0
15	ENSMUSG00000023032	Slc4a8	4	0	0	---	0	---	0	---	0	---	0	---	0	---	0	---	0	---	0	---	0	3	---	0	-253	1	-121	1	-31	1	---	0	---	0	---	0
3	ENSMUSG00000027953	Slc50a1	4	0	0	---	0	---	0	---	0	---	0	---	0	---	0	---	0	---	0	---	0	2	---	0	-4017	0	32	1	-4017	0	---	0	-16	1	-3993	0
10	ENSMUSG00000020062	Slc5a8	4	0	0	---	0	---	0	---	0	---	0	---	0	---	0	---	0	---	0	---	0	0	---	0	---	0	---	0	---	0	---	0	---	0	---	0
1	ENSMUSG00000026062	Slc9a2	4	0	0	---	0	---	0	---	0	---	0	---	0	---	0	---	0	---	0	---	0	0	---	0	---	0	---	0	---	0	---	0	---	0	---	0
4	ENSMUSG00000028784	Spocd1	4	0	0	---	0	---	0	---	0	---	0	---	0	---	0	---	0	---	0	---	0	0	---	0	---	0	---	0	---	0	---	0	---	0	---	0
3	ENSMUSG00000054215	Sprr2k	4	0	0	---	0	---	0	---	0	---	0	---	0	---	0	---	0	---	0	7859	0	0	---	0	---	0	---	0	---	0	---	0	---	0	---	0
2	ENSMUSG00000032802	Srxn1	4	0	0	---	0	---	0	---	0	---	0	---	0	---	0	6601	0	6601	0	8629	0	3	---	0	---	0	-40	1	54	1	---	0	154	1	---	0
9	ENSMUSG00000032327	Stra6	4	0	0	---	0	---	0	---	0	---	0	---	0	---	0	---	0	---	0	---	0	0	---	0	---	0	---	0	---	0	---	0	---	0	---	0
X	ENSMUSG00000031357	Syap1	4	0	0	---	0	---	0	---	0	---	0	---	0	---	0	---	0	---	0	---	0	0	---	0	---	0	---	0	---	0	---	0	---	0	---	0
16	ENSMUSG00000022847	Thpo	4	0	0	---	0	---	0	---	0	---	0	---	0	---	0	---	0	---	0	-7097	0	0	---	0	---	0	---	0	---	0	---	0	---	0	---	0
1	ENSMUSG00000026347	Tmem163	4	0	0	7046	0	---	0	---	0	---	0	---	0	---	0	---	0	---	0	---	0	0	---	0	---	0	---	0	---	0	---	0	---	0	---	0
6	ENSMUSG00000030341	Tnfrsf1a	4	0	0	---	0	---	0	---	0	---	0	---	0	-5388	0	-5440	0	-5440	0	-5451	0	2	---	0	---	0	-236	1	---	0	---	0	-283	1	---	0
14	ENSMUSG00000091898	Tnnc1	4	0	0	---	0	---	0	---	0	---	0	---	0	---	0	---	0	---	0	-6760	0	0	---	0	9511	0	9491	0	---	0	---	0	---	0	---	0
11	ENSMUSG00000000538	Tom1l2	4	0	0	---	0	---	0	---	0	---	0	---	0	---	0	---	0	---	0	---	0	5	---	0	365	1	331	1	36	1	---	0	35	1	71	1
7	ENSMUSG00000030523	Trpm1	4	0	0	---	0	---	0	---	0	---	0	---	0	---	0	---	0	---	0	8241	0	0	---	0	---	0	---	0	---	0	---	0	7008	0	---	0
15	ENSMUSG00000022615	Tymp	4	0	0	---	0	---	0	---	0	---	0	-5980	0	-5970	0	-5994	0	-5994	0	-6078	0	0	---	0	---	0	-3131	0	---	0	---	0	-2927	0	---	0
11	ENSMUSG00000002058	Unc119	4	0	0	---	0	---	0	---	0	---	0	---	0	---	0	---	0	---	0	---	0	1	---	0	---	0	940	1	---	0	---	0	---	0	---	0
9	ENSMUSG00000035284	Vps13c	4	0	0	---	0	---	0	---	0	---	0	---	0	---	0	---	0	---	0	---	0	1	---	0	---	0	---	0	---	0	---	0	---	0	-33	1
19	ENSMUSG00000025082	Vwa2	4	0	0	---	0	---	0	---	0	---	0	---	0	---	0	---	0	---	0	5724	0	0	---	0	---	0	---	0	---	0	---	0	---	0	---	0
19	ENSMUSG00000043789	Vwce	4	0	0	---	0	---	0	---	0	---	0	---	0	---	0	---	0	---	0	---	0	0	---	0	---	0	---	0	---	0	---	0	---	0	---	0
6	ENSMUSG00000058446	Znrf2	4	0	0	---	0	---	0	---	0	-5096	0	---	0	---	0	---	0	---	0	-6309	0	4	---	0	---	0	-501	1	-194	1	---	0	-362	1	-246	1
X	ENSMUSG00000073062	Zxdb	4	0	0	---	0	---	0	---	0	---	0	---	0	---	0	---	0	---	0	---	0	0	---	0	---	0	---	0	---	0	---	0	---	0	---	0
16	ENSMUSG00000075229	Ccdc58	3	0	9	132	1	71	1	132	1	117	1	96	1	109	1	172	1	172	1	131	1	3	---	0	---	0	310	1	---	0	---	0	347	1	-9	1
16	ENSMUSG00000003955	Fam162a	3	0	9	276	1	215	1	276	1	261	1	240	1	253	1	316	1	316	1	275	1	3	---	0	---	0	454	1	---	0	---	0	491	1	135	1
11	ENSMUSG00000018412	Kansl1	3	0	9	687	1	693	1	691	1	552	1	699	1	674	1	562	1	562	1	-547	1	4	---	0	---	0	724	1	118	1	---	0	652	1	589	1
16	ENSMUSG00000022503	Nubp1	3	0	9	64	1	125	1	82	1	103	1	86	1	82	1	96	1	96	1	81	1	6	---	0	-149	1	109	1	217	1	445	1	187	1	-21	1
3	ENSMUSG00000074466	Gm15417	3	0	8	116	1	---	0	178	1	130	1	168	1	202	1	182	1	182	1	225	1	3	---	0	---	0	792	1	320	1	---	0	332	1	---	0
11	ENSMUSG00000020328	Nudcd2	3	0	8	349	1	---	0	465	1	424	1	506	1	458	1	396	1	396	1	401	1	7	-224	1	-100	1	-91	1	-178	1	-352	1	-161	1	-196	1
1	ENSMUSG00000031506	Ptpn7	3	0	8	-2872	1	---	0	-2764	1	-2663	1	-2815	1	-2791	1	-2802	1	-2802	1	-2786	1	2	---	0	489	1	496	1	---	0	---	0	---	0	---	0
1	ENSMUSG00000066885	Ptprv	3	0	8	-2723	1	---	0	-2615	1	-2514	1	-2666	1	-2642	1	-2653	1	-2653	1	-2637	1	2	---	0	638	1	645	1	---	0	---	0	---	0	---	0
17	ENSMUSG00000024301	Kifc5b	3	0	7	-2	1	-116	1	---	0	---	0	202	1	269	1	243	1	243	1	246	1	6	---	0	-109	1	-99	1	-22	1	79	1	-33	1	-38	1
11	ENSMUSG00000033880	Lgals3bp	3	0	7	2208	1	2209	1	---	0	---	0	2161	1	2206	1	2195	1	2195	1	2224	1	0	---	0	---	0	-1763	0	---	0	---	0	---	0	---	0
19	ENSMUSG00000023307	March5	3	0	7	1065	1	---	0	---	0	82	1	956	1	1014	1	997	1	997	1	939	1	1	---	0	---	0	---	0	---	0	---	0	-4	1	---	0
11	ENSMUSG00000023764	Sfi1	3	0	7	90	1	155	1	5586	0	-8689	0	-101	1	-157	1	-350	1	-350	1	-185	1	4	---	0	6320	0	-86	1	-234	1	---	0	-99	1	-270	1
10	ENSMUSG00000039891	Txlnb	3	0	7	1693	1	1699	1	---	0	-8089	0	1697	1	1705	1	1665	1	1665	1	1767	1	0	---	0	---	0	---	0	---	0	---	0	---	0	---	0
1	ENSMUSG00000026696	Vamp4	3	0	7	-300	1	---	0	-339	1	-5685	0	-342	1	-385	1	-333	1	-333	1	-350	1	5	---	0	-332	1	-295	1	-184	1	---	0	-280	1	-239	1
17	ENSMUSG00000024312	Wdr46	3	0	7	-258	1	-247	1	---	0	-245	1	-259	1	---	0	-384	1	-384	1	-239	1	4	---	0	-344	1	-218	1	-394	1	---	0	-45	1	---	0
13	ENSMUSG00000074794	Arrdc3	3	0	6	2351	1	2742	1	---	0	2773	1	---	0	---	0	2035	1	2035	1	2069	1	3	---	0	-1487	0	-3	1	-128	1	---	0	2208	0	-66	1
4	ENSMUSG00000050390	C77080	3	0	6	2364	1	---	0	---	0	7481	0	3815	1	3788	1	-5	1	-5	1	-23	1	0	---	0	---	0	2595	0	---	0	---	0	---	0	---	0
14	ENSMUSG00000022035	Ccdc25	3	0	6	-2389	1	---	0	---	0	---	0	-2326	1	-2361	1	557	1	557	1	-2362	1	1	-3351	0	-3287	0	-15	1	-3350	0	-3463	0	-3322	0	-3322	0
2	ENSMUSG00000005087	Cd44	3	0	6	-4894	1	---	0	---	0	---	0	-4854	1	-4907	1	-4853	1	-4853	1	-4829	1	4	---	0	-124	1	-183	1	-266	1	---	0	-141	1	---	0
14	ENSMUSG00000021982	Cdadc1	3	0	6	96	1	---	0	85	1	74	1	---	0	---	0	-39	1	-39	1	-74	1	2	---	0	---	0	0	1	-216	1	---	0	---	0	---	0
7	ENSMUSG00000051515	Fam181b	3	0	6	3871	1	---	0	---	0	---	0	3857	1	3847	1	3870	1	3870	1	3868	1	0	---	0	---	0	---	0	---	0	---	0	---	0	---	0
9	ENSMUSG00000032251	Irak1bp1	3	0	6	94	1	---	0	-391	1	-319	1	---	0	---	0	-28	1	-28	1	-96	1	5	---	0	113	1	138	1	129	1	---	0	141	1	161	1
9	ENSMUSG00000031935	Med17	3	0	6	90	1	109	1	185	1	---	0	---	0	---	0	-48	1	-48	1	32	1	4	---	0	---	0	156	1	19	1	---	0	38	1	30	1
9	ENSMUSG00000050721	Plekho2	3	0	6	-4734	1	-4704	1	---	0	-4736	1	---	0	---	0	-4719	1	-4719	1	-4759	1	1	---	0	1046	0	-1019	0	7078	0	---	0	-77	1	---	0
7	ENSMUSG00000002210	Smg9	3	0	6	91	1	6	1	---	0	-4898	1	---	0	---	0	-4906	1	-4906	1	-4885	1	5	---	0	-17	1	82	1	-16	1	---	0	79	1	63	1
4	ENSMUSG00000028483	Snapc3	3	0	6	-64	1	---	0	-116	1	-291	1	---	0	---	0	13	1	13	1	-172	1	4	---	0	---	0	-64	1	-67	1	---	0	-62	1	-72	1
7	ENSMUSG00000011751	Sptbn4	3	0	6	---	0	1278	1	---	0	---	0	29	1	99	1	40	1	40	1	-55	1	0	---	0	---	0	1308	0	1485	0	---	0	1499	0	1402	0
4	ENSMUSG00000028845	Tekt2	3	0	6	-3615	1	---	0	-4079	1	-4088	1	---	0	---	0	-3481	1	-3481	1	-4047	1	0	---	0	---	0	-3667	0	-3491	0	---	0	-3440	0	---	0
10	ENSMUSG00000009292	Trpm2	3	0	6	1601	1	8669	0	1506	1	802	1	---	0	---	0	1499	1	1499	1	1488	1	0	---	0	---	0	2522	0	8650	0	---	0	8615	0	8668	0
2	ENSMUSG00000045838	A430105I19Rik	3	0	5	---	0	---	0	---	0	---	0	-4518	1	-4508	1	-4513	1	-4513	1	-4599	1	0	---	0	---	0	---	0	---	0	---	0	---	0	---	0
12	ENSMUSG00000072949	Acot1	3	0	5	-1417	1	-1471	1	---	0	---	0	-1384	1	-1393	1	---	0	---	0	-1495	1	0	---	0	---	0	-8935	0	---	0	---	0	---	0	---	0
2	ENSMUSG00000027597	Ahcy	3	0	5	-200	1	---	0	-305	1	---	0	---	0	---	0	-356	1	-356	1	-361	1	3	---	0	---	0	-313	1	-418	1	---	0	-266	1	---	0
3	ENSMUSG00000039988	Ankrd13c	3	0	5	-378	1	---	0	---	0	-349	1	---	0	---	0	-547	1	-547	1	-571	1	4	---	0	-436	1	-467	1	-293	1	---	0	-234	1	---	0
19	ENSMUSG00000058216	BC021614	3	0	5	---	0	---	0	---	0	---	0	-1081	1	-1085	1	-1093	1	-1093	1	-1084	1	0	---	0	---	0	---	0	---	0	---	0	---	0	---	0
2	ENSMUSG00000074649	BC029722	3	0	5	41	1	---	0	---	0	14	1	---	0	---	0	894	1	894	1	858	1	2	---	0	---	0	32	1	11	1	---	0	7470	0	---	0
11	ENSMUSG00000020389	Cdkl3	3	0	5	-3590	1	-3483	1	---	0	---	0	---	0	---	0	171	1	171	1	93	1	1	---	0	7026	0	-240	1	-3757	0	---	0	-3827	0	---	0
16	ENSMUSG00000022742	Cpox	3	0	5	---	0	---	0	-951	1	84	1	---	0	---	0	-981	1	-981	1	-949	1	5	---	0	68	1	23	1	65	1	---	0	105	1	107	1
15	ENSMUSG00000034022	Cpsf1	3	0	5	-48	1	---	0	---	0	-150	1	---	0	---	0	-62	1	-62	1	-75	1	5	---	0	28	1	-69	1	-56	1	---	0	-42	1	-51	1
17	ENSMUSG00000024132	Eci1	3	0	5	54	1	---	0	---	0	8	1	---	0	---	0	32	1	32	1	38	1	1	---	0	---	0	23	1	---	0	---	0	---	0	---	0
8	ENSMUSG00000031490	Eif4ebp1	3	0	5	214	1	---	0	---	0	-23	1	---	0	---	0	134	1	134	1	129	1	2	---	0	---	0	923	1	---	0	---	0	985	1	---	0
11	ENSMUSG00000017724	Etv4	3	0	5	43	1	---	0	---	0	---	0	1529	1	---	0	1535	1	1535	1	1531	1	3	---	0	---	0	389	1	-462	1	---	0	-514	1	---	0
11	ENSMUSG00000061111	Fam195b	3	0	5	---	0	---	0	-283	1	-184	1	---	0	---	0	-405	1	-405	1	-428	1	3	---	0	---	0	---	0	38	1	---	0	125	1	15	1
4	ENSMUSG00000040410	Fbxl4	3	0	5	87	1	---	0	---	0	363	1	---	0	---	0	394	1	394	1	418	1	2	---	0	---	0	---	0	---	0	---	0	167	1	246	1
17	ENSMUSG00000037649	H2-DMa	3	0	5	-185	1	-244	1	---	0	---	0	---	0	---	0	928	1	928	1	924	1	1	---	0	-74	1	-3444	0	-3448	0	---	0	-3386	0	-3389	0
9	ENSMUSG00000008429	Herpud2	3	0	5	45	1	---	0	---	0	-57	1	---	0	---	0	-355	1	-355	1	-225	1	3	---	0	---	0	---	0	10	1	---	0	205	1	70	1
4	ENSMUSG00000028383	Hsdl2	3	0	5	8	1	-13	1	---	0	---	0	---	0	---	0	281	1	281	1	2639	1	2	---	0	---	0	-112	1	---	0	---	0	---	0	112	1
2	ENSMUSG00000074749	Kiz	3	0	5	18	1	---	0	---	0	72	1	---	0	---	0	76	1	76	1	85	1	4	---	0	---	0	-58	1	-29	1	---	0	-63	1	11	1
17	ENSMUSG00000024163	Mapk8ip3	3	0	5	-22	1	---	0	---	0	-101	1	---	0	---	0	-157	1	-157	1	-176	1	2	---	0	---	0	110	1	---	0	---	0	---	0	50	1
11	ENSMUSG00000020818	Mfsd11	3	0	5	-634	1	-784	1	---	0	---	0	---	0	---	0	-1017	1	-1017	1	3621	1	5	---	0	-751	1	-616	1	-240	1	---	0	-284	1	-760	1
15	ENSMUSG00000022272	Myo10	3	0	5	-154	1	-130	1	---	0	---	0	---	0	---	0	2995	1	2995	1	3026	1	2	---	0	---	0	---	0	-43	1	---	0	-143	1	---	0
12	ENSMUSG00000021096	Ppm1a	3	0	5	---	0	---	0	---	0	-117	1	---	0	527	1	559	1	559	1	531	1	4	---	0	---	0	-575	1	-31	1	---	0	-205	1	-178	1
6	ENSMUSG00000057163	Prss2	3	0	5	---	0	---	0	-3600	1	-3581	1	---	0	---	0	-3566	1	-3566	1	-3571	1	0	---	0	---	0	---	0	---	0	---	0	---	0	---	0
2	ENSMUSG00000026727	Rsu1	3	0	5	21	1	31	1	---	0	---	0	---	0	8958	0	-534	1	-534	1	-372	1	1	---	0	171	1	-6319	0	---	0	---	0	---	0	---	0
11	ENSMUSG00000034757	Tmub2	3	0	5	-87	1	-4	1	---	0	---	0	---	0	---	0	-3039	1	-3039	1	-181	1	5	---	0	-5	1	-24	1	-74	1	---	0	-60	1	-3	1
7	ENSMUSG00000025474	Tubgcp2	3	0	5	106	1	---	0	---	0	87	1	---	0	---	0	-169	1	-169	1	-152	1	5	---	0	24	1	-18	1	-13	1	---	0	11	1	3	1
18	ENSMUSG00000024583	Txnl1	3	0	5	-206	1	---	0	---	0	145	1	---	0	---	0	-20	1	-20	1	-309	1	5	---	0	85	1	114	1	9	1	---	0	77	1	48	1
15	ENSMUSG00000039828	Wdr70	3	0	5	-45	1	---	0	---	0	18	1	---	0	---	0	-22	1	-22	1	-1213	1	4	---	0	---	0	110	1	-11	1	---	0	-3	1	-5	1
4	ENSMUSG00000034610	Zcchc11	3	0	5	---	0	---	0	-196	1	-131	1	---	0	---	0	-109	1	-109	1	-136	1	0	---	0	2391	0	1344	0	---	0	---	0	---	0	---	0
5	ENSMUSG00000028973	Abcb8	3	0	4	430	1	---	0	---	0	---	0	---	0	---	0	-652	1	-652	1	-2108	1	1	---	0	-4679	0	361	1	---	0	---	0	---	0	---	0
11	ENSMUSG00000018428	Akap1	3	0	4	49	1	60	1	---	0	-80	1	---	0	---	0	---	0	---	0	-571	1	5	---	0	193	1	175	1	117	1	---	0	185	1	88	1
11	ENSMUSG00000049957	Ccdc137	3	0	4	9462	0	9471	0	---	0	-588	1	---	0	---	0	-583	1	-583	1	-648	1	2	---	0	---	0	157	1	9525	0	---	0	76	1	9466	0
10	ENSMUSG00000019971	Cep290	3	0	4	---	0	---	0	---	0	---	0	---	0	-2941	1	-2898	1	-2898	1	-2882	1	4	---	0	---	0	-751	1	-820	1	---	0	-786	1	-816	1
10	ENSMUSG00000045193	Cirbp	3	0	4	287	1	-7955	0	---	0	-9196	0	---	0	---	0	-3974	1	-3974	1	-3933	1	5	---	0	364	1	-138	1	28	1	---	0	-133	1	-91	1
2	ENSMUSG00000040479	Dgkz	3	0	4	181	1	---	0	---	0	---	0	---	0	---	0	-2254	1	-2254	1	2232	1	2	---	0	---	0	211	1	91	1	---	0	---	0	---	0
4	ENSMUSG00000061322	Dnaic1	3	0	4	-152	1	-134	1	---	0	---	0	---	0	---	0	-493	1	-493	1	---	0	1	---	0	---	0	---	0	---	0	---	0	-118	1	---	0
8	ENSMUSG00000074030	Exoc8	3	0	4	111	1	172	1	---	0	---	0	---	0	---	0	-769	1	-769	1	---	0	4	---	0	---	0	150	1	137	1	---	0	69	1	27	1
4	ENSMUSG00000028439	Fam219a	3	0	4	114	1	132	1	---	0	---	0	---	0	---	0	-227	1	-227	1	---	0	1	---	0	---	0	---	0	---	0	---	0	148	1	---	0
9	ENSMUSG00000032305	Fam219b	3	0	4	126	1	---	0	---	0	---	0	---	0	---	0	-20	1	-20	1	-26	1	5	---	0	-29	1	-16	1	18	1	---	0	16	1	36	1
7	ENSMUSG00000011658	Fuz	3	0	4	-3646	1	---	0	---	0	---	0	---	0	---	0	2484	1	2484	1	2509	1	2	---	0	-45	1	-209	1	---	0	---	0	---	0	---	0
4	ENSMUSG00000060268	Gm1661	3	0	4	-1	1	---	0	---	0	---	0	---	0	---	0	-931	1	-931	1	-966	1	2	---	0	---	0	26	1	---	0	---	0	-42	1	---	0
13	ENSMUSG00000060093	Hist1h4a	3	0	4	2530	1	117	1	---	0	---	0	---	0	---	0	-136	1	-136	1	---	0	7	165	1	259	1	235	1	199	1	201	1	187	1	190	1
19	ENSMUSG00000024831	Ighmbp2	3	0	4	---	0	---	0	43	1	---	0	---	0	---	0	-69	1	-69	1	4501	1	5	---	0	-6	1	-57	1	-43	1	---	0	-58	1	-48	1
8	ENSMUSG00000037363	Letm2	3	0	4	-88	1	---	0	---	0	4106	1	---	0	---	0	4405	1	4405	1	---	0	3	---	0	---	0	138	1	177	1	---	0	144	1	4679	0
7	ENSMUSG00000030557	Mef2a	3	0	4	180	1	130	1	428	1	222	1	---	0	---	0	---	0	---	0	---	0	4	---	0	---	0	105	1	8	1	---	0	97	1	357	1
16	ENSMUSG00000039456	Morc3	3	0	4	5	1	14	1	---	0	86	1	---	0	---	0	---	0	---	0	5	1	5	---	0	-32	1	-42	1	36	1	---	0	37	1	43	1
17	ENSMUSG00000002280	Narfl	3	0	4	-39	1	---	0	---	0	---	0	---	0	---	0	1	1	1	1	-86	1	3	---	0	-56	1	-42	1	---	0	---	0	-48	1	---	0
2	ENSMUSG00000006471	Ndor1	3	0	4	70	1	---	0	33	1	-45	1	---	0	---	0	---	0	---	0	690	1	1	---	0	---	0	-34	1	---	0	---	0	7119	0	7163	0
10	ENSMUSG00000020022	Ndufa12	3	0	4	72	1	---	0	---	0	---	0	---	0	---	0	-21	1	-21	1	4599	1	3	---	0	---	0	45	1	-9	1	---	0	-12	1	---	0
16	ENSMUSG00000022751	Nit2	3	0	4	-66	1	---	0	---	0	---	0	---	0	---	0	-322	1	-322	1	-499	1	2	---	0	---	0	52	1	---	0	---	0	---	0	39	1
18	ENSMUSG00000024431	Nr3c1	3	0	4	4280	1	---	0	---	0	---	0	---	0	---	0	1712	1	1712	1	1683	1	0	---	0	---	0	4467	0	2632	0	---	0	---	0	---	0
11	ENSMUSG00000020736	Nt5c	3	0	4	---	0	---	0	---	0	-95	1	---	0	---	0	226	1	226	1	258	1	2	---	0	---	0	77	1	---	0	---	0	57	1	---	0
11	ENSMUSG00000025386	Pde6g	3	0	4	---	0	---	0	---	0	4040	1	---	0	---	0	4045	1	4045	1	3980	1	0	---	0	---	0	4193	0	---	0	---	0	4704	0	---	0
2	ENSMUSG00000027540	Ptpn1	3	0	4	18	1	---	0	---	0	89	1	---	0	---	0	106	1	106	1	---	0	2	---	0	-7080	0	-143	1	---	0	---	0	---	0	-62	1
1	ENSMUSG00000004768	Rab23	3	0	4	56	1	---	0	---	0	---	0	---	0	---	0	805	1	805	1	812	1	5	---	0	-50	1	-10	1	43	1	---	0	16	1	-35	1
5	ENSMUSG00000038569	Rad9b	3	0	4	122	1	113	1	---	0	---	0	---	0	---	0	568	1	568	1	---	0	5	---	0	91	1	26	1	160	1	---	0	107	1	40	1
7	ENSMUSG00000038650	Rnh1	3	0	4	-145	1	-201	1	---	0	---	0	---	0	---	0	3526	1	3526	1	---	0	3	---	0	---	0	183	1	-67	1	---	0	32	1	---	0
7	ENSMUSG00000008384	Sertad1	3	0	4	-96	1	---	0	---	0	---	0	---	0	---	0	3642	1	3642	1	3654	1	4	---	0	---	0	-34	1	-36	1	---	0	-65	1	-56	1
2	ENSMUSG00000002105	Slc39a13	3	0	4	121	1	87	1	---	0	---	0	---	0	---	0	-75	1	-75	1	---	0	5	---	0	124	1	161	1	194	1	---	0	162	1	214	1
17	ENSMUSG00000024327	Slc39a7	3	0	4	62	1	---	0	-681	1	---	0	---	0	---	0	-720	1	-720	1	-8365	0	5	---	0	-3	1	2	1	66	1	---	0	-11	1	23	1
16	ENSMUSG00000022756	Slc7a4	3	0	4	3736	1	---	0	---	0	---	0	---	0	---	0	3783	1	3783	1	3737	1	1	---	0	---	0	53	1	---	0	---	0	---	0	---	0
8	ENSMUSG00000031986	Sprtn	3	0	4	-69	1	-8	1	---	0	---	0	---	0	---	0	-949	1	-949	1	---	0	4	---	0	---	0	-30	1	-43	1	---	0	-111	1	-153	1
2	ENSMUSG00000026966	Ssna1	3	0	4	14	1	38	1	70	1	40	1	---	0	---	0	---	0	---	0	---	0	5	---	0	-18	1	-24	1	-18	1	---	0	-37	1	11	1
6	ENSMUSG00000014748	Tex261	3	0	4	1441	1	---	0	---	0	---	0	---	0	---	0	1373	1	1373	1	1332	1	3	---	0	---	0	203	1	-64	1	---	0	---	0	54	1
4	ENSMUSG00000028857	Tmem222	3	0	4	-32	1	-39	1	---	0	---	0	---	0	---	0	9	1	9	1	---	0	5	---	0	56	1	9	1	15	1	---	0	16	1	-29	1
9	ENSMUSG00000079260	Tmppe	3	0	4	-67	1	---	0	---	0	---	0	---	0	---	0	-4227	1	-4227	1	-4268	1	3	---	0	---	0	-114	1	-124	1	---	0	-63	1	---	0
1	ENSMUSG00000060519	Tor3a	3	0	4	90	1	---	0	---	0	24	1	---	0	---	0	206	1	206	1	---	0	1	---	0	-1424	0	-1445	0	-92	1	---	0	---	0	---	0
NT_166447	ENSMUSG00000079685	Ulbp1	3	0	4	1170	1	947	1	940	1	218	1	9427	0	9407	0	---	0	---	0	9375	0	4	---	0	126	1	108	1	162	1	96	1	---	0	---	0
6	ENSMUSG00000030035	Wbp1	3	0	4	76	1	---	0	---	0	---	0	---	0	---	0	3688	1	3688	1	3698	1	3	---	0	3771	0	100	1	162	1	---	0	112	1	-5962	0
11	ENSMUSG00000041895	Wipi1	3	0	4	152	1	---	0	---	0	---	0	---	0	---	0	-280	1	-280	1	-292	1	2	---	0	---	0	---	0	---	0	---	0	-176	1	556	1
5	ENSMUSG00000029578	Wipi2	3	0	4	-134	1	-125	1	---	0	---	0	---	0	---	0	-332	1	-332	1	---	0	4	---	0	---	0	-525	1	-18	1	---	0	-259	1	-129	1
13	ENSMUSG00000035248	Zcchc6	3	0	4	-192	1	---	0	-137	1	44	1	---	0	---	0	---	0	---	0	-457	1	3	---	0	---	0	88	1	2	1	---	0	---	0	72	1
3	ENSMUSG00000028009	1700061I17Rik	3	0	3	---	0	---	0	---	0	---	0	---	0	---	0	-137	1	-137	1	-126	1	0	---	0	---	0	---	0	---	0	---	0	---	0	---	0
7	ENSMUSG00000030587	2200002D01Rik	3	0	3	---	0	---	0	---	0	---	0	---	0	---	0	-3713	1	-3713	1	3710	1	0	---	0	---	0	---	0	---	0	---	0	---	0	---	0
7	ENSMUSG00000030834	Abcc6	3	0	3	3316	1	3419	1	---	0	---	0	---	0	---	0	---	0	---	0	3237	1	0	---	0	---	0	3339	0	3423	0	---	0	3366	0	---	0
9	ENSMUSG00000079355	Ackr4	3	0	3	---	0	---	0	---	0	---	0	---	0	---	0	1921	1	1921	1	683	1	0	---	0	---	0	---	0	---	0	---	0	---	0	---	0
5	ENSMUSG00000023353	Agap3	3	0	3	-4431	1	---	0	---	0	---	0	---	0	---	0	1421	1	1421	1	---	0	1	---	0	-4284	0	-490	1	-6911	0	---	0	---	0	---	0
8	ENSMUSG00000031508	Ankrd10	3	0	3	-264	1	68	1	8765	0	8758	0	-7744	0	8715	0	-7707	0	-7707	0	710	1	3	---	0	---	0	310	1	---	0	---	0	150	1	50	1
13	ENSMUSG00000039182	AW209491	3	0	3	---	0	---	0	---	0	---	0	---	0	---	0	61	1	61	1	173	1	2	---	0	---	0	-105	1	---	0	---	0	-94	1	---	0
1	ENSMUSG00000033488	BC026585	3	0	3	-7012	0	-6949	0	---	0	---	0	-6958	0	-6948	0	-59	1	-59	1	-172	1	0	---	0	---	0	6821	0	---	0	---	0	---	0	---	0
7	ENSMUSG00000060376	Bckdha	3	0	3	350	1	363	1	---	0	---	0	---	0	---	0	---	0	---	0	395	1	5	---	0	100	1	297	1	403	1	---	0	432	1	399	1
13	ENSMUSG00000000706	Btn1a1	3	0	3	---	0	---	0	---	0	---	0	---	0	---	0	1196	1	1196	1	3290	1	0	---	0	1220	0	1218	0	---	0	---	0	---	0	---	0
16	ENSMUSG00000022768	Ccdc116	3	0	3	---	0	---	0	---	0	---	0	---	0	---	0	3494	1	3494	1	-1411	1	0	---	0	---	0	2439	0	---	0	---	0	2588	0	---	0
8	ENSMUSG00000061048	Cdh3	3	0	3	---	0	---	0	---	0	---	0	---	0	---	0	336	1	336	1	318	1	0	---	0	---	0	---	0	---	0	---	0	---	0	---	0
15	ENSMUSG00000016028	Celsr1	3	0	3	---	0	---	0	---	0	---	0	-3672	1	-3657	1	---	0	---	0	-3659	1	0	---	0	---	0	---	0	---	0	---	0	---	0	---	0
15	ENSMUSG00000023021	Cers5	3	0	3	34	1	---	0	---	0	---	0	---	0	---	0	-942	1	-942	1	---	0	4	---	0	-62	1	-62	1	-81	1	---	0	-2	1	---	0
4	ENSMUSG00000028730	Cfap57	3	0	3	---	0	---	0	---	0	---	0	---	0	---	0	674	1	674	1	449	1	2	---	0	---	0	466	1	561	1	---	0	---	0	---	0
17	ENSMUSG00000023906	Cldn6	3	0	3	---	0	---	0	---	0	---	0	---	0	-9343	0	-1972	1	-1972	1	1680	1	0	---	0	-5831	0	-1741	0	-1915	0	---	0	-5498	0	---	0
8	ENSMUSG00000074491	Clec4g	3	0	3	3724	1	---	0	---	0	3767	1	---	0	---	0	---	0	---	0	-2106	1	0	---	0	---	0	---	0	---	0	---	0	---	0	---	0
19	ENSMUSG00000035885	Cox8a	3	0	3	-17	1	-44	1	---	0	---	0	---	0	---	0	---	0	---	0	-107	1	7	69	1	64	1	44	1	51	1	43	1	63	1	55	1
6	ENSMUSG00000032652	Crebl2	3	0	3	-120	1	-109	1	---	0	---	0	---	0	---	0	---	0	---	0	415	1	4	---	0	-179	1	-161	1	-206	1	---	0	-130	1	---	0
11	ENSMUSG00000018378	Cuedc1	3	0	3	8403	0	---	0	8344	0	8352	0	---	0	---	0	4326	1	4326	1	4121	1	2	---	0	4372	0	---	0	105	1	---	0	719	1	---	0
3	ENSMUSG00000028195	Cyr61	3	0	3	---	0	---	0	---	0	---	0	---	0	---	0	-56	1	-56	1	435	1	2	---	0	---	0	---	0	27	1	---	0	-13	1	---	0
17	ENSMUSG00000002307	Daxx	3	0	3	-63	1	-76	1	---	0	9959	0	---	0	---	0	---	0	---	0	2271	1	2	---	0	---	0	44	1	6293	0	---	0	4	1	6180	0
1	ENSMUSG00000026385	Dbi	3	0	3	109	1	56	1	---	0	---	0	---	0	---	0	---	0	---	0	-2679	1	4	---	0	38	1	---	0	32	1	---	0	-40	1	67	1
8	ENSMUSG00000074247	Dda1	3	0	3	---	0	---	0	---	0	---	0	---	0	---	0	1922	1	1922	1	1756	1	4	---	0	-4429	0	-159	1	5	1	---	0	-106	1	-30	1
1	ENSMUSG00000081984	Dnajb3	3	0	3	---	0	---	0	---	0	---	0	---	0	---	0	-191	1	-191	1	-91	1	0	---	0	---	0	---	0	---	0	---	0	---	0	---	0
2	ENSMUSG00000015932	Dstn	3	0	3	52	1	-43	1	-5850	0	-5802	0	-5857	0	-5871	0	-5872	0	-5872	0	785	1	2	---	0	-5857	0	1105	0	285	1	---	0	4	1	---	0
1	ENSMUSG00000026427	Eif2d	3	0	3	-6790	0	---	0	---	0	---	0	---	0	---	0	127	1	127	1	-2776	1	4	---	0	-42	1	-4	1	9	1	---	0	37	1	---	0
4	ENSMUSG00000006390	Elovl1	3	0	3	-58	1	---	0	---	0	---	0	---	0	---	0	650	1	650	1	7586	0	3	---	0	7652	0	-325	1	-107	1	7527	0	7651	0	-102	1
13	ENSMUSG00000038014	Fam120a	3	0	3	---	0	---	0	---	0	---	0	---	0	---	0	-950	1	-950	1	2865	1	1	---	0	-2022	0	---	0	494	1	---	0	---	0	---	0
2	ENSMUSG00000070476	Fam217b	3	0	3	---	0	---	0	---	0	---	0	---	0	---	0	-776	1	-776	1	-1114	1	0	---	0	---	0	---	0	---	0	---	0	---	0	---	0
8	ENSMUSG00000013150	Gfod2	3	0	3	14	1	---	0	---	0	---	0	---	0	---	0	-141	1	-141	1	---	0	3	---	0	---	0	-11	1	---	0	---	0	-9	1	53	1
7	ENSMUSG00000041560	Gltscr2	3	0	3	---	0	---	0	---	0	---	0	---	0	---	0	-2282	1	-2282	1	-1571	1	1	---	0	---	0	29	1	---	0	---	0	---	0	2460	0
12	ENSMUSG00000021254	Gpatch2l	3	0	3	-90	1	-70	1	---	0	---	0	---	0	---	0	---	0	---	0	-3595	1	4	---	0	---	0	-238	1	-41	1	---	0	-75	1	-6	1
5	ENSMUSG00000029198	Grpel1	3	0	3	---	0	---	0	---	0	---	0	---	0	---	0	-4371	1	-4371	1	-2873	1	4	---	0	---	0	-295	1	-296	1	---	0	-311	1	-306	1
14	ENSMUSG00000067995	Gtf2f2	3	0	3	-15	1	---	0	---	0	---	0	---	0	---	0	117	1	117	1	---	0	5	---	0	32	1	60	1	28	1	---	0	-1	1	42	1
14	ENSMUSG00000022156	Gzme	3	0	3	---	0	---	0	---	0	---	0	---	0	---	0	-3080	1	-3080	1	-3085	1	0	---	0	---	0	---	0	---	0	---	0	---	0	---	0
15	ENSMUSG00000062906	Hdac10	3	0	3	62	1	---	0	-5514	0	-5546	0	---	0	---	0	-296	1	-296	1	---	0	4	---	0	-108	1	44	1	-68	1	---	0	-61	1	-5545	0
4	ENSMUSG00000028940	Hes2	3	0	3	6706	0	---	0	6659	0	6651	0	6756	0	6770	0	-4879	1	-4879	1	-4905	1	0	---	0	-4783	0	-4784	0	---	0	---	0	-4846	0	---	0
13	ENSMUSG00000069270	Hist1h2ac	3	0	3	---	0	---	0	93	1	145	1	---	0	---	0	---	0	---	0	-1563	1	2	---	0	73	1	87	1	---	0	---	0	---	0	---	0
7	ENSMUSG00000042105	Inpp5f	3	0	3	-225	1	-8311	0	---	0	---	0	-8341	0	-8329	0	188	1	188	1	-8164	0	1	---	0	---	0	---	0	---	0	---	0	-238	1	---	0
10	ENSMUSG00000060733	Ipmk	3	0	3	-167	1	-114	1	---	0	---	0	---	0	---	0	---	0	---	0	-224	1	5	---	0	-110	1	-80	1	46	1	---	0	-98	1	-94	1
17	ENSMUSG00000003546	Klc4	3	0	3	993	1	1000	1	---	0	1074	1	---	0	---	0	---	0	---	0	---	0	0	---	0	---	0	1079	0	1088	0	---	0	1043	0	1117	0
15	ENSMUSG00000061527	Krt5	3	0	3	---	0	---	0	---	0	---	0	---	0	---	0	2403	1	2403	1	2402	1	0	---	0	---	0	---	0	---	0	---	0	---	0	---	0
7	ENSMUSG00000030763	Lcmt1	3	0	3	31	1	---	0	---	0	---	0	---	0	---	0	117	1	117	1	8385	0	3	---	0	-74	1	-5	1	-7964	0	---	0	-11	1	---	0
2	ENSMUSG00000049252	Lrp1b	3	0	3	---	0	---	0	---	0	---	0	---	0	---	0	-827	1	-827	1	-1190	1	0	---	0	---	0	---	0	---	0	---	0	---	0	---	0
3	ENSMUSG00000056947	Mab21l1	3	0	3	---	0	---	0	---	0	---	0	---	0	---	0	464	1	464	1	478	1	0	---	0	---	0	---	0	---	0	---	0	---	0	---	0
3	ENSMUSG00000057777	Mab21l2	3	0	3	---	0	---	0	---	0	---	0	---	0	---	0	-1210	1	-1210	1	-617	1	0	---	0	---	0	---	0	---	0	---	0	---	0	---	0
7	ENSMUSG00000030397	Mark4	3	0	3	---	0	---	0	---	0	---	0	---	0	---	0	-3581	1	-3581	1	470	1	0	---	0	3200	0	---	0	---	0	---	0	---	0	---	0
4	ENSMUSG00000028910	Mecr	3	0	3	-67	1	---	0	52	1	---	0	---	0	---	0	---	0	---	0	33	1	3	---	0	---	0	-77	1	-24	1	---	0	-29	1	---	0
19	ENSMUSG00000024906	Mus81	3	0	3	-9	1	---	0	---	0	---	0	---	0	---	0	-381	1	-381	1	---	0	3	---	0	---	0	-165	1	-358	1	---	0	60	1	---	0
10	ENSMUSG00000037171	Nodal	3	0	3	---	0	---	0	---	0	---	0	-1786	1	-1776	1	---	0	---	0	-1727	1	0	---	0	---	0	-4848	0	---	0	---	0	---	0	---	0
4	ENSMUSG00000028948	Nol9	3	0	3	23	1	---	0	---	0	---	0	---	0	---	0	842	1	842	1	-7244	0	2	---	0	---	0	-8	1	---	0	---	0	-12	1	---	0
19	ENSMUSG00000074818	Pdzd7	3	0	3	---	0	---	0	---	0	---	0	---	0	---	0	2360	1	2360	1	4189	1	0	---	0	---	0	2183	0	---	0	---	0	1996	0	---	0
15	ENSMUSG00000068206	Pick1	3	0	3	54	1	---	0	---	0	24	1	---	0	---	0	---	0	---	0	-3487	1	1	---	0	---	0	101	1	---	0	---	0	---	0	---	0
17	ENSMUSG00000023795	Pisd-ps2	3	0	3	82	1	14	1	---	0	---	0	---	0	---	0	---	0	---	0	105	1	3	---	0	---	0	197	1	35	1	---	0	116	1	---	0
2	ENSMUSG00000038400	Pmepa1	3	0	3	---	0	---	0	---	0	---	0	---	0	---	0	4365	1	4365	1	4369	1	1	---	0	---	0	---	0	24	1	---	0	---	0	---	0
2	ENSMUSG00000075028	Prdm11	3	0	3	---	0	---	0	---	0	---	0	---	0	---	0	-848	1	-848	1	-882	1	3	---	0	---	0	---	0	-492	1	---	0	-528	1	-470	1
15	ENSMUSG00000067713	Prkag1	3	0	3	---	0	---	0	---	0	---	0	---	0	---	0	-555	1	-555	1	-539	1	4	---	0	---	0	134	1	-10	1	---	0	-3	1	-2	1
11	ENSMUSG00000037533	Rapgef6	3	0	3	-13	1	-60	1	---	0	---	0	---	0	---	0	---	0	---	0	149	1	5	---	0	-177	1	-71	1	67	1	---	0	64	1	49	1
2	ENSMUSG00000038980	Rbbp8nl	3	0	3	---	0	---	0	---	0	---	0	---	0	---	0	1807	1	1807	1	1825	1	0	---	0	---	0	---	0	---	0	---	0	---	0	---	0
5	ENSMUSG00000048271	Rbm33	3	0	3	-275	1	---	0	---	0	-62	1	---	0	---	0	---	0	---	0	1194	1	4	---	0	---	0	-269	1	-23	1	---	0	-321	1	-349	1
17	ENSMUSG00000025735	Rhbdl1	3	0	3	-4012	1	-4120	1	---	0	---	0	---	0	---	0	---	0	---	0	-1343	1	0	---	0	7504	0	-4305	0	-4220	0	---	0	-4184	0	-4128	0
7	ENSMUSG00000030744	Rps3	3	0	3	-88	1	---	0	---	0	-115	1	---	0	---	0	---	0	---	0	-276	1	4	---	0	53	1	-45	1	-75	1	---	0	-72	1	---	0
13	ENSMUSG00000021687	Scamp1	3	0	3	---	0	---	0	---	0	---	0	---	0	---	0	210	1	210	1	3610	1	0	---	0	---	0	---	0	---	0	---	0	---	0	---	0
2	ENSMUSG00000008226	Scrn3	3	0	3	-2	1	13	1	---	0	---	0	---	0	---	0	---	0	---	0	609	1	3	---	0	---	0	747	1	186	1	---	0	16	1	---	0
10	ENSMUSG00000004937	Sgta	3	0	3	108	1	127	1	---	0	---	0	---	0	---	0	---	0	---	0	-527	1	3	---	0	191	1	28	1	9935	0	---	0	217	1	9919	0
9	ENSMUSG00000049624	Slc17a5	3	0	3	58	1	---	0	---	0	618	1	---	0	---	0	---	0	---	0	134	1	5	---	0	127	1	74	1	69	1	---	0	41	1	101	1
4	ENSMUSG00000086290	Snhg12	3	0	3	---	0	---	0	---	0	---	0	---	0	---	0	1345	1	1345	1	1676	1	3	---	0	---	0	-36	1	-27	1	---	0	-107	1	---	0
13	ENSMUSG00000003062	Stard3nl	3	0	3	32	1	---	0	---	0	---	0	---	0	1513	1	---	0	---	0	1517	1	4	---	0	---	0	20	1	-57	1	---	0	114	1	12	1
9	ENSMUSG00000032333	Stoml1	3	0	3	41	1	---	0	---	0	-4186	1	---	0	---	0	-5730	0	-5730	0	3068	1	1	---	0	-3458	0	-46	1	-3426	0	---	0	-3454	0	-3459	0
15	ENSMUSG00000051864	Tbc1d22a	3	0	3	-23	1	7715	0	7712	0	7712	0	7704	0	7707	0	-146	1	-146	1	7713	0	2	---	0	---	0	-163	1	-106	1	---	0	---	0	---	0
2	ENSMUSG00000074743	Thbd	3	0	3	---	0	---	0	---	0	33	1	---	0	---	0	-172	1	-172	1	---	0	1	---	0	---	0	---	0	-29	1	---	0	---	0	---	0
19	ENSMUSG00000024736	Tmem132a	3	0	3	---	0	---	0	---	0	---	0	---	0	---	0	66	1	66	1	17	1	2	---	0	---	0	---	0	-16	1	---	0	-13	1	---	0
16	ENSMUSG00000055692	Tmem191c	3	0	3	---	0	---	0	---	0	---	0	---	0	---	0	-90	1	-90	1	803	1	0	---	0	---	0	-7997	0	---	0	---	0	---	0	---	0
17	ENSMUSG00000023905	Tnfrsf12a	3	0	3	---	0	---	0	---	0	---	0	---	0	-7428	0	-57	1	-57	1	3595	1	2	---	0	-3916	0	174	1	0	1	---	0	-3583	0	---	0
17	ENSMUSG00000002496	Tsc2	3	0	3	---	0	---	0	---	0	---	0	---	0	---	0	151	1	151	1	121	1	4	---	0	---	0	-42	1	-73	1	---	0	1	1	-47	1
11	ENSMUSG00000042298	Ttc19	3	0	3	---	0	---	0	---	0	---	0	---	0	---	0	-3203	1	-3203	1	-3233	1	5	---	0	-547	1	-167	1	-74	1	---	0	-109	1	-97	1
15	ENSMUSG00000035944	Ttc38	3	0	3	---	0	---	0	---	0	---	0	---	0	---	0	-4305	1	-4305	1	-4299	1	0	---	0	---	0	---	0	---	0	---	0	---	0	---	0
13	ENSMUSG00000041236	Vps41	3	0	3	---	0	---	0	---	0	---	0	---	0	---	0	101	1	101	1	145	1	1	---	0	---	0	-30	1	---	0	---	0	---	0	---	0
9	ENSMUSG00000023186	Vwa5a	3	0	3	---	0	---	0	---	0	---	0	---	0	---	0	828	1	828	1	802	1	0	---	0	---	0	---	0	---	0	---	0	---	0	---	0
12	ENSMUSG00000040877	Wdr25	3	0	3	---	0	---	0	---	0	---	0	---	0	---	0	-42	1	-42	1	1917	1	3	---	0	---	0	14	1	-61	1	---	0	-31	1	---	0
11	ENSMUSG00000020811	Wscd1	3	0	3	---	0	---	0	---	0	---	0	---	0	---	0	84	1	84	1	95	1	0	---	0	---	0	---	0	---	0	---	0	---	0	---	0
9	ENSMUSG00000079243	Xirp1	3	0	3	---	0	---	0	---	0	---	0	---	0	---	0	-1182	1	-1182	1	-1148	1	0	---	0	---	0	4438	0	4486	0	---	0	---	0	---	0
10	ENSMUSG00000033126	Ybey	3	0	3	-272	1	---	0	---	0	---	0	-9192	0	-9283	0	-174	1	-174	1	-9210	0	3	---	0	---	0	-301	1	-223	1	---	0	-209	1	---	0
16	ENSMUSG00000047141	Zfp654	3	0	3	---	0	---	0	---	0	---	0	---	0	---	0	-116	1	-116	1	-120	1	0	---	0	---	0	---	0	---	0	---	0	---	0	---	0
6	ENSMUSG00000071477	Zfp777	3	0	3	---	0	---	0	---	0	---	0	---	0	---	0	-633	1	-633	1	-561	1	1	---	0	---	0	---	0	---	0	---	0	464	1	---	0
19	ENSMUSG00000075227	Znhit2	3	0	3	-46	1	-3356	1	---	0	-3260	1	---	0	---	0	---	0	---	0	5965	0	1	---	0	---	0	-52	1	-3344	0	---	0	-3390	0	-3349	0
5	ENSMUSG00000072694	1500011B03Rik	3	0	2	-7848	0	---	0	-251	1	-7765	0	---	0	---	0	---	0	---	0	-2755	1	0	---	0	---	0	---	0	9493	0	---	0	9482	0	---	0
12	ENSMUSG00000062198	2700097O09Rik	3	0	2	84	1	---	0	---	0	---	0	---	0	---	0	---	0	---	0	-12	1	4	---	0	---	0	168	1	88	1	---	0	159	1	16	1
17	ENSMUSG00000085287	4833418N02Rik	3	0	2	91	1	---	0	---	0	---	0	---	0	---	0	---	0	---	0	108	1	2	---	0	1074	0	-752	1	1186	0	---	0	---	0	52	1
8	ENSMUSG00000031820	5430437P03Rik	3	0	2	-121	1	---	0	---	0	---	0	---	0	---	0	---	0	---	0	1076	1	3	9134	0	-126	1	45	1	9146	0	9174	0	59	1	9154	0
14	ENSMUSG00000021895	Arhgef3	3	0	2	4249	1	---	0	-9730	0	-9762	0	---	0	---	0	---	0	---	0	-2903	1	1	---	0	---	0	738	1	---	0	---	0	---	0	---	0
X	ENSMUSG00000025656	Arhgef9	3	0	2	---	0	---	0	-280	1	---	0	---	0	---	0	---	0	---	0	-264	1	0	---	0	---	0	---	0	---	0	---	0	---	0	---	0
1	ENSMUSG00000037447	Arid5a	3	0	2	285	1	---	0	---	0	---	0	---	0	---	0	---	0	---	0	1091	1	2	---	0	---	0	494	1	35	1	---	0	---	0	---	0
7	ENSMUSG00000047767	Atg16l2	3	0	2	37	1	48	1	---	0	---	0	---	0	---	0	---	0	---	0	-5180	0	4	---	0	211	1	60	1	-79	1	---	0	-63	1	---	0
19	ENSMUSG00000024773	Atg2a	3	0	2	-156	1	-95	1	---	0	---	0	---	0	---	0	---	0	---	0	---	0	4	---	0	-295	1	-279	1	---	0	---	0	-36	1	-57	1
16	ENSMUSG00000022663	Atg3	3	0	2	-47	1	-61	1	---	0	---	0	---	0	---	0	---	0	---	0	---	0	4	---	0	---	0	-280	1	-163	1	---	0	-83	1	-116	1
3	ENSMUSG00000037325	Bbs7	3	0	2	---	0	---	0	---	0	---	0	---	0	---	0	-59	1	-59	1	---	0	1	---	0	---	0	---	0	---	0	---	0	90	1	---	0
7	ENSMUSG00000038187	Btbd10	3	0	2	-83	1	---	0	---	0	---	0	---	0	---	0	---	0	---	0	64	1	7	505	1	527	1	91	1	526	1	467	1	522	1	504	1
4	ENSMUSG00000028689	Ccdc163	3	0	2	-402	1	---	0	---	0	---	0	---	0	---	0	---	0	---	0	24	1	5	---	0	-221	1	-472	1	-243	1	---	0	-305	1	-277	1
5	ENSMUSG00000029403	Cdkl2	3	0	2	-123	1	---	0	---	0	---	0	---	0	---	0	---	0	---	0	-64	1	4	---	0	---	0	108	1	-9	1	---	0	90	1	2	1
2	ENSMUSG00000003662	Ciao1	3	0	2	81	1	72	1	---	0	---	0	---	0	---	0	---	0	---	0	---	0	5	---	0	-37	1	-52	1	-16	1	---	0	-47	1	-13	1
14	ENSMUSG00000022225	Cma1	3	0	2	261	1	---	0	---	0	---	0	---	0	---	0	---	0	---	0	282	1	0	---	0	---	0	---	0	---	0	---	0	---	0	---	0
8	ENSMUSG00000031827	Cotl1	3	0	2	36	1	---	0	---	0	-96	1	---	0	---	0	---	0	---	0	---	0	4	---	0	3042	0	38	1	-22	1	---	0	-7	1	26	1
11	ENSMUSG00000044795	Cyb5d1	3	0	2	390	1	359	1	---	0	---	0	---	0	---	0	---	0	---	0	6193	0	2	---	0	271	1	464	1	---	0	---	0	---	0	---	0
7	ENSMUSG00000059824	Dbp	3	0	2	---	0	---	0	---	0	---	0	---	0	1764	1	---	0	---	0	1669	1	4	---	0	---	0	-278	1	-313	1	---	0	-253	1	-322	1
17	ENSMUSG00000047428	Dlk2	3	0	2	---	0	---	0	---	0	---	0	---	0	---	0	742	1	742	1	---	0	0	---	0	---	0	---	0	---	0	---	0	---	0	---	0
12	ENSMUSG00000014905	Dnajb9	3	0	2	142	1	139	1	---	0	---	0	---	0	---	0	---	0	---	0	---	0	5	---	0	117	1	85	1	0	1	---	0	162	1	51	1
14	ENSMUSG00000033730	Egr3	3	0	2	-2547	1	---	0	---	0	---	0	---	0	---	0	---	0	---	0	-2829	1	1	---	0	---	0	-614	1	-2294	0	---	0	---	0	---	0
6	ENSMUSG00000056698	Elmod3	3	0	2	4	1	---	0	---	0	---	0	---	0	---	0	---	0	---	0	1013	1	2	---	0	34	1	116	1	---	0	---	0	---	0	---	0
11	ENSMUSG00000020715	Ern1	3	0	2	116	1	---	0	---	0	---	0	---	0	---	0	---	0	---	0	3423	1	2	---	0	3817	0	3873	0	-24	1	---	0	50	1	---	0
2	ENSMUSG00000027371	Fahd2a	3	0	2	---	0	---	0	37	1	2	1	---	0	---	0	---	0	---	0	---	0	1	---	0	---	0	57	1	---	0	---	0	---	0	---	0
6	ENSMUSG00000030207	Fam234b	3	0	2	---	0	---	0	---	0	---	0	---	0	---	0	496	1	496	1	---	0	4	---	0	---	0	10	1	45	1	---	0	19	1	-6	1
7	ENSMUSG00000089989	Flt3l	3	0	2	-7480	0	---	0	---	0	---	0	---	0	---	0	71	1	71	1	8016	0	2	---	0	---	0	58	1	---	0	---	0	59	1	-7448	0
9	ENSMUSG00000050397	Foxl2	3	0	2	---	0	---	0	---	0	---	0	---	0	---	0	466	1	466	1	---	0	0	---	0	---	0	---	0	---	0	---	0	---	0	---	0
5	ENSMUSG00000049551	Fzd9	3	0	2	239	1	---	0	---	0	---	0	---	0	---	0	---	0	---	0	-3544	1	0	---	0	---	0	---	0	---	0	---	0	---	0	---	0
6	ENSMUSG00000053460	Ggcx	3	0	2	-63	1	---	0	---	0	---	0	---	0	---	0	---	0	---	0	-4516	1	2	---	0	---	0	-6965	0	-4	1	---	0	-47	1	---	0
11	ENSMUSG00000087249	Gm16062	3	0	2	167	1	---	0	---	0	---	0	-8524	0	-8494	0	6575	0	6575	0	2526	1	3	---	0	193	1	104	1	-51	1	---	0	---	0	---	0
9	ENSMUSG00000042293	Gm5617	3	0	2	24	1	22	1	---	0	---	0	---	0	---	0	---	0	---	0	-6881	0	3	---	0	---	0	18	1	54	1	---	0	94	1	---	0
5	ENSMUSG00000044197	Gpr146	3	0	2	-90	1	---	0	---	0	---	0	---	0	---	0	---	0	---	0	0	1	2	---	0	---	0	-64	1	-8503	0	---	0	-8466	0	-54	1
11	ENSMUSG00000034708	Grn	3	0	2	2080	1	---	0	---	0	---	0	---	0	---	0	---	0	---	0	-70	1	3	---	0	---	0	-19	1	-77	1	---	0	-87	1	---	0
17	ENSMUSG00000002658	Gtf2f1	3	0	2	177	1	---	0	---	0	---	0	---	0	---	0	---	0	---	0	-4523	1	4	---	0	204	1	157	1	127	1	---	0	195	1	---	0
2	ENSMUSG00000026816	Gtf3c5	3	0	2	---	0	---	0	---	0	8254	0	---	0	---	0	-298	1	-298	1	---	0	5	---	0	-267	1	-361	1	-312	1	---	0	-307	1	-306	1
X	ENSMUSG00000031161	Hdac6	3	0	2	170	1	---	0	---	0	---	0	---	0	---	0	---	0	---	0	-3052	1	4	---	0	---	0	243	1	74	1	---	0	8	1	155	1
11	ENSMUSG00000046879	Irgm1	3	0	2	64	1	---	0	---	0	77	1	---	0	---	0	---	0	---	0	---	0	1	---	0	---	0	-379	1	---	0	---	0	---	0	---	0
8	ENSMUSG00000031737	Irx5	3	0	2	---	0	---	0	---	0	---	0	---	0	---	0	183	1	183	1	---	0	2	---	0	---	0	-1443	0	-29	1	---	0	-103	1	---	0
11	ENSMUSG00000036819	Jmjd4	3	0	2	98	1	---	0	---	0	---	0	---	0	---	0	9100	0	9100	0	4577	1	2	---	0	72	1	52	1	---	0	---	0	---	0	---	0
3	ENSMUSG00000047959	Kcna3	3	0	2	2130	1	---	0	---	0	---	0	---	0	---	0	---	0	---	0	1610	1	0	---	0	---	0	---	0	---	0	---	0	---	0	---	0
1	ENSMUSG00000028033	Kcnq5	3	0	2	-1244	1	---	0	---	0	---	0	---	0	---	0	---	0	---	0	3307	1	0	---	0	---	0	---	0	---	0	---	0	---	0	---	0
2	ENSMUSG00000037262	Kin	3	0	2	-147	1	-134	1	---	0	---	0	---	0	---	0	---	0	---	0	---	0	4	---	0	---	0	3	1	-14	1	---	0	-81	1	-114	1
3	ENSMUSG00000037814	Larp1b	3	0	2	-1003	1	-994	1	---	0	---	0	---	0	---	0	---	0	---	0	---	0	3	---	0	941	1	---	0	-776	1	---	0	---	0	-971	1
11	ENSMUSG00000001123	Lgals9	3	0	2	---	0	---	0	---	0	---	0	---	0	---	0	-295	1	-295	1	---	0	0	---	0	---	0	-4505	0	---	0	---	0	---	0	---	0
14	ENSMUSG00000022175	Lrp10	3	0	2	---	0	-142	1	---	0	---	0	---	0	---	0	---	0	---	0	-2456	1	2	---	0	-215	1	-334	1	---	0	---	0	---	0	---	0
15	ENSMUSG00000033728	Lrrc14	3	0	2	-100	1	-91	1	---	0	---	0	---	0	---	0	5067	0	5067	0	-5329	0	7	-195	1	-207	1	-250	1	-231	1	-288	1	-212	1	-214	1
7	ENSMUSG00000030922	Lyrm1	3	0	2	-59	1	---	0	---	0	---	0	---	0	---	0	---	0	---	0	-400	1	3	---	0	---	0	74	1	205	1	---	0	-60	1	---	0
15	ENSMUSG00000042622	Maff	3	0	2	103	1	---	0	---	0	9285	0	---	0	---	0	---	0	---	0	2588	1	1	---	0	---	0	9312	0	---	0	---	0	-26	1	---	0
X	ENSMUSG00000031227	Magee1	3	0	2	---	0	---	0	---	0	---	0	---	0	---	0	146	1	146	1	---	0	1	---	0	---	0	---	0	---	0	---	0	184	1	---	0
11	ENSMUSG00000020941	Map3k14	3	0	2	197	1	244	1	---	0	---	0	---	0	---	0	---	0	---	0	---	0	4	---	0	---	0	130	1	104	1	---	0	136	1	95	1
1	ENSMUSG00000026621	Marc1	3	0	2	---	0	---	0	---	0	-3196	1	---	0	---	0	---	0	---	0	-2056	1	0	---	0	---	0	-3488	0	---	0	---	0	---	0	---	0
4	ENSMUSG00000029060	Mib2	3	0	2	47	1	---	0	---	0	---	0	---	0	---	0	---	0	---	0	1095	1	4	---	0	---	0	132	1	-16	1	---	0	-71	1	2	1
9	ENSMUSG00000032298	Neil1	3	0	2	1325	1	---	0	---	0	1375	1	---	0	---	0	---	0	---	0	---	0	0	---	0	---	0	1230	0	---	0	---	0	---	0	---	0
13	ENSMUSG00000044231	Nhlrc1	3	0	2	---	0	---	0	---	0	---	0	---	0	---	0	47	1	47	1	---	0	0	---	0	---	0	---	0	---	0	---	0	---	0	---	0
19	ENSMUSG00000037847	Nmrk1	3	0	2	-179	1	---	0	---	0	-572	1	-8166	0	---	0	---	0	---	0	-8105	0	1	---	0	---	0	---	0	-310	1	---	0	---	0	---	0
7	ENSMUSG00000060601	Nr1h2	3	0	2	-5111	0	-5090	0	---	0	---	0	-229	1	---	0	---	0	---	0	-2688	1	5	---	0	86	1	73	1	-15	1	-5273	0	28	1	-2	1
7	ENSMUSG00000048779	P2ry6	3	0	2	---	0	---	0	---	0	57	1	---	0	---	0	---	0	---	0	467	1	0	---	0	---	0	---	0	---	0	---	0	---	0	---	0
19	ENSMUSG00000025209	Peo1	3	0	2	-117	1	---	0	---	0	---	0	---	0	---	0	---	0	---	0	2833	1	4	---	0	---	0	-51	1	-26	1	---	0	-93	1	1	1
8	ENSMUSG00000031807	Pgls	3	0	2	-171	1	---	0	---	0	---	0	---	0	---	0	---	0	---	0	177	1	1	---	0	---	0	---	0	-16	1	---	0	---	0	---	0
7	ENSMUSG00000038489	Polr2l	3	0	2	-7789	0	---	0	---	0	---	0	---	0	---	0	1540	1	1540	1	-7824	0	0	---	0	-7849	0	-6098	0	---	0	---	0	---	0	---	0
14	ENSMUSG00000000776	Polr3d	3	0	2	1421	1	---	0	---	0	---	0	---	0	---	0	---	0	---	0	-2155	1	2	---	0	---	0	-84	1	---	0	---	0	111	1	---	0
11	ENSMUSG00000032673	Prorsd1	3	0	2	67	1	---	0	---	0	---	0	---	0	---	0	---	0	---	0	-260	1	1	---	0	---	0	213	1	---	0	---	0	---	0	---	0
2	ENSMUSG00000026820	Ptges2	3	0	2	-188	1	---	0	---	0	---	0	---	0	---	0	9016	0	9016	0	-3628	1	4	---	0	9019	0	-60	1	357	1	---	0	335	1	351	1
14	ENSMUSG00000021876	Rnase4	3	0	2	---	0	---	0	---	0	---	0	---	0	---	0	-1543	1	-1543	1	8540	0	2	---	0	-403	1	-418	1	-1545	0	-1530	0	---	0	---	0
5	ENSMUSG00000041740	Rnf10	3	0	2	3918	1	---	0	---	0	9704	0	---	0	---	0	---	0	---	0	3907	1	5	---	0	199	1	164	1	124	1	---	0	132	1	132	1
6	ENSMUSG00000053604	Rpia	3	0	2	-26	1	-18	1	---	0	---	0	---	0	---	0	---	0	---	0	---	0	5	---	0	194	1	135	1	51	1	---	0	124	1	67	1
14	ENSMUSG00000021963	Sap18	3	0	2	-61	1	-54	1	---	0	---	0	---	0	---	0	---	0	---	0	---	0	2	---	0	---	0	-141	1	---	0	---	0	-72	1	---	0
5	ENSMUSG00000029175	Slc35f6	3	0	2	-103	1	---	0	---	0	---	0	---	0	---	0	7606	0	7606	0	4300	1	2	---	0	---	0	---	0	120	1	---	0	47	1	---	0
8	ENSMUSG00000036534	Slc38a7	3	0	2	---	0	---	0	---	0	-923	1	---	0	---	0	---	0	---	0	-4310	1	1	---	0	---	0	61	1	---	0	---	0	---	0	---	0
16	ENSMUSG00000089774	Slc5a3	3	0	2	---	0	---	0	---	0	-172	1	---	0	---	0	---	0	---	0	1044	1	3	---	0	---	0	---	0	5	1	---	0	66	1	16	1
16	ENSMUSG00000022765	Snap29	3	0	2	-100	1	-111	1	---	0	---	0	---	0	---	0	---	0	---	0	---	0	3	---	0	-2950	0	---	0	19	1	---	0	-15	1	-59	1
14	ENSMUSG00000042286	Stab1	3	0	2	---	0	---	0	-2349	1	-2412	1	---	0	---	0	---	0	---	0	---	0	0	---	0	---	0	---	0	---	0	---	0	---	0	---	0
7	ENSMUSG00000030688	Stard10	3	0	2	3346	1	---	0	---	0	---	0	---	0	---	0	---	0	---	0	3385	1	0	---	0	---	0	---	0	---	0	---	0	---	0	---	0
11	ENSMUSG00000020485	Supt4a	3	0	2	-165	1	---	0	---	0	-127	1	---	0	---	0	---	0	---	0	---	0	5	---	0	-297	1	-212	1	-283	1	---	0	-297	1	-229	1
7	ENSMUSG00000025503	Taldo1	3	0	2	22	1	---	0	---	0	---	0	---	0	---	0	---	0	---	0	2839	1	1	---	0	---	0	2800	0	---	0	---	0	219	1	---	0
9	ENSMUSG00000032353	Tmed3	3	0	2	-65	1	---	0	---	0	---	0	---	0	---	0	---	0	---	0	2039	1	5	---	0	-27	1	-61	1	-89	1	---	0	-86	1	-34	1
1	ENSMUSG00000026627	Tmem206	3	0	2	-65	1	-63	1	---	0	---	0	---	0	---	0	---	0	---	0	---	0	5	---	0	-160	1	-97	1	-14	1	---	0	-31	1	-34	1
7	ENSMUSG00000030431	Tmem238	3	0	2	3296	1	---	0	---	0	---	0	---	0	---	0	9171	0	9171	0	-483	1	1	---	0	3363	0	-725	1	3406	0	---	0	3373	0	---	0
4	ENSMUSG00000028232	Tmem68	3	0	2	95	1	---	0	---	0	---	0	---	0	---	0	---	0	---	0	-1091	1	3	---	0	---	0	172	1	119	1	---	0	210	1	---	0
17	ENSMUSG00000035678	Tnfsf9	3	0	2	---	0	---	0	---	0	7742	0	---	0	---	0	87	1	87	1	-5180	0	4	---	0	-18	1	322	1	-22	1	---	0	-48	1	---	0
2	ENSMUSG00000026875	Traf1	3	0	2	1849	1	---	0	---	0	1370	1	---	0	---	0	---	0	---	0	---	0	0	---	0	1948	0	---	0	---	0	---	0	---	0	---	0
17	ENSMUSG00000036918	Ttc7	3	0	2	20	1	---	0	---	0	---	0	---	0	---	0	---	0	---	0	37	1	2	---	0	1003	0	819	1	1115	0	---	0	---	0	-19	1
8	ENSMUSG00000002395	Use1	3	0	2	4338	1	4408	1	---	0	---	0	---	0	-8089	0	-8108	0	-8108	0	-8171	0	3	---	0	54	1	160	1	4495	0	---	0	73	1	4390	0
9	ENSMUSG00000032127	Vps11	3	0	2	-25	1	-22	1	---	0	---	0	---	0	---	0	---	0	---	0	---	0	5	---	0	96	1	99	1	-6	1	---	0	46	1	32	1
[truncated: 18,913 more rows]
