# Supplementary material for: Conservation and divergence of the p53 gene regulatory network between mice and humans
Source: Oncogene. 2019 Feb 1;38(21):4095–109. doi: 10.1038/s41388-019-0706-9 (PMC6755996; doi:10.1038/s41388-019-0706-9)
Supplement: Supplementary file 8 — Supplementary Table S5 [file 41388_2019_706_MOESM8_ESM.xlsx]

## Sheet: Tabelle1
Ensembl Gene ID	Associated Gene Name	Mouse p53 Expression Score (-15..0..15)	Mouse p53 ChIP Score (0..9)
ENSMUSG00000023067	Cdkn1a	15	9
ENSMUSG00000048458	Fam212b	15	9
ENSMUSG00000068744	Psrc1	15	9
ENSMUSG00000028893	Sesn2	15	8
ENSMUSG00000046818	Ddit4l	15	8
ENSMUSG00000040918	Slc19a2	15	8
ENSMUSG00000028479	Gne	15	7
ENSMUSG00000037855	Zfp365	15	7
ENSMUSG00000008167	Fbxw9	15	7
ENSMUSG00000027171	Prrg4	15	6
ENSMUSG00000039450	Dcxr	15	6
ENSMUSG00000074211	Sdhaf1	15	5
ENSMUSG00000032577	Mapkapk3	15	5
ENSMUSG00000029027	Dffb	15	5
ENSMUSG00000072825	Cep170b	15	4
ENSMUSG00000021222	Dcaf4	15	4
ENSMUSG00000029161	Cgref1	15	4
ENSMUSG00000036026	Tmem63b	15	4
ENSMUSG00000000552	Zfp385a	15	4
ENSMUSG00000045237	1110012L19Rik	15	3
ENSMUSG00000026831	1700007K13Rik	15	3
ENSMUSG00000034818	Celf5	15	3
ENSMUSG00000040734	Ppp1r13l	15	3
ENSMUSG00000028860	Sytl1	15	3
ENSMUSG00000028211	Trp53inp1	14	9
ENSMUSG00000024521	Pmaip1	14	9
ENSMUSG00000022385	Gtse1	14	9
ENSMUSG00000025507	Pidd1	14	9
ENSMUSG00000020184	Mdm2	14	9
ENSMUSG00000062762	Ei24	14	9
ENSMUSG00000030609	Aen	14	9
ENSMUSG00000026048	Ercc5	14	9
ENSMUSG00000028990	Lzic	14	9
ENSMUSG00000059895	Ptp4a3	14	9
ENSMUSG00000021668	Polk	14	8
ENSMUSG00000069520	Tmem19	14	8
ENSMUSG00000026249	Serpine2	14	7
ENSMUSG00000020593	Lpin1	14	7
ENSMUSG00000007783	Cpt1c	14	7
ENSMUSG00000025912	Mybl1	14	7
ENSMUSG00000020525	Ppm1d	14	7
ENSMUSG00000040997	Abhd4	14	7
ENSMUSG00000026817	Ak1	14	6
ENSMUSG00000024769	Cdc42bpg	14	6
ENSMUSG00000031995	St14	14	6
ENSMUSG00000026604	Ptpn14	14	6
ENSMUSG00000003573	Homer3	14	5
ENSMUSG00000024145	Pigf	14	5
ENSMUSG00000022474	Pmm1	14	5
ENSMUSG00000032122	Slc37a2	14	4
ENSMUSG00000029029	Wrap73	14	4
ENSMUSG00000028737	Aldh4a1	14	4
ENSMUSG00000090150	Acad11	14	4
ENSMUSG00000024778	Fas	14	4
ENSMUSG00000031617	Tmem184c	14	3
ENSMUSG00000019851	Perp	14	3
ENSMUSG00000003134	Tbc1d8	14	3
ENSMUSG00000019979	Apaf1	13	9
ENSMUSG00000020326	Ccng1	13	9
ENSMUSG00000020423	Btg2	13	9
ENSMUSG00000026923	Notch1	13	9
ENSMUSG00000009628	Tex15	13	9
ENSMUSG00000048756	Foxo3	13	8
ENSMUSG00000038776	Ephx1	13	8
ENSMUSG00000006800	Sulf2	13	8
ENSMUSG00000058761	Rnf169	13	8
ENSMUSG00000034457	Eda2r	13	8
ENSMUSG00000065979	Cpped1	13	8
ENSMUSG00000021891	Mettl6	13	8
ENSMUSG00000075122	Cd80	13	8
ENSMUSG00000002257	Def6	13	8
ENSMUSG00000041845	Rhod	13	8
ENSMUSG00000038351	Sgsm2	13	7
ENSMUSG00000055707	Klhl26	13	7
ENSMUSG00000020455	Trim11	13	7
ENSMUSG00000017386	Traf4	13	7
ENSMUSG00000058486	Wdr91	13	6
ENSMUSG00000025730	Rab40c	13	6
ENSMUSG00000064326	Siva1	13	6
ENSMUSG00000008393	Carhsp1	13	6
ENSMUSG00000030407	Qpctl	13	5
ENSMUSG00000051346	Spryd4	13	5
ENSMUSG00000038042	Ptpdc1	13	5
ENSMUSG00000021559	Dapk1	13	5
ENSMUSG00000071379	Hpcal1	13	5
ENSMUSG00000027510	Rbm38	13	5
ENSMUSG00000027610	Gss	13	5
ENSMUSG00000032777	Gtf3c1	13	5
ENSMUSG00000028789	Azin2	13	5
ENSMUSG00000074796	Slc4a11	13	5
ENSMUSG00000036622	Atp13a2	13	4
ENSMUSG00000091712	Sec14l5	13	4
ENSMUSG00000038593	Tctn1	13	4
ENSMUSG00000039813	Tbc1d2	13	4
ENSMUSG00000006356	Crip2	13	4
ENSMUSG00000037999	Arap2	13	4
ENSMUSG00000000126	Wnt9a	13	3
ENSMUSG00000027983	Cyp2u1	13	3
ENSMUSG00000039903	Eva1c	13	3
ENSMUSG00000046761	Fam83h	13	3
ENSMUSG00000010051	Hyal1	13	3
ENSMUSG00000016637	Ift27	13	3
ENSMUSG00000044313	Mab21l3	13	3
ENSMUSG00000020411	Nipal4	13	3
ENSMUSG00000049281	Scn3b	13	3
ENSMUSG00000041889	Shisa4	13	3
ENSMUSG00000017765	Slc12a4	13	3
ENSMUSG00000002083	Bbc3	12	9
ENSMUSG00000003873	Bax	12	9
ENSMUSG00000030641	Ddias	12	9
ENSMUSG00000045730	Adrb2	12	9
ENSMUSG00000045679	Pqlc3	12	8
ENSMUSG00000028970	Abcb1b	12	8
ENSMUSG00000045251	Zfp688	12	8
ENSMUSG00000022389	Tef	12	8
ENSMUSG00000022074	Tnfrsf10b	12	7
ENSMUSG00000037405	Icam1	12	6
ENSMUSG00000034126	Pomt2	12	6
ENSMUSG00000020883	Fbxl20	12	6
ENSMUSG00000023971	Rrp36	12	6
ENSMUSG00000005107	Slc2a9	12	6
ENSMUSG00000061758	Akr1b10	12	6
ENSMUSG00000028521	Slc35d1	12	6
ENSMUSG00000078317	F8a	12	6
ENSMUSG00000039747	Orai2	12	6
ENSMUSG00000066643	Wdr35	12	6
ENSMUSG00000040102	Klhl42	12	6
ENSMUSG00000037788	Vopp1	12	5
ENSMUSG00000037321	Tap1	12	5
ENSMUSG00000034858	Fam214a	12	5
ENSMUSG00000049295	Zfp219	12	5
ENSMUSG00000042662	Dusp15	12	5
ENSMUSG00000027932	Slc27a3	12	5
ENSMUSG00000037295	Ldlrap1	12	4
ENSMUSG00000031969	Acad8	12	4
ENSMUSG00000039157	Fam102a	12	4
ENSMUSG00000027472	Pdrg1	12	4
ENSMUSG00000002346	Slc25a42	12	4
ENSMUSG00000040613	Apobec1	12	4
ENSMUSG00000030956	Fam53b	12	4
ENSMUSG00000042156	Dzip1	12	4
ENSMUSG00000075334	Rprm	12	4
ENSMUSG00000022428	Cby1	12	3
ENSMUSG00000079334	Nat6	12	3
ENSMUSG00000047632	Fgfbp3	12	3
ENSMUSG00000056214	Pard6g	12	3
ENSMUSG00000017754	Pltp	12	3
ENSMUSG00000027663	Zmat3	11	9
ENSMUSG00000028086	Fbxw7	11	9
ENSMUSG00000036678	Aaas	11	9
ENSMUSG00000020108	Ddit4	11	9
ENSMUSG00000027286	Lrrc57	11	9
ENSMUSG00000041801	Phlda3	11	9
ENSMUSG00000060032	H2afj	11	9
ENSMUSG00000020898	Ctc1	11	9
ENSMUSG00000006445	Epha2	11	9
ENSMUSG00000036894	Rap2b	11	8
ENSMUSG00000034620	Tmem5	11	7
ENSMUSG00000022105	Rb1	11	7
ENSMUSG00000029166	Mapre3	11	7
ENSMUSG00000074673	Ttll9	11	7
ENSMUSG00000029512	Ulk1	11	7
ENSMUSG00000059409	Ppp2r5d	11	6
ENSMUSG00000025742	Prps2	11	6
ENSMUSG00000051615	Rap2a	11	6
ENSMUSG00000021662	Arhgef28	11	6
ENSMUSG00000040432	Ltb4r2	11	6
ENSMUSG00000022203	Efs	11	6
ENSMUSG00000042726	Trafd1	11	5
ENSMUSG00000034361	Cpne2	11	5
ENSMUSG00000006527	Sfmbt1	11	5
ENSMUSG00000029463	Fam216a	11	5
ENSMUSG00000025484	Bet1l	11	5
ENSMUSG00000034394	Lif	11	5
ENSMUSG00000036672	Cenpt	11	4
ENSMUSG00000037188	Grhl3	11	4
ENSMUSG00000042675	Ypel3	11	4
ENSMUSG00000020451	Limk2	11	4
ENSMUSG00000045211	Nudt18	11	4
ENSMUSG00000024816	Frmd8	11	4
ENSMUSG00000039886	Tmem120a	11	4
ENSMUSG00000044465	Fam160a2	11	4
ENSMUSG00000025357	Dgka	11	4
ENSMUSG00000038295	Atg9b	11	4
ENSMUSG00000036596	Cpz	11	4
ENSMUSG00000032374	Plod2	11	4
ENSMUSG00000030554	Synm	11	4
ENSMUSG00000025701	Alox5	11	3
ENSMUSG00000015542	Nat9	11	3
ENSMUSG00000018585	Atox1	11	3
ENSMUSG00000042210	Abhd14a	11	3
ENSMUSG00000018861	Fdxr	11	3
ENSMUSG00000010651	Acaa1b	11	3
ENSMUSG00000038007	Acer2	11	3
ENSMUSG00000058589	Anks1b	11	3
ENSMUSG00000037509	Arhgef4	11	3
ENSMUSG00000035245	Eogt	11	3
ENSMUSG00000073805	Fam196a	11	3
ENSMUSG00000002799	Jag2	11	3
ENSMUSG00000022750	Klhl22	11	3
ENSMUSG00000039395	Mreg	11	3
ENSMUSG00000072437	Nanos1	11	3
ENSMUSG00000037966	Ninj1	11	3
ENSMUSG00000042251	Pm20d1	11	3
ENSMUSG00000052221	Ppp1r36	11	3
ENSMUSG00000021185	9030617O03Rik	10	9
ENSMUSG00000074738	B930041F14Rik	10	9
ENSMUSG00000030095	Tmem43	10	9
ENSMUSG00000091971	Hspa1a	10	8
ENSMUSG00000045659	Plekha7	10	7
ENSMUSG00000040888	Gfer	10	7
ENSMUSG00000038085	Cnbd2	10	7
ENSMUSG00000045658	Pid1	10	7
ENSMUSG00000054612	Mgmt	10	7
ENSMUSG00000039238	Zfp750	10	7
ENSMUSG00000027954	Efna1	10	7
ENSMUSG00000001986	Gria3	10	6
ENSMUSG00000046908	Ltb4r1	10	6
ENSMUSG00000037536	Fbxo34	10	6
ENSMUSG00000023064	Sncg	10	6
ENSMUSG00000019986	Ahi1	10	5
ENSMUSG00000027889	Ampd2	10	5
ENSMUSG00000061559	Wdr61	10	5
ENSMUSG00000033623	Pcgf3	10	5
ENSMUSG00000034108	Ccs	10	5
ENSMUSG00000024955	Esrra	10	5
ENSMUSG00000026814	Eng	10	5
ENSMUSG00000013629	Cad	10	5
ENSMUSG00000031467	Agpat5	10	5
ENSMUSG00000074968	Ano3	10	5
ENSMUSG00000006301	Tmbim1	10	4
ENSMUSG00000053581	Zfand2a	10	4
ENSMUSG00000078201	Tmem203	10	4
ENSMUSG00000018841	Rad51d	10	4
ENSMUSG00000036249	Rbm43	10	4
ENSMUSG00000076441	Ass1	10	4
ENSMUSG00000033088	Triobp	10	4
ENSMUSG00000031485	Prosc	10	4
ENSMUSG00000036995	Asap3	10	4
ENSMUSG00000036676	Tmtc3	10	4
ENSMUSG00000002486	Tchp	10	3
ENSMUSG00000031489	Adrb3	10	3
ENSMUSG00000028318	Polr1e	10	3
ENSMUSG00000064307	Lrrc51	10	3
ENSMUSG00000027173	Depdc7	10	3
ENSMUSG00000073771	Btbd19	10	3
ENSMUSG00000021357	Exoc2	10	3
ENSMUSG00000044216	Kcnj4	10	3
ENSMUSG00000037166	Ppp1r14a	10	3
ENSMUSG00000027611	Procr	10	3
ENSMUSG00000031666	Rbl2	10	3
ENSMUSG00000024790	Sac3d1	9	9
ENSMUSG00000051675	Trim32	9	9
ENSMUSG00000031521	Aga	9	9
ENSMUSG00000020806	Rhbdf2	9	9
ENSMUSG00000038508	Gdf15	9	9
ENSMUSG00000004085	Zak	9	9
ENSMUSG00000020758	Itgb4	9	8
ENSMUSG00000031479	Vps36	9	8
ENSMUSG00000030084	Plxna1	9	7
ENSMUSG00000042078	Svop	9	7
ENSMUSG00000035778	Ggta1	9	7
ENSMUSG00000042558	Adprhl2	9	6
ENSMUSG00000001435	Col18a1	9	6
ENSMUSG00000036986	Pml	9	5
ENSMUSG00000069206	Zfp874a	9	5
ENSMUSG00000026035	Ppil3	9	5
ENSMUSG00000021286	Zfyve21	9	5
ENSMUSG00000067787	Blcap	9	5
ENSMUSG00000041187	Prkd2	9	5
ENSMUSG00000055862	Izumo4	9	5
ENSMUSG00000029464	Gpn3	9	5
ENSMUSG00000036052	Dnajb5	9	5
ENSMUSG00000035443	Thyn1	9	4
ENSMUSG00000051890	Klhdc1	9	4
ENSMUSG00000041346	Wrap53	9	4
ENSMUSG00000002250	Ppard	9	4
ENSMUSG00000033429	Mcee	9	4
ENSMUSG00000024158	Hagh	9	4
ENSMUSG00000001323	Srr	9	4
ENSMUSG00000057440	Mpp7	9	4
ENSMUSG00000007891	Ctsd	9	4
ENSMUSG00000007908	Hmgcll1	9	4
ENSMUSG00000031691	Tnpo2	9	3
ENSMUSG00000020592	Sdc1	9	3
ENSMUSG00000031934	Panx1	9	3
ENSMUSG00000002804	Nudt14	9	3
ENSMUSG00000003534	Ddr1	9	3
ENSMUSG00000021950	Anxa8	9	3
ENSMUSG00000046449	C77370	9	3
ENSMUSG00000026170	Cyp27a1	9	3
ENSMUSG00000005413	Hmox1	9	3
ENSMUSG00000031239	Itm2a	9	3
ENSMUSG00000028862	Map3k6	9	3
ENSMUSG00000020205	Phlda1	9	3
ENSMUSG00000050737	Ptges	9	3
ENSMUSG00000058656	Samd12	9	3
ENSMUSG00000048807	Slc35e4	9	3
ENSMUSG00000024246	Thumpd2	9	3
ENSMUSG00000042246	Tmc7	9	3
ENSMUSG00000025933	Tmem14a	9	3
ENSMUSG00000044528	Tram1l1	9	3
ENSMUSG00000021701	Plk2	8	9
ENSMUSG00000021133	Susd6	8	9
ENSMUSG00000032057	4833427G06Rik	8	9
ENSMUSG00000056888	Glipr1	8	8
ENSMUSG00000020132	Rab21	8	8
ENSMUSG00000051154	Commd3	8	8
ENSMUSG00000021250	Fos	8	7
ENSMUSG00000033033	Calhm2	8	7
ENSMUSG00000036606	Plxnb2	8	6
ENSMUSG00000037366	Pafah2	8	6
ENSMUSG00000027822	Slc33a1	8	6
ENSMUSG00000044350	9030625A04Rik	8	6
ENSMUSG00000051811	Cox6b2	8	6
ENSMUSG00000032540	Abhd5	8	6
ENSMUSG00000004996	Mri1	8	5
ENSMUSG00000031628	Casp3	8	5
ENSMUSG00000029426	Scarb2	8	5
ENSMUSG00000027324	Rpusd2	8	5
ENSMUSG00000048578	Mlec	8	5
ENSMUSG00000028943	Espn	8	5
ENSMUSG00000034161	Scx	8	5
ENSMUSG00000039670	Oxld1	8	4
ENSMUSG00000029725	Ppp1r35	8	4
ENSMUSG00000028919	Arhgef19	8	4
ENSMUSG00000041215	Yeats2	8	4
ENSMUSG00000070002	Ell	8	4
ENSMUSG00000005370	Msh6	8	4
ENSMUSG00000028843	Sh3bgrl3	8	4
ENSMUSG00000033904	Ccp110	8	4
ENSMUSG00000006262	Mob1b	8	4
ENSMUSG00000020359	Phykpl	8	4
ENSMUSG00000048486	Fitm2	8	4
ENSMUSG00000001964	Emd	8	4
ENSMUSG00000017670	Elmo2	8	4
ENSMUSG00000047067	Dusp28	8	4
ENSMUSG00000022758	P2rx6	8	4
ENSMUSG00000034792	Gna15	8	4
ENSMUSG00000024883	Rin1	8	3
ENSMUSG00000030894	Tpp1	8	3
ENSMUSG00000024851	Pitpnm1	8	3
ENSMUSG00000025372	Baiap2	8	3
ENSMUSG00000054321	Taf4b	8	3
ENSMUSG00000038855	Itpkb	8	3
ENSMUSG00000055912	Tmem150a	8	3
ENSMUSG00000021557	Agtpbp1	8	3
ENSMUSG00000034255	Arhgap27	8	3
ENSMUSG00000002980	Bcam	8	3
ENSMUSG00000019891	Dcbld1	8	3
ENSMUSG00000027459	Fam110a	8	3
ENSMUSG00000024912	Fosl1	8	3
ENSMUSG00000025499	Hras	8	3
ENSMUSG00000034275	Igsf9b	8	3
ENSMUSG00000026000	Lancl1	8	3
ENSMUSG00000022257	Laptm4b	8	3
ENSMUSG00000074604	Mgst2	8	3
ENSMUSG00000041229	Phf8	8	3
ENSMUSG00000034064	Poglut1	8	3
ENSMUSG00000039262	Prrc2b	8	3
ENSMUSG00000046480	Scn4b	8	3
ENSMUSG00000020963	Tshr	8	3
ENSMUSG00000029763	Exoc4	7	9
ENSMUSG00000027285	Haus2	7	9
ENSMUSG00000037725	Ckap2	7	9
ENSMUSG00000059277	R74862	7	9
ENSMUSG00000004356	Utp20	7	8
ENSMUSG00000057982	Zfp809	7	8
ENSMUSG00000031822	Gse1	7	8
ENSMUSG00000031068	Glrx3	7	8
ENSMUSG00000058748	Zfp958	7	7
ENSMUSG00000049643	2310022A10Rik	7	7
ENSMUSG00000030869	Ndufab1	7	7
ENSMUSG00000032526	Deb1	7	6
ENSMUSG00000040128	Pnrc1	7	6
ENSMUSG00000059552	Trp53	7	6
ENSMUSG00000021339	Mrs2	7	6
ENSMUSG00000034795	Ccdc122	7	6
ENSMUSG00000000325	Arvcf	7	6
ENSMUSG00000039462	Col10a1	7	6
ENSMUSG00000023845	Lnpep	7	5
ENSMUSG00000021811	Dnajc9	7	5
ENSMUSG00000031791	Tmem38a	7	5
ENSMUSG00000036478	Btg1	7	5
ENSMUSG00000046731	Kctd11	7	5
ENSMUSG00000038555	Reep2	7	5
ENSMUSG00000030605	Mfge8	7	5
ENSMUSG00000027368	Dusp2	7	5
ENSMUSG00000026082	Rev1	7	5
ENSMUSG00000030852	Tacc2	7	5
ENSMUSG00000025534	Gusb	7	4
ENSMUSG00000001687	Ubl3	7	4
ENSMUSG00000031712	Il15	7	4
ENSMUSG00000025076	Casp7	7	4
ENSMUSG00000010358	Ifi35	7	4
ENSMUSG00000033446	Lpar6	7	4
ENSMUSG00000032350	Gclc	7	4
ENSMUSG00000070420	Zscan25	7	4
ENSMUSG00000034664	Itga2b	7	4
ENSMUSG00000034973	Dopey1	7	4
ENSMUSG00000024892	Pcx	7	4
ENSMUSG00000028101	Pias3	7	4
ENSMUSG00000030034	Ino80b	7	4
ENSMUSG00000073700	Klhl21	7	4
ENSMUSG00000037235	Mxd4	7	4
ENSMUSG00000019718	L3hypdh	7	4
ENSMUSG00000038677	Scube3	7	4
ENSMUSG00000071042	Rasgrp3	7	3
ENSMUSG00000029458	Brap	7	3
ENSMUSG00000072501	Phf20l1	7	3
ENSMUSG00000026223	Itm2c	7	3
ENSMUSG00000005881	Ergic3	7	3
ENSMUSG00000020248	Nfyb	7	3
ENSMUSG00000060586	H2-Eb1	7	3
ENSMUSG00000048644	Ctxn1	7	3
ENSMUSG00000057554	Lgals8	7	3
ENSMUSG00000030030	1700003E16Rik	7	3
ENSMUSG00000021536	Adcy2	7	3
ENSMUSG00000058620	Adra2b	7	3
ENSMUSG00000032257	Ankk1	7	3
ENSMUSG00000040729	Cep126	7	3
ENSMUSG00000020122	Egfr	7	3
ENSMUSG00000081683	Fzd10	7	3
ENSMUSG00000020232	Hmg20b	7	3
ENSMUSG00000010047	Hyal2	7	3
ENSMUSG00000017817	Jph2	7	3
ENSMUSG00000061013	Mkx	7	3
ENSMUSG00000074923	Pak6	7	3
ENSMUSG00000038167	Plekhg6	7	3
ENSMUSG00000049999	Ppp1r3d	7	3
ENSMUSG00000089687	Rab42	7	3
ENSMUSG00000026005	Rpe	7	3
ENSMUSG00000061119	Prcp	6	9
ENSMUSG00000079553	Kifc1	6	9
ENSMUSG00000036781	Rps27l	6	9
ENSMUSG00000016526	Dyrk3	6	9
ENSMUSG00000037706	Cd81	6	9
ENSMUSG00000041773	Enc1	6	8
ENSMUSG00000029397	Rchy1	6	7
ENSMUSG00000046229	Scand1	6	7
ENSMUSG00000025473	Adam8	6	6
ENSMUSG00000014444	Piezo1	6	6
ENSMUSG00000057506	Bloc1s2	6	6
ENSMUSG00000071014	Ndufb6	6	6
ENSMUSG00000060450	Rnf14	6	6
ENSMUSG00000026270	Capn10	6	6
ENSMUSG00000061536	Sec22c	6	6
ENSMUSG00000025314	Ptprj	6	6
ENSMUSG00000026833	Olfm1	6	6
ENSMUSG00000037938	Chchd5	6	6
ENSMUSG00000022404	Slc25a17	6	6
ENSMUSG00000031578	Mak16	6	5
ENSMUSG00000030522	Mtmr10	6	5
ENSMUSG00000056310	Tyw1	6	5
ENSMUSG00000053293	Pom121	6	5
ENSMUSG00000026426	Arl8a	6	5
ENSMUSG00000017707	Serinc3	6	5
ENSMUSG00000024869	Nudt8	6	5
ENSMUSG00000025521	Tmem192	6	5
ENSMUSG00000023000	Dhh	6	5
ENSMUSG00000039523	Cep104	6	5
ENSMUSG00000078234	Klhdc7a	6	5
ENSMUSG00000026748	Plxdc2	6	5
ENSMUSG00000029026	Trp73	6	4
ENSMUSG00000004393	Ddx56	6	4
ENSMUSG00000045777	Ifitm10	6	4
ENSMUSG00000042742	B630005N14Rik	6	4
ENSMUSG00000040430	Pitpnc1	6	4
ENSMUSG00000021822	Plau	6	4
ENSMUSG00000048772	Tmem53	6	4
ENSMUSG00000022911	Arl13b	6	4
ENSMUSG00000032182	Yipf2	6	4
ENSMUSG00000025630	Hprt	6	4
ENSMUSG00000018931	Gm16515	6	4
ENSMUSG00000047514	Tspyl1	6	4
ENSMUSG00000003752	Itpkc	6	4
ENSMUSG00000051978	Erich1	6	4
ENSMUSG00000009563	Tor2a	6	4
ENSMUSG00000047866	Lonp2	6	4
ENSMUSG00000002797	Ggct	6	4
ENSMUSG00000041058	Wwp1	6	4
ENSMUSG00000021611	Tert	6	4
ENSMUSG00000038860	Garnl3	6	4
ENSMUSG00000030543	Mesp2	6	4
ENSMUSG00000037990	Sh3rf3	6	4
ENSMUSG00000049580	Tsku	6	3
ENSMUSG00000024732	Ccdc86	6	3
ENSMUSG00000042417	Ccno	6	3
ENSMUSG00000018143	Mafk	6	3
ENSMUSG00000029119	Man2b2	6	3
ENSMUSG00000022526	Zfp251	6	3
ENSMUSG00000019210	Atp6v1e1	6	3
ENSMUSG00000005131	4930550C14Rik	6	3
ENSMUSG00000047423	AI837181	6	3
ENSMUSG00000069601	Ank3	6	3
ENSMUSG00000074916	Chst14	6	3
ENSMUSG00000032060	Cryab	6	3
ENSMUSG00000033308	Dpyd	6	3
ENSMUSG00000043398	Gpr135	6	3
ENSMUSG00000042487	Leo1	6	3
ENSMUSG00000032491	Nradd	6	3
ENSMUSG00000060675	Pla2g16	6	3
ENSMUSG00000026678	Rgs5	6	3
ENSMUSG00000035969	Rusc2	6	3
ENSMUSG00000038143	Stox2	6	3
ENSMUSG00000009035	Tmem184b	6	3
ENSMUSG00000030619	Eed	5	9
ENSMUSG00000030232	Aebp2	5	9
ENSMUSG00000019975	Ikbip	5	9
ENSMUSG00000031662	Snx20	5	9
ENSMUSG00000032384	Csnk1g1	5	9
ENSMUSG00000031652	N4bp1	5	8
ENSMUSG00000017756	Slc12a7	5	8
ENSMUSG00000032504	Pdcd6ip	5	7
ENSMUSG00000019320	Noxo1	5	7
ENSMUSG00000039782	Cpeb2	5	7
ENSMUSG00000051378	Kif18b	5	7
ENSMUSG00000024764	Naa40	5	7
ENSMUSG00000051768	Xrcc1	5	7
ENSMUSG00000011632	Pinlyp	5	7
ENSMUSG00000029461	Fam168a	5	6
ENSMUSG00000021033	Gstz1	5	6
ENSMUSG00000020087	Tysnd1	5	6
ENSMUSG00000029535	Triap1	5	6
ENSMUSG00000071335	G630090E17Rik	5	6
ENSMUSG00000029468	P2rx7	5	6
ENSMUSG00000021048	Mthfd1	5	6
ENSMUSG00000040770	Il25	5	6
ENSMUSG00000032010	Usp2	5	6
ENSMUSG00000028393	Alad	5	6
ENSMUSG00000041445	Mmrn2	5	6
ENSMUSG00000059305	Vpreb1	5	6
ENSMUSG00000033793	Atp6v1h	5	5
ENSMUSG00000078995	Zfp456	5	5
ENSMUSG00000021458	2010111I01Rik	5	5
ENSMUSG00000022682	Rrn3	5	5
ENSMUSG00000047379	B4gat1	5	5
ENSMUSG00000009772	Nuak2	5	5
ENSMUSG00000035376	Hacd2	5	5
ENSMUSG00000078348	Sf3b5	5	5
ENSMUSG00000048439	Nupl2	5	5
ENSMUSG00000038241	Cep250	5	5
ENSMUSG00000032743	D430042O09Rik	5	5
ENSMUSG00000033444	Specc1l	5	5
ENSMUSG00000027677	Ttc14	5	5
ENSMUSG00000039911	Spsb1	5	5
ENSMUSG00000040913	Fbxw4	5	5
ENSMUSG00000051518	Rps19bp1	5	4
ENSMUSG00000020224	Llph	5	4
ENSMUSG00000023972	Ptk7	5	4
ENSMUSG00000073795	6430531B16Rik	5	4
ENSMUSG00000048310	Pskh1	5	4
ENSMUSG00000028885	Smpdl3b	5	4
ENSMUSG00000018932	Map2k3	5	4
ENSMUSG00000026269	Rnpepl1	5	4
ENSMUSG00000002020	Ltbp2	5	4
ENSMUSG00000034227	Foxj1	5	4
ENSMUSG00000021614	Vcan	5	4
ENSMUSG00000020890	Gucy2e	5	4
ENSMUSG00000035239	Neu3	5	4
ENSMUSG00000051341	Zfp52	5	4
ENSMUSG00000028138	Adh5	5	4
ENSMUSG00000022822	Abcc5	5	4
ENSMUSG00000048000	Gigyf2	5	4
ENSMUSG00000047945	Marcksl1	5	4
ENSMUSG00000033352	Map2k4	5	4
ENSMUSG00000030804	Vkorc1	5	4
ENSMUSG00000002416	Ndufb2	5	4
ENSMUSG00000025647	Shisa5	5	4
ENSMUSG00000022889	Mrpl39	5	4
ENSMUSG00000030760	Acer3	5	4
ENSMUSG00000027466	Rbck1	5	4
ENSMUSG00000087385	AA415398	5	4
ENSMUSG00000061689	Dlgap4	5	4
ENSMUSG00000020647	Ncoa1	5	4
ENSMUSG00000020019	Ntn4	5	4
ENSMUSG00000070802	Pnmal2	5	4
ENSMUSG00000027947	Il6ra	5	3
ENSMUSG00000044162	Tnip3	5	3
ENSMUSG00000037259	Dzank1	5	3
ENSMUSG00000024856	Cdk2ap2	5	3
ENSMUSG00000022912	Pros1	5	3
ENSMUSG00000026870	D730039F16Rik	5	3
ENSMUSG00000002345	2310045N01Rik	5	3
ENSMUSG00000025171	Ubtd1	5	3
ENSMUSG00000021703	Serinc5	5	3
ENSMUSG00000004677	Myo9b	5	3
ENSMUSG00000005483	Dnajb1	5	3
ENSMUSG00000046671	Mtfr1l	5	3
ENSMUSG00000049657	Zbtb5	5	3
ENSMUSG00000071655	Ubxn1	5	3
ENSMUSG00000030835	Nomo1	5	3
ENSMUSG00000020329	Polrmt	5	3
ENSMUSG00000026181	Ppm1f	5	3
ENSMUSG00000030556	Lrrc28	5	3
ENSMUSG00000006641	Slc5a6	5	3
ENSMUSG00000030287	Itpr2	5	3
ENSMUSG00000003039	Fam32a	5	3
ENSMUSG00000021460	Auh	5	3
ENSMUSG00000026107	Nabp1	5	3
ENSMUSG00000032656	March3	5	3
ENSMUSG00000005198	Polr2a	5	3
ENSMUSG00000040177	2310057M21Rik	5	3
ENSMUSG00000052751	Repin1	5	3
ENSMUSG00000020732	Rab37	5	3
ENSMUSG00000028850	Gpatch3	5	3
ENSMUSG00000004105	Angptl2	5	3
ENSMUSG00000008999	Bmp7	5	3
ENSMUSG00000042198	Chchd7	5	3
ENSMUSG00000061126	Cyp4f39	5	3
ENSMUSG00000036775	Decr2	5	3
ENSMUSG00000024914	Drap1	5	3
ENSMUSG00000020537	Drg2	5	3
ENSMUSG00000084128	Esrp2	5	3
ENSMUSG00000047420	Fam180a	5	3
ENSMUSG00000044005	Gls2	5	3
ENSMUSG00000048878	Hexim1	5	3
ENSMUSG00000039628	Hs3st6	5	3
ENSMUSG00000036957	Lrfn3	5	3
ENSMUSG00000028245	Nsmaf	5	3
ENSMUSG00000041429	Nthl1	5	3
ENSMUSG00000047986	Palm3	5	3
ENSMUSG00000024579	Pcyox1l	5	3
ENSMUSG00000019577	Pdk4	5	3
ENSMUSG00000035486	Plk5	5	3
ENSMUSG00000028600	Podn	5	3
ENSMUSG00000038764	Ptpn3	5	3
ENSMUSG00000029641	Rasl11a	5	3
ENSMUSG00000001768	Rin2	5	3
ENSMUSG00000035506	Slc12a8	5	3
ENSMUSG00000035279	Ssc5d	5	3
ENSMUSG00000040616	Tmem51	5	3
ENSMUSG00000000934	Top1mt	5	3
ENSMUSG00000039795	Zfand1	5	3
ENSMUSG00000013419	Zfp651	5	3
ENSMUSG00000037243	Zfp692	5	3
