# Supplementary material for: Conservation and divergence of the p53 gene regulatory network between mice and humans
Source: Oncogene. 2019 Feb 1;38(21):4095–109. doi: 10.1038/s41388-019-0706-9 (PMC6755996; doi:10.1038/s41388-019-0706-9)
Supplement: Supplementary file 9 — Supplementary Table S6 [file 41388_2019_706_MOESM9_ESM.xlsx]

## Sheet: Tabelle1
Human Chromosome Name	Human Ensembl Gene ID	Human Gene Name	Human p53 Expression Score	Human p53 ChIP Score	predicted Human direct p53 target	Human DREAM Score	Mouse homology type	%id. target Mouse gene identical to query gene	Mouse Chromosome Name	Mouse Ensembl Gene ID	Mouse Gene Name	Mouse p53 Expression Score	Mouse p53 ChIP Score	predicted Mouse direct p53 target	Mouse E2F4 ChIP Score
6	ENSG00000124762	CDKN1A	20	28	1	1	ortholog_one2one	73	17	ENSMUSG00000023067	Cdkn1a	15	9	1	4
1	ENSG00000130766	SESN2	18	14	1	1	ortholog_one2one	91	4	ENSMUSG00000028893	Sesn2	15	8	1	2
6	ENSG00000137216	TMEM63B	14	9	1	1	ortholog_one2one	98	17	ENSMUSG00000036026	Tmem63b	15	4	1	3
12	ENSG00000161642	ZNF385A	12	9	1	1	ortholog_one2one	95	15	ENSMUSG00000000552	Zfp385a	15	4	1	1
1	ENSG00000142765	SYTL1	12	5	1	0	ortholog_one2one	82	4	ENSMUSG00000028860	Sytl1	15	3	1	0
1	ENSG00000197852	FAM212B	11	11	1	5	ortholog_one2one	80	3	ENSMUSG00000048458	Fam212b	15	9	1	2
1	ENSG00000179163	FUCA1	10	15	1	0	ortholog_one2one	81	4	ENSMUSG00000028673	Fuca1	15	2	0	1
14	ENSG00000099814	CEP170B	7	2	0	0	ortholog_one2one	80	12	ENSMUSG00000072825	Cep170b	15	4	1	1
11	ENSG00000135378	PRRG4	5	0	0	1	ortholog_one2one	72	2	ENSMUSG00000027171	Prrg4	15	6	1	0
19	ENSG00000104881	PPP1R13L	4	6	0	6	ortholog_one2one	88	7	ENSMUSG00000040734	Ppp1r13l	15	3	1	0
9	ENSG00000159921	GNE	3	5	0	4	ortholog_one2one	97	4	ENSMUSG00000028479	Gne	15	7	1	4
17	ENSG00000169738	DCXR	3	2	0	4	ortholog_one2one	84	11	ENSMUSG00000039450	Dcxr	15	6	1	1
19	ENSG00000132004	FBXW9	2	3	0	1	ortholog_one2one	78	8	ENSMUSG00000008167	Fbxw9	15	7	1	1
19	ENSG00000205138	SDHAF1	2	3	0	5	ortholog_one2one	80	7	ENSMUSG00000074211	Sdhaf1	15	5	1	1
5	ENSG00000146054	TRIM7	2	2	0	2	ortholog_one2one	55	11	ENSMUSG00000040350	Trim7	15	0	0	0
1	ENSG00000117479	SLC19A2	1	1	0	3	ortholog_one2one	89	1	ENSMUSG00000040918	Slc19a2	15	8	1	4
19	ENSG00000161082	CELF5	1	0	0	0	ortholog_one2one	73	10	ENSMUSG00000034818	Celf5	15	3	1	0
19	ENSG00000074181	NOTCH3	1	0	0	0	ortholog_one2one	91	17	ENSMUSG00000038146	Notch3	15	2	0	0
2	ENSG00000138028	CGREF1	0	0	0	0	ortholog_one2one	57	5	ENSMUSG00000029161	Cgref1	15	4	1	0
11	ENSG00000168000	BSCL2	0	6	0	3	ortholog_one2one	83	19	ENSMUSG00000071657	Bscl2	15	0	0	1
4	ENSG00000145358	DDIT4L	-1	0	0	0	ortholog_one2one	93	3	ENSMUSG00000046818	Ddit4l	15	8	1	0
1	ENSG00000169598	DFFB	-1	1	0	0	ortholog_one2one	71	4	ENSMUSG00000029027	Dffb	15	5	1	3
1	ENSG00000186891	TNFRSF18	-1	0	0	1	ortholog_one2one	29	4	ENSMUSG00000041954	Tnfrsf18	15	1	0	1
10	ENSG00000138311	ZNF365	-2	1	0	0	ortholog_one2one	60	10	ENSMUSG00000037855	Zfp365	15	7	1	1
3	ENSG00000114738	MAPKAPK3	-2	0	0	2	ortholog_one2one	95	9	ENSMUSG00000032577	Mapkapk3	15	5	1	0
9	ENSG00000160345	C9orf116	-4	3	0	2	ortholog_one2one	74	2	ENSMUSG00000026831	1700007K13Rik	15	3	1	0
1	ENSG00000134222	PSRC1	-18	1	0	4	ortholog_one2one	70	3	ENSMUSG00000068744	Psrc1	15	9	1	2
12	ENSG00000135679	MDM2	19	28	1	3	ortholog_one2one	79	10	ENSMUSG00000020184	Mdm2	14	9	1	4
8	ENSG00000164938	TP53INP1	19	18	1	4	ortholog_one2one	87	4	ENSMUSG00000028211	Trp53inp1	14	9	1	4
17	ENSG00000170836	PPM1D	16	21	1	8	ortholog_one2one	89	11	ENSMUSG00000020525	Ppm1d	14	7	1	5
10	ENSG00000026103	FAS	16	22	1	4	ortholog_one2one	47	19	ENSMUSG00000024778	Fas	14	4	1	0
11	ENSG00000177595	PIDD1	13	19	1	2	ortholog_one2one	81	7	ENSMUSG00000025507	Pidd1	14	9	1	5
11	ENSG00000149547	EI24	13	15	1	2	ortholog_one2one	98	9	ENSMUSG00000062762	Ei24	14	9	1	0
14	ENSG00000100439	ABHD4	12	1	0	1	ortholog_one2one	96	14	ENSMUSG00000040997	Abhd4	14	7	1	4
9	ENSG00000106992	AK1	12	0	0	1	ortholog_one2one	88	2	ENSMUSG00000026817	Ak1	14	6	1	0
6	ENSG00000112378	PERP	12	5	1	0	ortholog_one2one	90	10	ENSMUSG00000019851	Perp	14	3	1	0
15	ENSG00000181026	AEN	11	27	1	8	ortholog_one2one	68	7	ENSMUSG00000030609	Aen	14	9	1	3
18	ENSG00000141682	PMAIP1	10	15	1	4	ortholog_one2one	72	18	ENSMUSG00000024521	Pmaip1	14	9	1	3
19	ENSG00000186994	KANK3	10	0	0	0	ortholog_one2one	69	17	ENSMUSG00000042099	Kank3	14	0	0	2
1	ENSG00000159423	ALDH4A1	8	8	1	1	ortholog_one2one	92	4	ENSMUSG00000028737	Aldh4a1	14	4	1	3
1	ENSG00000116213	WRAP73	7	1	0	3	ortholog_one2one	88	4	ENSMUSG00000029029	Wrap73	14	4	1	4
2	ENSG00000135919	SERPINE2	6	4	0	0	ortholog_one2one	83	1	ENSMUSG00000026249	Serpine2	14	7	1	0
2	ENSG00000204634	TBC1D8	5	3	0	0	ortholog_one2one	92	1	ENSMUSG00000003134	Tbc1d8	14	3	1	2
4	ENSG00000164168	TMEM184C	5	0	0	1	ortholog_one2one	75	8	ENSMUSG00000031617	Tmem184c	14	3	1	0
11	ENSG00000171219	CDC42BPG	4	20	0	0	ortholog_one2one	85	19	ENSMUSG00000024769	Cdc42bpg	14	6	1	0
3	ENSG00000240303	ACAD11	4	5	0	2	ortholog_one2one	80	9	ENSMUSG00000090150	Acad11	14	4	1	2
11	ENSG00000149418	ST14	3	1	0	0	ortholog_one2one	82	9	ENSMUSG00000031995	St14	14	6	1	0
2	ENSG00000151665	PIGF	3	0	0	2	ortholog_one2one	87	17	ENSMUSG00000024145	Pigf	14	5	1	5
8	ENSG00000184489	PTP4A3	1	0	0	1	ortholog_one2one	97	15	ENSMUSG00000059895	Ptp4a3	14	9	1	1
19	ENSG00000051128	HOMER3	1	8	0	0	ortholog_one2one	89	8	ENSMUSG00000003573	Homer3	14	5	1	3
19	ENSG00000169169	CPT1C	0	1	0	0	ortholog_one2one	83	7	ENSMUSG00000007783	Cpt1c	14	7	1	0
1	ENSG00000152104	PTPN14	0	1	0	1	ortholog_one2one	92	1	ENSMUSG00000026604	Ptpn14	14	6	1	0
11	ENSG00000134955	SLC37A2	0	1	0	6	ortholog_one2one	87	9	ENSMUSG00000032122	Slc37a2	14	4	1	4
2	ENSG00000035115	SH3YL1	0	0	0	4	ortholog_one2one	92	12	ENSMUSG00000020669	Sh3yl1	14	2	0	3
2	ENSG00000134324	LPIN1	-1	4	0	2	ortholog_one2one	83	12	ENSMUSG00000020593	Lpin1	14	7	1	0
22	ENSG00000100417	PMM1	-2	2	0	3	ortholog_one2one	95	15	ENSMUSG00000022474	Pmm1	14	5	1	4
1	ENSG00000162441	LZIC	-4	7	0	1	ortholog_one2one	94	4	ENSMUSG00000028990	Lzic	14	9	1	3
5	ENSG00000122008	POLK	-4	1	0	5	ortholog_one2one	74	13	ENSMUSG00000021668	Polk	14	8	1	3
12	ENSG00000139291	TMEM19	-6	1	0	0	ortholog_one2one	87	10	ENSMUSG00000069520	Tmem19	14	8	1	4
8	ENSG00000185697	MYBL1	-8	3	0	5	ortholog_one2one	92	1	ENSMUSG00000025912	Mybl1	14	7	1	4
22	ENSG00000075218	GTSE1	-18	2	0	9	ortholog_one2one	56	15	ENSMUSG00000022385	Gtse1	14	9	1	7
1	ENSG00000159388	BTG2	20	20	1	2	ortholog_one2one	94	1	ENSMUSG00000020423	Btg2	13	9	1	3
5	ENSG00000113328	CCNG1	16	21	1	1	ortholog_one2one	92	11	ENSMUSG00000020326	Ccng1	13	9	1	1
20	ENSG00000196562	SULF2	16	13	1	0	ortholog_one2one	94	2	ENSMUSG00000006800	Sulf2	13	8	1	0
17	ENSG00000076604	TRAF4	15	16	1	2	ortholog_one2one	97	11	ENSMUSG00000017386	Traf4	13	7	1	2
20	ENSG00000088836	SLC4A11	15	9	1	0	ortholog_one2one	80	2	ENSMUSG00000074796	Slc4a11	13	5	1	2
12	ENSG00000120868	APAF1	14	12	1	7	ortholog_one2one	87	10	ENSMUSG00000019979	Apaf1	13	9	1	4
9	ENSG00000095383	TBC1D2	14	4	0	2	ortholog_one2one	82	4	ENSMUSG00000039813	Tbc1d2	13	4	1	3
16	ENSG00000124067	SLC12A4	13	23	1	4	ortholog_one2one	91	8	ENSMUSG00000017765	Slc12a4	13	3	1	3
X	ENSG00000131080	EDA2R	11	23	1	0	ortholog_one2one	74	X	ENSMUSG00000034457	Eda2r	13	8	1	1
9	ENSG00000148400	NOTCH1	10	25	1	1	ortholog_one2one	91	2	ENSMUSG00000026923	Notch1	13	9	1	1
8	ENSG00000180921	FAM83H	10	3	0	0	ortholog_one2one	87	15	ENSMUSG00000046761	Fam83h	13	3	1	0
7	ENSG00000197461	PDGFA	9	2	0	0	ortholog_one2one	85	5	ENSMUSG00000025856	Pdgfa	13	0	0	0
11	ENSG00000173156	RHOD	8	6	1	0	ortholog_one2one	83	19	ENSMUSG00000041845	Rhod	13	8	1	0
1	ENSG00000143819	EPHX1	7	5	1	2	ortholog_one2one	84	1	ENSMUSG00000038776	Ephx1	13	8	1	2
20	ENSG00000100983	GSS	7	6	1	3	ortholog_one2one	89	2	ENSMUSG00000027610	Gss	13	5	1	3
12	ENSG00000176422	SPRYD4	7	5	1	5	ortholog_one2one	85	10	ENSMUSG00000051346	Spryd4	13	5	1	1
9	ENSG00000196730	DAPK1	7	2	0	1	ortholog_one2one	95	13	ENSMUSG00000021559	Dapk1	13	5	1	0
20	ENSG00000132819	RBM38	6	3	0	2	ortholog_one2one	91	2	ENSMUSG00000027510	Rbm38	13	5	1	4
11	ENSG00000166257	SCN3B	6	0	0	0	ortholog_one2one	98	9	ENSMUSG00000049281	Scn3b	13	3	1	0
1	ENSG00000198892	SHISA4	6	0	0	1	ortholog_one2one	92	1	ENSMUSG00000041889	Shisa4	13	3	1	2
5	ENSG00000156427	FGF18	6	0	0	0	ortholog_one2one	99	11	ENSMUSG00000057967	Fgf18	13	1	0	0
14	ENSG00000182809	CRIP2	5	4	0	0	ortholog_one2one	65	12	ENSMUSG00000006356	Crip2	13	4	1	3
5	ENSG00000172548	NIPAL4	4	8	0	0	ortholog_one2one	74	11	ENSMUSG00000020411	Nipal4	13	3	1	0
1	ENSG00000143816	WNT9A	4	4	0	1	ortholog_one2one	98	11	ENSMUSG00000000126	Wnt9a	13	3	1	1
1	ENSG00000175984	DENND2C	4	4	0	1	ortholog_one2one	83	3	ENSMUSG00000007379	Dennd2c	13	1	0	0
16	ENSG00000197562	RAB40C	3	9	0	1	ortholog_one2one	99	17	ENSMUSG00000025730	Rab40c	13	6	1	4
21	ENSG00000166979	EVA1C	3	0	0	0	ortholog_one2one	86	16	ENSMUSG00000039903	Eva1c	13	3	1	1
16	ENSG00000102996	MMP15	3	1	0	1	ortholog_one2one	87	8	ENSMUSG00000031790	Mmp15	13	2	0	0
11	ENSG00000166439	RNF169	2	4	0	1	ortholog_one2one	79	7	ENSMUSG00000058761	Rnf169	13	8	1	2
1	ENSG00000142920	AZIN2	2	0	0	1	ortholog_one2one	82	4	ENSMUSG00000028789	Azin2	13	5	1	0
22	ENSG00000100360	IFT27	2	1	0	5	ortholog_one2one	83	15	ENSMUSG00000016637	Ift27	13	3	1	5
4	ENSG00000155016	CYP2U1	2	0	0	1	ortholog_one2one	78	3	ENSMUSG00000027983	Cyp2u1	13	3	1	2
6	ENSG00000118689	FOXO3	1	0	0	2	ortholog_one2one	95	10	ENSMUSG00000048756	Foxo3	13	8	1	0
17	ENSG00000141258	SGSM2	1	2	0	1	ortholog_one2one	89	11	ENSMUSG00000038351	Sgsm2	13	7	1	4
7	ENSG00000105875	WDR91	1	0	0	1	ortholog_one2one	92	6	ENSMUSG00000058486	Wdr91	13	6	1	3
1	ENSG00000159363	ATP13A2	1	1	0	2	ortholog_one2one	84	4	ENSMUSG00000036622	Atp13a2	13	4	1	1
3	ENSG00000121594	CD80	0	5	0	1	ortholog_one2one	40	16	ENSMUSG00000075122	Cd80	13	8	1	0
6	ENSG00000023892	DEF6	0	1	0	2	ortholog_one2one	92	17	ENSMUSG00000002257	Def6	13	8	1	2
3	ENSG00000206562	METTL6	0	1	0	1	ortholog_one2one	86	14	ENSMUSG00000021891	Mettl6	13	8	1	4
1	ENSG00000154370	TRIM11	0	1	0	5	ortholog_one2one	90	11	ENSMUSG00000020455	Trim11	13	7	1	1
19	ENSG00000167487	KLHL26	0	0	0	1	ortholog_one2one	86	8	ENSMUSG00000055707	Klhl26	13	7	1	2
19	ENSG00000011478	QPCTL	0	2	0	9	ortholog_one2one	84	7	ENSMUSG00000030407	Qpctl	13	5	1	5
2	ENSG00000115756	HPCAL1	0	1	0	2	ortholog_one2one	98	12	ENSMUSG00000071379	Hpcal1	13	5	1	3
4	ENSG00000047365	ARAP2	0	3	0	1	ortholog_one2one	83	5	ENSMUSG00000037999	Arap2	13	4	1	0
16	ENSG00000103184	SEC14L5	0	2	0	0	ortholog_one2one	88	16	ENSMUSG00000091712	Sec14l5	13	4	1	1
3	ENSG00000114378	HYAL1	0	3	0	0	ortholog_one2one	73	9	ENSMUSG00000010051	Hyal1	13	3	1	0
1	ENSG00000173212	MAB21L3	0	0	0	0	ortholog_one2one	77	3	ENSMUSG00000044313	Mab21l3	13	3	1	1
19	ENSG00000105711	SCN1B	0	0	0	0	ortholog_one2one	56	7	ENSMUSG00000019194	Scn1b	13	2	0	0
16	ENSG00000103381	CPPED1	-1	6	0	2	ortholog_one2one	79	16	ENSMUSG00000065979	Cpped1	13	8	1	3
16	ENSG00000077235	GTF3C1	-1	0	0	2	ortholog_one2one	78	7	ENSMUSG00000032777	Gtf3c1	13	5	1	3
3	ENSG00000178149	DALRD3	-1	4	0	3	ortholog_one2one	77	9	ENSMUSG00000019039	Dalrd3	13	2	0	1
12	ENSG00000204852	TCTN1	-2	0	0	5	ortholog_one2one	70	5	ENSMUSG00000038593	Tctn1	13	4	1	2
22	ENSG00000100271	TTLL1	-2	2	0	0	ortholog_one2one	97	15	ENSMUSG00000022442	Ttll1	13	1	0	3
9	ENSG00000244187	TMEM141	-2	3	0	1	ortholog_one2one	79	2	ENSMUSG00000026939	Tmem141	13	0	0	0
8	ENSG00000133863	TEX15	-3	0	0	0	ortholog_one2one	52	8	ENSMUSG00000009628	Tex15	13	9	1	0
1	ENSG00000162409	PRKAA2	-3	0	0	0	ortholog_one2one	98	4	ENSMUSG00000028518	Prkaa2	13	1	0	0
9	ENSG00000158079	PTPDC1	-4	2	0	4	ortholog_one2one	73	13	ENSMUSG00000038042	Ptpdc1	13	5	1	3
16	ENSG00000153048	CARHSP1	-10	1	0	5	ortholog_one2one	97	16	ENSMUSG00000008393	Carhsp1	13	6	1	4
6	ENSG00000168394	TAP1	19	4	0	3	ortholog_one2one	65	17	ENSMUSG00000037321	Tap1	12	5	1	4
19q13.3-q13.4	ENSG00000105327	BBC3	14	28	1	0	ortholog_HGNC_one2one		7	ENSMUSG00000002083	Bbc3	12	9	1	0
14	ENSG00000165804	ZNF219	12	15	1	4	ortholog_one2one	79	14	ENSMUSG00000049295	Zfp219	12	5	1	4
18	ENSG00000178184	PARD6G	12	5	1	0	ortholog_one2one	77	18	ENSMUSG00000056214	Pard6g	12	3	1	1
19	ENSG00000087088	BAX	11	26	1	4	ortholog_one2one	68	7	ENSMUSG00000003873	Bax	12	9	1	1
15	ENSG00000047346	FAM214A	11	2	0	1	ortholog_one2one	75	9	ENSMUSG00000034858	Fam214a	12	5	1	4
1	ENSG00000116704	SLC35D1	9	2	0	1	ortholog_one2one	84	4	ENSMUSG00000028521	Slc35d1	12	6	1	0
20	ENSG00000100979	PLTP	7	6	1	0	ortholog_one2one	82	2	ENSMUSG00000017754	Pltp	12	3	1	2
9	ENSG00000159899	NPR2	6	1	0	1	ortholog_one2one	99	4	ENSMUSG00000028469	Npr2	12	2	0	0
15	ENSG00000137802	MAPKBP1	6	3	0	4	ortholog_one2one	86	2	ENSMUSG00000033902	Mapkbp1	12	1	0	1
17	ENSG00000167302	ENTHD2	6	22	1	0	ortholog_one2one	69	11	ENSMUSG00000025377	Enthd2	12	0	0	5
11	ENSG00000174080	CTSF	5	0	0	2	ortholog_one2one	75	19	ENSMUSG00000083282	Ctsf	12	2	0	0
5	ENSG00000169252	ADRB2	4	17	0	0	ortholog_one2one	88	18	ENSMUSG00000045730	Adrb2	12	9	1	1
13	ENSG00000134874	DZIP1	4	1	0	0	ortholog_one2one	64	14	ENSMUSG00000042156	Dzip1	12	4	1	2
19	ENSG00000181035	SLC25A42	4	0	0	6	ortholog_one2one	92	8	ENSMUSG00000002346	Slc25a42	12	4	1	5
9	ENSG00000167123	CERCAM	4	1	0	1	ortholog_one2one	83	2	ENSMUSG00000039787	Cercam	12	1	0	4
19	ENSG00000090339	ICAM1	3	2	0	2	ortholog_one2one	51	9	ENSMUSG00000037405	Icam1	12	6	1	1
16	ENSG00000188322	SBK1	3	1	0	2	ortholog_one2one	93	7	ENSMUSG00000042978	Sbk1	12	2	0	4
1	ENSG00000143369	ECM1	3	1	0	3	ortholog_one2one	66	3	ENSMUSG00000028108	Ecm1	12	0	0	1
4	ENSG00000109667	SLC2A9	2	3	0	0	ortholog_one2one	81	5	ENSMUSG00000005107	Slc2a9	12	6	1	0
7	ENSG00000154978	VOPP1	2	18	0	1	ortholog_one2one	90	6	ENSMUSG00000037788	Vopp1	12	5	1	2
9	ENSG00000167106	FAM102A	2	5	0	1	ortholog_one2one	96	2	ENSMUSG00000039157	Fam102a	12	4	1	2
3	ENSG00000243477	NAT6	2	3	0	3	ortholog_one2one	71	9	ENSMUSG00000079334	Nat6	12	3	1	0
12	ENSG00000010295	IFFO1	2	0	0	0	ortholog_one2one	93	6	ENSMUSG00000038271	Iffo1	12	2	0	1
6	ENSG00000198478	SH3BGRL2	2	1	0	0	ortholog_one2one	93	9	ENSMUSG00000032261	Sh3bgrl2	12	1	0	1
11	ENSG00000172932	ANKRD13D	2	2	0	1	ortholog_one2one	92	19	ENSMUSG00000005986	Ankrd13d	12	0	0	1
2	ENSG00000162976	PQLC3	1	2	0	3	ortholog_one2one	85	12	ENSMUSG00000045679	Pqlc3	12	8	1	1
17	ENSG00000108306	FBXL20	1	1	0	4	ortholog_one2one	100	11	ENSMUSG00000020883	Fbxl20	12	6	1	5
20	ENSG00000149599	DUSP15	1	0	0	0	ortholog_one2one	89	2	ENSMUSG00000042662	Dusp15	12	5	1	0
11	ENSG00000151498	ACAD8	1	2	0	4	ortholog_one2one	89	9	ENSMUSG00000031969	Acad8	12	4	1	4
1	ENSG00000157978	LDLRAP1	1	0	0	2	ortholog_one2one	89	4	ENSMUSG00000037295	Ldlrap1	12	4	1	1
16	ENSG00000229809	ZNF688	0	1	0	9	ortholog_one2one	73	7	ENSMUSG00000045251	Zfp688	12	8	1	5
12	ENSG00000111701	APOBEC1	0	11	0	0	ortholog_one2one	69	6	ENSMUSG00000040613	Apobec1	12	4	1	1
10	ENSG00000189319	FAM53B	0	1	0	2	ortholog_one2one	82	7	ENSMUSG00000030956	Fam53b	12	4	1	0
10	ENSG00000174721	FGFBP3	0	3	0	1	ortholog_one2one	57	19	ENSMUSG00000047632	Fgfbp3	12	3	1	2
15	ENSG00000103876	FAH	0	0	0	2	ortholog_one2one	89	7	ENSMUSG00000030630	Fah	12	1	0	1
12	ENSG00000087448	KLHL42	-1	2	0	1	ortholog_one2one	91	6	ENSMUSG00000040102	Klhl42	12	6	1	1
2	ENSG00000177519	RPRM	-1	0	0	1	ortholog_one2one	97	2	ENSMUSG00000075334	Rprm	12	4	1	1
22	ENSG00000100211	CBY1	-1	1	0	2	ortholog_one2one	63	15	ENSMUSG00000022428	Cby1	12	3	1	3
12	ENSG00000111716	LDHB	-1	1	0	3	ortholog_one2one	98	6	ENSMUSG00000030246	Ldhb	12	0	0	1
22	ENSG00000167074	TEF	-2	2	0	4	ortholog_one2one	97	15	ENSMUSG00000022389	Tef	12	8	1	4
7	ENSG00000160991	ORAI2	-2	1	0	1	ortholog_one2one	95	5	ENSMUSG00000039747	Orai2	12	6	1	1
14	ENSG00000009830	POMT2	-2	1	0	4	ortholog_one2one	91	12	ENSMUSG00000034126	Pomt2	12	6	1	4
6	ENSG00000124541	RRP36	-2	1	0	0	ortholog_one2one	73	17	ENSMUSG00000023971	Rrp36	12	6	1	2
1	ENSG00000143554	SLC27A3	-2	1	0	2	ortholog_one2one	79	3	ENSMUSG00000027932	Slc27a3	12	5	1	0
20	ENSG00000088356	PDRG1	-2	4	0	2	ortholog_one2one	92	2	ENSMUSG00000027472	Pdrg1	12	4	1	5
4	ENSG00000145332	KLHL8	-2	1	0	1	ortholog_one2one	94	5	ENSMUSG00000029312	Klhl8	12	1	0	2
2	ENSG00000118965	WDR35	-3	2	0	1	ortholog_one2one	92	12	ENSMUSG00000066643	Wdr35	12	6	1	3
11	ENSG00000165490	DDIAS	-13	1	0	9	ortholog_one2one	49	7	ENSMUSG00000030641	Ddias	12	9	1	7
12	ENSG00000065357	DGKA	20	6	1	0	ortholog_one2one	82	10	ENSMUSG00000025357	Dgka	11	4	1	0
3	ENSG00000172667	ZMAT3	19	26	1	2	ortholog_one2one	87	3	ENSMUSG00000027663	Zmat3	11	9	1	0
17	ENSG00000161513	FDXR	19	10	1	8	ortholog_one2one	80	11	ENSMUSG00000018861	Fdxr	11	3	1	4
1	ENSG00000174307	PHLDA3	16	27	1	1	ortholog_one2one	96	1	ENSMUSG00000041801	Phlda3	11	9	1	0
4	ENSG00000109670	FBXW7	15	20	1	1	ortholog_one2one	96	3	ENSMUSG00000028086	Fbxw7	11	9	1	0
1	ENSG00000158055	GRHL3	15	11	1	1	ortholog_one2one	83	4	ENSMUSG00000037188	Grhl3	11	4	1	0
16	ENSG00000090238	YPEL3	15	2	0	2	ortholog_one2one	76	7	ENSMUSG00000042675	Ypel3	11	4	1	3
9	ENSG00000131669	NINJ1	15	13	1	0	ortholog_one2one	89	13	ENSMUSG00000037966	Ninj1	11	3	1	1
1	ENSG00000142627	EPHA2	14	17	1	0	ortholog_one2one	93	4	ENSMUSG00000006445	Epha2	11	9	1	0
2	ENSG00000084764	MAPRE3	12	1	0	0	ortholog_one2one	99	5	ENSMUSG00000029166	Mapre3	11	7	1	0
3	ENSG00000181467	RAP2B	11	25	1	7	ortholog_one2one	100	3	ENSMUSG00000036894	Rap2b	11	8	1	4
22	ENSG00000128342	LIF	11	26	1	0	ortholog_one2one	80	11	ENSMUSG00000034394	Lif	11	5	1	1
22	ENSG00000182541	LIMK2	10	3	0	2	ortholog_one2one	78	11	ENSMUSG00000020451	Limk2	11	4	1	5
9	ENSG00000177076	ACER2	10	10	1	1	ortholog_one2one	93	4	ENSMUSG00000038007	Acer2	11	3	1	0
11	ENSG00000126391	FRMD8	9	10	1	2	ortholog_one2one	88	19	ENSMUSG00000024816	Frmd8	11	4	1	1
12	ENSG00000135148	TRAFD1	8	0	0	1	ortholog_one2one	76	5	ENSMUSG00000042726	Trafd1	11	5	1	0
10	ENSG00000012779	ALOX5	7	2	0	2	ortholog_one2one	93	6	ENSMUSG00000025701	Alox5	11	3	1	0
6	ENSG00000156535	CD109	7	0	0	1	ortholog_one2one	72	9	ENSMUSG00000046186	Cd109	11	1	0	1
10	ENSG00000188916	FAM196A	6	3	0	0	ortholog_one2one	83	7	ENSMUSG00000073805	Fam196a	11	3	1	0
8	ENSG00000275074	NUDT18	5	4	0	1	ortholog_one2one	81	14	ENSMUSG00000045211	Nudt18	11	4	1	4
5	ENSG00000177556	ATOX1	5	1	0	0	ortholog_one2one	85	11	ENSMUSG00000018585	Atox1	11	3	1	2
2	ENSG00000144485	HES6	5	9	1	1	ortholog_one2one	86	1	ENSMUSG00000067071	Hes6	11	2	0	3
12	ENSG00000177169	ULK1	4	0	0	2	ortholog_one2one	90	5	ENSMUSG00000029512	Ulk1	11	7	1	1
3	ENSG00000248487	ABHD14A	4	4	0	0	ortholog_one2one	74	9	ENSMUSG00000042210	Abhd14a	11	3	1	1
3	ENSG00000163378	EOGT	4	3	0	1	ortholog_one2one	88	6	ENSMUSG00000035245	Eogt	11	3	1	1
11	ENSG00000158555	GDPD5	4	2	0	3	ortholog_one2one	91	7	ENSMUSG00000035314	Gdpd5	11	2	0	1
14	ENSG00000140104	C14orf79	4	11	0	0	ortholog_one2one	56	12	ENSMUSG00000037594	BC022687	11	0	0	1
17	ENSG00000072778	ACADVL	4	4	0	0	ortholog_one2one	80	11	ENSMUSG00000018574	Acadvl	11	0	0	1
10	ENSG00000168209	DDIT4	3	15	0	3	ortholog_one2one	91	10	ENSMUSG00000020108	Ddit4	11	9	1	0
5	ENSG00000214944	ARHGEF28	3	1	0	0	ortholog_one2one	79	13	ENSMUSG00000021662	Arhgef28	11	6	1	0
14	ENSG00000213906	LTB4R2	3	1	0	1	ortholog_one2one	93	14	ENSMUSG00000040432	Ltb4r2	11	6	1	0
7	ENSG00000189077	TMEM120A	3	0	0	4	ortholog_one2one	95	5	ENSMUSG00000039886	Tmem120a	11	4	1	3
2	ENSG00000136002	ARHGEF4	3	5	0	0	ortholog_one2one	65	1	ENSMUSG00000037509	Arhgef4	11	3	1	0
10	ENSG00000188613	NANOS1	3	1	0	1	ortholog_one2one	70	19	ENSMUSG00000072437	Nanos1	11	3	1	3
2	ENSG00000118242	MREG	3	0	0	1	ortholog_one2one	86	1	ENSMUSG00000039395	Mreg	11	3	1	3
X	ENSG00000126950	TMEM35	3	0	0	0	ortholog_one2one	97	X	ENSMUSG00000033578	Tmem35	11	1	0	0
12	ENSG00000246705	H2AFJ	2	3	0	3	ortholog_one2one	98	6	ENSMUSG00000060032	H2afj	11	9	1	1
4	ENSG00000109625	CPZ	2	1	0	0	ortholog_one2one	81	5	ENSMUSG00000036596	Cpz	11	4	1	0
14	ENSG00000184916	JAG2	2	0	0	0	ortholog_one2one	91	12	ENSMUSG00000002799	Jag2	11	3	1	0
2	ENSG00000116096	SPR	2	2	0	1	ortholog_one2one	74	6	ENSMUSG00000033735	Spr	11	2	0	2
16	ENSG00000185669	SNAI3	2	1	0	1	ortholog_one2one	70	8	ENSMUSG00000006587	Snai3	11	1	0	0
17	ENSG00000178971	CTC1	1	1	0	3	ortholog_one2one	68	11	ENSMUSG00000020898	Ctc1	11	9	1	6
12	ENSG00000118600	TMEM5	1	2	0	3	ortholog_one2one	83	10	ENSMUSG00000034620	Tmem5	11	7	1	3
20	ENSG00000131044	TTLL9	1	0	0	0	ortholog_one2one	82	2	ENSMUSG00000074673	Ttll9	11	7	1	2
13	ENSG00000125249	RAP2A	1	3	0	4	ortholog_one2one	99	14	ENSMUSG00000051615	Rap2a	11	6	1	5
12	ENSG00000204856	FAM216A	1	2	0	5	ortholog_one2one	63	5	ENSMUSG00000029463	Fam216a	11	5	1	5
16	ENSG00000102901	CENPT	1	4	0	3	ortholog_one2one	56	8	ENSMUSG00000036672	Cenpt	11	4	1	5
22	ENSG00000099910	KLHL22	1	1	0	2	ortholog_one2one	95	16	ENSMUSG00000022750	Klhl22	11	3	1	4
17	ENSG00000109065	NAT9	1	1	0	3	ortholog_one2one	82	11	ENSMUSG00000015542	Nat9	11	3	1	2
15	ENSG00000180979	LRRC57	0	4	0	4	ortholog_one2one	95	2	ENSMUSG00000027286	Lrrc57	11	9	1	5
13	ENSG00000139687	RB1	0	4	0	4	ortholog_one2one	91	14	ENSMUSG00000022105	Rb1	11	7	1	4
11	ENSG00000177951	BET1L	0	2	0	4	ortholog_one2one	91	7	ENSMUSG00000025484	Bet1l	11	5	1	1
7	ENSG00000181652	ATG9B	0	1	0	0	ortholog_one2one	86	5	ENSMUSG00000038295	Atg9b	11	4	1	0
15	ENSG00000182253	SYNM	0	1	0	1	ortholog_one2one	67	7	ENSMUSG00000030554	Synm	11	4	1	2
3	ENSG00000152952	PLOD2	0	0	0	0	ortholog_one2one	91	9	ENSMUSG00000032374	Plod2	11	4	1	1
14	ENSG00000165807	PPP1R36	0	1	0	0	ortholog_one2one	70	12	ENSMUSG00000052221	Ppp1r36	11	3	1	0
12	ENSG00000185046	ANKS1B	0	0	0	0	ortholog_one2one	35	10	ENSMUSG00000058589	Anks1b	11	3	1	0
1	ENSG00000162877	PM20D1	0	0	0	0	ortholog_one2one	72	1	ENSMUSG00000042251	Pm20d1	11	3	1	0
19	ENSG00000099625	CBARP	0	1	0	1	ortholog_one2one	75	10	ENSMUSG00000035640	Cbarp	11	2	0	0
15	ENSG00000103966	EHD4	0	1	0	2	ortholog_one2one	97	2	ENSMUSG00000027293	Ehd4	11	2	0	5
11	ENSG00000110719	TCIRG1	0	0	0	1	ortholog_one2one	84	19	ENSMUSG00000001750	Tcirg1	11	2	0	1
4	ENSG00000087008	ACOX3	0	2	0	2	ortholog_one2one	73	5	ENSMUSG00000029098	Acox3	11	1	0	3
1	ENSG00000158825	CDA	0	1	0	0	ortholog_one2one	82	4	ENSMUSG00000028755	Cda	11	1	0	1
2	ENSG00000114993	RTKN	0	1	0	2	ortholog_one2one	87	6	ENSMUSG00000034930	Rtkn	11	0	0	0
17	ENSG00000189120	SP6	0	1	0	0	ortholog_one2one	96	11	ENSMUSG00000038560	Sp6	11	0	0	0
6	ENSG00000112640	PPP2R5D	-1	0	0	1	ortholog_one2one	96	17	ENSMUSG00000059409	Ppp2r5d	11	6	1	4
11	ENSG00000051009	FAM160A2	-1	1	0	3	ortholog_one2one	94	7	ENSMUSG00000044465	Fam160a2	11	4	1	5
14	ENSG00000179627	ZBTB42	-1	0	0	1	ortholog_one2one	75	12	ENSMUSG00000037638	Zbtb42	11	2	0	0
14	ENSG00000100842	EFS	-2	0	0	1	ortholog_one2one	79	14	ENSMUSG00000022203	Efs	11	6	1	1
16	ENSG00000196118	CCDC189	-2	1	0	5	ortholog_one2one	71	7	ENSMUSG00000057176	Ccdc189	11	1	0	1
16	ENSG00000103202	NME4	-3	2	0	1	ortholog_one2one	83	17	ENSMUSG00000024177	Nme4	11	1	0	1
16	ENSG00000140848	CPNE2	-4	1	0	2	ortholog_one2one	95	8	ENSMUSG00000034361	Cpne2	11	5	1	2
12	ENSG00000094914	AAAS	-5	5	0	7	ortholog_one2one	94	15	ENSMUSG00000036678	Aaas	11	9	1	7
X	ENSG00000101911	PRPS2	-5	0	0	1	ortholog_one2one	98	X	ENSMUSG00000025742	Prps2	11	6	1	1
3	ENSG00000163935	SFMBT1	-5	0	0	1	ortholog_one2one	89	14	ENSMUSG00000006527	Sfmbt1	11	5	1	2
14	ENSG00000100558	PLEK2	-5	1	0	0	ortholog_one2one	95	12	ENSMUSG00000021118	Plek2	11	1	0	0
20	ENSG00000101000	PROCR	16	2	0	0	ortholog_one2one	67	2	ENSMUSG00000027611	Procr	10	3	1	0
11	ENSG00000149577	SIDT2	13	2	0	1	ortholog_one2one	95	9	ENSMUSG00000034908	Sidt2	10	1	0	4
2	ENSG00000135926	TMBIM1	12	7	1	2	ortholog_one2one	89	1	ENSMUSG00000006301	Tmbim1	10	4	1	0
2	ENSG00000059728	MXD1	12	4	0	3	ortholog_one2one	85	6	ENSMUSG00000001156	Mxd1	10	0	0	3
11	ENSG00000173992	CCS	10	2	0	2	ortholog_one2one	87	19	ENSMUSG00000034108	Ccs	10	5	1	3
22	ENSG00000100139	MICALL1	10	6	1	3	ortholog_one2one	77	15	ENSMUSG00000033039	Micall1	10	2	0	0
16	ENSG00000103479	RBL2	9	2	0	3	ortholog_one2one	91	8	ENSMUSG00000031666	Rbl2	10	3	1	4
11	ENSG00000121690	DEPDC7	9	1	0	0	ortholog_one2one	87	2	ENSMUSG00000027173	Depdc7	10	3	1	3
18	ENSG00000134504	KCTD1	9	9	1	0	ortholog_one2one	100	18	ENSMUSG00000036225	Kctd1	10	1	0	0
14	ENSG00000185567	AHNAK2	9	11	1	0	ortholog_one2one	19	12	ENSMUSG00000072812	Ahnak2	10	0	0	0
2	ENSG00000135956	TMEM127	8	2	0	4	ortholog_one2one	99	2	ENSMUSG00000034850	Tmem127	10	2	0	5
1	ENSG00000158769	F11R	8	4	0	1	ortholog_one2one	67	1	ENSMUSG00000038235	F11r	10	1	0	0
11	ENSG00000175274	TP53I11	8	1	0	0	ortholog_one2one	91	2	ENSMUSG00000068735	Trp53i11	10	1	0	0
12	ENSG00000139324	TMTC3	7	3	0	4	ortholog_one2one	90	10	ENSMUSG00000036676	Tmtc3	10	4	1	4
1	ENSG00000222009	BTBD19	6	3	0	2	ortholog_one2one	89	4	ENSMUSG00000073771	Btbd19	10	3	1	2
17	ENSG00000141579	ZNF750	5	2	0	0	ortholog_one2one	67	11	ENSMUSG00000039238	Zfp750	10	7	1	0
14	ENSG00000213903	LTB4R	5	1	0	1	ortholog_one2one	77	14	ENSMUSG00000046908	Ltb4r1	10	6	1	0
1	ENSG00000189280	GJB5	5	4	0	0	ortholog_one2one	77	4	ENSMUSG00000042357	Gjb5	10	1	0	0
4	ENSG00000159788	RGS12	5	1	0	0	ortholog_one2one	81	5	ENSMUSG00000029101	Rgs12	10	1	0	1
14	ENSG00000133943	C14orf159	4	0	0	0	ortholog_one2one	75	12	ENSMUSG00000021185	9030617O03Rik	10	9	1	1
11	ENSG00000173153	ESRRA	4	3	0	3	ortholog_one2one	98	19	ENSMUSG00000024955	Esrra	10	5	1	2
1	ENSG00000169242	EFNA1	3	2	0	0	ortholog_one2one	84	3	ENSMUSG00000027954	Efna1	10	7	1	2
2	ENSG00000153823	PID1	3	1	0	0	ortholog_one2one	81	1	ENSMUSG00000045658	Pid1	10	7	1	0
4	ENSG00000185619	PCGF3	3	2	0	0	ortholog_one2one	98	5	ENSMUSG00000033623	Pcgf3	10	5	1	3
22	ENSG00000100106	TRIOBP	3	2	0	3	ortholog_one2one	60	15	ENSMUSG00000033088	Triobp	10	4	1	5
22	ENSG00000183597	TANGO2	3	2	0	2	ortholog_one2one	71	16	ENSMUSG00000013539	Tango2	10	2	0	1
4	ENSG00000145214	DGKQ	3	0	0	1	ortholog_one2one	80	5	ENSMUSG00000004815	Dgkq	10	2	0	1
5	ENSG00000256235	SMIM3	3	0	0	0	ortholog_one2one	82	18	ENSMUSG00000038059	Smim3	10	2	0	1
7	ENSG00000176125	UFSP1	3	0	0	0	ortholog_one2one	75	5	ENSMUSG00000051502	Ufsp1	10	2	0	3
9	ENSG00000148341	SH3GLB2	3	1	0	1	ortholog_one2one	96	2	ENSMUSG00000026860	Sh3glb2	10	1	0	0
11	ENSG00000166689	PLEKHA7	2	0	0	0	ortholog_one2one	69	7	ENSMUSG00000045659	Plekha7	10	7	1	3
1	ENSG00000088280	ASAP3	2	0	0	0	ortholog_one2one	82	4	ENSMUSG00000036995	Asap3	10	4	1	1
6	ENSG00000137207	YIPF3	2	4	0	1	ortholog_one2one	96	17	ENSMUSG00000071074	Yipf3	10	2	0	3
4	ENSG00000074211	PPP2R2C	2	1	0	0	ortholog_one2one	94	5	ENSMUSG00000029120	Ppp2r2c	10	1	0	0
1	ENSG00000143382	ADAMTSL4	2	0	0	0	ortholog_one2one	75	3	ENSMUSG00000015850	Adamtsl4	10	1	0	0
1	ENSG00000117266	CDK18	2	0	0	0	ortholog_one2one	82	1	ENSMUSG00000026437	Cdk18	10	1	0	0
2	ENSG00000168894	RNF181	2	0	0	5	ortholog_one2one	85	6	ENSMUSG00000055850	Rnf181	10	1	0	3
3	ENSG00000170876	TMEM43	1	1	0	2	ortholog_one2one	93	6	ENSMUSG00000030095	Tmem43	10	9	1	5
15	ENSG00000140395	WDR61	1	1	0	3	ortholog_one2one	97	9	ENSMUSG00000061559	Wdr61	10	5	1	4
7	ENSG00000178381	ZFAND2A	1	1	0	2	ortholog_one2one	76	5	ENSMUSG00000053581	Zfand2a	10	4	1	5
19	ENSG00000167641	PPP1R14A	1	7	0	0	ortholog_one2one	85	7	ENSMUSG00000037166	Ppp1r14a	10	3	1	0
8	ENSG00000188778	ADRB3	1	1	0	0	ortholog_one2one	80	8	ENSMUSG00000031489	Adrb3	10	3	1	0
15	ENSG00000074410	CA12	1	4	0	0	ortholog_one2one	82	9	ENSMUSG00000032373	Car12	10	1	0	0
6	ENSG00000204389	HSPA1A	0	2	0	2	ortholog_one2one	95	17	ENSMUSG00000091971	Hspa1a	10	8	1	0
20	ENSG00000149646	CNBD2	0	0	0	0	ortholog_one2one	65	2	ENSMUSG00000038085	Cnbd2	10	7	1	3
10	ENSG00000170430	MGMT	0	0	0	1	ortholog_one2one	61	7	ENSMUSG00000054612	Mgmt	10	7	1	0
10	ENSG00000173267	SNCG	0	1	0	0	ortholog_one2one	83	14	ENSMUSG00000023064	Sncg	10	6	1	0
X	ENSG00000125675	GRIA3	0	0	0	0	ortholog_one2one	98	X	ENSMUSG00000001986	Gria3	10	6	1	0
11	ENSG00000134343	ANO3	0	0	0	0	ortholog_one2one	94	2	ENSMUSG00000074968	Ano3	10	5	1	1
2	ENSG00000184898	RBM43	0	11	0	1	ortholog_one2one	56	2	ENSMUSG00000036249	Rbm43	10	4	1	3
8	ENSG00000147471	PROSC	0	2	0	3	ortholog_one2one	87	8	ENSMUSG00000031485	Prosc	10	4	1	4
22	ENSG00000168135	KCNJ4	0	7	0	0	ortholog_one2one	98	15	ENSMUSG00000044216	Kcnj4	10	3	1	0
22	ENSG00000185339	TCN2	0	0	0	1	ortholog_one2one	72	11	ENSMUSG00000020432	Tcn2	10	0	0	1
1	ENSG00000228594	C1orf233	-1	0	0	1	ortholog_one2one	83	4	ENSMUSG00000074738	B930041F14Rik	10	9	1	0
1	ENSG00000116337	AMPD2	-1	0	0	1	ortholog_one2one	88	3	ENSMUSG00000027889	Ampd2	10	5	1	2
1	ENSG00000263528	IKBKE	-1	1	0	2	ortholog_one2one	80	1	ENSMUSG00000042349	Ikbke	10	2	0	1
20	ENSG00000124159	MATN4	-1	1	0	0	ortholog_one2one	90	2	ENSMUSG00000016995	Matn4	10	1	0	0
16	ENSG00000127554	GFER	-2	2	0	3	ortholog_one2one	76	17	ENSMUSG00000040888	Gfer	10	7	1	3
14	ENSG00000178974	FBXO34	-2	4	0	1	ortholog_one2one	72	14	ENSMUSG00000037536	Fbxo34	10	6	1	3
9	ENSG00000187713	TMEM203	-2	0	0	5	ortholog_one2one	98	2	ENSMUSG00000078201	Tmem203	10	4	1	1
6	ENSG00000112685	EXOC2	-2	5	0	2	ortholog_one2one	94	13	ENSMUSG00000021357	Exoc2	10	3	1	2
9	ENSG00000106991	ENG	-3	1	0	0	ortholog_one2one	71	2	ENSMUSG00000026814	Eng	10	5	1	0
17	ENSG00000185379	RAD51D	-3	2	0	3	ortholog_one2one	66	11	ENSMUSG00000018841	Rad51d	10	4	1	4
12	ENSG00000111674	ENO2	-3	0	0	1	ortholog_one2one	99	6	ENSMUSG00000004267	Eno2	10	0	0	0
6	ENSG00000111885	MAN1A1	-4	2	0	1	ortholog_one2one	90	10	ENSMUSG00000003746	Man1a	10	1	0	2
6	ENSG00000135541	AHI1	-5	1	0	4	ortholog_one2one	68	10	ENSMUSG00000019986	Ahi1	10	5	1	3
2	ENSG00000084774	CAD	-6	1	0	4	ortholog_one2one	95	5	ENSMUSG00000013629	Cad	10	5	1	4
12	ENSG00000139437	TCHP	-7	4	0	3	ortholog_one2one	78	5	ENSMUSG00000002486	Tchp	10	3	1	5
8	ENSG00000155189	AGPAT5	-11	1	0	5	ortholog_one2one	81	8	ENSMUSG00000031467	Agpat5	10	5	1	5
9	ENSG00000137054	POLR1E	-13	1	0	7	ortholog_one2one	76	4	ENSMUSG00000028318	Polr1e	10	3	1	2
5	ENSG00000055163	CYFIP2	20	7	1	0	ortholog_one2one	98	11	ENSMUSG00000020340	Cyfip2	9	0	0	1
19	ENSG00000130513	GDF15	16	20	1	1	ortholog_one2one	58	8	ENSMUSG00000038508	Gdf15	9	9	1	0
20	ENSG00000166619	BLCAP	14	4	0	3	ortholog_one2one	100	2	ENSMUSG00000067787	Blcap	9	5	1	3
6	ENSG00000204580	DDR1	13	12	1	1	ortholog_one2one	93	17	ENSMUSG00000003534	Ddr1	9	3	1	2
9	ENSG00000095397	DFNB31	13	3	0	2	ortholog_one2one	88	4	ENSMUSG00000039137	Whrn	9	1	0	1
17	ENSG00000141232	TOB1	12	4	0	4	ortholog_one2one	97	11	ENSMUSG00000037573	Tob1	9	2	0	3
9	ENSG00000119401	TRIM32	11	17	1	0	ortholog_one2one	96	4	ENSMUSG00000051675	Trim32	9	9	1	2
2	ENSG00000115884	SDC1	11	4	0	1	ortholog_one2one	75	12	ENSMUSG00000020592	Sdc1	9	3	1	4
17	ENSG00000129667	RHBDF2	10	3	0	2	ortholog_one2one	88	11	ENSMUSG00000020806	Rhbdf2	9	9	1	0
15	ENSG00000140464	PML	10	7	1	0	ortholog_one2one	68	9	ENSMUSG00000036986	Pml	9	5	1	5
9	ENSG00000137094	DNAJB5	10	3	0	4	ortholog_one2one	75	4	ENSMUSG00000036052	Dnajb5	9	5	1	1
22	ENSG00000100292	HMOX1	10	2	0	1	ortholog_one2one	82	8	ENSMUSG00000005413	Hmox1	9	3	1	4
20	ENSG00000088826	SMOX	10	3	0	0	ortholog_one2one	94	2	ENSMUSG00000027333	Smox	9	0	0	0
16	ENSG00000063854	HAGH	9	6	1	6	ortholog_one2one	88	17	ENSMUSG00000024158	Hagh	9	4	1	2
10	ENSG00000132334	PTPRE	9	4	0	0	ortholog_one2one	93	7	ENSMUSG00000041836	Ptpre	9	1	0	0
15	ENSG00000172345	STARD5	8	1	0	0	ortholog_one2one	84	7	ENSMUSG00000046027	Stard5	9	2	0	1
16	ENSG00000179588	ZFPM1	7	1	0	1	ortholog_one2one	60	8	ENSMUSG00000049577	Zfpm1	9	2	0	2
11	ENSG00000168061	SAC3D1	6	15	1	5	ortholog_one2one	77	19	ENSMUSG00000024790	Sac3d1	9	9	1	6
19	ENSG00000105287	PRKD2	6	9	1	0	ortholog_one2one	95	7	ENSMUSG00000041187	Prkd2	9	5	1	2
12	ENSG00000139289	PHLDA1	6	3	0	1	ortholog_one2one	85	10	ENSMUSG00000020205	Phlda1	9	3	1	2
17	ENSG00000182473	EXOC7	5	1	0	2	ortholog_one2one	90	11	ENSMUSG00000020792	Exoc7	9	1	0	2
12	ENSG00000175782	SLC35E3	5	2	0	8	ortholog_one2one	92	10	ENSMUSG00000060181	Slc35e3	9	0	0	2
21	ENSG00000182871	COL18A1	4	2	0	0	ortholog_one2one	60	10	ENSMUSG00000001435	Col18a1	9	6	1	0
19	ENSG00000099840	IZUMO4	4	4	0	3	ortholog_one2one	72	10	ENSMUSG00000055862	Izumo4	9	5	1	4
22	ENSG00000100036	SLC35E4	4	2	0	1	ortholog_one2one	83	11	ENSMUSG00000048807	Slc35e4	9	3	1	3
9	ENSG00000148344	PTGES	4	1	0	0	ortholog_one2one	76	2	ENSMUSG00000050737	Ptges	9	3	1	0
14	ENSG00000119686	FLVCR2	4	1	0	1	ortholog_one2one	87	12	ENSMUSG00000034258	Mfsd7c	9	1	0	1
11	ENSG00000149761	NUDT22	4	1	0	1	ortholog_one2one	82	19	ENSMUSG00000037349	Nudt22	9	1	0	1
3	ENSG00000144908	ALDH1L1	4	0	0	1	ortholog_one2one	91	6	ENSMUSG00000030088	Aldh1l1	9	0	0	0
3	ENSG00000114554	PLXNA1	3	1	0	0	ortholog_one2one	96	6	ENSMUSG00000030084	Plxna1	9	7	1	0
3	ENSG00000163900	TMEM41A	3	7	0	2	ortholog_one2one	89	16	ENSMUSG00000022856	Tmem41a	9	2	0	3
19	ENSG00000104936	DMPK	3	1	0	2	ortholog_one2one	79	7	ENSMUSG00000030409	Dmpk	9	2	0	0
19	ENSG00000090661	CERS4	3	0	0	0	ortholog_one2one	69	8	ENSMUSG00000008206	Cers4	9	2	0	1
9q33.2	ENSG00000204136	GGTA1P	2	0	0	0	ortholog_HGNC_one2one		2	ENSMUSG00000035778	Ggta1	9	7	1	0
1	ENSG00000116863	ADPRHL2	2	7	0	3	ortholog_one2one	91	4	ENSMUSG00000042558	Adprhl2	9	6	1	3
16	ENSG00000170537	TMC7	2	2	0	1	ortholog_one2one	86	7	ENSMUSG00000042246	Tmc7	9	3	1	0
14	ENSG00000183828	NUDT14	2	0	0	0	ortholog_one2one	82	12	ENSMUSG00000002804	Nudt14	9	3	1	1
14	ENSG00000136327	NKX2-8	2	0	0	0	ortholog_one2one	76	12	ENSMUSG00000058669	Nkx2-9	9	2	0	0
16	ENSG00000230989	HSBP1	2	3	0	1	ortholog_one2one	88	8	ENSMUSG00000031839	Hsbp1	9	1	0	1
5	ENSG00000211445	GPX3	2	1	0	1	ortholog_one2one	89	11	ENSMUSG00000018339	Gpx3	9	1	0	1
X	ENSG00000196976	LAGE3	2	1	0	5	ortholog_one2one	53	X	ENSMUSG00000015289	Lage3	9	1	0	0
16	ENSG00000103528	SYT17	2	1	0	0	ortholog_one2one	95	7	ENSMUSG00000058420	Syt17	9	0	0	0
6	ENSG00000112299	VNN1	2	0	0	0	ortholog_one2one	75	10	ENSMUSG00000037440	Vnn1	9	0	0	0
4	ENSG00000038002	AGA	1	3	0	7	ortholog_one2one	82	8	ENSMUSG00000031521	Aga	9	9	1	4
14	ENSG00000100711	ZFYVE21	1	1	0	5	ortholog_one2one	79	12	ENSMUSG00000021286	Zfyve21	9	5	1	6
14	ENSG00000197776	KLHDC1	1	2	0	2	ortholog_one2one	89	12	ENSMUSG00000051890	Klhdc1	9	4	1	3
10	ENSG00000150054	MPP7	1	0	0	0	ortholog_one2one	93	18	ENSMUSG00000057440	Mpp7	9	4	1	3
11	ENSG00000110218	PANX1	1	3	0	6	ortholog_one2one	86	9	ENSMUSG00000031934	Panx1	9	3	1	1
X	ENSG00000078596	ITM2A	1	1	0	0	ortholog_one2one	95	X	ENSMUSG00000031239	Itm2a	9	3	1	0
19	ENSG00000189001	SBSN	1	0	0	0	ortholog_one2one	57	7	ENSMUSG00000046056	Sbsn	9	1	0	0
11	ENSG00000154134	ROBO3	1	0	0	0	ortholog_one2one	86	9	ENSMUSG00000032128	Robo3	9	0	0	0
17	ENSG00000132470	ITGB4	0	2	0	1	ortholog_one2one	85	11	ENSMUSG00000020758	Itgb4	9	8	1	0
12	ENSG00000166111	SVOP	0	0	0	0	ortholog_one2one	96	5	ENSMUSG00000042078	Svop	9	7	1	0
2	ENSG00000124370	MCEE	0	8	0	3	ortholog_one2one	80	7	ENSMUSG00000033429	Mcee	9	4	1	4
6	ENSG00000112033	PPARD	0	2	0	1	ortholog_one2one	92	17	ENSMUSG00000002250	Ppard	9	4	1	3
6	ENSG00000146151	HMGCLL1	0	0	0	0	ortholog_one2one	85	9	ENSMUSG00000007908	Hmgcll1	9	4	1	0
4	ENSG00000174599	TRAM1L1	0	1	0	0	ortholog_one2one	72	3	ENSMUSG00000044528	Tram1l1	9	3	1	0
8	ENSG00000177570	SAMD12	0	0	0	0	ortholog_one2one	73	15	ENSMUSG00000058656	Samd12	9	3	1	0
14	ENSG00000119688	ABCD4	0	2	0	0	ortholog_one2one	90	12	ENSMUSG00000021240	Abcd4	9	2	0	3
19	ENSG00000105607	GCDH	0	1	0	3	ortholog_one2one	87	8	ENSMUSG00000003809	Gcdh	9	2	0	5
21	ENSG00000157551	KCNJ15	0	3	0	0	ortholog_one2one	96	16	ENSMUSG00000062609	Kcnj15	9	1	0	0
14	ENSG00000139998	RAB15	0	1	0	0	ortholog_one2one	99	12	ENSMUSG00000021062	Rab15	9	1	0	0
X	ENSG00000169239	CA5B	0	0	0	0	ortholog_one2one	89	X	ENSMUSG00000031373	Car5b	9	0	0	0
3	ENSG00000144647	POMGNT2	0	0	0	2	ortholog_one2one	93	9	ENSMUSG00000066235	Pomgnt2	9	0	0	0
2	ENSG00000138050	THUMPD2	-1	3	0	2	ortholog_one2one	66	17	ENSMUSG00000024246	Thumpd2	9	3	1	2
2	ENSG00000135929	CYP27A1	-1	1	0	0	ortholog_one2one	72	1	ENSMUSG00000026170	Cyp27a1	9	3	1	0
1	ENSG00000142733	MAP3K6	-1	1	0	3	ortholog_one2one	87	4	ENSMUSG00000028862	Map3k6	9	3	1	1
X	ENSG00000050030	KIAA2022	-1	0	0	1	ortholog_one2one	85	X	ENSMUSG00000046449	C77370	9	3	1	0
3	ENSG00000114650	SCAP	-1	2	0	3	ortholog_one2one	92	9	ENSMUSG00000032485	Scap	9	2	0	4
13	ENSG00000150510	FAM124A	-1	0	0	0	ortholog_one2one	67	14	ENSMUSG00000035184	Fam124a	9	1	0	0
16	ENSG00000198736	MSRB1	-1	1	0	1	ortholog_one2one	91	17	ENSMUSG00000075705	Msrb1	9	0	0	2
7	ENSG00000160999	SH2B2	-1	1	0	0	ortholog_one2one	74	5	ENSMUSG00000005057	Sh2b2	9	0	0	1
19	ENSG00000105576	TNPO2	-2	0	0	5	ortholog_one2one	100	8	ENSMUSG00000031691	Tnpo2	9	3	1	4
11	ENSG00000177697	CD151	-2	1	0	0	ortholog_one2one	94	7	ENSMUSG00000025510	Cd151	9	2	0	2
16	ENSG00000166548	TK2	-2	3	0	0	ortholog_one2one	73	8	ENSMUSG00000035824	Tk2	9	0	0	0
2	ENSG00000240344	PPIL3	-3	4	0	8	ortholog_one2one	79	1	ENSMUSG00000026035	Ppil3	9	5	1	4
11	ENSG00000151500	THYN1	-3	2	0	4	ortholog_one2one	82	9	ENSMUSG00000035443	Thyn1	9	4	1	4
22	ENSG00000185838	GNB1L	-3	2	0	3	ortholog_one2one	80	16	ENSMUSG00000000884	Gnb1l	9	2	0	5
15	ENSG00000103852	TTC23	-3	1	0	4	ortholog_one2one	74	7	ENSMUSG00000030555	Ttc23	9	2	0	0
13	ENSG00000136100	VPS36	-4	5	0	3	ortholog_one2one	96	8	ENSMUSG00000031479	Vps36	9	8	1	4
12	ENSG00000111231	GPN3	-4	2	0	5	ortholog_one2one	79	5	ENSMUSG00000029464	Gpn3	9	5	1	5
6	ENSG00000096092	TMEM14A	-4	1	0	3	ortholog_one2one	82	1	ENSMUSG00000025933	Tmem14a	9	3	1	2
10	ENSG00000152804	HHEX	-5	1	0	2	ortholog_one2one	93	19	ENSMUSG00000024986	Hhex	9	1	0	2
17	ENSG00000167720	SRR	-6	2	0	1	ortholog_one2one	90	11	ENSMUSG00000001323	Srr	9	4	1	4
2	ENSG00000091436	AC013461.1	-12	2	0	5	ortholog_one2one	92	2	ENSMUSG00000004085	Zak	9	9	1	3
17	ENSG00000141499	WRAP53	-12	6	0	7	ortholog_one2one	77	11	ENSMUSG00000041346	Wrap53	9	4	1	7
14	ENSG00000100647	SUSD6	19	13	1	1	ortholog_one2one	89	12	ENSMUSG00000021133	Susd6	8	9	1	3
22	ENSG00000196576	PLXNB2	14	18	1	0	ortholog_one2one	87	15	ENSMUSG00000036606	Plxnb2	8	6	1	3
5	ENSG00000145632	PLK2	13	28	1	0	ortholog_one2one	97	13	ENSMUSG00000021701	Plk2	8	9	1	2
12	ENSG00000139433	GLTP	13	7	1	1	ortholog_one2one	93	5	ENSMUSG00000011884	Gltp	8	1	0	4
X	ENSG00000090776	EFNB1	13	6	1	0	ortholog_one2one	95	X	ENSMUSG00000031217	Efnb1	8	0	0	0
4	ENSG00000085871	MGST2	12	1	0	1	ortholog_one2one	75	3	ENSMUSG00000074604	Mgst2	8	3	1	0
11	ENSG00000166340	TPP1	11	1	0	3	ortholog_one2one	88	7	ENSMUSG00000030894	Tpp1	8	3	1	2
1	ENSG00000117461	PIK3R3	11	3	0	5	ortholog_one2one	96	4	ENSMUSG00000028698	Pik3r3	8	1	0	3
11	ENSG00000174775	HRAS	10	8	1	1	ortholog_one2one	100	7	ENSMUSG00000025499	Hras	8	3	1	2
1	ENSG00000204219	TCEA3	9	3	0	0	ortholog_one2one	80	4	ENSMUSG00000001604	Tcea3	8	1	0	0
16	ENSG00000103034	NDRG4	9	0	0	0	ortholog_one2one	83	8	ENSMUSG00000036564	Ndrg4	8	0	0	0
15	ENSG00000136378	ADAMTS7	8	2	0	0	ortholog_one2one	71	9	ENSMUSG00000032363	Adamts7	8	1	0	0
9	ENSG00000136867	SLC31A2	8	1	0	1	ortholog_one2one	77	4	ENSMUSG00000066152	Slc31a2	8	1	0	3
5	ENSG00000175309	PHYKPL	7	0	0	1	ortholog_one2one	87	11	ENSMUSG00000020359	Phykpl	8	4	1	4
11	ENSG00000174791	RIN1	7	12	1	1	ortholog_one2one	74	19	ENSMUSG00000024883	Rin1	8	3	1	0
11	ENSG00000110697	PITPNM1	7	4	0	0	ortholog_one2one	93	19	ENSMUSG00000024851	Pitpnm1	8	3	1	0
18	ENSG00000119537	KDSR	7	7	1	1	ortholog_one2one	93	1	ENSMUSG00000009905	Kdsr	8	2	0	5
4	ENSG00000109321	AREG	7	3	0	0	ortholog_one2one	69	5	ENSMUSG00000029378	Areg	8	0	0	1
19	ENSG00000037757	MRI1	6	6	1	1	ortholog_one2one	86	8	ENSMUSG00000004996	Mri1	8	5	1	2
19	ENSG00000105656	ELL	6	8	1	1	ortholog_one2one	80	8	ENSMUSG00000070002	Ell	8	4	1	5
2	ENSG00000168890	TMEM150A	6	1	0	3	ortholog_one2one	92	6	ENSMUSG00000055912	Tmem150a	8	3	1	2
11	ENSG00000110400	PVRL1	6	3	0	4	ortholog_one2one	95	9	ENSMUSG00000032012	Pvrl1	8	0	0	0
1	ENSG00000187017	ESPN	5	0	0	1	ortholog_one2one	75	4	ENSMUSG00000028943	Espn	8	5	1	0
20	ENSG00000197296	FITM2	5	5	1	4	ortholog_one2one	87	2	ENSMUSG00000048486	Fitm2	8	4	1	4
17	ENSG00000159314	ARHGAP27	5	1	0	0	ortholog_one2one	82	11	ENSMUSG00000034255	Arhgap27	8	3	1	1
14	ENSG00000215271	HOMEZ	5	1	0	1	ortholog_one2one	64	14	ENSMUSG00000057156	Homez	8	1	0	4
9	ENSG00000005238	FAM214B	5	0	0	0	ortholog_one2one	91	4	ENSMUSG00000036002	Fam214b	8	0	0	3
12	ENSG00000080371	RAB21	4	2	0	4	ortholog_one2one	96	10	ENSMUSG00000020132	Rab21	8	8	1	2
4	ENSG00000173542	MOB1B	4	2	0	0	ortholog_one2one	95	5	ENSMUSG00000006262	Mob1b	8	4	1	4
11	ENSG00000175592	FOSL1	4	17	0	2	ortholog_one2one	87	19	ENSMUSG00000024912	Fosl1	8	3	1	0
11	ENSG00000177098	SCN4B	4	12	0	0	ortholog_one2one	79	9	ENSMUSG00000046480	Scn4b	8	3	1	0
5	ENSG00000175416	CLTB	4	4	0	2	ortholog_one2one	88	13	ENSMUSG00000047547	Cltb	8	1	0	2
1	ENSG00000179862	CITED4	4	1	0	1	ortholog_one2one	68	4	ENSMUSG00000070803	Cited4	8	1	0	0
17	ENSG00000108551	RASD1	4	1	0	2	ortholog_one2one	98	11	ENSMUSG00000049892	Rasd1	8	1	0	2
1	ENSG00000143126	CELSR2	4	1	0	1	ortholog_one2one	96	3	ENSMUSG00000068740	Celsr2	8	0	0	0
3	ENSG00000011198	ABHD5	3	2	0	2	ortholog_one2one	94	9	ENSMUSG00000032540	Abhd5	8	6	1	3
1	ENSG00000143772	ITPKB	3	0	0	2	ortholog_one2one	75	1	ENSMUSG00000038855	Itpkb	8	3	1	2
8	ENSG00000120899	PTK2B	3	10	0	4	ortholog_one2one	95	14	ENSMUSG00000059456	Ptk2b	8	2	0	0
9	ENSG00000136816	TOR1B	3	1	0	2	ortholog_one2one	88	2	ENSMUSG00000026848	Tor1b	8	2	0	4
X	ENSG00000131831	RAI2	3	0	0	0	ortholog_one2one	89	X	ENSMUSG00000043518	Rai2	8	2	0	0
14	ENSG00000170345	FOS	2	1	0	2	ortholog_one2one	93	12	ENSMUSG00000021250	Fos	8	7	1	3
19	ENSG00000060558	GNA15	2	4	0	0	ortholog_one2one	85	10	ENSMUSG00000034792	Gna15	8	4	1	1
20	ENSG00000062598	ELMO2	2	3	0	0	ortholog_one2one	99	2	ENSMUSG00000017670	Elmo2	8	4	1	5
17	ENSG00000204237	OXLD1	2	1	0	3	ortholog_one2one	58	11	ENSMUSG00000039670	Oxld1	8	4	1	2
17	ENSG00000175866	BAIAP2	2	0	0	0	ortholog_one2one	91	11	ENSMUSG00000025372	Baiap2	8	3	1	4
19	ENSG00000187244	BCAM	2	0	0	0	ortholog_one2one	71	7	ENSMUSG00000002980	Bcam	8	3	1	0
16	ENSG00000159714	ZDHHC1	2	1	0	1	ortholog_one2one	71	8	ENSMUSG00000039199	Zdhhc1	8	2	0	2
19	ENSG00000187650	VMAC	2	3	0	2	ortholog_one2one	76	17	ENSMUSG00000054723	Vmac	8	1	0	3
10	ENSG00000077150	NFKB2	2	2	0	3	ortholog_one2one	92	19	ENSMUSG00000025225	Nfkb2	8	1	0	4
12	ENSG00000139278	GLIPR1	1	1	0	0	ortholog_one2one	69	10	ENSMUSG00000056888	Glipr1	8	8	1	0
3	ENSG00000169359	SLC33A1	1	7	0	3	ortholog_one2one	94	3	ENSMUSG00000027822	Slc33a1	8	6	1	5
19	ENSG00000160471	COX6B2	1	0	0	0	ortholog_one2one	81	7	ENSMUSG00000051811	Cox6b2	8	6	1	1
2	ENSG00000188542	DUSP28	1	1	0	3	ortholog_one2one	75	1	ENSMUSG00000047067	Dusp28	8	4	1	3
3	ENSG00000163389	POGLUT1	1	2	0	2	ortholog_one2one	91	16	ENSMUSG00000034064	Poglut1	8	3	1	2
8	ENSG00000104341	LAPTM4B	1	1	0	2	ortholog_one2one	66	15	ENSMUSG00000022257	Laptm4b	8	3	1	3
9	ENSG00000130723	PRRC2B	1	0	0	0	ortholog_one2one	85	2	ENSMUSG00000039262	Prrc2b	8	3	1	0
3	ENSG00000172936	MYD88	1	1	0	3	ortholog_one2one	76	9	ENSMUSG00000032508	Myd88	8	2	0	1
17	ENSG00000129250	KIF1C	1	2	0	0	ortholog_one2one	94	11	ENSMUSG00000020821	Kif1c	8	1	0	1
6	ENSG00000026652	AGPAT4	1	1	0	2	ortholog_one2one	86	17	ENSMUSG00000023827	Agpat4	8	1	0	0
9	ENSG00000175283	DOLK	1	1	0	3	ortholog_one2one	95	2	ENSMUSG00000075419	Dolk	8	1	0	5
11	ENSG00000134780	DAGLA	1	1	0	0	ortholog_one2one	97	19	ENSMUSG00000035735	Dagla	8	0	0	0
19	ENSG00000180043	FAM71E2	1	0	0	0	ortholog_one2one	17	7	ENSMUSG00000092518	Fam71e2	8	0	0	0
11	ENSG00000183644	C11orf88	0	19	0	0	ortholog_one2one	61	9	ENSMUSG00000032057	4833427G06Rik	8	9	1	0
10	ENSG00000148444	COMMD3	0	3	0	4	ortholog_one2one	89	2	ENSMUSG00000051154	Commd3	8	8	1	2
10	ENSG00000138172	CALHM2	0	0	0	1	ortholog_one2one	92	19	ENSMUSG00000033033	Calhm2	8	7	1	2
12	ENSG00000110917	MLEC	0	4	0	4	ortholog_one2one	94	5	ENSMUSG00000048578	Mlec	8	5	1	5
4	ENSG00000164305	CASP3	0	2	0	5	ortholog_one2one	87	8	ENSMUSG00000031628	Casp3	8	5	1	6
4	ENSG00000138760	SCARB2	0	1	0	2	ortholog_one2one	86	5	ENSMUSG00000029426	Scarb2	8	5	1	3
15	ENSG00000166133	RPUSD2	0	0	0	3	ortholog_one2one	78	2	ENSMUSG00000027324	Rpusd2	8	5	1	6
1	ENSG00000142669	SH3BGRL3	0	2	0	1	ortholog_one2one	96	4	ENSMUSG00000028843	Sh3bgrl3	8	4	1	3
22	ENSG00000099957	P2RX6	0	0	0	3	ortholog_one2one	71	16	ENSMUSG00000022758	P2rx6	8	4	1	0
14	ENSG00000165409	TSHR	0	2	0	0	ortholog_one2one	87	12	ENSMUSG00000020963	Tshr	8	3	1	1
11	ENSG00000080854	IGSF9B	0	0	0	0	ortholog_one2one	89	9	ENSMUSG00000034275	Igsf9b	8	3	1	0
9	ENSG00000130560	UBAC1	0	2	0	2	ortholog_one2one	90	2	ENSMUSG00000036352	Ubac1	8	2	0	4
1	ENSG00000158156	XKR8	0	2	0	1	ortholog_one2one	69	4	ENSMUSG00000037752	Xkr8	8	2	0	4
1	ENSG00000156869	FRRS1	0	0	0	0	ortholog_one2one	68	3	ENSMUSG00000033386	Frrs1	8	2	0	0
8	ENSG00000104497	SNX16	0	6	0	2	ortholog_one2one	84	3	ENSMUSG00000027534	Snx16	8	1	0	4
8	ENSG00000091879	ANGPT2	0	0	0	0	ortholog_one2one	85	8	ENSMUSG00000031465	Angpt2	8	1	0	0
X	ENSG00000125355	TMEM255A	0	1	0	0	ortholog_one2one	95	X	ENSMUSG00000036502	Tmem255a	8	0	0	0
2	ENSG00000163482	STK36	0	0	0	0	ortholog_one2one	85	1	ENSMUSG00000033276	Stk36	8	0	0	3
X	ENSG00000102119	EMD	-1	3	0	4	ortholog_one2one	76	X	ENSMUSG00000001964	Emd	8	4	1	2
7	ENSG00000160813	PPP1R35	-1	1	0	1	ortholog_one2one	74	5	ENSMUSG00000029725	Ppp1r35	8	4	1	2
11	ENSG00000162144	CYB561A3	-1	4	0	4	ortholog_one2one	75	19	ENSMUSG00000034445	Cyb561a3	8	2	0	4
14	ENSG00000006432	MAP3K9	-1	1	0	1	ortholog_one2one	92	12	ENSMUSG00000042724	Map3k9	8	1	0	0
16	ENSG00000103540	CCP110	-2	9	0	5	ortholog_one2one	73	7	ENSMUSG00000033904	Ccp110	8	4	1	5
1	ENSG00000142632	ARHGEF19	-2	0	0	0	ortholog_one2one	85	4	ENSMUSG00000028919	Arhgef19	8	4	1	0
9	ENSG00000135049	AGTPBP1	-2	6	0	2	ortholog_one2one	86	13	ENSMUSG00000021557	Agtpbp1	8	3	1	1
6	ENSG00000164465	DCBLD1	-2	1	0	5	ortholog_one2one	50	10	ENSMUSG00000019891	Dcbld1	8	3	1	1
20	ENSG00000125898	FAM110A	-2	0	0	9	ortholog_one2one	85	2	ENSMUSG00000027459	Fam110a	8	3	1	5
17	ENSG00000182173	TSEN54	-2	3	0	2	ortholog_one2one	81	11	ENSMUSG00000020781	Tsen54	8	2	0	3
13	ENSG00000122034	GTF3A	-2	3	0	3	ortholog_one2one	76	5	ENSMUSG00000016503	Gtf3a	8	1	0	5
14	ENSG00000182512	GLRX5	-2	2	0	4	ortholog_one2one	91	12	ENSMUSG00000021102	Glrx5	8	1	0	2
4	ENSG00000138639	ARHGAP24	-2	1	0	0	ortholog_one2one	93	5	ENSMUSG00000057315	Arhgap24	8	1	0	3
21	ENSG00000166265	CYYR1	-2	0	0	0	ortholog_one2one	83	16	ENSMUSG00000041134	Cyyr1	8	1	0	0
21	ENSG00000160233	LRRC3	-2	0	0	1	ortholog_one2one	80	10	ENSMUSG00000051652	Lrrc3	8	1	0	0
16	ENSG00000140853	NLRC5	-2	0	0	0	ortholog_one2one	62	8	ENSMUSG00000074151	Nlrc5	8	1	0	0
12	ENSG00000090975	PITPNM2	-2	0	0	0	ortholog_one2one	89	5	ENSMUSG00000029406	Pitpnm2	8	1	0	2
1	ENSG00000158006	PAFAH2	-3	9	0	3	ortholog_one2one	78	4	ENSMUSG00000037366	Pafah2	8	6	1	3
3	ENSG00000163872	YEATS2	-3	3	0	2	ortholog_one2one	86	16	ENSMUSG00000041215	Yeats2	8	4	1	1
9	ENSG00000171097	CCBL1	-3	3	0	4	ortholog_one2one	67	2	ENSMUSG00000039648	Ccbl1	8	1	0	4
X	ENSG00000156504	FAM122B	-4	0	0	8	ortholog_one2one	79	X	ENSMUSG00000036022	Fam122b	8	1	0	7
2	ENSG00000115365	LANCL1	-5	1	0	3	ortholog_one2one	91	1	ENSMUSG00000026000	Lancl1	8	3	1	4
18	ENSG00000141384	TAF4B	-6	1	0	3	ortholog_one2one	77	18	ENSMUSG00000054321	Taf4b	8	3	1	3
1	ENSG00000010803	SCMH1	-10	1	0	2	ortholog_one2one	94	4	ENSMUSG00000000085	Scmh1	8	0	0	3
2	ENSG00000116062	MSH6	-16	0	0	5	ortholog_one2one	86	17	ENSMUSG00000005370	Msh6	8	4	1	5
7	ENSG00000005469	CROT	18	10	1	3	ortholog_one2one	82	5	ENSMUSG00000003623	Crot	7	2	0	4
6	ENSG00000146278	PNRC1	15	1	0	1	ortholog_one2one	74	4	ENSMUSG00000040128	Pnrc1	7	6	1	3
17	ENSG00000213859	KCTD11	14	10	1	0	ortholog_one2one	90	11	ENSMUSG00000046731	Kctd11	7	5	1	2
4	ENSG00000123933	MXD4	14	0	0	2	ortholog_one2one	91	5	ENSMUSG00000037235	Mxd4	7	4	1	2
5	ENSG00000132563	REEP2	13	2	0	1	ortholog_one2one	93	18	ENSMUSG00000038555	Reep2	7	5	1	0
16	ENSG00000089486	CDIP1	12	11	1	1	ortholog_one2one	94	16	ENSMUSG00000004071	Cdip1	7	1	0	4
14	ENSG00000119630	PGF	12	19	1	0	ortholog_one2one	56	12	ENSMUSG00000004791	Pgf	7	0	0	0
1	ENSG00000117305	HMGCL	11	2	0	3	ortholog_one2one	88	4	ENSMUSG00000028672	Hmgcl	7	2	0	3
22	ENSG00000099889	ARVCF	10	2	0	1	ortholog_one2one	92	16	ENSMUSG00000000325	Arvcf	7	6	1	1
15	ENSG00000140545	MFGE8	10	8	1	1	ortholog_one2one	61	7	ENSMUSG00000030605	Mfge8	7	5	1	3
17	ENSG00000167703	SLC43A2	10	1	0	4	ortholog_one2one	90	11	ENSMUSG00000038178	Slc43a2	7	2	0	4
20	ENSG00000171552	BCL2L1	10	5	1	3	ortholog_one2one	98	2	ENSMUSG00000007659	Bcl2l1	7	1	0	5
3	ENSG00000163932	PRKCD	9	4	0	1	ortholog_one2one	90	14	ENSMUSG00000021948	Prkcd	7	2	0	0
1	ENSG00000188157	AGRN	9	4	0	0	ortholog_one2one	82	4	ENSMUSG00000041936	Agrn	7	1	0	0
8	ENSG00000182372	CLN8	9	2	0	1	ortholog_one2one	86	8	ENSMUSG00000026317	Cln8	7	1	0	4
3	ENSG00000114383	TUSC2	9	2	0	1	ortholog_one2one	93	9	ENSMUSG00000010054	Tusc2	7	1	0	2
8	ENSG00000178685	PARP10	9	1	0	2	ortholog_one2one	63	15	ENSMUSG00000063268	Parp10	7	1	0	0
19	ENSG00000099785	MARCH2	8	9	1	0	ortholog_one2one	92	17	ENSMUSG00000079557	March2	7	1	0	3
22	ENSG00000184381	PLA2G6	7	2	0	4	ortholog_one2one	89	15	ENSMUSG00000042632	Pla2g6	7	2	0	2
6	ENSG00000146232	NFKBIE	7	2	0	0	ortholog_one2one	59	17	ENSMUSG00000023947	Nfkbie	7	1	0	1
17	ENSG00000173801	JUP	7	1	0	0	ortholog_one2one	98	11	ENSMUSG00000001552	Jup	7	1	0	0
16	ENSG00000140950	TLDC1	7	2	0	2	ortholog_one2one	65	8	ENSMUSG00000034105	Tldc1	7	0	0	0
2	ENSG00000163235	TGFA	7	1	0	0	ortholog_one2one	83	6	ENSMUSG00000029999	Tgfa	7	0	0	1
5	ENSG00000113441	LNPEP	6	4	0	3	ortholog_one2one	88	17	ENSMUSG00000023845	Lnpep	7	5	1	5
7	ENSG00000146648	EGFR	6	0	0	0	ortholog_one2one	90	11	ENSMUSG00000020122	Egfr	7	3	1	0
9	ENSG00000205808	PLPP6	6	1	0	1	ortholog_one2one	87	19	ENSMUSG00000040105	Plpp6	7	2	0	1
9	ENSG00000197070	ARRDC1	6	0	0	1	ortholog_one2one	85	2	ENSMUSG00000026972	Arrdc1	7	1	0	3
17	ENSG00000141510	TP53	5	9	1	8	ortholog_one2one	76	11	ENSMUSG00000059552	Trp53	7	6	1	2
15	ENSG00000185043	CIB1	5	3	0	3	ortholog_one2one	77	7	ENSMUSG00000030538	Cib1	7	2	0	3
17	ENSG00000198720	ANKRD13B	5	0	0	1	ortholog_one2one	87	11	ENSMUSG00000037907	Ankrd13b	7	0	0	0
1	ENSG00000183508	FAM46C	5	0	0	3	ortholog_one2one	96	3	ENSMUSG00000044468	Fam46c	7	0	0	3
1	ENSG00000162413	KLHL21	4	2	0	2	ortholog_one2one	97	4	ENSMUSG00000073700	Klhl21	7	4	1	2
2	ENSG00000135916	ITM2C	4	2	0	1	ortholog_one2one	90	1	ENSMUSG00000026223	Itm2c	7	3	1	0
12	ENSG00000111252	SH2B3	4	2	0	2	ortholog_one2one	70	5	ENSMUSG00000042594	Sh2b3	7	1	0	1
12	ENSG00000198324	FAM109A	4	1	0	2	ortholog_one2one	58	5	ENSMUSG00000044134	Fam109a	7	1	0	4
15	ENSG00000103811	CTSH	4	0	0	1	ortholog_one2one	83	9	ENSMUSG00000032359	Ctsh	7	1	0	0
1	ENSG00000143845	ETNK2	4	0	0	0	ortholog_one2one	75	1	ENSMUSG00000070644	Etnk2	7	1	0	1
3	ENSG00000178537	SLC25A20	4	0	0	0	ortholog_one2one	93	9	ENSMUSG00000032602	Slc25a20	7	1	0	1
9	ENSG00000187024	PTRH1	4	5	0	0	ortholog_one2one	78	2	ENSMUSG00000053746	Ptrh1	7	0	0	2
19	ENSG00000216490	IFI30	4	1	0	0	ortholog_one2one	60	8	ENSMUSG00000031838	Ifi30	7	0	0	1
7	ENSG00000197037	ZSCAN25	3	4	0	4	ortholog_one2one	84	5	ENSMUSG00000070420	Zscan25	7	4	1	0
6	ENSG00000146197	SCUBE3	3	0	0	0	ortholog_one2one	96	17	ENSMUSG00000038677	Scube3	7	4	1	0
21	ENSG00000160179	ABCG1	3	6	0	0	ortholog_one2one	95	17	ENSMUSG00000024030	Abcg1	7	1	0	0
1	ENSG00000117595	IRF6	3	4	0	0	ortholog_one2one	98	1	ENSMUSG00000026638	Irf6	7	1	0	0
20	ENSG00000197183	NOL4L	3	2	0	1	ortholog_one2one	96	2	ENSMUSG00000061411	Nol4l	7	1	0	0
18	ENSG00000101489	CELF4	3	1	0	0	ortholog_one2one	99	18	ENSMUSG00000024268	Celf4	7	1	0	0
2	ENSG00000115295	CLIP4	3	1	0	1	ortholog_one2one	88	17	ENSMUSG00000024059	Clip4	7	1	0	0
20	ENSG00000061656	SPAG4	3	0	0	1	ortholog_one2one	81	2	ENSMUSG00000038180	Spag4	7	1	0	3
8	ENSG00000164733	CTSB	3	2	0	0	ortholog_one2one	79	14	ENSMUSG00000021939	Ctsb	7	0	0	3
13	ENSG00000151773	CCDC122	2	3	0	2	ortholog_one2one	69	14	ENSMUSG00000034795	Ccdc122	7	6	1	2
19	ENSG00000072954	TMEM38A	2	1	0	1	ortholog_one2one	91	8	ENSMUSG00000031791	Tmem38a	7	5	1	2
10	ENSG00000138162	TACC2	2	0	0	0	ortholog_one2one	59	7	ENSMUSG00000030852	Tacc2	7	5	1	0
1	ENSG00000131788	PIAS3	2	4	0	2	ortholog_one2one	97	3	ENSMUSG00000028101	Pias3	7	4	1	4
11	ENSG00000173599	PC	2	3	0	4	ortholog_one2one	97	19	ENSMUSG00000024892	Pcx	7	4	1	5
10	ENSG00000165806	CASP7	2	2	0	3	ortholog_one2one	60	19	ENSMUSG00000025076	Casp7	7	4	1	5
20	ENSG00000125991	ERGIC3	2	1	0	2	ortholog_one2one	97	2	ENSMUSG00000005881	Ergic3	7	3	1	2
5	ENSG00000078295	ADCY2	2	0	0	0	ortholog_one2one	96	13	ENSMUSG00000021536	Adcy2	7	3	1	0
12	ENSG00000111432	FZD10	2	0	0	0	ortholog_one2one	93	5	ENSMUSG00000081683	Fzd10	7	3	1	0
16	ENSG00000090581	GNPTG	2	2	0	4	ortholog_one2one	79	17	ENSMUSG00000035521	Gnptg	7	2	0	3
17	ENSG00000004139	SARM1	2	0	0	0	ortholog_one2one	94	11	ENSMUSG00000050132	Sarm1	7	2	0	1
5	ENSG00000155850	SLC26A2	2	0	0	3	ortholog_one2one	81	18	ENSMUSG00000034320	Slc26a2	7	2	0	1
1	ENSG00000143367	TUFT1	2	3	0	2	ortholog_one2one	89	3	ENSMUSG00000005968	Tuft1	7	1	0	1
22	ENSG00000239282	GATSL3	2	2	0	0	ortholog_one2one	92	11	ENSMUSG00000020424	Gatsl3	7	1	0	0
12	ENSG00000139116	KIF21A	2	2	0	2	ortholog_one2one	94	15	ENSMUSG00000022629	Kif21a	7	1	0	3
6	ENSG00000112406	HECA	2	1	0	2	ortholog_one2one	96	10	ENSMUSG00000039879	Heca	7	1	0	2
12	ENSG00000079337	RAPGEF3	2	0	0	0	ortholog_one2one	91	15	ENSMUSG00000022469	Rapgef3	7	1	0	1
9	ENSG00000136856	SLC2A8	2	0	0	2	ortholog_one2one	85	2	ENSMUSG00000026791	Slc2a8	7	1	0	2
1	ENSG00000163207	IVL	2	10	0	0	ortholog_one2one	19	3	ENSMUSG00000049128	Ivl	7	0	0	0
1	ENSG00000152332	UHMK1	2	2	0	0	ortholog_one2one	99	1	ENSMUSG00000026667	Uhmk1	7	0	0	1
3	ENSG00000172780	RAB43	2	1	0	0	ortholog_one2one	91	6	ENSMUSG00000030055	Rab43	7	0	0	2
16	ENSG00000004779	NDUFAB1	1	6	0	4	ortholog_one2one	86	7	ENSMUSG00000030869	Ndufab1	7	7	1	4
6	ENSG00000124532	MRS2	1	1	0	0	ortholog_one2one	77	13	ENSMUSG00000021339	Mrs2	7	6	1	3
6	ENSG00000123500	COL10A1	1	0	0	0	ortholog_one2one	87	10	ENSMUSG00000039462	Col10a1	7	6	1	0
6	ENSG00000001084	GCLC	1	5	0	2	ortholog_one2one	95	9	ENSMUSG00000032350	Gclc	7	4	1	0
6	ENSG00000083097	DOPEY1	1	1	0	0	ortholog_one2one	92	9	ENSMUSG00000034973	Dopey1	7	4	1	5
2	ENSG00000159239	C2orf81	1	4	0	0	ortholog_one2one	52	6	ENSMUSG00000030030	1700003E16Rik	7	3	1	4
12	ENSG00000089234	BRAP	1	3	0	2	ortholog_one2one	91	5	ENSMUSG00000029458	Brap	7	3	1	1
20	ENSG00000132825	PPP1R3D	1	3	0	3	ortholog_one2one	81	2	ENSMUSG00000049999	Ppp1r3d	7	3	1	0
2	ENSG00000274286	ADRA2B	1	1	0	1	ortholog_one2one	83	2	ENSMUSG00000058620	Adra2b	7	3	1	0
8	ENSG00000129292	PHF20L1	1	1	0	1	ortholog_one2one	87	15	ENSMUSG00000072501	Phf20l1	7	3	1	4
16	ENSG00000198931	APRT	1	2	0	2	ortholog_one2one	83	8	ENSMUSG00000006589	Aprt	7	2	0	1
17	ENSG00000129226	CD68	1	2	0	1	ortholog_one2one	61	11	ENSMUSG00000018774	Cd68	7	2	0	1
1	ENSG00000116260	QSOX1	1	2	0	1	ortholog_one2one	73	1	ENSMUSG00000033684	Qsox1	7	2	0	1
19	ENSG00000254858	MPV17L2	1	0	0	5	ortholog_one2one	77	8	ENSMUSG00000035559	Mpv17l2	7	2	0	3
1	ENSG00000187800	PEAR1	1	6	0	0	ortholog_one2one	84	3	ENSMUSG00000028073	Pear1	7	1	0	0
3	ENSG00000164062	APEH	1	4	0	2	ortholog_one2one	91	9	ENSMUSG00000032590	Apeh	7	1	0	2
14	ENSG00000013523	ANGEL1	1	3	0	2	ortholog_one2one	91	12	ENSMUSG00000021257	Angel1	7	1	0	2
11	ENSG00000172689	MS4A10	1	3	0	0	ortholog_one2one	48	19	ENSMUSG00000024731	Ms4a10	7	1	0	0
X	ENSG00000273820	USP27X	1	1	0	0	ortholog_one2one	96	X	ENSMUSG00000046269	Usp27x	7	1	0	2
11	ENSG00000062282	DGAT2	1	0	0	2	ortholog_one2one	95	7	ENSMUSG00000030747	Dgat2	7	1	0	3
10	ENSG00000165731	RET	1	0	0	0	ortholog_one2one	83	6	ENSMUSG00000030110	Ret	7	1	0	0
6p21.3	ENSG00000204388	HSPA1B	1	3	0	2	ortholog_HGNC_one2one		17	ENSMUSG00000090877	Hspa1b	7	0	0	1
17	ENSG00000161921	CXCL16	1	2	0	0	ortholog_one2one	44	11	ENSMUSG00000018920	Cxcl16	7	0	0	0
17	ENSG00000188522	FAM83G	1	1	0	2	ortholog_one2one	80	11	ENSMUSG00000042377	Fam83g	7	0	0	0
19	ENSG00000089327	FXYD5	1	0	0	2	ortholog_one2one	48	7	ENSMUSG00000009687	Fxyd5	7	0	0	0
16	ENSG00000131149	GSE1	0	11	0	2	ortholog_one2one	90	8	ENSMUSG00000031822	Gse1	7	8	1	2
10	ENSG00000108010	GLRX3	0	0	0	1	ortholog_one2one	91	7	ENSMUSG00000031068	Glrx3	7	8	1	0
19	ENSG00000160392	C19orf47	0	1	0	2	ortholog_one2one	85	7	ENSMUSG00000049643	2310022A10Rik	7	7	1	5
2	ENSG00000158050	DUSP2	0	1	0	2	ortholog_one2one	88	2	ENSMUSG00000027368	Dusp2	7	5	1	2
2	ENSG00000135945	REV1	0	1	0	1	ortholog_one2one	84	1	ENSMUSG00000026082	Rev1	7	5	1	4
13	ENSG00000139679	LPAR6	0	1	0	0	ortholog_one2one	93	14	ENSMUSG00000033446	Lpar6	7	4	1	0
11	ENSG00000170209	ANKK1	0	18	0	0	ortholog_one2one	76	9	ENSMUSG00000032257	Ankk1	7	3	1	0
19	ENSG00000178531	CTXN1	0	4	0	2	ortholog_one2one	96	8	ENSMUSG00000048644	Ctxn1	7	3	1	2
3	ENSG00000068001	HYAL2	0	3	0	0	ortholog_one2one	82	9	ENSMUSG00000010047	Hyal2	7	3	1	3
10	ENSG00000150051	MKX	0	1	0	0	ortholog_one2one	89	18	ENSMUSG00000061013	Mkx	7	3	1	1
12	ENSG00000008323	PLEKHG6	0	1	0	0	ortholog_one2one	82	6	ENSMUSG00000038167	Plekhg6	7	3	1	0
2	ENSG00000152689	RASGRP3	0	1	0	1	ortholog_one2one	94	17	ENSMUSG00000071042	Rasgrp3	7	3	1	1
19	ENSG00000167483	FAM129C	0	2	0	0	ortholog_one2one	57	8	ENSMUSG00000043243	Fam129c	7	2	0	0
2	ENSG00000115694	STK25	0	2	0	3	ortholog_one2one	99	1	ENSMUSG00000026277	Stk25	7	2	0	4
4	ENSG00000135605	TEC	0	2	0	0	ortholog_one2one	95	5	ENSMUSG00000029217	Tec	7	2	0	2
15	ENSG00000140368	PSTPIP1	0	0	0	0	ortholog_one2one	88	9	ENSMUSG00000032322	Pstpip1	7	2	0	0
1	ENSG00000181218	HIST3H2A	0	4	0	6	ortholog_one2one	100	11	ENSMUSG00000078851	Hist3h2a	7	1	0	4
17	ENSG00000125449	ARMC7	0	1	0	2	ortholog_one2one	84	11	ENSMUSG00000057219	Armc7	7	1	0	2
4	ENSG00000159674	SPON2	0	1	0	0	ortholog_one2one	85	5	ENSMUSG00000037379	Spon2	7	1	0	0
1	ENSG00000198771	RCSD1	0	0	0	0	ortholog_one2one	64	1	ENSMUSG00000040723	Rcsd1	7	1	0	0
3	ENSG00000175182	FAM131A	0	3	0	1	ortholog_one2one	92	16	ENSMUSG00000050821	Fam131a	7	0	0	0
11	ENSG00000131620	ANO1	0	1	0	0	ortholog_one2one	90	7	ENSMUSG00000031075	Ano1	7	0	0	0
1	ENSG00000117407	ARTN	0	1	0	0	ortholog_one2one	70	4	ENSMUSG00000028539	Artn	7	0	0	1
5	ENSG00000145642	FAM159B	0	0	0	0	ortholog_one2one	84	13	ENSMUSG00000042655	Fam159b	7	0	0	0
7	ENSG00000169919	GUSB	-1	4	0	4	ortholog_one2one	74	5	ENSMUSG00000025534	Gusb	7	4	1	2
14	ENSG00000126790	L3HYPDH	-1	3	0	2	ortholog_one2one	89	12	ENSMUSG00000019718	L3hypdh	7	4	1	1
17	ENSG00000068079	IFI35	-1	1	0	0	ortholog_one2one	72	11	ENSMUSG00000010358	Ifi35	7	4	1	1
17	ENSG00000005961	ITGA2B	-1	0	0	0	ortholog_one2one	80	11	ENSMUSG00000034664	Itga2b	7	4	1	0
13	ENSG00000122042	UBL3	-1	0	0	2	ortholog_one2one	99	5	ENSMUSG00000001687	Ubl3	7	4	1	1
20	ENSG00000149596	JPH2	-1	2	0	0	ortholog_one2one	85	2	ENSMUSG00000017817	Jph2	7	3	1	0
1	ENSG00000188060	RAB42	-1	0	0	0	ortholog_one2one	74	4	ENSMUSG00000089687	Rab42	7	3	1	0
3	ENSG00000177646	ACAD9	-1	3	0	5	ortholog_one2one	86	3	ENSMUSG00000027710	Acad9	7	2	0	4
10	ENSG00000099204	ABLIM1	-1	1	0	0	ortholog_one2one	92	19	ENSMUSG00000025085	Ablim1	7	2	0	0
9	ENSG00000095370	SH2D3C	-1	1	0	0	ortholog_one2one	86	2	ENSMUSG00000059013	Sh2d3c	7	2	0	0
3	ENSG00000114473	IQCG	-1	2	0	5	ortholog_one2one	60	16	ENSMUSG00000035578	Iqcg	7	1	0	4
12	ENSG00000139722	VPS37B	-1	4	0	2	ortholog_one2one	84	5	ENSMUSG00000066278	Vps37b	7	0	0	4
4	ENSG00000138735	PDE5A	-1	2	0	1	ortholog_one2one	92	3	ENSMUSG00000053965	Pde5a	7	0	0	1
17	ENSG00000275832	ARHGAP23	-1	0	0	0	ortholog_one2one	79	11	ENSMUSG00000049807	Arhgap23	7	0	0	1
X	ENSG00000126903	SLC10A3	-1	0	0	0	ortholog_one2one	85	X	ENSMUSG00000032806	Slc10a3	7	0	0	4
3	ENSG00000008324	SS18L2	-2	0	0	1	ortholog_one2one	87	9	ENSMUSG00000032526	Deb1	7	6	1	4
4	ENSG00000164136	IL15	-2	1	0	2	ortholog_one2one	72	8	ENSMUSG00000031712	Il15	7	4	1	0
1	ENSG00000116977	LGALS8	-2	3	0	1	ortholog_one2one	70	13	ENSMUSG00000057554	Lgals8	7	3	1	3
11	ENSG00000110318	CEP126	-2	0	0	2	ortholog_one2one	60	9	ENSMUSG00000040729	Cep126	7	3	1	0
12	ENSG00000120837	NFYB	-2	0	0	3	ortholog_one2one	99	10	ENSMUSG00000020248	Nfyb	7	3	1	4
1	ENSG00000117791	MARC2	-2	0	0	0	ortholog_one2one	75	1	ENSMUSG00000073481	Marc2	7	2	0	1
19	ENSG00000064961	HMG20B	-3	1	0	2	ortholog_one2one	94	10	ENSMUSG00000020232	Hmg20b	7	3	1	5
6	ENSG00000130338	TULP4	-3	1	0	0	ortholog_one2one	94	17	ENSMUSG00000034377	Tulp4	7	1	0	1
2	ENSG00000171227	TMEM37	-3	0	0	1	ortholog_one2one	75	1	ENSMUSG00000050777	Tmem37	7	1	0	0
17	ENSG00000171246	NPTX1	-4	0	0	0	ortholog_one2one	96	11	ENSMUSG00000025582	Nptx1	7	0	0	0
7	ENSG00000131558	EXOC4	-5	0	0	4	ortholog_one2one	96	6	ENSMUSG00000029763	Exoc4	7	9	1	5
5	ENSG00000050748	MAPK9	-5	2	0	2	ortholog_one2one	97	11	ENSMUSG00000020366	Mapk9	7	2	0	4
21	ENSG00000159231	CBR3	-5	2	0	1	ortholog_one2one	85	16	ENSMUSG00000022947	Cbr3	7	1	0	1
8	ENSG00000169398	PTK2	-5	1	0	2	ortholog_one2one	96	15	ENSMUSG00000022607	Ptk2	7	1	0	4
16	ENSG00000168404	MLKL	-6	1	0	1	ortholog_one2one	61	8	ENSMUSG00000012519	Mlkl	7	0	0	4
12	ENSG00000029153	ARNTL2	-9	1	0	1	ortholog_one2one	66	6	ENSMUSG00000040187	Arntl2	7	0	0	0
13	ENSG00000136108	CKAP2	-10	5	0	8	ortholog_one2one	56	8	ENSMUSG00000037725	Ckap2	7	9	1	6
15	ENSG00000137814	HAUS2	-11	4	0	4	ortholog_one2one	70	2	ENSMUSG00000027285	Haus2	7	9	1	5
12	ENSG00000120800	UTP20	-11	1	0	1	ortholog_one2one	86	10	ENSMUSG00000004356	Utp20	7	8	1	3
10	ENSG00000213551	DNAJC9	-12	2	0	7	ortholog_one2one	88	14	ENSMUSG00000021811	Dnajc9	7	5	1	5
10	ENSG00000196072	BLOC1S2	20	21	1	2	ortholog_one2one	94	19	ENSMUSG00000057506	Bloc1s2	6	6	1	1
15	ENSG00000185088	RPS27L	19	28	1	2	ortholog_one2one	92	9	ENSMUSG00000036781	Rps27l	6	9	1	4
2	ENSG00000151689	INPP1	16	8	1	1	ortholog_one2one	79	1	ENSMUSG00000026102	Inpp1	6	0	0	1
20	ENSG00000124098	FAM210B	13	6	1	2	ortholog_one2one	75	2	ENSMUSG00000027495	Fam210b	6	2	0	1
19	ENSG00000086544	ITPKC	11	11	1	2	ortholog_one2one	70	7	ENSMUSG00000003752	Itpkc	6	4	1	1
3	ENSG00000240891	PLCXD2	11	7	1	0	ortholog_one2one	90	16	ENSMUSG00000087141	Plcxd2	6	2	0	2
3	ENSG00000164050	PLXNB1	11	26	1	0	ortholog_one2one	87	9	ENSMUSG00000053646	Plxnb1	6	1	0	2
10	ENSG00000138131	LOXL4	11	10	1	0	ortholog_one2one	87	19	ENSMUSG00000025185	Loxl4	6	0	0	0
16	ENSG00000213398	LCAT	11	0	0	0	ortholog_one2one	85	8	ENSMUSG00000035237	Lcat	6	0	0	0
10	ENSG00000122861	PLAU	10	5	1	1	ortholog_one2one	69	14	ENSMUSG00000021822	Plau	6	4	1	2
11	ENSG00000182704	TSKU	10	10	1	2	ortholog_one2one	84	7	ENSMUSG00000049580	Tsku	6	3	1	1
1	ENSG00000157184	CPT2	10	6	1	4	ortholog_one2one	87	4	ENSMUSG00000028607	Cpt2	6	1	0	2
5	ENSG00000171617	ENC1	9	2	0	4	ortholog_one2one	99	13	ENSMUSG00000041773	Enc1	6	8	1	1
1	ENSG00000179023	KLHDC7A	9	6	1	0	ortholog_one2one	69	4	ENSMUSG00000078234	Klhdc7a	6	5	1	0
1	ENSG00000143862	ARL8A	9	4	0	0	ortholog_one2one	99	1	ENSMUSG00000026426	Arl8a	6	5	1	1
17	ENSG00000154217	PITPNC1	9	3	0	2	ortholog_one2one	72	11	ENSMUSG00000040430	Pitpnc1	6	4	1	2
1	ENSG00000158828	PINK1	8	1	0	2	ortholog_one2one	81	4	ENSMUSG00000028756	Pink1	6	2	0	2
3	ENSG00000185112	FAM43A	8	3	0	0	ortholog_one2one	89	16	ENSMUSG00000046546	Fam43a	6	1	0	3
12	ENSG00000166046	TCP11L2	8	2	0	0	ortholog_one2one	78	10	ENSMUSG00000020034	Tcp11l2	6	1	0	2
3	ENSG00000144959	NCEH1	8	7	1	1	ortholog_one2one	79	3	ENSMUSG00000027698	Nceh1	6	0	0	3
1	ENSG00000143479	DYRK3	7	11	1	2	ortholog_one2one	90	1	ENSMUSG00000016526	Dyrk3	6	9	1	3
6	ENSG00000189241	TSPYL1	7	2	0	3	ortholog_one2one	59	10	ENSMUSG00000047514	Tspyl1	6	4	1	3
4	ENSG00000198948	MFAP3L	7	10	1	2	ortholog_one2one	90	8	ENSMUSG00000031647	Mfap3l	6	2	0	3
10	ENSG00000198246	SLC29A3	7	2	0	0	ortholog_one2one	74	10	ENSMUSG00000020100	Slc29a3	6	1	0	1
6	ENSG00000156711	MAPK13	7	1	0	0	ortholog_one2one	93	17	ENSMUSG00000004864	Mapk13	6	1	0	0
12	ENSG00000123364	HOXC13	7	1	0	2	ortholog_one2one	98	15	ENSMUSG00000001655	Hoxc13	6	0	0	1
6	ENSG00000081087	OSTM1	7	1	0	2	ortholog_one2one	79	10	ENSMUSG00000038280	Ostm1	6	0	0	4
12	ENSG00000150967	ABCB9	6	4	0	0	ortholog_one2one	94	5	ENSMUSG00000029408	Abcb9	6	2	0	0
3	ENSG00000145022	TCTA	6	4	0	3	ortholog_one2one	92	9	ENSMUSG00000039461	Tcta	6	2	0	4
15	ENSG00000103642	LACTB	6	2	0	1	ortholog_one2one	88	9	ENSMUSG00000032370	Lactb	6	2	0	2
1	ENSG00000160058	BSDC1	6	1	0	2	ortholog_one2one	81	4	ENSMUSG00000040859	Bsdc1	6	2	0	5
11	ENSG00000110274	CEP164	6	1	0	1	ortholog_one2one	61	9	ENSMUSG00000043987	Cep164	6	2	0	3
1	ENSG00000189171	S100A13	6	5	1	5	ortholog_one2one	83	3	ENSMUSG00000042312	S100a13	6	1	0	0
2	ENSG00000135924	DNAJB2	6	3	0	1	ortholog_one2one	85	1	ENSMUSG00000026203	Dnajb2	6	1	0	0
11	ENSG00000149489	ROM1	6	1	0	1	ortholog_one2one	84	19	ENSMUSG00000071648	Rom1	6	1	0	2
3	ENSG00000114626	ABTB1	6	0	0	1	ortholog_one2one	94	6	ENSMUSG00000030083	Abtb1	6	1	0	3
1	ENSG00000198715	GLMP	6	0	0	5	ortholog_one2one	78	3	ENSMUSG00000001418	Glmp	6	1	0	3
11	ENSG00000154114	TBCEL	6	5	1	1	ortholog_one2one	97	9	ENSMUSG00000037287	Tbcel	6	0	0	0
20	ENSG00000125845	BMP2	6	2	0	0	ortholog_one2one	91	2	ENSMUSG00000027358	Bmp2	6	0	0	0
20	ENSG00000132824	SERINC3	5	2	0	2	ortholog_one2one	78	2	ENSMUSG00000017707	Serinc3	6	5	1	2
15	ENSG00000169105	CHST14	5	10	1	0	ortholog_one2one	93	2	ENSMUSG00000074916	Chst14	6	3	1	2
4	ENSG00000013288	MAN2B2	5	0	0	1	ortholog_one2one	74	5	ENSMUSG00000029119	Man2b2	6	3	1	2
4	ENSG00000173320	STOX2	5	0	0	0	ortholog_one2one	96	8	ENSMUSG00000038143	Stox2	6	3	1	0
1	ENSG00000127125	PPCS	5	3	0	3	ortholog_one2one	87	4	ENSMUSG00000028636	Ppcs	6	2	0	5
9	ENSG00000136878	USP20	5	1	0	3	ortholog_one2one	93	2	ENSMUSG00000026854	Usp20	6	2	0	2
10	ENSG00000128805	ARHGAP22	5	8	1	2	ortholog_one2one	81	14	ENSMUSG00000063506	Arhgap22	6	1	0	0
14	ENSG00000165355	FBXO33	5	2	0	3	ortholog_one2one	94	12	ENSMUSG00000035329	Fbxo33	6	1	0	4
15	ENSG00000166145	SPINT1	5	2	0	0	ortholog_one2one	77	2	ENSMUSG00000027315	Spint1	6	1	0	0
11	ENSG00000175315	CST6	5	0	0	0	ortholog_one2one	69	19	ENSMUSG00000024846	Cst6	6	1	0	0
17	ENSG00000171345	KRT19	5	2	0	0	ortholog_one2one	83	11	ENSMUSG00000020911	Krt19	6	0	0	0
2	ENSG00000142330	CAPN10	4	2	0	3	ortholog_one2one	81	1	ENSMUSG00000026270	Capn10	6	6	1	2
1	ENSG00000116198	CEP104	4	1	0	0	ortholog_one2one	81	4	ENSMUSG00000039523	Cep104	6	5	1	3
8	ENSG00000123124	WWP1	4	5	0	0	ortholog_one2one	91	4	ENSMUSG00000041058	Wwp1	6	4	1	4
16	ENSG00000102910	LONP2	4	4	0	0	ortholog_one2one	96	8	ENSMUSG00000047866	Lonp2	6	4	1	2
11	ENSG00000109846	CRYAB	4	3	0	0	ortholog_one2one	98	9	ENSMUSG00000032060	Cryab	6	3	1	0
22	ENSG00000131100	ATP6V1E1	4	2	0	1	ortholog_one2one	99	6	ENSMUSG00000019210	Atp6v1e1	6	3	1	5
16	ENSG00000159720	ATP6V0D1	4	4	0	5	ortholog_one2one	100	8	ENSMUSG00000013160	Atp6v0d1	6	2	0	2
9	ENSG00000106789	CORO2A	4	4	0	0	ortholog_one2one	85	4	ENSMUSG00000028337	Coro2a	6	2	0	3
2	ENSG00000116005	PCYOX1	4	3	0	2	ortholog_one2one	79	6	ENSMUSG00000029998	Pcyox1	6	2	0	0
20	ENSG00000124120	TTPAL	4	1	0	1	ortholog_one2one	94	2	ENSMUSG00000017679	Ttpal	6	2	0	1
2	ENSG00000124839	RAB17	4	1	0	0	ortholog_one2one	76	1	ENSMUSG00000026304	Rab17	6	1	0	0
1	ENSG00000162552	WNT4	4	1	0	0	ortholog_one2one	99	4	ENSMUSG00000036856	Wnt4	6	0	0	0
16	ENSG00000006210	CX3CL1	4	0	0	1	ortholog_one2one	65	8	ENSMUSG00000031778	Cx3cl1	6	0	0	1
9	ENSG00000160404	TOR2A	3	3	0	3	ortholog_one2one	86	2	ENSMUSG00000009563	Tor2a	6	4	1	1
7	ENSG00000164603	C7orf60	3	1	0	1	ortholog_one2one	94	6	ENSMUSG00000042742	B630005N14Rik	6	4	1	1
10	ENSG00000151150	ANK3	3	4	0	0	ortholog_one2one	38	10	ENSMUSG00000069601	Ank3	6	3	1	0
9	ENSG00000198853	RUSC2	3	4	0	2	ortholog_one2one	87	4	ENSMUSG00000035969	Rusc2	6	3	1	3
2	ENSG00000042493	CAPG	3	4	0	0	ortholog_one2one	93	6	ENSMUSG00000056737	Capg	6	2	0	1
15	ENSG00000197696	NMB	3	4	0	1	ortholog_one2one	60	7	ENSMUSG00000025723	Nmb	6	2	0	0
7	ENSG00000133606	MKRN1	3	0	0	1	ortholog_one2one	94	6	ENSMUSG00000029922	Mkrn1	6	2	0	1
4	ENSG00000168743	NPNT	3	9	0	0	ortholog_one2one	87	3	ENSMUSG00000040998	Npnt	6	1	0	1
17	ENSG00000196544	BORCS6	3	4	0	0	ortholog_one2one	75	11	ENSMUSG00000045176	Borcs6	6	1	0	1
16	ENSG00000169682	SPNS1	3	3	0	4	ortholog_one2one	94	7	ENSMUSG00000030741	Spns1	6	1	0	4
11	ENSG00000087884	AAMDC	3	2	0	1	ortholog_one2one	92	7	ENSMUSG00000035642	Aamdc	6	1	0	5
14	ENSG00000066739	ATG2B	3	0	0	1	ortholog_one2one	91	12	ENSMUSG00000041341	Atg2b	6	1	0	2
15	ENSG00000137857	DUOX1	3	0	0	0	ortholog_one2one	91	2	ENSMUSG00000033268	Duox1	6	1	0	0
9	ENSG00000106853	PTGR1	3	0	0	1	ortholog_one2one	80	4	ENSMUSG00000028378	Ptgr1	6	1	0	1
2	ENSG00000163083	INHBB	3	0	0	0	ortholog_one2one	97	1	ENSMUSG00000037035	Inhbb	6	0	0	0
20	ENSG00000171222	SCAND1	2	9	0	4	ortholog_one2one	60	2	ENSMUSG00000046229	Scand1	6	7	1	3
4	ENSG00000170088	TMEM192	2	1	0	0	ortholog_one2one	78	8	ENSMUSG00000025521	Tmem192	6	5	1	4
11	ENSG00000244242	IFITM10	2	1	0	0	ortholog_one2one	34	7	ENSMUSG00000045777	Ifitm10	6	4	1	0
9	ENSG00000136895	GARNL3	2	0	0	0	ortholog_one2one	91	2	ENSMUSG00000038860	Garnl3	6	4	1	0
1	ENSG00000126106	TMEM53	2	0	0	2	ortholog_one2one	86	4	ENSMUSG00000048772	Tmem53	6	4	1	2
1	ENSG00000143248	RGS5	2	10	0	5	ortholog_one2one	88	1	ENSMUSG00000026678	Rgs5	6	3	1	0
7	ENSG00000198517	MAFK	2	2	0	0	ortholog_one2one	98	5	ENSMUSG00000018143	Mafk	6	3	1	2
11	ENSG00000176485	PLA2G16	2	0	0	0	ortholog_one2one	83	19	ENSMUSG00000060675	Pla2g16	6	3	1	3
9	ENSG00000127080	IPPK	2	2	0	3	ortholog_one2one	91	13	ENSMUSG00000021385	Ippk	6	2	0	3
3	ENSG00000073803	MAP3K13	2	4	0	2	ortholog_one2one	89	16	ENSMUSG00000033618	Map3k13	6	1	0	0
4	ENSG00000171503	ETFDH	2	3	0	8	ortholog_one2one	92	3	ENSMUSG00000027809	Etfdh	6	1	0	4
11	ENSG00000167323	STIM1	2	3	0	3	ortholog_one2one	83	7	ENSMUSG00000030987	Stim1	6	1	0	4
4	ENSG00000123739	PLA2G12A	2	2	0	1	ortholog_one2one	90	3	ENSMUSG00000027999	Pla2g12a	6	1	0	1
9	ENSG00000130653	PNPLA7	2	2	0	0	ortholog_one2one	81	2	ENSMUSG00000036833	Pnpla7	6	1	0	5
19	ENSG00000131398	KCNC3	2	0	0	1	ortholog_one2one	92	7	ENSMUSG00000062785	Kcnc3	6	1	0	0
2	ENSG00000144339	TMEFF2	2	1	0	0	ortholog_one2one	99	1	ENSMUSG00000026109	Tmeff2	6	0	0	0
11	ENSG00000110651	CD81	1	1	0	0	ortholog_one2one	92	7	ENSMUSG00000037706	Cd81	6	9	1	3
11	ENSG00000137509	PRCP	1	1	0	5	ortholog_one2one	73	7	ENSMUSG00000061119	Prcp	6	9	1	2
9	ENSG00000165264	NDUFB6	1	3	0	4	ortholog_one2one	70	4	ENSMUSG00000071014	Ndufb6	6	6	1	4
10	ENSG00000151651	ADAM8	1	1	0	1	ortholog_one2one	63	7	ENSMUSG00000025473	Adam8	6	6	1	0
11	ENSG00000149177	PTPRJ	1	1	0	0	ortholog_one2one	67	2	ENSMUSG00000025314	Ptprj	6	6	1	1
15	ENSG00000166912	MTMR10	1	2	0	2	ortholog_one2one	92	7	ENSMUSG00000030522	Mtmr10	6	5	1	5
11	ENSG00000175573	C11orf68	1	7	0	4	ortholog_one2one	94	19	ENSMUSG00000047423	AI837181	6	3	1	2
14	ENSG00000181619	GPR135	1	1	0	1	ortholog_one2one	72	12	ENSMUSG00000043398	Gpr135	6	3	1	2
5	ENSG00000152669	CCNO	1	0	0	0	ortholog_one2one	81	13	ENSMUSG00000042417	Ccno	6	3	1	3
17	ENSG00000198920	KIAA0753	1	2	0	3	ortholog_one2one	76	11	ENSMUSG00000020807	4933427D14Rik	6	2	0	0
13	ENSG00000134864	GGACT	1	2	0	1	ortholog_one2one	68	14	ENSMUSG00000041625	Ggact	6	2	0	3
16	ENSG00000182108	DEXI	1	1	0	2	ortholog_one2one	95	16	ENSMUSG00000038055	Dexi	6	2	0	4
12	ENSG00000122971	ACADS	1	0	0	1	ortholog_one2one	91	5	ENSMUSG00000029545	Acads	6	2	0	1
18	ENSG00000141668	CBLN2	1	0	0	0	ortholog_one2one	94	18	ENSMUSG00000024647	Cbln2	6	2	0	0
5	ENSG00000145730	PAM	1	5	0	2	ortholog_one2one	90	1	ENSMUSG00000026335	Pam	6	1	0	2
7	ENSG00000106123	EPHB6	1	3	0	1	ortholog_one2one	92	6	ENSMUSG00000029869	Ephb6	6	1	0	1
19	ENSG00000105617	LENG1	1	1	0	8	ortholog_one2one	81	7	ENSMUSG00000078813	Leng1	6	1	0	1
14	ENSG00000205669	ACOT6	1	0	0	0	ortholog_one2one	70	12	ENSMUSG00000043487	Acot6	6	1	0	1
17	ENSG00000108839	ALOX12	1	0	0	0	ortholog_one2one	86	11	ENSMUSG00000000320	Alox12	6	1	0	0
1	ENSG00000159588	CCDC17	1	0	0	0	ortholog_one2one	58	4	ENSMUSG00000034035	Ccdc17	6	1	0	2
10	ENSG00000198915	RASGEF1A	1	0	0	0	ortholog_one2one	94	6	ENSMUSG00000030134	Rasgef1a	6	1	0	0
1	ENSG00000143850	PLEKHA6	1	1	0	0	ortholog_one2one	90	1	ENSMUSG00000041757	Plekha6	6	0	0	0
6	ENSG00000112394	SLC16A10	1	0	0	1	ortholog_one2one	84	10	ENSMUSG00000019838	Slc16a10	6	0	0	4
5	ENSG00000013561	RNF14	0	2	0	0	ortholog_one2one	91	18	ENSMUSG00000060450	Rnf14	6	6	1	3
16	ENSG00000103335	PIEZO1	0	1	0	2	ortholog_one2one	80	8	ENSMUSG00000014444	Piezo1	6	6	1	1
22	ENSG00000100372	SLC25A17	0	1	0	2	ortholog_one2one	95	15	ENSMUSG00000022404	Slc25a17	6	6	1	4
12	ENSG00000139549	DHH	0	0	0	0	ortholog_one2one	96	15	ENSMUSG00000023000	Dhh	6	5	1	0
1	ENSG00000078900	TP73	0	5	0	1	ortholog_one2one	89	4	ENSMUSG00000029026	Trp73	6	4	1	0
19	ENSG00000130733	YIPF2	0	4	0	1	ortholog_one2one	79	9	ENSMUSG00000032182	Yipf2	6	4	1	4
15	ENSG00000188095	MESP2	0	1	0	2	ortholog_one2one	60	7	ENSMUSG00000030543	Mesp2	6	4	1	0
2	ENSG00000172985	SH3RF3	0	1	0	1	ortholog_one2one	83	10	ENSMUSG00000037990	Sh3rf3	6	4	1	0
8	ENSG00000104714	ERICH1	0	0	0	1	ortholog_one2one	44	8	ENSMUSG00000051978	Erich1	6	4	1	4
22	ENSG00000128294	TPST2	0	3	0	0	ortholog_one2one	94	5	ENSMUSG00000029344	Tpst2	6	2	0	3
5	ENSG00000170458	CD14	0	2	0	0	ortholog_one2one	65	18	ENSMUSG00000051439	Cd14	6	2	0	2
16	ENSG00000162068	NTN3	0	2	0	1	ortholog_one2one	87	17	ENSMUSG00000036473	Tbc1d24	6	2	0	3
8	ENSG00000147416	ATP6V1B2	0	0	0	1	ortholog_one2one	99	8	ENSMUSG00000006273	Atp6v1b2	6	2	0	5
14	ENSG00000166091	CMTM5	0	0	0	0	ortholog_one2one	59	14	ENSMUSG00000040759	Cmtm5	6	2	0	0
19	ENSG00000105376	ICAM5	0	17	0	3	ortholog_one2one	84	9	ENSMUSG00000032174	Icam5	6	1	0	1
3	ENSG00000023330	ALAS1	0	2	0	1	ortholog_one2one	92	9	ENSMUSG00000032786	Alas1	6	1	0	2
15	ENSG00000169594	BNC1	0	1	0	0	ortholog_one2one	86	7	ENSMUSG00000025105	Bnc1	6	1	0	0
17	ENSG00000073350	LLGL2	0	1	0	2	ortholog_one2one	89	11	ENSMUSG00000020782	Llgl2	6	1	0	1
18	ENSG00000197632	SERPINB2	0	3	0	0	ortholog_one2one	76	1	ENSMUSG00000062345	Serpinb2	6	0	0	0
11	ENSG00000149124	GLYAT	0	0	0	0	ortholog_one2one	72	19	ENSMUSG00000063683	Glyat	6	0	0	0
11	ENSG00000166670	MMP10	0	0	0	0	ortholog_one2one	76	9	ENSMUSG00000047562	Mmp10	6	0	0	0
15	ENSG00000137766	UNC13C	0	0	0	0	ortholog_one2one	87	9	ENSMUSG00000062151	Unc13c	6	0	0	0
4	ENSG00000163743	RCHY1	-1	3	0	3	ortholog_one2one	90	5	ENSMUSG00000029397	Rchy1	6	7	1	3
9	ENSG00000130558	OLFM1	-1	0	0	0	ortholog_one2one	98	2	ENSMUSG00000026833	Olfm1	6	6	1	2
11	ENSG00000167799	NUDT8	-1	3	0	3	ortholog_one2one	72	19	ENSMUSG00000024869	Nudt8	6	5	1	4
15	ENSG00000166477	LEO1	-1	2	0	2	ortholog_one2one	93	9	ENSMUSG00000042487	Leo1	6	3	1	0
11	ENSG00000166323	C11orf65	-1	1	0	3	ortholog_one2one	70	9	ENSMUSG00000005131	4930550C14Rik	6	3	1	0
19	ENSG00000170684	ZNF296	-1	4	0	1	ortholog_one2one	57	7	ENSMUSG00000011267	Zfp296	6	2	0	0
1	ENSG00000143756	FBXO28	-1	1	0	1	ortholog_one2one	95	1	ENSMUSG00000047539	Fbxo28	6	2	0	0
2	ENSG00000204843	DCTN1	-1	6	0	0	ortholog_one2one	97	6	ENSMUSG00000031865	Dctn1	6	1	0	4
11	ENSG00000168071	CCDC88B	-1	5	0	0	ortholog_one2one	78	19	ENSMUSG00000047810	Ccdc88b	6	1	0	1
12	ENSG00000151079	KCNA6	-1	0	0	0	ortholog_one2one	93	6	ENSMUSG00000038077	Kcna6	6	1	0	0
2	ENSG00000115556	PLCD4	-1	0	0	0	ortholog_one2one	75	1	ENSMUSG00000026173	Plcd4	6	1	0	0
4	ENSG00000152784	PRDM8	-1	4	0	1	ortholog_one2one	85	5	ENSMUSG00000035456	Prdm8	6	0	0	0
9	ENSG00000160360	GPSM1	-1	0	0	0	ortholog_one2one	89	2	ENSMUSG00000026930	Gpsm1	6	0	0	1
2	ENSG00000152127	MGAT5	-1	0	0	0	ortholog_one2one	97	1	ENSMUSG00000036155	Mgat5	6	0	0	3
2	ENSG00000125611	CHCHD5	-2	1	0	3	ortholog_one2one	88	2	ENSMUSG00000037938	Chchd5	6	6	1	3
10	ENSG00000120594	PLXDC2	-2	0	0	0	ortholog_one2one	92	2	ENSMUSG00000026748	Plxdc2	6	5	1	1
8	ENSG00000198169	ZNF251	-2	2	0	1	ortholog_one2one	70	15	ENSMUSG00000022526	Zfp251	6	3	1	3
13	ENSG00000134905	CARS2	-2	4	0	1	ortholog_one2one	76	8	ENSMUSG00000056228	Cars2	6	2	0	3
12	ENSG00000135454	B4GALNT1	-2	2	0	2	ortholog_one2one	87	10	ENSMUSG00000006731	B4galnt1	6	2	0	2
19	ENSG00000131943	C19orf12	-2	0	0	0	ortholog_one2one	76	7	ENSMUSG00000054676	1600014C10Rik	6	1	0	1
11	ENSG00000183734	ASCL2	-2	0	0	1	ortholog_one2one	63	7	ENSMUSG00000009248	Ascl2	6	1	0	0
1	ENSG00000158315	RHBDL2	-2	0	0	0	ortholog_one2one	81	4	ENSMUSG00000043333	Rhbdl2	6	1	0	0
3	ENSG00000163814	CDCP1	-2	0	0	0	ortholog_one2one	81	9	ENSMUSG00000035498	Cdcp1	6	0	0	0
17	ENSG00000141314	RHBDL3	-2	0	0	1	ortholog_one2one	96	11	ENSMUSG00000017692	Rhbdl3	6	0	0	0
7	ENSG00000136271	DDX56	-3	1	0	2	ortholog_one2one	91	11	ENSMUSG00000004393	Ddx56	6	4	1	5
22	ENSG00000198792	TMEM184B	-3	1	0	0	ortholog_one2one	96	15	ENSMUSG00000009035	Tmem184b	6	3	1	2
2	ENSG00000152291	TGOLN2	-3	2	0	4	ortholog_one2one	33	6	ENSMUSG00000056429	Tgoln1	6	2	0	2
11	ENSG00000076706	MCAM	-4	0	0	0	ortholog_one2one	74	9	ENSMUSG00000032135	Mcam	6	2	0	0
11	ENSG00000121236	TRIM6	-4	2	0	0	ortholog_one2one	76	7	ENSMUSG00000072244	Trim6	6	1	0	0
14	ENSG00000203485	INF2	-4	0	0	1	ortholog_one2one	79	12	ENSMUSG00000037679	Inf2	6	1	0	4
3	ENSG00000093183	SEC22C	-5	2	0	8	ortholog_one2one	81	9	ENSMUSG00000061536	Sec22c	6	6	1	4
8	ENSG00000198042	MAK16	-5	4	0	3	ortholog_one2one	88	8	ENSMUSG00000031578	Mak16	6	5	1	3
5	ENSG00000164362	TERT	-5	1	0	2	ortholog_one2one	62	13	ENSMUSG00000021611	Tert	6	4	1	0
11	ENSG00000110104	CCDC86	-5	6	0	2	ortholog_one2one	70	19	ENSMUSG00000024732	Ccdc86	6	3	1	3
17	ENSG00000183077	AFMID	-5	4	0	9	ortholog_one2one	68	11	ENSMUSG00000017718	Afmid	6	1	0	5
X	ENSG00000165704	HPRT1	-6	0	0	3	ortholog_one2one	97	X	ENSMUSG00000025630	Hprt	6	4	1	3
1	ENSG00000188641	DPYD	-6	1	0	1	ortholog_one2one	90	3	ENSMUSG00000033308	Dpyd	6	3	1	1
1	ENSG00000116237	ICMT	-11	1	0	2	ortholog_one2one	96	4	ENSMUSG00000039662	Icmt	6	2	0	3
3	ENSG00000169379	ARL13B	-14	1	0	7	ortholog_one2one	80	16	ENSMUSG00000022911	Arl13b	6	4	1	5
20	ENSG00000101447	FAM83D	-16	5	0	9	ortholog_one2one	73	2	ENSMUSG00000027654	Fam83d	6	1	0	6
2	ENSG00000042445	RETSAT	19	9	1	5	ortholog_one2one	81	6	ENSMUSG00000056666	Retsat	5	2	0	2
14	ENSG00000165861	ZFYVE1	16	0	0	2	ortholog_one2one	96	12	ENSMUSG00000042628	Zfyve1	5	2	0	5
12	ENSG00000166130	IKBIP	15	12	1	7	ortholog_one2one	77	10	ENSMUSG00000019975	Ikbip	5	9	1	3
12	ENSG00000135423	GLS2	15	4	0	1	ortholog_one2one	94	10	ENSMUSG00000044005	Gls2	5	3	1	4
12	ENSG00000064115	TM7SF3	15	19	1	2	ortholog_one2one	78	6	ENSMUSG00000040234	Tm7sf3	5	2	0	0
1	ENSG00000184371	CSF1	15	14	1	0	ortholog_one2one	70	3	ENSMUSG00000014599	Csf1	5	2	0	1
2	ENSG00000119801	YPEL5	15	1	0	1	ortholog_one2one	100	17	ENSMUSG00000039770	Ypel5	5	0	0	3
12	ENSG00000170855	TRIAP1	14	24	1	4	ortholog_one2one	99	5	ENSMUSG00000029535	Triap1	5	6	1	4
12	ENSG00000074527	NTN4	12	6	1	0	ortholog_one2one	90	10	ENSMUSG00000020019	Ntn4	5	4	1	0
1	ENSG00000175793	SFN	12	16	1	1	ortholog_one2one	98	4	ENSMUSG00000047281	Sfn	5	2	0	0
17	ENSG00000276023	DUSP14	12	9	1	1	ortholog_one2one	94	11	ENSMUSG00000018648	Dusp14	5	0	0	2
15	ENSG00000169118	CSNK1G1	11	9	1	2	ortholog_one2one	98	9	ENSMUSG00000032384	Csnk1g1	5	9	1	2
4	ENSG00000137449	CPEB2	11	22	1	2	ortholog_one2one	46	5	ENSMUSG00000039782	Cpeb2	5	7	1	2
5	ENSG00000164300	SERINC5	11	1	0	0	ortholog_one2one	82	13	ENSMUSG00000021703	Serinc5	5	3	1	1
11	ENSG00000110171	TRIM3	11	1	0	0	ortholog_one2one	99	7	ENSMUSG00000036989	Trim3	5	1	0	0
5	ENSG00000120149	MSX2	11	7	1	0	ortholog_one2one	93	13	ENSMUSG00000021469	Msx2	5	0	0	0
1	ENSG00000143217	PVRL4	11	0	0	0	ortholog_one2one	92	1	ENSMUSG00000006411	Pvrl4	5	0	0	0
17	ENSG00000167716	WDR81	10	5	1	5	ortholog_one2one	87	11	ENSMUSG00000045374	Wdr81	5	2	0	3
11	ENSG00000132109	TRIM21	10	1	0	0	ortholog_one2one	68	7	ENSMUSG00000030966	Trim21	5	2	0	0
15	ENSG00000103742	IGDCC4	10	10	1	0	ortholog_one2one	88	9	ENSMUSG00000032816	Igdcc4	5	1	0	0
16	ENSG00000166592	RRAD	10	23	1	0	ortholog_one2one	93	8	ENSMUSG00000031880	Rrad	5	0	0	1
21	ENSG00000154719	MRPL39	9	9	1	3	ortholog_one2one	78	16	ENSMUSG00000022889	Mrpl39	5	4	1	4
9	ENSG00000136859	ANGPTL2	9	0	0	0	ortholog_one2one	95	2	ENSMUSG00000004105	Angptl2	5	3	1	2
17	ENSG00000109062	SLC9A3R1	9	4	0	2	ortholog_one2one	85	11	ENSMUSG00000020733	Slc9a3r1	5	2	0	5
3	ENSG00000178038	ALS2CL	9	1	0	0	ortholog_one2one	81	9	ENSMUSG00000044037	Als2cl	5	1	0	1
1	ENSG00000163545	NUAK2	8	2	0	0	ortholog_one2one	81	1	ENSMUSG00000009772	Nuak2	5	5	1	3
14	ENSG00000100767	PAPLN	8	0	0	0	ortholog_one2one	74	12	ENSMUSG00000021223	Papln	5	2	0	0
X	ENSG00000196998	WDR45	8	1	0	3	ortholog_one2one	98	X	ENSMUSG00000039382	Wdr45	5	0	0	2
14	ENSG00000119681	LTBP2	7	5	1	0	ortholog_one2one	78	12	ENSMUSG00000002020	Ltbp2	5	4	1	0
17	ENSG00000186834	HEXIM1	7	5	1	4	ortholog_one2one	85	11	ENSMUSG00000048878	Hexim1	5	3	1	5
10	ENSG00000119986	AVPI1	7	3	0	3	ortholog_one2one	73	19	ENSMUSG00000018821	Avpi1	5	2	0	2
21	ENSG00000183421	RIPK4	7	1	0	0	ortholog_one2one	91	16	ENSMUSG00000005251	Ripk4	5	1	0	0
17	ENSG00000005884	ITGA3	7	3	0	1	ortholog_one2one	84	11	ENSMUSG00000001507	Itga3	5	0	0	0
11	ENSG00000174516	PELI3	7	0	0	0	ortholog_one2one	91	19	ENSMUSG00000024901	Peli3	5	0	0	0
8	ENSG00000047249	ATP6V1H	6	5	1	3	ortholog_one2one	99	1	ENSMUSG00000033793	Atp6v1h	5	5	1	3
3	ENSG00000114770	ABCC5	6	5	1	0	ortholog_one2one	95	16	ENSMUSG00000022822	Abcc5	5	4	1	3
5	ENSG00000038427	VCAN	6	4	0	0	ortholog_one2one	63	13	ENSMUSG00000021614	Vcan	5	4	1	0
17	ENSG00000034152	MAP2K3	6	3	0	0	ortholog_one2one	97	11	ENSMUSG00000018932	Map2k3	5	4	1	4
13	ENSG00000122035	RASL11A	6	8	1	2	ortholog_one2one	89	5	ENSMUSG00000029641	Rasl11a	5	3	1	2
2	ENSG00000173559	NABP1	6	2	0	4	ortholog_one2one	81	1	ENSMUSG00000026107	Nabp1	5	3	1	4
1	ENSG00000117640	MTFR1L	6	1	0	1	ortholog_one2one	95	4	ENSMUSG00000046671	Mtfr1l	5	3	1	2
10	ENSG00000138166	DUSP5	6	4	0	1	ortholog_one2one	93	19	ENSMUSG00000034765	Dusp5	5	2	0	3
11	ENSG00000186174	BCL9L	6	3	0	0	ortholog_one2one	94	9	ENSMUSG00000063382	Bcl9l	5	1	0	0
13	ENSG00000183087	GAS6	6	2	0	0	ortholog_one2one	81	8	ENSMUSG00000031451	Gas6	5	1	0	0
13	ENSG00000136156	ITM2B	6	2	0	1	ortholog_one2one	95	14	ENSMUSG00000022108	Itm2b	5	1	0	0
20	ENSG00000132793	LPIN3	6	1	0	0	ortholog_one2one	75	2	ENSMUSG00000027412	Lpin3	5	1	0	1
12	ENSG00000123358	NR4A1	6	1	0	2	ortholog_one2one	84	15	ENSMUSG00000023034	Nr4a1	5	1	0	2
16	ENSG00000103044	HAS3	6	4	0	1	ortholog_one2one	97	8	ENSMUSG00000031910	Has3	5	0	0	0
8	ENSG00000198576	ARC	6	2	0	0	ortholog_one2one	93	15	ENSMUSG00000022602	Arc	5	0	0	1
10	ENSG00000156521	TYSND1	5	3	0	1	ortholog_one2one	80	10	ENSMUSG00000020087	Tysnd1	5	6	1	2
1	ENSG00000130768	SMPDL3B	5	1	0	0	ortholog_one2one	75	4	ENSMUSG00000028885	Smpdl3b	5	4	1	1
6	ENSG00000112655	PTK7	5	0	0	1	ortholog_one2one	90	17	ENSMUSG00000023972	Ptk7	5	4	1	0
20	ENSG00000101144	BMP7	5	11	1	0	ortholog_one2one	97	2	ENSMUSG00000008999	Bmp7	5	3	1	0
20	ENSG00000132669	RIN2	5	6	1	0	ortholog_one2one	83	2	ENSMUSG00000001768	Rin2	5	3	1	0
12	ENSG00000123104	ITPR2	5	4	0	1	ortholog_one2one	96	6	ENSMUSG00000030287	Itpr2	5	3	1	0
8	ENSG00000170791	CHCHD7	5	2	0	2	ortholog_one2one	64	4	ENSMUSG00000042198	Chchd7	5	3	1	3
17	ENSG00000172794	RAB37	5	2	0	1	ortholog_one2one	84	11	ENSMUSG00000020732	Rab37	5	3	1	1
14	ENSG00000100554	ATP6V1D	5	5	1	3	ortholog_one2one	98	12	ENSMUSG00000021114	Atp6v1d	5	2	0	5
1	ENSG00000176393	RNPEP	5	11	1	1	ortholog_one2one	86	1	ENSMUSG00000041926	Rnpep	5	1	0	0
17	ENSG00000182534	MXRA7	5	3	0	0	ortholog_one2one	57	11	ENSMUSG00000020814	Mxra7	5	1	0	0
7	ENSG00000106211	HSPB1	5	2	0	0	ortholog_one2one	85	5	ENSMUSG00000004951	Hspb1	5	1	0	0
15	ENSG00000128891	C15orf57	5	0	0	0	ortholog_one2one	78	2	ENSMUSG00000039983	Ccdc32	5	1	0	2
9	ENSG00000196814	MVB12B	5	0	0	0	ortholog_one2one	92	2	ENSMUSG00000038740	Mvb12b	5	1	0	0
17	ENSG00000179148	ALOXE3	5	2	0	2	ortholog_one2one	75	11	ENSMUSG00000020892	Aloxe3	5	0	0	0
5	ENSG00000120129	DUSP1	5	2	0	2	ortholog_one2one	96	17	ENSMUSG00000024190	Dusp1	5	0	0	5
5	ENSG00000164283	ESM1	5	1	0	0	ortholog_one2one	75	13	ENSMUSG00000042379	Esm1	5	0	0	0
12	ENSG00000013588	GPRC5A	5	1	0	0	ortholog_one2one	74	6	ENSMUSG00000046733	Gprc5a	5	0	0	1
7	ENSG00000128604	IRF5	5	1	0	1	ortholog_one2one	85	6	ENSMUSG00000029771	Irf5	5	0	0	0
11	ENSG00000174684	B4GAT1	4	4	0	1	ortholog_one2one	96	19	ENSMUSG00000047379	B4gat1	5	5	1	5
3	ENSG00000163728	TTC14	4	4	0	3	ortholog_one2one	87	3	ENSMUSG00000027677	Ttc14	5	5	1	4
11	ENSG00000162139	NEU3	4	2	0	1	ortholog_one2one	61	7	ENSMUSG00000035239	Neu3	5	4	1	2
17	ENSG00000129654	FOXJ1	4	0	0	2	ortholog_one2one	93	11	ENSMUSG00000034227	Foxj1	5	4	1	2
9	ENSG00000168795	ZBTB5	4	3	0	4	ortholog_one2one	93	4	ENSMUSG00000049657	Zbtb5	5	3	1	4
7	ENSG00000004799	PDK4	4	1	0	0	ortholog_one2one	93	6	ENSMUSG00000019577	Pdk4	5	3	1	4
5	ENSG00000145882	PCYOX1L	4	0	0	2	ortholog_one2one	94	18	ENSMUSG00000024579	Pcyox1l	5	3	1	4
3	ENSG00000160796	NBEAL2	4	0	0	3	ortholog_one2one	88	9	ENSMUSG00000056724	Nbeal2	5	2	0	0
17	ENSG00000170425	ADORA2B	4	2	0	2	ortholog_one2one	88	11	ENSMUSG00000018500	Adora2b	5	1	0	2
2	ENSG00000115738	ID2	4	1	0	1	ortholog_one2one	99	12	ENSMUSG00000020644	Id2	5	1	0	2
14	ENSG00000092096	SLC22A17	4	0	0	0	ortholog_one2one	72	14	ENSMUSG00000022199	Slc22a17	5	1	0	1
7	ENSG00000164638	SLC29A4	4	0	0	0	ortholog_one2one	81	5	ENSMUSG00000050822	Slc29a4	5	1	0	0
7	ENSG00000188883	KLRG2	4	4	0	0	ortholog_one2one	47	6	ENSMUSG00000071537	Klrg2	5	0	0	0
10	ENSG00000151468	CCDC3	4	2	0	1	ortholog_one2one	90	2	ENSMUSG00000026676	Ccdc3	5	0	0	0
11	ENSG00000165434	PGM2L1	4	2	0	2	ortholog_one2one	93	7	ENSMUSG00000030729	Pgm2l1	5	0	0	5
11	ENSG00000137691	C11orf70	4	1	0	0	ortholog_one2one	84	9	ENSMUSG00000053070	9230110C19Rik	5	0	0	0
12	ENSG00000177875	CCDC184	4	1	0	0	ortholog_one2one	89	15	ENSMUSG00000029875	Ccdc184	5	0	0	0
11	ENSG00000129757	CDKN1C	4	1	0	2	ortholog_one2one	49	7	ENSMUSG00000037664	Cdkn1c	5	0	0	0
3	ENSG00000007402	CACNA2D2	4	0	0	0	ortholog_one2one	97	9	ENSMUSG00000010066	Cacna2d2	5	0	0	0
11	ENSG00000074266	EED	3	9	0	8	ortholog_one2one	95	7	ENSMUSG00000030619	Eed	5	9	1	4
14	ENSG00000100577	GSTZ1	3	1	0	4	ortholog_one2one	85	12	ENSMUSG00000021033	Gstz1	5	6	1	4
1	ENSG00000171621	SPSB1	3	0	0	0	ortholog_one2one	99	4	ENSMUSG00000039911	Spsb1	5	5	1	3
7	ENSG00000090266	NDUFB2	3	5	0	3	ortholog_one2one	83	6	ENSMUSG00000002416	Ndufb2	5	4	1	3
17	ENSG00000065559	MAP2K4	3	2	0	0	ortholog_one2one	95	11	ENSMUSG00000033352	Map2k4	5	4	1	1
17	ENSG00000181222	POLR2A	3	6	0	5	ortholog_one2one	94	11	ENSMUSG00000005198	Polr2a	5	3	1	5
11	ENSG00000167797	CDK2AP2	3	4	0	6	ortholog_one2one	98	19	ENSMUSG00000024856	Cdk2ap2	5	3	1	5
5	ENSG00000173926	MARCH3	3	3	0	4	ortholog_one2one	80	18	ENSMUSG00000032656	March3	5	3	1	2
16	ENSG00000242612	DECR2	3	2	0	1	ortholog_one2one	82	17	ENSMUSG00000036775	Decr2	5	3	1	0
16	ENSG00000162040	HS3ST6	3	0	0	0	ortholog_one2one	90	17	ENSMUSG00000039628	Hs3st6	5	3	1	0
1	ENSG00000160712	IL6R	3	0	0	0	ortholog_one2one	50	3	ENSMUSG00000027947	Il6ra	5	3	1	0
10	ENSG00000165886	UBTD1	3	0	0	3	ortholog_one2one	99	19	ENSMUSG00000025171	Ubtd1	5	3	1	4
22	ENSG00000099949	LZTR1	3	6	0	4	ortholog_one2one	95	16	ENSMUSG00000022761	Lztr1	5	2	0	5
10	ENSG00000148842	CNNM2	3	1	0	4	ortholog_one2one	97	19	ENSMUSG00000064105	Cnnm2	5	2	0	4
19	ENSG00000105639	JAK3	3	1	0	0	ortholog_one2one	82	8	ENSMUSG00000031805	Jak3	5	2	0	4
19	ENSG00000076944	STXBP2	3	0	0	0	ortholog_one2one	93	8	ENSMUSG00000004626	Stxbp2	5	2	0	0
3	ENSG00000090512	FETUB	3	4	0	0	ortholog_one2one	64	16	ENSMUSG00000022871	Fetub	5	1	0	1
21	ENSG00000160213	CSTB	3	3	0	1	ortholog_one2one	77	10	ENSMUSG00000005054	Cstb	5	1	0	1
4	ENSG00000083857	FAT1	3	4	0	1	ortholog_one2one	88	8	ENSMUSG00000070047	Fat1	5	0	0	0
1	ENSG00000130940	CASZ1	3	2	0	0	ortholog_one2one	89	4	ENSMUSG00000028977	Casz1	5	0	0	1
19	ENSG00000099822	HCN2	3	2	0	0	ortholog_one2one	91	10	ENSMUSG00000020331	Hcn2	5	0	0	0
14	ENSG00000185100	ADSSL1	3	1	0	0	ortholog_one2one	78	12	ENSMUSG00000011148	Adssl1	5	0	0	1
6	ENSG00000096696	DSP	3	1	0	0	ortholog_one2one	95	13	ENSMUSG00000054889	Dsp	5	0	0	0
12	ENSG00000151176	PLBD2	3	1	0	1	ortholog_one2one	79	5	ENSMUSG00000029598	Plbd2	5	0	0	1
17	ENSG00000187775	DNAH17	3	0	0	0	ortholog_one2one	91	11	ENSMUSG00000033987	Dnah17	5	0	0	0
11	ENSG00000036672	USP2	2	2	0	2	ortholog_one2one	90	9	ENSMUSG00000032010	Usp2	5	6	1	3
9	ENSG00000148218	ALAD	2	1	0	1	ortholog_one2one	89	4	ENSMUSG00000028393	Alad	5	6	1	3
2	ENSG00000204120	GIGYF2	2	2	0	1	ortholog_one2one	92	1	ENSMUSG00000048000	Gigyf2	5	4	1	3
10	ENSG00000119965	C10orf88	2	13	0	9	ortholog_one2one	71	7	ENSMUSG00000040177	2310057M21Rik	5	3	1	5
11	ENSG00000175550	DRAP1	2	7	0	4	ortholog_one2one	93	19	ENSMUSG00000024914	Drap1	5	3	1	2
9	ENSG00000070159	PTPN3	2	4	0	0	ortholog_one2one	92	4	ENSMUSG00000038764	Ptpn3	5	3	1	2
19	ENSG00000099331	MYO9B	2	3	0	9	ortholog_one2one	84	8	ENSMUSG00000004677	Myo9b	5	3	1	5
16	ENSG00000103067	ESRP2	2	1	0	0	ortholog_one2one	93	8	ENSMUSG00000084128	Esrp2	5	3	1	0
19	ENSG00000185988	PLK5	2	1	0	0	ortholog_one2one	65	10	ENSMUSG00000035486	Plk5	5	3	1	0
3	ENSG00000184500	PROS1	2	1	0	3	ortholog_one2one	79	16	ENSMUSG00000022912	Pros1	5	3	1	0
19	ENSG00000171954	CYP4F22	2	0	0	0	ortholog_one2one	87	17	ENSMUSG00000061126	Cyp4f39	5	3	1	0
1	ENSG00000174348	PODN	2	0	0	2	ortholog_one2one	85	4	ENSMUSG00000028600	Podn	5	3	1	0
17	ENSG00000108379	WNT3	2	2	0	0	ortholog_one2one	99	11	ENSMUSG00000000125	Wnt3	5	2	0	0
9	ENSG00000136819	C9orf78	2	1	0	3	ortholog_one2one	96	2	ENSMUSG00000026851	BC005624	5	2	0	2
12	ENSG00000112787	FBRSL1	2	1	0	0	ortholog_one2one	60	5	ENSMUSG00000043323	Fbrsl1	5	2	0	0
15	ENSG00000104140	RHOV	2	1	0	1	ortholog_one2one	99	2	ENSMUSG00000034226	Rhov	5	2	0	0
2	ENSG00000153094	BCL2L11	2	0	0	2	ortholog_one2one	87	2	ENSMUSG00000027381	Bcl2l11	5	2	0	3
3	ENSG00000163412	EIF4E3	2	2	0	0	ortholog_one2one	87	6	ENSMUSG00000093661	Eif4e3	5	1	0	1
11	ENSG00000175348	TMEM9B	2	2	0	2	ortholog_one2one	94	7	ENSMUSG00000031021	Tmem9b	5	1	0	3
16	ENSG00000103249	CLCN7	2	1	0	3	ortholog_one2one	96	17	ENSMUSG00000036636	Clcn7	5	1	0	5
1	ENSG00000169418	NPR1	2	1	0	0	ortholog_one2one	91	3	ENSMUSG00000027931	Npr1	5	1	0	0
1	ENSG00000076864	RAP1GAP	2	1	0	1	ortholog_one2one	88	4	ENSMUSG00000041351	Rap1gap	5	1	0	0
11	ENSG00000166900	STX3	2	1	0	0	ortholog_one2one	98	19	ENSMUSG00000041488	Stx3	5	1	0	0
9	ENSG00000137106	GRHPR	2	0	0	2	ortholog_one2one	86	4	ENSMUSG00000035637	Grhpr	5	1	0	1
20	ENSG00000130702	LAMA5	2	0	0	0	ortholog_one2one	79	2	ENSMUSG00000015647	Lama5	5	1	0	0
1	ENSG00000187583	PLEKHN1	2	0	0	0	ortholog_one2one	66	4	ENSMUSG00000078485	Plekhn1	5	1	0	0
17	ENSG00000174327	SLC16A13	2	0	0	3	ortholog_one2one	87	11	ENSMUSG00000044367	Slc16a13	5	1	0	2
7	ENSG00000122641	INHBA	2	4	0	0	ortholog_one2one	96	13	ENSMUSG00000041324	Inhba	5	0	0	0
19	ENSG00000105755	ETHE1	2	2	0	0	ortholog_one2one	90	7	ENSMUSG00000064254	Ethe1	5	0	0	0
17	ENSG00000121068	TBX2	2	2	0	0	ortholog_one2one	95	11	ENSMUSG00000000093	Tbx2	5	0	0	0
11	ENSG00000165923	AGBL2	2	1	0	0	ortholog_one2one	77	2	ENSMUSG00000040812	Agbl2	5	0	0	0
12	ENSG00000139219	COL2A1	2	1	0	0	ortholog_one2one	95	15	ENSMUSG00000022483	Col2a1	5	0	0	0
10	ENSG00000171798	KNDC1	2	1	0	0	ortholog_one2one	76	7	ENSMUSG00000066129	Kndc1	5	0	0	0
1	ENSG00000134242	PTPN22	2	1	0	0	ortholog_one2one	71	3	ENSMUSG00000027843	Ptpn22	5	0	0	0
17	ENSG00000126562	WNK4	2	1	0	0	ortholog_one2one	86	11	ENSMUSG00000035112	Wnk4	5	0	0	0
16	ENSG00000156860	FBRS	2	0	0	0	ortholog_one2one	95	7	ENSMUSG00000042423	Fbrs	5	0	0	0
19	ENSG00000099864	PALM	2	0	0	0	ortholog_one2one	79	10	ENSMUSG00000035863	Palm	5	0	0	1
1	ENSG00000149527	PLCH2	2	0	0	0	ortholog_one2one	83	4	ENSMUSG00000029055	Plch2	5	0	0	0
12	ENSG00000139154	AEBP2	1	1	0	0	ortholog_one2one	89	6	ENSMUSG00000030232	Aebp2	5	9	1	5
5	ENSG00000113504	SLC12A7	1	0	0	0	ortholog_one2one	91	13	ENSMUSG00000017756	Slc12a7	5	8	1	4
3	ENSG00000170248	PDCD6IP	1	5	0	3	ortholog_one2one	94	9	ENSMUSG00000032504	Pdcd6ip	5	7	1	3
19	ENSG00000234465	PINLYP	1	0	0	2	ortholog_one2one	50	7	ENSMUSG00000011632	Pinlyp	5	7	1	0
20	ENSG00000126001	CEP250	1	15	0	4	ortholog_one2one	77	2	ENSMUSG00000038241	Cep250	5	5	1	4
6	ENSG00000169976	SF3B5	1	6	0	4	ortholog_one2one	99	10	ENSMUSG00000078348	Sf3b5	5	5	1	5
10	ENSG00000107829	FBXW4	1	3	0	3	ortholog_one2one	91	19	ENSMUSG00000040913	Fbxw4	5	5	1	1
16	ENSG00000047578	KIAA0556	1	0	0	2	ortholog_one2one	73	7	ENSMUSG00000032743	D430042O09Rik	5	5	1	3
2	ENSG00000084676	NCOA1	1	1	0	0	ortholog_one2one	88	12	ENSMUSG00000020647	Ncoa1	5	4	1	1
20	ENSG00000080845	DLGAP4	1	0	0	2	ortholog_one2one	95	2	ENSMUSG00000061689	Dlgap4	5	4	1	5
19	ENSG00000179954	SSC5D	1	1	0	0	ortholog_one2one	58	7	ENSMUSG00000035279	Ssc5d	5	3	1	0
19	ENSG00000105058	FAM32A	1	0	0	3	ortholog_one2one	97	8	ENSMUSG00000003039	Fam32a	5	3	1	2
10	ENSG00000107968	MAP3K8	1	1	0	1	ortholog_one2one	93	18	ENSMUSG00000024235	Map3k8	5	2	0	3
17	ENSG00000278535	DHRS11	1	0	0	1	ortholog_one2one	93	11	ENSMUSG00000034449	Dhrs11	5	2	0	2
7	ENSG00000135248	FAM71F1	1	0	0	0	ortholog_one2one	76	6	ENSMUSG00000039742	Fam71f1	5	2	0	0
3	ENSG00000114638	UPK1B	1	0	0	0	ortholog_one2one	91	16	ENSMUSG00000049436	Upk1b	5	2	0	0
12	ENSG00000111696	NT5DC3	1	3	0	1	ortholog_one2one	92	10	ENSMUSG00000054027	Nt5dc3	5	1	0	5
15	ENSG00000166173	LARP6	1	2	0	0	ortholog_one2one	91	9	ENSMUSG00000034839	Larp6	5	1	0	0
1	ENSG00000053371	AKR7A2	1	1	0	2	ortholog_one2one	88	4	ENSMUSG00000028743	Akr7a5	5	1	0	3
16	ENSG00000166454	ATMIN	1	1	0	0	ortholog_one2one	79	8	ENSMUSG00000047388	Atmin	5	1	0	1
11	ENSG00000068976	PYGM	1	1	0	0	ortholog_one2one	97	19	ENSMUSG00000032648	Pygm	5	1	0	0
17	ENSG00000108523	RNF167	1	1	0	5	ortholog_one2one	91	11	ENSMUSG00000040746	Rnf167	5	1	0	5
1	ENSG00000116254	CHD5	1	0	0	0	ortholog_one2one	95	4	ENSMUSG00000005045	Chd5	5	1	0	0
10	ENSG00000204175	GPRIN2	1	0	0	0	ortholog_one2one	73	14	ENSMUSG00000071531	Gprin2	5	1	0	0
4	ENSG00000186212	SOWAHB	1	0	0	0	ortholog_one2one	54	5	ENSMUSG00000045314	Sowahb	5	1	0	0
9	ENSG00000138835	RGS3	1	9	0	2	ortholog_one2one	63	4	ENSMUSG00000059810	Rgs3	5	0	0	0
17	ENSG00000108639	SYNGR2	1	3	0	2	ortholog_one2one	89	11	ENSMUSG00000048277	Syngr2	5	0	0	2
6	ENSG00000119900	OGFRL1	1	1	0	0	ortholog_one2one	79	1	ENSMUSG00000026158	Ogfrl1	5	0	0	2
22	ENSG00000099999	RNF215	1	1	0	0	ortholog_one2one	91	11	ENSMUSG00000003581	Rnf215	5	0	0	1
14	ENSG00000166126	AMN	1	0	0	1	ortholog_one2one	66	12	ENSMUSG00000021278	Amn	5	0	0	0
X	ENSG00000071553	ATP6AP1	1	0	0	0	ortholog_one2one	86	X	ENSMUSG00000019087	Atp6ap1	5	0	0	1
9	ENSG00000148408	CACNA1B	1	0	0	0	ortholog_one2one	92	2	ENSMUSG00000004113	Cacna1b	5	0	0	0
1	ENSG00000142675	CNKSR1	1	0	0	0	ortholog_one2one	71	4	ENSMUSG00000028841	Cnksr1	5	0	0	0
16	ENSG00000039523	FAM65A	1	0	0	0	ortholog_one2one	76	8	ENSMUSG00000038604	Fam65a	5	0	0	1
2	ENSG00000130561	SAG	1	0	0	0	ortholog_one2one	86	1	ENSMUSG00000056055	Sag	5	0	0	0
1	ENSG00000143842	SOX13	1	0	0	0	ortholog_one2one	89	1	ENSMUSG00000070643	Sox13	5	0	0	0
10	ENSG00000107742	SPOCK2	1	0	0	0	ortholog_one2one	93	10	ENSMUSG00000058297	Spock2	5	0	0	0
16	ENSG00000167208	SNX20	0	0	0	0	ortholog_one2one	77	8	ENSMUSG00000031662	Snx20	5	9	1	1
16	ENSG00000102921	N4BP1	0	1	0	4	ortholog_one2one	81	8	ENSMUSG00000031652	N4bp1	5	8	1	2
16	ENSG00000196408	NOXO1	0	2	0	0	ortholog_one2one	59	17	ENSMUSG00000019320	Noxo1	5	7	1	3
11	ENSG00000054965	FAM168A	0	3	0	3	ortholog_one2one	96	7	ENSMUSG00000029461	Fam168a	5	6	1	3
10	ENSG00000173269	MMRN2	0	1	0	0	ortholog_one2one	66	14	ENSMUSG00000041445	Mmrn2	5	6	1	0
14	ENSG00000166090	IL25	0	0	0	0	ortholog_one2one	72	14	ENSMUSG00000040770	Il25	5	6	1	0
22	ENSG00000100014	SPECC1L	0	5	0	3	ortholog_one2one	95	10	ENSMUSG00000033444	Specc1l	5	5	1	5
9	ENSG00000148120	C9orf3	0	3	0	2	ortholog_one2one	76	13	ENSMUSG00000021458	2010111I01Rik	5	5	1	1
4	ENSG00000197894	ADH5	0	12	0	0	ortholog_one2one	93	3	ENSMUSG00000028138	Adh5	5	4	1	5
22	ENSG00000187051	RPS19BP1	0	6	0	3	ortholog_one2one	78	15	ENSMUSG00000051518	Rps19bp1	5	4	1	4
3	ENSG00000164054	SHISA5	0	5	0	1	ortholog_one2one	65	9	ENSMUSG00000025647	Shisa5	5	4	1	1
16	ENSG00000159792	PSKH1	0	3	0	1	ortholog_one2one	98	8	ENSMUSG00000048310	Pskh1	5	4	1	3
20	ENSG00000125826	RBCK1	0	2	0	1	ortholog_one2one	90	2	ENSMUSG00000027466	Rbck1	5	4	1	4
1	ENSG00000175130	MARCKSL1	0	1	0	2	ortholog_one2one	96	4	ENSMUSG00000047945	Marcksl1	5	4	1	3
17	ENSG00000132518	GUCY2D	0	0	0	0	ortholog_one2one	86	11	ENSMUSG00000020890	Gucy2e	5	4	1	0
19	ENSG00000204851	PNMAL2	0	0	0	0	ortholog_one2one	37	7	ENSMUSG00000070802	Pnmal2	5	4	1	0
4	ENSG00000050730	TNIP3	0	6	0	0	ortholog_one2one	29	6	ENSMUSG00000044162	Tnip3	5	3	1	0
22	ENSG00000100034	PPM1F	0	3	0	0	ortholog_one2one	79	16	ENSMUSG00000026181	Ppm1f	5	3	1	3
20	ENSG00000089091	DZANK1	0	2	0	1	ortholog_one2one	78	2	ENSMUSG00000037259	Dzank1	5	3	1	4
1	ENSG00000198746	GPATCH3	0	2	0	2	ortholog_one2one	85	4	ENSMUSG00000028850	Gpatch3	5	3	1	1
11	ENSG00000162191	UBXN1	0	2	0	0	ortholog_one2one	84	19	ENSMUSG00000071655	Ubxn1	5	3	1	5
15	ENSG00000168904	LRRC28	0	1	0	5	ortholog_one2one	90	7	ENSMUSG00000030556	Lrrc28	5	3	1	2
7	ENSG00000189320	FAM180A	0	0	0	0	ortholog_one2one	79	6	ENSMUSG00000047420	Fam180a	5	3	1	0
8	ENSG00000184428	TOP1MT	0	0	0	1	ortholog_one2one	72	15	ENSMUSG00000000934	Top1mt	5	3	1	4
3	ENSG00000114853	ZBTB47	0	0	0	0	ortholog_one2one	72	9	ENSMUSG00000013419	Zfp651	5	3	1	2
21	ENSG00000159200	RCAN1	0	6	0	1	ortholog_one2one	60	16	ENSMUSG00000022951	Rcan1	5	2	0	4
18	ENSG00000180011	ZADH2	0	2	0	1	ortholog_one2one	88	18	ENSMUSG00000049090	Zadh2	5	2	0	2
5	ENSG00000074276	CDHR2	0	0	0	2	ortholog_one2one	73	13	ENSMUSG00000034918	Cdhr2	5	2	0	0
17	ENSG00000167880	EVPL	0	0	0	0	ortholog_one2one	83	11	ENSMUSG00000034282	Evpl	5	2	0	0
14	ENSG00000156414	TDRD9	0	0	0	0	ortholog_one2one	86	12	ENSMUSG00000054003	Tdrd9	5	2	0	1
12	ENSG00000171310	CHST11	0	3	0	3	ortholog_one2one	97	10	ENSMUSG00000034612	Chst11	5	1	0	0
19	ENSG00000161677	JOSD2	0	3	0	4	ortholog_one2one	95	7	ENSMUSG00000038695	Josd2	5	1	0	2
2	ENSG00000054356	PTPRN	0	3	0	0	ortholog_one2one	87	1	ENSMUSG00000026204	Ptprn	5	1	0	0
7	ENSG00000196652	ZKSCAN5	0	3	0	3	ortholog_one2one	79	5	ENSMUSG00000055991	Zkscan5	5	1	0	5
6	ENSG00000024862	CCDC28A	0	1	0	9	ortholog_one2one	63	10	ENSMUSG00000059554	Ccdc28a	5	1	0	3
16	ENSG00000103152	MPG	0	1	0	2	ortholog_one2one	71	11	ENSMUSG00000020287	Mpg	5	1	0	4
11	ENSG00000070031	SCT	0	1	0	0	ortholog_one2one	61	7	ENSMUSG00000038580	Sct	5	1	0	0
10	ENSG00000148826	NKX6-2	0	0	0	0	ortholog_one2one	97	7	ENSMUSG00000041309	Nkx6-2	5	1	0	0
10	ENSG00000197444	OGDHL	0	0	0	1	ortholog_one2one	93	14	ENSMUSG00000021913	Ogdhl	5	1	0	3
17	ENSG00000006740	ARHGAP44	0	2	0	0	ortholog_one2one	88	11	ENSMUSG00000033389	Arhgap44	5	0	0	0
19	ENSG00000130201	EXOC3L2	0	2	0	0	ortholog_one2one	89	7	ENSMUSG00000011263	Exoc3l2	5	0	0	0
6	ENSG00000112139	MDGA1	0	2	0	1	ortholog_one2one	96	17	ENSMUSG00000043557	Mdga1	5	0	0	1
11	ENSG00000137642	SORL1	0	2	0	1	ortholog_one2one	93	9	ENSMUSG00000049313	Sorl1	5	0	0	0
17	ENSG00000141497	ZMYND15	0	2	0	0	ortholog_one2one	83	11	ENSMUSG00000040829	Zmynd15	5	0	0	0
4	ENSG00000002587	HS3ST1	0	1	0	0	ortholog_one2one	88	5	ENSMUSG00000051022	Hs3st1	5	0	0	1
X	ENSG00000184368	MAP7D2	0	1	0	0	ortholog_one2one	62	X	ENSMUSG00000041020	Map7d2	5	0	0	0
22	ENSG00000100170	SLC5A1	0	1	0	0	ortholog_one2one	88	5	ENSMUSG00000011034	Slc5a1	5	0	0	0
17	ENSG00000141040	ZNF287	0	1	0	1	ortholog_one2one	83	11	ENSMUSG00000005267	Zfp287	5	0	0	0
10	ENSG00000169129	AFAP1L2	0	0	0	0	ortholog_one2one	82	19	ENSMUSG00000025083	Afap1l2	5	0	0	1
19	ENSG00000105767	CADM4	0	0	0	1	ortholog_one2one	98	7	ENSMUSG00000054793	Cadm4	5	0	0	0
3	ENSG00000188338	SLC38A3	0	0	0	0	ortholog_one2one	90	9	ENSMUSG00000010064	Slc38a3	5	0	0	0
6	ENSG00000154548	SRSF12	0	0	0	1	ortholog_one2one	60	4	ENSMUSG00000054679	Srsf12	5	0	0	0
7	ENSG00000105989	WNT2	0	0	0	0	ortholog_one2one	96	6	ENSMUSG00000010797	Wnt2	5	0	0	0
12	ENSG00000089041	P2RX7	-1	1	0	0	ortholog_one2one	81	5	ENSMUSG00000029468	P2rx7	5	6	1	0
2	ENSG00000142327	RNPEPL1	-1	0	0	1	ortholog_one2one	96	1	ENSMUSG00000026269	Rnpepl1	5	4	1	1
17	ENSG00000108591	DRG2	-1	7	0	2	ortholog_one2one	99	11	ENSMUSG00000020537	Drg2	5	3	1	4
7	ENSG00000214022	REPIN1	-1	4	0	2	ortholog_one2one	76	6	ENSMUSG00000052751	Repin1	5	3	1	3
1	ENSG00000171163	ZNF692	-1	2	0	4	ortholog_one2one	73	11	ENSMUSG00000037243	Zfp692	5	3	1	2
19	ENSG00000126243	LRFN3	-1	1	0	0	ortholog_one2one	96	7	ENSMUSG00000036957	Lrfn3	5	3	1	0
10	ENSG00000165609	NUDT5	-1	7	0	0	ortholog_one2one	82	2	ENSMUSG00000025817	Nudt5	5	2	0	5
7	ENSG00000135245	HILPDA	-1	0	0	4	ortholog_one2one	78	6	ENSMUSG00000043421	Hilpda	5	2	0	1
20	ENSG00000130590	SAMD10	-1	5	0	1	ortholog_one2one	92	2	ENSMUSG00000038605	Samd10	5	1	0	0
2	ENSG00000115758	ODC1	-1	2	0	1	ortholog_one2one	91	12	ENSMUSG00000011179	Odc1	5	1	0	4
11	ENSG00000021762	OSBPL5	-1	2	0	1	ortholog_one2one	85	7	ENSMUSG00000037606	Osbpl5	5	1	0	2
16q23.2	ENSG00000166473	PKD1L2	-1	1	0	1	ortholog_HGNC_one2one		8	ENSMUSG00000034416	Pkd1l2	5	1	0	0
15	ENSG00000074621	SLC24A1	-1	8	0	4	ortholog_one2one	69	9	ENSMUSG00000034452	Slc24a1	5	0	0	0
7	ENSG00000122642	FKBP9	-1	2	0	1	ortholog_one2one	86	6	ENSMUSG00000029781	Fkbp9	5	0	0	1
1	ENSG00000162571	TTLL10	-1	2	0	1	ortholog_one2one	56	4	ENSMUSG00000029074	Ttll10	5	0	0	0
19	ENSG00000160161	CILP2	-1	0	0	0	ortholog_one2one	79	8	ENSMUSG00000044006	Cilp2	5	0	0	1
19	ENSG00000104901	DKKL1	-1	0	0	1	ortholog_one2one	60	7	ENSMUSG00000030792	Dkkl1	5	0	0	0
X	ENSG00000068394	GPKOW	-1	0	0	0	ortholog_one2one	75	X	ENSMUSG00000031148	Gpkow	5	0	0	3
2	ENSG00000135631	RAB11FIP5	-1	0	0	5	ortholog_one2one	84	6	ENSMUSG00000051343	Rab11fip5	5	0	0	1
14	ENSG00000133985	TTC9	-1	0	0	0	ortholog_one2one	87	12	ENSMUSG00000042734	Ttc9	5	0	0	1
2	ENSG00000115596	WNT6	-1	0	0	0	ortholog_one2one	98	1	ENSMUSG00000033227	Wnt6	5	0	0	0
7	ENSG00000136243	NUPL2	-2	4	0	9	ortholog_one2one	77	5	ENSMUSG00000048439	Nupl2	5	5	1	2
16	ENSG00000085721	RRN3	-2	2	0	1	ortholog_one2one	82	16	ENSMUSG00000022682	Rrn3	5	5	1	4
12	ENSG00000139233	LLPH	-2	3	0	9	ortholog_one2one	81	10	ENSMUSG00000020224	Llph	5	4	1	0
11	ENSG00000078124	ACER3	-2	1	0	2	ortholog_one2one	88	7	ENSMUSG00000030760	Acer3	5	4	1	3
9	ENSG00000148090	AUH	-2	1	0	1	ortholog_one2one	87	13	ENSMUSG00000021460	Auh	5	3	1	1
19	ENSG00000187867	PALM3	-2	1	0	0	ortholog_one2one	55	8	ENSMUSG00000047986	Palm3	5	3	1	0
14	ENSG00000126803	HSPA2	-2	1	0	3	ortholog_one2one	99	12	ENSMUSG00000059970	Hspa2	5	2	0	4
17	ENSG00000136478	TEX2	-2	3	0	3	ortholog_one2one	89	11	ENSMUSG00000040548	Tex2	5	1	0	5
2	ENSG00000077044	DGKD	-2	1	0	1	ortholog_one2one	94	1	ENSMUSG00000070738	Dgkd	5	1	0	0
20	ENSG00000101210	EEF1A2	-2	1	0	0	ortholog_one2one	100	2	ENSMUSG00000016349	Eef1a2	5	1	0	0
22	ENSG00000100092	SH3BP1	-2	1	0	2	ortholog_one2one	69	15	ENSMUSG00000022436	Sh3bp1	5	1	0	1
2	ENSG00000175084	DES	-2	0	0	0	ortholog_one2one	97	1	ENSMUSG00000026208	Des	5	1	0	0
13	ENSG00000125266	EFNB2	-2	3	0	1	ortholog_one2one	96	8	ENSMUSG00000001300	Efnb2	5	0	0	3
1	ENSG00000117000	RLF	-2	2	0	3	ortholog_one2one	81	4	ENSMUSG00000049878	Rlf	5	0	0	0
17	ENSG00000176749	CDK5R1	-2	0	0	2	ortholog_one2one	98	11	ENSMUSG00000048895	Cdk5r1	5	0	0	3
X	ENSG00000130829	DUSP9	-2	0	0	0	ortholog_one2one	85	X	ENSMUSG00000031383	Dusp9	5	0	0	0
12	ENSG00000120820	GLT8D2	-2	0	0	2	ortholog_one2one	92	10	ENSMUSG00000020251	Glt8d2	5	0	0	2
17	ENSG00000180616	SSTR2	-2	0	0	2	ortholog_one2one	94	11	ENSMUSG00000047904	Sstr2	5	0	0	2
2	ENSG00000138074	SLC5A6	-3	2	0	4	ortholog_one2one	83	5	ENSMUSG00000006641	Slc5a6	5	3	1	4
8	ENSG00000104231	ZFAND1	-3	1	0	0	ortholog_one2one	83	3	ENSMUSG00000039795	Zfand1	5	3	1	0
12	ENSG00000181852	RNF41	-3	2	0	0	ortholog_one2one	100	10	ENSMUSG00000025373	Rnf41	5	2	0	1
6	ENSG00000137177	KIF13A	-3	1	0	1	ortholog_one2one	90	13	ENSMUSG00000021375	Kif13a	5	2	0	3
15	ENSG00000137842	TMEM62	-3	2	0	1	ortholog_one2one	83	2	ENSMUSG00000054484	Tmem62	5	1	0	0
6	ENSG00000198719	DLL1	-3	0	0	0	ortholog_one2one	89	17	ENSMUSG00000014773	Dll1	5	1	0	0
15	ENSG00000140479	PCSK6	-3	0	0	0	ortholog_one2one	91	7	ENSMUSG00000030513	Pcsk6	5	1	0	0
10	ENSG00000099250	NRP1	-3	0	0	0	ortholog_one2one	93	8	ENSMUSG00000025810	Nrp1	5	0	0	0
11	ENSG00000110080	ST3GAL4	-3	0	0	1	ortholog_one2one	89	9	ENSMUSG00000032038	St3gal4	5	0	0	2
8	ENSG00000035681	NSMAF	-4	2	0	1	ortholog_one2one	87	4	ENSMUSG00000028245	Nsmaf	5	3	1	0
19	ENSG00000132002	DNAJB1	-4	1	0	3	ortholog_one2one	96	8	ENSMUSG00000005483	Dnajb1	5	3	1	5
4	ENSG00000138640	FAM13A	-4	2	0	1	ortholog_one2one	56	6	ENSMUSG00000037709	Fam13a	5	2	0	1
6	ENSG00000050393	MCUR1	-4	2	0	2	ortholog_one2one	68	13	ENSMUSG00000021371	Mcur1	5	2	0	3
16	ENSG00000154118	JPH3	-4	0	0	0	ortholog_one2one	92	8	ENSMUSG00000025318	Jph3	5	0	0	0
8	ENSG00000176595	KBTBD11	-4	0	0	1	ortholog_one2one	81	8	ENSMUSG00000055675	Kbtbd11	5	0	0	2
11	ENSG00000110583	NAA40	-5	1	0	3	ortholog_one2one	99	19	ENSMUSG00000024764	Naa40	5	7	1	5
3	ENSG00000206527	HACD2	-5	4	0	4	ortholog_one2one	95	16	ENSMUSG00000035376	Hacd2	5	5	1	4
1	ENSG00000162636	FAM102B	-5	3	0	2	ortholog_one2one	95	3	ENSMUSG00000040339	Fam102b	5	0	0	2
4	ENSG00000179299	NSUN7	-5	0	0	0	ortholog_one2one	65	5	ENSMUSG00000029206	Nsun7	5	0	0	0
19	ENSG00000073050	XRCC1	-6	0	0	7	ortholog_one2one	86	7	ENSMUSG00000051768	Xrcc1	5	7	1	5
19	ENSG00000099821	POLRMT	-6	1	0	3	ortholog_one2one	66	10	ENSMUSG00000020329	Polrmt	5	3	1	3
1	ENSG00000171729	TMEM51	-6	1	0	3	ortholog_one2one	84	4	ENSMUSG00000040616	Tmem51	5	3	1	0
6	ENSG00000135547	HEY2	-6	2	0	1	ortholog_one2one	92	10	ENSMUSG00000019789	Hey2	5	2	0	3
X	ENSG00000125351	UPF3B	-6	0	0	3	ortholog_one2one	85	X	ENSMUSG00000036572	Upf3b	5	1	0	5
20	ENSG00000125968	ID1	-6	7	0	1	ortholog_one2one	90	2	ENSMUSG00000042745	Id1	5	0	0	4
16	ENSG00000065057	NTHL1	-8	2	0	2	ortholog_one2one	77	17	ENSMUSG00000041429	Nthl1	5	3	1	4
3	ENSG00000221955	SLC12A8	-8	1	0	1	ortholog_one2one	80	16	ENSMUSG00000035506	Slc12a8	5	3	1	0
7	ENSG00000177706	FAM20C	-9	0	0	0	ortholog_one2one	83	5	ENSMUSG00000025854	Fam20c	5	0	0	2
17	ENSG00000186185	KIF18B	-12	2	0	5	ortholog_one2one	71	11	ENSMUSG00000051378	Kif18b	5	7	1	7
14	ENSG00000100714	MTHFD1	-12	1	0	8	ortholog_one2one	93	12	ENSMUSG00000021048	Mthfd1	5	6	1	5
12	ENSG00000136048	DRAM1	20	13	1	1	ortholog_one2one	95	10	ENSMUSG00000020057	Dram1	4	2	0	1
11	ENSG00000177106	EPS8L2	20	17	1	0	ortholog_one2one	84	7	ENSMUSG00000025504	Eps8l2	4	0	0	0
6	ENSG00000112245	PTP4A1	16	25	1	1	ortholog_one2one	100	1	ENSMUSG00000026064	Ptp4a1	4	8	0	3
16	ENSG00000175938	ORAI3	16	13	1	0	ortholog_one2one	89	7	ENSMUSG00000043964	Orai3	4	1	0	1
4	ENSG00000164125	FAM198B	15	15	1	1	ortholog_one2one	78	3	ENSMUSG00000027955	Fam198b	4	7	0	1
3	ENSG00000114270	COL7A1	14	7	1	0	ortholog_one2one	84	9	ENSMUSG00000025650	Col7a1	4	3	0	0
19	ENSG00000099875	MKNK2	14	1	0	0	ortholog_one2one	93	10	ENSMUSG00000020190	Mknk2	4	2	0	3
17	ENSG00000171298	GAA	14	1	0	2	ortholog_one2one	80	11	ENSMUSG00000025579	Gaa	4	1	0	2
12	ENSG00000152137	HSPB8	14	1	0	0	ortholog_one2one	94	5	ENSMUSG00000041548	Hspb8	4	1	0	1
12	ENSG00000012822	CALCOCO1	14	2	0	2	ortholog_one2one	88	15	ENSMUSG00000023055	Calcoco1	4	0	0	1
15	ENSG00000129003	VPS13C	13	5	1	1	ortholog_one2one	86	9	ENSMUSG00000035284	Vps13c	4	0	0	1
3	ENSG00000088726	TMEM40	12	4	0	0	ortholog_one2one	76	6	ENSMUSG00000059900	Tmem40	4	3	0	0
3	ENSG00000138271	GPR87	12	17	1	0	ortholog_one2one	91	3	ENSMUSG00000051431	Gpr87	4	1	0	0
11	ENSG00000167992	VWCE	12	18	1	0	ortholog_one2one	73	19	ENSMUSG00000043789	Vwce	4	0	0	0
20	ENSG00000196839	ADA	12	0	0	0	ortholog_one2one	81	2	ENSMUSG00000017697	Ada	4	0	0	1
16	ENSG00000013364	MVP	11	2	0	0	ortholog_one2one	86	7	ENSMUSG00000030681	Mvp	4	4	0	0
11	ENSG00000085117	CD82	11	7	1	1	ortholog_one2one	76	2	ENSMUSG00000027215	Cd82	4	1	0	1
20	ENSG00000078804	TP53INP2	11	1	0	0	ortholog_one2one	86	2	ENSMUSG00000038375	Trp53inp2	4	1	0	3
8	ENSG00000168487	BMP1	11	2	0	1	ortholog_one2one	96	14	ENSMUSG00000022098	Bmp1	4	0	0	0
2	ENSG00000082438	COBLL1	10	11	1	0	ortholog_one2one	65	2	ENSMUSG00000034903	Cobll1	4	2	0	1
9	ENSG00000196739	COL27A1	10	0	0	0	ortholog_one2one	81	4	ENSMUSG00000045672	Col27a1	4	1	0	1
11	ENSG00000149557	FEZ1	10	5	1	0	ortholog_one2one	95	9	ENSMUSG00000032118	Fez1	4	0	0	0
7	ENSG00000165171	WBSCR27	9	6	1	0	ortholog_one2one	64	5	ENSMUSG00000040557	Wbscr27	4	9	0	0
19	ENSG00000176401	EID2B	9	4	0	2	ortholog_one2one	51	7	ENSMUSG00000070705	Eid2b	4	2	0	2
2	ENSG00000063660	GPC1	9	20	1	0	ortholog_one2one	89	1	ENSMUSG00000034220	Gpc1	4	1	0	0
20	ENSG00000124198	ARFGEF2	9	5	1	0	ortholog_one2one	96	2	ENSMUSG00000074582	Arfgef2	4	1	0	0
11	ENSG00000149218	ENDOD1	9	1	0	1	ortholog_one2one	75	9	ENSMUSG00000037419	Endod1	4	1	0	3
1	ENSG00000162783	IER5	9	6	1	8	ortholog_one2one	72	1	ENSMUSG00000056708	Ier5	4	0	0	7
5	ENSG00000113070	HBEGF	9	1	0	1	ortholog_one2one	81	18	ENSMUSG00000024486	Hbegf	4	0	0	2
9	ENSG00000147883	CDKN2B	8	3	0	0	ortholog_one2one	82	4	ENSMUSG00000073802	Cdkn2b	4	7	0	2
1	ENSG00000090020	SLC9A1	8	10	1	3	ortholog_one2one	93	4	ENSMUSG00000028854	Slc9a1	4	4	0	5
17	ENSG00000167740	CYB5D2	8	1	0	3	ortholog_one2one	80	11	ENSMUSG00000057778	Cyb5d2	4	2	0	5
2	ENSG00000084693	AGBL5	8	9	1	3	ortholog_one2one	79	5	ENSMUSG00000029165	Agbl5	4	1	0	5
8	ENSG00000165102	HGSNAT	8	4	0	2	ortholog_one2one	80	8	ENSMUSG00000037260	Hgsnat	4	1	0	3
8	ENSG00000147364	FBXO25	8	1	0	2	ortholog_one2one	86	8	ENSMUSG00000038365	Fbxo25	4	1	0	4
20	ENSG00000215440	NPEPL1	8	1	0	0	ortholog_one2one	95	2	ENSMUSG00000039263	Npepl1	4	1	0	0
17	ENSG00000169733	RFNG	8	4	0	1	ortholog_one2one	80	11	ENSMUSG00000025158	Rfng	4	0	0	1
7	ENSG00000087085	ACHE	8	0	0	2	ortholog_one2one	82	5	ENSMUSG00000023328	Ache	4	0	0	0
5	ENSG00000164171	ITGA2	8	0	0	0	ortholog_one2one	82	13	ENSMUSG00000015533	Itga2	4	0	0	0
17	ENSG00000175662	TOM1L2	8	0	0	1	ortholog_one2one	95	11	ENSMUSG00000000538	Tom1l2	4	0	0	5
16	ENSG00000102935	ZNF423	7	11	1	0	ortholog_one2one	98	8	ENSMUSG00000045333	Zfp423	4	3	0	3
15	ENSG00000166949	SMAD3	7	10	1	0	ortholog_one2one	100	9	ENSMUSG00000032402	Smad3	4	3	0	2
2	ENSG00000091409	ITGA6	7	1	0	0	ortholog_one2one	93	2	ENSMUSG00000027111	Itga6	4	3	0	0
12	ENSG00000139163	ETNK1	7	6	1	2	ortholog_one2one	75	6	ENSMUSG00000030275	Etnk1	4	2	0	3
19	ENSG00000171223	JUNB	7	4	0	3	ortholog_one2one	91	8	ENSMUSG00000052837	Junb	4	2	0	3
7	ENSG00000164877	MICALL2	7	2	0	2	ortholog_one2one	60	5	ENSMUSG00000036718	Micall2	4	2	0	2
16	ENSG00000083799	CYLD	7	1	0	5	ortholog_one2one	95	8	ENSMUSG00000036712	Cyld	4	2	0	3
2	ENSG00000003402	CFLAR	7	9	1	4	ortholog_one2one	67	1	ENSMUSG00000026031	Cflar	4	1	0	2
1	ENSG00000142798	HSPG2	7	0	0	0	ortholog_one2one	86	4	ENSMUSG00000028763	Hspg2	4	1	0	0
2	ENSG00000153234	NR4A2	7	0	0	2	ortholog_one2one	99	2	ENSMUSG00000026826	Nr4a2	4	1	0	5
1	ENSG00000163346	PBXIP1	7	1	0	1	ortholog_one2one	69	3	ENSMUSG00000042613	Pbxip1	4	0	0	0
1	ENSG00000117586	TNFSF4	6	9	1	0	ortholog_one2one	45	1	ENSMUSG00000026700	Tnfsf4	4	5	0	0
7	ENSG00000105856	HBP1	6	4	0	1	ortholog_one2one	95	12	ENSMUSG00000002996	Hbp1	4	4	0	2
10	ENSG00000107854	TNKS2	6	2	0	4	ortholog_one2one	97	19	ENSMUSG00000024811	Tnks2	4	4	0	2
17	ENSG00000213977	TAX1BP3	6	3	0	2	ortholog_one2one	99	11	ENSMUSG00000040158	Tax1bp3	4	2	0	3
8	ENSG00000173281	PPP1R3B	6	1	0	0	ortholog_one2one	89	8	ENSMUSG00000046794	Ppp1r3b	4	2	0	1
8	ENSG00000164695	CHMP4C	6	0	0	0	ortholog_one2one	87	3	ENSMUSG00000027536	Chmp4c	4	1	0	0
4	ENSG00000145247	OCIAD2	6	3	0	0	ortholog_one2one	84	5	ENSMUSG00000029153	Ociad2	4	0	0	0
19	ENSG00000087074	PPP1R15A	6	3	0	3	ortholog_one2one	45	7	ENSMUSG00000040435	Ppp1r15a	4	0	0	2
3	ENSG00000090539	CHRD	6	1	0	0	ortholog_one2one	86	16	ENSMUSG00000006958	Chrd	4	0	0	0
7	ENSG00000006459	KDM7A	6	1	0	2	ortholog_one2one	90	6	ENSMUSG00000042599	Kdm7a	4	0	0	2
20	ENSG00000204103	MAFB	6	1	0	0	ortholog_one2one	97	2	ENSMUSG00000074622	Mafb	4	0	0	0
12	ENSG00000110925	CSRNP2	5	5	1	4	ortholog_one2one	89	15	ENSMUSG00000044636	Csrnp2	4	7	0	2
17	ENSG00000161714	PLCD3	5	19	1	0	ortholog_one2one	88	11	ENSMUSG00000020937	Plcd3	4	4	0	1
10	ENSG00000079393	DUSP13	5	1	0	0	ortholog_one2one	73	14	ENSMUSG00000021768	Dusp13	4	4	0	1
12	ENSG00000111684	LPCAT3	5	4	0	4	ortholog_one2one	87	6	ENSMUSG00000004270	Lpcat3	4	2	0	2
12	ENSG00000211584	SLC48A1	5	12	1	1	ortholog_one2one	92	15	ENSMUSG00000081534	Slc48a1	4	1	0	0
11	ENSG00000126432	PRDX5	5	2	0	3	ortholog_one2one	76	19	ENSMUSG00000024953	Prdx5	4	1	0	4
12	ENSG00000130787	HIP1R	5	1	0	0	ortholog_one2one	91	5	ENSMUSG00000000915	Hip1r	4	1	0	0
2	ENSG00000153208	MERTK	5	1	0	0	ortholog_one2one	81	2	ENSMUSG00000014361	Mertk	4	1	0	3
3	ENSG00000163898	LIPH	5	0	0	0	ortholog_one2one	78	16	ENSMUSG00000044626	Liph	4	1	0	1
14	ENSG00000081181	ARG2	5	6	1	2	ortholog_one2one	84	12	ENSMUSG00000021125	Arg2	4	0	0	0
12	ENSG00000135480	KRT7	5	2	0	0	ortholog_one2one	81	15	ENSMUSG00000023039	Krt7	4	0	0	0
18	ENSG00000134762	DSC3	5	1	0	0	ortholog_one2one	80	18	ENSMUSG00000059898	Dsc3	4	0	0	0
5	ENSG00000164236	ANKRD33B	5	0	0	1	ortholog_one2one	75	15	ENSMUSG00000022237	Ankrd33b	4	0	0	0
1	ENSG00000157064	NMNAT2	5	0	0	0	ortholog_one2one	99	1	ENSMUSG00000042751	Nmnat2	4	0	0	1
1	ENSG00000173614	NMNAT1	4	7	0	1	ortholog_one2one	80	4	ENSMUSG00000028992	Nmnat1	4	9	0	3
1	ENSG00000118197	DDX59	4	8	0	2	ortholog_one2one	83	1	ENSMUSG00000026404	Ddx59	4	4	0	5
5	ENSG00000164904	ALDH7A1	4	9	0	2	ortholog_one2one	88	18	ENSMUSG00000053644	Aldh7a1	4	3	0	4
10	ENSG00000095794	CREM	4	6	0	2	ortholog_one2one	89	18	ENSMUSG00000063889	Crem	4	3	0	4
22	ENSG00000100263	RHBDD3	4	1	0	4	ortholog_one2one	76	11	ENSMUSG00000034175	Rhbdd3	4	3	0	5
17	ENSG00000181481	RNF135	4	1	0	1	ortholog_one2one	57	11	ENSMUSG00000020707	Rnf135	4	3	0	2
19	ENSG00000089639	GMIP	4	0	0	0	ortholog_one2one	82	8	ENSMUSG00000036246	Gmip	4	3	0	2
16	ENSG00000158717	RNF166	4	2	0	2	ortholog_one2one	99	8	ENSMUSG00000014470	Rnf166	4	2	0	2
19	ENSG00000160570	DEDD2	4	1	0	4	ortholog_one2one	93	7	ENSMUSG00000054499	Dedd2	4	2	0	0
7	ENSG00000160908	ZNF394	4	3	0	1	ortholog_one2one	61	5	ENSMUSG00000029627	Zkscan14	4	1	0	0
11	ENSG00000137494	ANKRD42	4	2	0	3	ortholog_one2one	77	7	ENSMUSG00000041343	Ankrd42	4	1	0	4
17	ENSG00000126368	NR1D1	4	2	0	2	ortholog_one2one	96	11	ENSMUSG00000020889	Nr1d1	4	1	0	2
5	ENSG00000169228	RAB24	4	2	0	1	ortholog_one2one	99	13	ENSMUSG00000034789	Rab24	4	1	0	0
5	ENSG00000120306	CYSTM1	4	1	0	3	ortholog_one2one	77	18	ENSMUSG00000046727	Cystm1	4	1	0	0
12	ENSG00000197653	DNAH10	4	1	0	1	ortholog_one2one	88	5	ENSMUSG00000038011	Dnah10	4	1	0	0
1	ENSG00000117245	KIF17	4	1	0	1	ortholog_one2one	80	4	ENSMUSG00000028758	Kif17	4	1	0	0
11	ENSG00000149743	TRPT1	4	1	0	1	ortholog_one2one	80	19	ENSMUSG00000047656	Trpt1	4	1	0	1
14	ENSG00000179454	KLHL28	4	0	0	3	ortholog_one2one	95	12	ENSMUSG00000020948	Klhl28	4	1	0	5
11	ENSG00000186642	PDE2A	4	11	0	1	ortholog_one2one	93	7	ENSMUSG00000030653	Pde2a	4	0	0	0
19	ENSG00000012061	ERCC1	4	7	0	2	ortholog_one2one	76	7	ENSMUSG00000003549	Ercc1	4	0	0	3
13	ENSG00000088387	DOCK9	4	2	0	0	ortholog_one2one	94	14	ENSMUSG00000025558	Dock9	4	0	0	2
6	ENSG00000197977	ELOVL2	4	2	0	0	ortholog_one2one	89	13	ENSMUSG00000021364	Elovl2	4	0	0	0
2	ENSG00000138356	AOX1	4	1	0	0	ortholog_one2one	83	1	ENSMUSG00000063558	Aox1	4	0	0	0
1	ENSG00000162430	SEPN1	4	1	0	0	ortholog_one2one	83	4	ENSMUSG00000050989	Sepn1	4	0	0	0
X	ENSG00000147119	CHST7	4	0	0	1	ortholog_one2one	87	X	ENSMUSG00000037347	Chst7	4	0	0	0
11	ENSG00000184545	DUSP8	4	0	0	0	ortholog_one2one	90	7	ENSMUSG00000037887	Dusp8	4	0	0	0
17	ENSG00000129646	QRICH2	4	0	0	0	ortholog_one2one	24	11	ENSMUSG00000070331	Qrich2	4	0	0	0
12	ENSG00000170515	PA2G4	3	5	0	5	ortholog_one2one	99	10	ENSMUSG00000025364	Pa2g4	4	5	0	5
19	ENSG00000174898	CATSPERD	3	4	0	6	ortholog_one2one	50	17	ENSMUSG00000040828	Catsperd	4	5	0	0
16	ENSG00000180185	FAHD1	3	6	0	6	ortholog_one2one	76	17	ENSMUSG00000045316	Fahd1	4	4	0	2
7	ENSG00000186088	GSAP	3	1	0	1	ortholog_one2one	75	5	ENSMUSG00000039934	Gsap	4	4	0	1
8	ENSG00000173137	ADCK5	3	4	0	3	ortholog_one2one	80	15	ENSMUSG00000022550	Adck5	4	3	0	2
11	ENSG00000177103	DSCAML1	3	1	0	0	ortholog_one2one	98	9	ENSMUSG00000032087	Dscaml1	4	3	0	0
13	ENSG00000102780	DGKH	3	0	0	2	ortholog_one2one	86	14	ENSMUSG00000034731	Dgkh	4	3	0	0
16	ENSG00000168807	SNTB2	3	4	0	3	ortholog_one2one	93	8	ENSMUSG00000041308	Sntb2	4	2	0	4
21	ENSG00000243927	MRPS6	3	3	0	2	ortholog_one2one	86	16	ENSMUSG00000039680	Mrps6	4	2	0	3
10	ENSG00000155256	ZFYVE27	3	3	0	6	ortholog_one2one	87	19	ENSMUSG00000018820	Zfyve27	4	2	0	4
2	ENSG00000168763	CNNM3	3	2	0	1	ortholog_one2one	86	1	ENSMUSG00000001138	Cnnm3	4	2	0	4
9	ENSG00000095321	CRAT	3	2	0	2	ortholog_one2one	91	2	ENSMUSG00000026853	Crat	4	2	0	4
3	ENSG00000185614	FAM212A	3	2	0	3	ortholog_one2one	78	9	ENSMUSG00000042106	Fam212a	4	2	0	1
14	ENSG00000119655	NPC2	3	2	0	2	ortholog_one2one	80	12	ENSMUSG00000021242	Npc2	4	2	0	5
3	ENSG00000185909	KLHDC8B	3	1	0	1	ortholog_one2one	98	9	ENSMUSG00000032609	Klhdc8b	4	2	0	0
19	ENSG00000132003	ZSWIM4	3	1	0	1	ortholog_one2one	93	8	ENSMUSG00000035671	Zswim4	4	2	0	3
15	ENSG00000260916	CCPG1	3	5	0	2	ortholog_one2one	70	9	ENSMUSG00000034563	Ccpg1	4	1	0	3
3	ENSG00000186792	HYAL3	3	3	0	3	ortholog_one2one	78	9	ENSMUSG00000036091	Hyal3	4	1	0	0
7	ENSG00000009950	MLXIPL	3	3	0	1	ortholog_one2one	82	5	ENSMUSG00000005373	Mlxipl	4	1	0	0
9	ENSG00000107281	NPDC1	3	1	0	0	ortholog_one2one	77	2	ENSMUSG00000015094	Npdc1	4	1	0	1
2	ENSG00000115107	STEAP3	3	1	0	0	ortholog_one2one	85	1	ENSMUSG00000026389	Steap3	4	1	0	3
15	ENSG00000128928	IVD	3	0	0	1	ortholog_one2one	89	2	ENSMUSG00000027332	Ivd	4	1	0	4
10	ENSG00000122367	LDB3	3	0	0	0	ortholog_one2one	81	14	ENSMUSG00000021798	Ldb3	4	1	0	0
10	ENSG00000095539	SEMA4G	3	0	0	0	ortholog_one2one	90	19	ENSMUSG00000025207	Sema4g	4	1	0	0
X	ENSG00000129682	FGF13	3	3	0	0	ortholog_one2one	76	X	ENSMUSG00000031137	Fgf13	4	0	0	0
22	ENSG00000215012	C22orf29	3	2	0	3	ortholog_one2one	12	16	ENSMUSG00000086965	Gm16314	4	0	0	0
6	ENSG00000204052	LRRC73	3	1	0	1	ortholog_one2one	99	17	ENSMUSG00000071073	Lrrc73	4	0	0	2
17	ENSG00000109103	UNC119	3	1	0	0	ortholog_one2one	92	11	ENSMUSG00000002058	Unc119	4	0	0	1
10	ENSG00000107864	CPEB3	2	4	0	2	ortholog_one2one	97	19	ENSMUSG00000039652	Cpeb3	4	7	0	2
16	ENSG00000087245	MMP2	2	10	0	0	ortholog_one2one	96	8	ENSMUSG00000031740	Mmp2	4	5	0	0
17	ENSG00000108669	CYTH1	2	5	0	0	ortholog_one2one	97	11	ENSMUSG00000017132	Cyth1	4	5	0	2
13	ENSG00000139826	ABHD13	2	4	0	2	ortholog_one2one	96	8	ENSMUSG00000040396	Abhd13	4	5	0	5
9	ENSG00000136848	DAB2IP	2	3	0	0	ortholog_one2one	96	2	ENSMUSG00000026883	Dab2ip	4	5	0	0
1	ENSG00000133067	LGR6	2	2	0	0	ortholog_one2one	90	1	ENSMUSG00000042793	Lgr6	4	5	0	0
17	ENSG00000161526	SAP30BP	2	1	0	7	ortholog_one2one	96	11	ENSMUSG00000020755	Sap30bp	4	5	0	4
2	ENSG00000163803	PLB1	2	0	0	0	ortholog_one2one	69	5	ENSMUSG00000029134	Plb1	4	5	0	0
17	ENSG00000136463	TACO1	2	9	0	2	ortholog_one2one	77	11	ENSMUSG00000001983	Taco1	4	4	0	4
1	ENSG00000162510	MATN1	2	3	0	0	ortholog_one2one	90	4	ENSMUSG00000040533	Matn1	4	4	0	0
12	ENSG00000111325	OGFOD2	2	3	0	5	ortholog_one2one	85	5	ENSMUSG00000023707	Ogfod2	4	4	0	5
7	ENSG00000158604	TMED4	2	3	0	1	ortholog_one2one	95	11	ENSMUSG00000004394	Tmed4	4	4	0	3
17	ENSG00000141524	TMC6	2	0	0	2	ortholog_one2one	75	11	ENSMUSG00000025572	Tmc6	4	4	0	1
3	ENSG00000114859	CLCN2	2	5	0	1	ortholog_one2one	94	16	ENSMUSG00000022843	Clcn2	4	3	0	1
11	ENSG00000137727	ARHGAP20	2	0	0	0	ortholog_one2one	79	9	ENSMUSG00000053199	Arhgap20	4	3	0	1
10	ENSG00000107897	ACBD5	2	13	0	5	ortholog_one2one	74	2	ENSMUSG00000026781	Acbd5	4	2	0	2
10	ENSG00000148834	GSTO1	2	3	0	2	ortholog_one2one	72	19	ENSMUSG00000025068	Gsto1	4	2	0	2
1	ENSG00000130775	THEMIS2	2	3	0	0	ortholog_one2one	67	4	ENSMUSG00000037731	Themis2	4	2	0	0
8	ENSG00000181135	ZNF707	2	3	0	3	ortholog_one2one	62	15	ENSMUSG00000034429	Zfp707	4	2	0	5
1	ENSG00000073756	PTGS2	2	2	0	2	ortholog_one2one	87	1	ENSMUSG00000032487	Ptgs2	4	2	0	1
X	ENSG00000185825	BCAP31	2	1	0	1	ortholog_one2one	71	X	ENSMUSG00000002015	Bcap31	4	2	0	4
1	ENSG00000213064	SFT2D2	2	1	0	2	ortholog_one2one	91	1	ENSMUSG00000040848	Sft2d2	4	2	0	0
9	ENSG00000198569	SLC34A3	2	15	0	0	ortholog_one2one	79	2	ENSMUSG00000006469	Slc34a3	4	1	0	0
19	ENSG00000177191	B3GNT8	2	4	0	0	ortholog_one2one	76	7	ENSMUSG00000059479	B3gnt8	4	1	0	0
17	ENSG00000183914	DNAH2	2	4	0	0	ortholog_one2one	91	11	ENSMUSG00000005237	Dnah2	4	1	0	0
1	ENSG00000163348	PYGO2	2	4	0	3	ortholog_one2one	97	3	ENSMUSG00000047824	Pygo2	4	1	0	4
6	ENSG00000051620	HEBP2	2	3	0	1	ortholog_one2one	83	10	ENSMUSG00000019853	Hebp2	4	1	0	0
18	ENSG00000141452	C18orf8	2	2	0	1	ortholog_one2one	95	18	ENSMUSG00000024410	3110002H16Rik	4	1	0	2
8	ENSG00000178719	GRINA	2	2	0	1	ortholog_one2one	88	15	ENSMUSG00000022564	Grina	4	1	0	0
1	ENSG00000177606	JUN	2	2	0	4	ortholog_one2one	96	4	ENSMUSG00000052684	Jun	4	1	0	3
18	ENSG00000168502	MTCL1	2	1	0	0	ortholog_one2one	78	17	ENSMUSG00000052105	Mtcl1	4	1	0	1
16	ENSG00000140876	NUDT7	2	1	0	2	ortholog_one2one	61	8	ENSMUSG00000031767	Nudt7	4	1	0	0
11	ENSG00000174165	ZDHHC24	2	1	0	2	ortholog_one2one	86	19	ENSMUSG00000006463	Zdhhc24	4	1	0	5
12	ENSG00000120645	IQSEC3	2	0	0	0	ortholog_one2one	87	6	ENSMUSG00000040797	Iqsec3	4	1	0	0
16	ENSG00000006007	GDE1	2	9	0	0	ortholog_one2one	87	7	ENSMUSG00000033917	Gde1	4	0	0	1
2	ENSG00000172428	MYEOV2	2	2	0	1	ortholog_one2one	22	1	ENSMUSG00000073616	Myeov2	4	0	0	3
22	ENSG00000100065	CARD10	2	1	0	0	ortholog_one2one	88	15	ENSMUSG00000033170	Card10	4	0	0	0
21	ENSG00000159212	CLIC6	2	1	0	1	ortholog_one2one	57	16	ENSMUSG00000022949	Clic6	4	0	0	0
3	ENSG00000004399	PLXND1	2	1	0	0	ortholog_one2one	91	6	ENSMUSG00000030123	Plxnd1	4	0	0	1
3	ENSG00000090534	THPO	2	1	0	0	ortholog_one2one	72	16	ENSMUSG00000022847	Thpo	4	0	0	0
12	ENSG00000173093	CCDC63	2	0	0	0	ortholog_one2one	71	5	ENSMUSG00000043036	Ccdc63	4	0	0	0
11	ENSG00000177685	CRACR2B	2	0	0	1	ortholog_one2one	74	7	ENSMUSG00000048200	Cracr2b	4	0	0	0
2	ENSG00000184731	FAM110C	2	0	0	0	ortholog_one2one	57	12	ENSMUSG00000036136	Fam110c	4	0	0	0
17	ENSG00000171401	KRT13	2	0	0	0	ortholog_one2one	83	11	ENSMUSG00000044041	Krt13	4	0	0	0
20	ENSG00000125967	NECAB3	2	0	0	1	ortholog_one2one	76	2	ENSMUSG00000027489	Necab3	4	0	0	0
19	ENSG00000105559	PLEKHA4	2	0	0	0	ortholog_one2one	77	7	ENSMUSG00000040428	Plekha4	4	0	0	2
22	ENSG00000100038	TOP3B	1	7	0	2	ortholog_one2one	96	16	ENSMUSG00000022779	Top3b	4	6	0	4
14	ENSG00000139974	SLC38A6	1	2	0	3	ortholog_one2one	72	12	ENSMUSG00000044712	Slc38a6	4	5	0	3
2	ENSG00000162992	NEUROD1	1	0	0	0	ortholog_one2one	98	2	ENSMUSG00000034701	Neurod1	4	5	0	0
9	ENSG00000011454	RABGAP1	1	0	0	0	ortholog_one2one	97	2	ENSMUSG00000035437	Rabgap1	4	5	0	4
9	ENSG00000176248	ANAPC2	1	5	0	2	ortholog_one2one	94	2	ENSMUSG00000026965	Anapc2	4	4	0	5
5	ENSG00000153113	CAST	1	4	0	1	ortholog_one2one	67	13	ENSMUSG00000021585	Cast	4	4	0	5
9	ENSG00000196116	TDRD7	1	2	0	2	ortholog_one2one	84	4	ENSMUSG00000035517	Tdrd7	4	4	0	1
17	ENSG00000220205	VAMP2	1	2	0	0	ortholog_one2one	99	11	ENSMUSG00000020894	Vamp2	4	4	0	0
17	ENSG00000167895	TMC8	1	0	0	0	ortholog_one2one	78	11	ENSMUSG00000050106	Tmc8	4	4	0	2
19	ENSG00000079432	CIC	1	19	0	4	ortholog_one2one	90	7	ENSMUSG00000005442	Cic	4	3	0	5
4	ENSG00000109536	FRG1	1	8	0	7	ortholog_one2one	97	8	ENSMUSG00000031590	Frg1	4	3	0	4
11	ENSG00000149476	TKFC	1	5	0	2	ortholog_one2one	85	19	ENSMUSG00000034371	Tkfc	4	3	0	0
16	ENSG00000050820	BCAR1	1	4	0	3	ortholog_one2one	86	8	ENSMUSG00000031955	Bcar1	4	3	0	2
17	ENSG00000141741	MIEN1	1	3	0	0	ortholog_one2one	90	11	ENSMUSG00000002580	Mien1	4	3	0	3
10	ENSG00000198105	ZNF248	1	2	0	3	ortholog_one2one	75	6	ENSMUSG00000030145	Zfp248	4	3	0	3
6	ENSG00000272398	CD24	1	1	0	0	ortholog_one2one	26	10	ENSMUSG00000047139	Cd24a	4	3	0	0
17	ENSG00000198933	TBKBP1	1	1	0	0	ortholog_one2one	93	11	ENSMUSG00000038517	Tbkbp1	4	3	0	1
9	ENSG00000130957	FBP2	1	0	0	0	ortholog_one2one	94	13	ENSMUSG00000021456	Fbp2	4	3	0	0
2	ENSG00000119737	GPR75	1	0	0	2	ortholog_one2one	88	11	ENSMUSG00000043999	Gpr75	4	3	0	0
16	ENSG00000127578	WFIKKN1	1	0	0	0	ortholog_one2one	88	17	ENSMUSG00000071192	Wfikkn1	4	3	0	0
19	ENSG00000088256	GNA11	1	7	0	1	ortholog_one2one	98	10	ENSMUSG00000034781	Gna11	4	2	0	5
1	ENSG00000077157	PPP1R12B	1	4	0	8	ortholog_one2one	88	1	ENSMUSG00000073557	Ppp1r12b	4	2	0	3
7	ENSG00000205356	TECPR1	1	3	0	2	ortholog_one2one	86	5	ENSMUSG00000066621	Tecpr1	4	2	0	3
6	ENSG00000118503	TNFAIP3	1	3	0	3	ortholog_one2one	87	10	ENSMUSG00000019850	Tnfaip3	4	2	0	4
3	ENSG00000118855	MFSD1	1	2	0	3	ortholog_one2one	80	3	ENSMUSG00000027775	Mfsd1	4	2	0	4
2	ENSG00000084710	EFR3B	1	1	0	0	ortholog_one2one	98	12	ENSMUSG00000020658	Efr3b	4	2	0	0
8	ENSG00000178814	OPLAH	1	1	0	1	ortholog_one2one	92	15	ENSMUSG00000022562	Oplah	4	2	0	0
19	ENSG00000105402	NAPA	1	7	0	4	ortholog_one2one	98	7	ENSMUSG00000006024	Napa	4	1	0	5
2	ENSG00000082146	STRADB	1	6	0	1	ortholog_one2one	91	1	ENSMUSG00000026027	Stradb	4	1	0	5
7	ENSG00000242802	AP5Z1	1	5	0	4	ortholog_one2one	79	5	ENSMUSG00000039623	Ap5z1	4	1	0	5
7	ENSG00000183696	UPP1	1	5	0	1	ortholog_one2one	77	11	ENSMUSG00000020407	Upp1	4	1	0	0
17	ENSG00000167889	MGAT5B	1	4	0	2	ortholog_one2one	88	11	ENSMUSG00000043857	Mgat5b	4	1	0	0
9	ENSG00000171159	C9orf16	1	3	0	2	ortholog_one2one	94	2	ENSMUSG00000039195	1110008P14Rik	4	1	0	3
14	ENSG00000183484	GPR132	1	2	0	0	ortholog_one2one	68	12	ENSMUSG00000021298	Gpr132	4	1	0	0
X	ENSG00000182508	LHFPL1	1	2	0	0	ortholog_one2one	95	X	ENSMUSG00000041700	Lhfpl1	4	1	0	0
19	ENSG00000115266	APC2	1	1	0	1	ortholog_one2one	79	10	ENSMUSG00000020135	Apc2	4	1	0	0
20	ENSG00000124143	ARHGAP40	1	1	0	0	ortholog_one2one	74	2	ENSMUSG00000074625	Arhgap40	4	1	0	0
11	ENSG00000099834	CDHR5	1	1	0	0	ortholog_one2one	58	7	ENSMUSG00000025497	Cdhr5	4	1	0	0
1	ENSG00000020129	NCDN	1	1	0	3	ortholog_one2one	98	4	ENSMUSG00000028833	Ncdn	4	1	0	2
12	ENSG00000153179	RASSF3	1	1	0	2	ortholog_one2one	90	10	ENSMUSG00000025795	Rassf3	4	1	0	3
12	ENSG00000073060	SCARB1	1	1	0	1	ortholog_one2one	80	5	ENSMUSG00000037936	Scarb1	4	1	0	4
11	ENSG00000110628	SLC22A18	1	1	0	0	ortholog_one2one	76	7	ENSMUSG00000000154	Slc22a18	4	1	0	1
17	ENSG00000121075	TBX4	1	1	0	0	ortholog_one2one	94	11	ENSMUSG00000000094	Tbx4	4	1	0	0
20	ENSG00000124215	CDH26	1	0	0	0	ortholog_one2one	60	2	ENSMUSG00000039155	Cdh26	4	1	0	0
1	ENSG00000188931	CFAP126	1	0	0	0	ortholog_one2one	79	1	ENSMUSG00000026649	Cfap126	4	1	0	0
14	ENSG00000166428	PLD4	1	0	0	0	ortholog_one2one	72	12	ENSMUSG00000052160	Pld4	4	1	0	1
2	ENSG00000152527	PLEKHH2	1	0	0	0	ortholog_one2one	86	17	ENSMUSG00000040852	Plekhh2	4	1	0	2
19	ENSG00000213889	PPM1N	1	0	0	0	ortholog_one2one	67	7	ENSMUSG00000030402	Ppm1n	4	1	0	0
17	ENSG00000167183	PRR15L	1	0	0	0	ortholog_one2one	83	11	ENSMUSG00000047040	Prr15l	4	1	0	0
10	ENSG00000187122	SLIT1	1	0	0	0	ortholog_one2one	94	19	ENSMUSG00000025020	Slit1	4	1	0	0
14	ENSG00000198513	ATL1	1	4	0	3	ortholog_one2one	97	12	ENSMUSG00000021066	Atl1	4	0	0	1
1	ENSG00000198625	MDM4	1	4	0	3	ortholog_one2one	83	1	ENSMUSG00000054387	Mdm4	4	0	0	2
1	ENSG00000169241	SLC50A1	1	3	0	2	ortholog_one2one	80	3	ENSMUSG00000027953	Slc50a1	4	0	0	2
19	ENSG00000141837	CACNA1A	1	2	0	0	ortholog_one2one	87	8	ENSMUSG00000034656	Cacna1a	4	0	0	0
22	ENSG00000025708	TYMP	1	2	0	1	ortholog_one2one	78	15	ENSMUSG00000022615	Tymp	4	0	0	0
6	ENSG00000112149	CD83	1	1	0	1	ortholog_one2one	66	13	ENSMUSG00000015396	Cd83	4	0	0	0
15	ENSG00000186417	GLDN	1	1	0	0	ortholog_one2one	86	9	ENSMUSG00000046167	Gldn	4	0	0	0
15	ENSG00000140511	HAPLN3	1	1	0	0	ortholog_one2one	69	7	ENSMUSG00000030606	Hapln3	4	0	0	0
20	ENSG00000271303	SRXN1	1	1	0	2	ortholog_one2one	90	2	ENSMUSG00000032802	Srxn1	4	0	0	3
10	ENSG00000165816	VWA2	1	1	0	0	ortholog_one2one	80	19	ENSMUSG00000025082	Vwa2	4	0	0	0
15	ENSG00000140279	DUOX2	1	0	0	0	ortholog_one2one	84	2	ENSMUSG00000068452	Duox2	4	0	0	0
9	ENSG00000148057	IDNK	1	0	0	2	ortholog_one2one	74	13	ENSMUSG00000050002	Idnk	4	0	0	0
1	ENSG00000122477	LRRC39	1	0	0	0	ortholog_one2one	82	3	ENSMUSG00000027961	Lrrc39	4	0	0	1
19	ENSG00000131409	LRRC4B	1	0	0	0	ortholog_one2one	96	7	ENSMUSG00000047085	Lrrc4b	4	0	0	0
19	ENSG00000130287	NCAN	1	0	0	0	ortholog_one2one	66	8	ENSMUSG00000002341	Ncan	4	0	0	0
22	ENSG00000100285	NEFH	1	0	0	2	ortholog_one2one	80	11	ENSMUSG00000020396	Nefh	4	0	0	0
12	ENSG00000139629	GALNT6	0	0	0	0	ortholog_one2one	89	15	ENSMUSG00000037280	Galnt6	4	8	0	0
12	ENSG00000139438	FAM222A	0	1	0	5	ortholog_one2one	89	5	ENSMUSG00000041930	Fam222a	4	6	0	4
1	ENSG00000143006	DMRTB1	0	0	0	1	ortholog_one2one	54	4	ENSMUSG00000028610	Dmrtb1	4	6	0	0
10	ENSG00000136738	STAM	0	0	0	5	ortholog_one2one	92	2	ENSMUSG00000026718	Stam	4	6	0	4
19	ENSG00000172081	MOB3A	0	3	0	3	ortholog_one2one	94	10	ENSMUSG00000003348	Mob3a	4	5	0	4
7	ENSG00000001631	KRIT1	0	2	0	3	ortholog_one2one	95	5	ENSMUSG00000000600	Krit1	4	5	0	4
2	ENSG00000188886	ASTL	0	0	0	0	ortholog_one2one	68	2	ENSMUSG00000050468	Astl	4	5	0	0
1	ENSG00000173436	MINOS1	0	5	0	3	ortholog_one2one	92	4	ENSMUSG00000050608	Minos1	4	4	0	3
3	ENSG00000114120	SLC25A36	0	3	0	5	ortholog_one2one	96	9	ENSMUSG00000032449	Slc25a36	4	4	0	2
5	ENSG00000146063	TRIM41	0	3	0	3	ortholog_one2one	94	11	ENSMUSG00000040365	Trim41	4	4	0	3
16	ENSG00000149922	TBX6	0	2	0	3	ortholog_one2one	88	7	ENSMUSG00000030699	Tbx6	4	4	0	0
14	ENSG00000036530	CYP46A1	0	1	0	5	ortholog_one2one	95	12	ENSMUSG00000021259	Cyp46a1	4	4	0	3
11	ENSG00000149781	FERMT3	0	1	0	0	ortholog_one2one	93	19	ENSMUSG00000024965	Fermt3	4	4	0	1
20	ENSG00000022277	RTFDC1	0	1	0	1	ortholog_one2one	80	2	ENSMUSG00000027502	Rtfdc1	4	4	0	5
13	ENSG00000102738	MRPS31	0	10	0	3	ortholog_one2one	65	8	ENSMUSG00000031533	Mrps31	4	3	0	5
1	ENSG00000173662	TAS1R1	0	8	0	2	ortholog_one2one	74	4	ENSMUSG00000028950	Tas1r1	4	3	0	2
21	ENSG00000160294	MCM3AP	0	5	0	2	ortholog_one2one	79	10	ENSMUSG00000001150	Mcm3ap	4	3	0	3
11	ENSG00000150764	DIXDC1	0	3	0	3	ortholog_one2one	90	9	ENSMUSG00000032064	Dixdc1	4	3	0	1
17	ENSG00000276293	PIP4K2B	0	3	0	4	ortholog_one2one	99	11	ENSMUSG00000018547	Pip4k2b	4	3	0	3
11	ENSG00000177830	CHID1	0	1	0	2	ortholog_one2one	84	7	ENSMUSG00000025512	Chid1	4	3	0	4
22	ENSG00000184949	FAM227A	0	1	0	2	ortholog_one2one	48	15	ENSMUSG00000042564	Fam227a	4	3	0	3
17	ENSG00000108784	NAGLU	0	1	0	2	ortholog_one2one	82	11	ENSMUSG00000001751	Naglu	4	3	0	2
1	ENSG00000162426	SLC45A1	0	1	0	0	ortholog_one2one	87	4	ENSMUSG00000039838	Slc45a1	4	3	0	0
22	ENSG00000130638	ATXN10	0	0	0	2	ortholog_one2one	83	15	ENSMUSG00000016541	Atxn10	4	3	0	1
20	ENSG00000101017	CD40	0	0	0	0	ortholog_one2one	62	2	ENSMUSG00000017652	Cd40	4	3	0	0
17	ENSG00000141161	UNC45B	0	0	0	0	ortholog_one2one	95	11	ENSMUSG00000018845	Unc45b	4	3	0	0
12	ENSG00000002016	RAD52	0	6	0	5	ortholog_one2one	70	6	ENSMUSG00000030166	Rad52	4	2	0	3
12	ENSG00000196935	SRGAP1	0	4	0	2	ortholog_one2one	98	10	ENSMUSG00000020121	Srgap1	4	2	0	0
3	ENSG00000164086	DUSP7	0	1	0	1	ortholog_one2one	99	9	ENSMUSG00000053716	Dusp7	4	2	0	3
16	ENSG00000140830	TXNL4B	0	1	0	4	ortholog_one2one	97	8	ENSMUSG00000031723	Txnl4b	4	2	0	5
19	ENSG00000167671	UBXN6	0	1	0	1	ortholog_one2one	81	17	ENSMUSG00000019578	Ubxn6	4	2	0	1
2	ENSG00000121966	CXCR4	0	0	0	2	ortholog_one2one	89	1	ENSMUSG00000045382	Cxcr4	4	2	0	1
8	ENSG00000165156	ZHX1	0	0	0	1	ortholog_one2one	90	15	ENSMUSG00000022361	Zhx1	4	2	0	4
3	ENSG00000175161	CADM2	0	10	0	6	ortholog_one2one	88	16	ENSMUSG00000064115	Cadm2	4	1	0	2
2	ENSG00000188042	ARL4C	0	4	0	1	ortholog_one2one	96	1	ENSMUSG00000049866	Arl4c	4	1	0	3
17	ENSG00000181856	SLC2A4	0	4	0	4	ortholog_one2one	95	11	ENSMUSG00000018566	Slc2a4	4	1	0	5
17	ENSG00000270765	GAS2L2	0	3	0	0	ortholog_one2one	67	11	ENSMUSG00000020686	Gas2l2	4	1	0	0
3	ENSG00000244607	CCDC13	0	2	0	3	ortholog_one2one	77	9	ENSMUSG00000079235	Ccdc13	4	1	0	0
9	ENSG00000168913	ENHO	0	2	0	1	ortholog_one2one	100	4	ENSMUSG00000028445	Enho	4	1	0	0
17	ENSG00000177374	HIC1	0	2	0	1	ortholog_one2one	94	11	ENSMUSG00000043099	Hic1	4	1	0	2
17	ENSG00000196388	INCA1	0	2	0	0	ortholog_one2one	61	11	ENSMUSG00000057054	Inca1	4	1	0	1
12	ENSG00000111671	SPSB2	0	2	0	0	ortholog_one2one	89	6	ENSMUSG00000038451	Spsb2	4	1	0	1
22	ENSG00000138944	KIAA1644	0	1	0	0	ortholog_one2one	94	15	ENSMUSG00000062760	1810041L15Rik	4	1	0	0
15	ENSG00000104059	FAM189A1	0	1	0	0	ortholog_one2one	74	7	ENSMUSG00000030518	Fam189a1	4	1	0	0
15	ENSG00000188277	C15orf62	0	1	0	0	ortholog_one2one	86	2	ENSMUSG00000055926	Gm14137	4	1	0	0
13	ENSG00000152192	POU4F1	0	1	0	0	ortholog_one2one	99	14	ENSMUSG00000048349	Pou4f1	4	1	0	1
10	ENSG00000148908	RGS10	0	1	0	1	ortholog_one2one	92	7	ENSMUSG00000030844	Rgs10	4	1	0	0
17	ENSG00000063015	SEZ6	0	1	0	0	ortholog_one2one	90	11	ENSMUSG00000000632	Sez6	4	1	0	1
20	ENSG00000101204	CHRNA4	0	0	0	0	ortholog_one2one	85	2	ENSMUSG00000027577	Chrna4	4	1	0	0
10	ENSG00000151208	DLG5	0	0	0	1	ortholog_one2one	92	14	ENSMUSG00000021782	Dlg5	4	1	0	0
16	ENSG00000159625	DRC7	0	0	0	0	ortholog_one2one	83	8	ENSMUSG00000031786	Drc7	4	1	0	0
5	ENSG00000086570	FAT2	0	0	0	0	ortholog_one2one	82	11	ENSMUSG00000055333	Fat2	4	1	0	0
5	ENSG00000160867	FGFR4	0	0	0	1	ortholog_one2one	90	13	ENSMUSG00000005320	Fgfr4	4	1	0	0
6	ENSG00000137198	GMPR	0	0	0	1	ortholog_one2one	95	13	ENSMUSG00000000253	Gmpr	4	1	0	0
9	ENSG00000107147	KCNT1	0	0	0	1	ortholog_one2one	87	2	ENSMUSG00000058740	Kcnt1	4	1	0	0
14	ENSG00000100918	REC8	0	0	0	2	ortholog_one2one	75	14	ENSMUSG00000002324	Rec8	4	1	0	0
2	ENSG00000080293	SCTR	0	0	0	0	ortholog_one2one	79	1	ENSMUSG00000026387	Sctr	4	1	0	0
12	ENSG00000010379	SLC6A13	0	0	0	0	ortholog_one2one	91	6	ENSMUSG00000030108	Slc6a13	4	1	0	0
22	ENSG00000130540	SULT4A1	0	0	0	0	ortholog_one2one	98	15	ENSMUSG00000018865	Sult4a1	4	1	0	0
12	ENSG00000175970	UNC119B	0	0	0	1	ortholog_one2one	90	5	ENSMUSG00000046562	Unc119b	4	1	0	1
1	ENSG00000177628	GBA	0	10	0	8	ortholog_one2one	83	3	ENSMUSG00000028048	Gba	4	0	0	2
19	ENSG00000104941	RSPH6A	0	6	0	0	ortholog_one2one	74	7	ENSMUSG00000040866	Rsph6a	4	0	0	0
3	ENSG00000114854	TNNC1	0	4	0	0	ortholog_one2one	99	14	ENSMUSG00000091898	Tnnc1	4	0	0	0
20	ENSG00000092758	COL9A3	0	3	0	0	ortholog_one2one	91	2	ENSMUSG00000027570	Col9a3	4	0	0	0
11	ENSG00000110076	NRXN2	0	3	0	1	ortholog_one2one	98	19	ENSMUSG00000033768	Nrxn2	4	0	0	0
12	ENSG00000067182	TNFRSF1A	0	3	0	1	ortholog_one2one	60	6	ENSMUSG00000030341	Tnfrsf1a	4	0	0	2
6	ENSG00000111879	FAM184A	0	2	0	1	ortholog_one2one	89	10	ENSMUSG00000019856	Fam184a	4	0	0	0
17	ENSG00000108823	SGCA	0	2	0	0	ortholog_one2one	89	11	ENSMUSG00000001508	Sgca	4	0	0	0
X	ENSG00000169895	SYAP1	0	2	0	3	ortholog_one2one	84	X	ENSMUSG00000031357	Syap1	4	0	0	0
12	ENSG00000135409	AMHR2	0	1	0	1	ortholog_one2one	78	15	ENSMUSG00000023047	Amhr2	4	0	0	0
7	ENSG00000171130	ATP6V0E2	0	1	0	2	ortholog_one2one	26	6	ENSMUSG00000039347	Atp6v0e2	4	0	0	0
1	ENSG00000135835	KIAA1614	0	1	0	0	ortholog_one2one	38	1	ENSMUSG00000033722	BC034090	4	0	0	0
12	ENSG00000178882	FAM101A	0	1	0	2	ortholog_one2one	76	5	ENSMUSG00000037962	Fam101a	4	0	0	0
11	ENSG00000166407	LMO1	0	1	0	1	ortholog_one2one	99	7	ENSMUSG00000036111	Lmo1	4	0	0	0
11	ENSG00000215182	MUC5AC	0	1	0	0	ortholog_one2one	32	7	ENSMUSG00000037974	Muc5ac	4	0	0	0
5	ENSG00000112981	NME5	0	1	0	0	ortholog_one2one	86	18	ENSMUSG00000035984	Nme5	4	0	0	0
7	ENSG00000122679	RAMP3	0	1	0	0	ortholog_one2one	82	11	ENSMUSG00000041046	Ramp3	4	0	0	0
15	ENSG00000134160	TRPM1	0	1	0	0	ortholog_one2one	87	7	ENSMUSG00000030523	Trpm1	4	0	0	0
7	ENSG00000180233	ZNRF2	0	1	0	4	ortholog_one2one	83	6	ENSMUSG00000058446	Znrf2	4	0	0	4
8	ENSG00000176907	C8orf4	0	0	0	0	ortholog_one2one	92	8	ENSMUSG00000056313	1810011O10Rik	4	0	0	0
11	ENSG00000132744	ACY3	0	0	0	0	ortholog_one2one	69	19	ENSMUSG00000024866	Acy3	4	0	0	0
10	ENSG00000197177	ADGRA1	0	0	0	0	ortholog_one2one	82	7	ENSMUSG00000025475	Adgra1	4	0	0	0
7	ENSG00000106392	C1GALT1	0	0	0	3	ortholog_one2one	89	6	ENSMUSG00000042460	C1galt1	4	0	0	1
19	ENSG00000076826	CAMSAP3	0	0	0	0	ortholog_one2one	86	8	ENSMUSG00000044433	Camsap3	4	0	0	0
3	ENSG00000153002	CPB1	0	0	0	0	ortholog_one2one	74	3	ENSMUSG00000011463	Cpb1	4	0	0	0
1	ENSG00000142621	FHAD1	0	0	0	0	ortholog_one2one	66	4	ENSMUSG00000051435	Fhad1	4	0	0	0
8	ENSG00000169154	GOT1L1	0	0	0	0	ortholog_one2one	71	8	ENSMUSG00000039720	Got1l1	4	0	0	0
8	ENSG00000168453	HR	0	0	0	0	ortholog_one2one	80	14	ENSMUSG00000022096	Hr	4	0	0	0
14	ENSG00000092054	MYH7	0	0	0	0	ortholog_one2one	98	14	ENSMUSG00000053093	Myh7	4	0	0	0
2	ENSG00000066248	NGEF	0	0	0	0	ortholog_one2one	86	1	ENSMUSG00000026259	Ngef	4	0	0	0
19	ENSG00000105227	PRX	0	0	0	0	ortholog_one2one	77	7	ENSMUSG00000053198	Prx	4	0	0	0
5	ENSG00000146005	PSD2	0	0	0	0	ortholog_one2one	88	18	ENSMUSG00000024347	Psd2	4	0	0	0
1	ENSG00000160785	SLC25A44	0	0	0	3	ortholog_one2one	94	3	ENSMUSG00000050144	Slc25a44	4	0	0	3
5	ENSG00000145832	SLC25A48	0	0	0	0	ortholog_one2one	80	13	ENSMUSG00000021509	Slc25a48	4	0	0	0
12	ENSG00000256870	SLC5A8	0	0	0	0	ortholog_one2one	87	10	ENSMUSG00000020062	Slc5a8	4	0	0	0
1	ENSG00000134668	SPOCD1	0	0	0	1	ortholog_one2one	25	4	ENSMUSG00000028784	Spocd1	4	0	0	0
2	ENSG00000152128	TMEM163	0	0	0	1	ortholog_one2one	91	1	ENSMUSG00000026347	Tmem163	4	0	0	0
15	ENSG00000021776	AQR	-1	7	0	2	ortholog_one2one	94	2	ENSMUSG00000040383	Aqr	4	7	0	3
14	ENSG00000168282	MGAT2	-1	3	0	2	ortholog_one2one	89	12	ENSMUSG00000043998	Mgat2	4	6	0	2
10	ENSG00000213341	CHUK	-1	1	0	2	ortholog_one2one	95	19	ENSMUSG00000025199	Chuk	4	5	0	3
2	ENSG00000144524	COPS7B	-1	6	0	3	ortholog_one2one	78	1	ENSMUSG00000026240	Cops7b	4	4	0	2
2	ENSG00000116044	NFE2L2	-1	6	0	3	ortholog_one2one	81	2	ENSMUSG00000015839	Nfe2l2	4	4	0	5
7	ENSG00000106348	IMPDH1	-1	2	0	2	ortholog_one2one	84	6	ENSMUSG00000003500	Impdh1	4	4	0	1
16	ENSG00000178188	SH2B1	-1	2	0	2	ortholog_one2one	78	7	ENSMUSG00000030733	Sh2b1	4	4	0	3
20	ENSG00000020256	ZFP64	-1	2	0	1	ortholog_one2one	88	2	ENSMUSG00000027551	Zfp64	4	4	0	3
16	ENSG00000038358	EDC4	-1	8	0	2	ortholog_one2one	95	8	ENSMUSG00000036270	Edc4	4	3	0	3
20	ENSG00000198276	UCKL1	-1	3	0	1	ortholog_one2one	95	2	ENSMUSG00000089917	Uckl1	4	3	0	3
3	ENSG00000249992	TMEM158	-1	1	0	0	ortholog_one2one	85	9	ENSMUSG00000054871	Tmem158	4	3	0	3
9	ENSG00000126878	AIF1L	-1	0	0	0	ortholog_one2one	82	2	ENSMUSG00000001864	Aif1l	4	3	0	1
1	ENSG00000130762	ARHGEF16	-1	0	0	1	ortholog_one2one	82	4	ENSMUSG00000029032	Arhgef16	4	3	0	0
21	ENSG00000159128	IFNGR2	-1	0	0	0	ortholog_one2one	58	16	ENSMUSG00000022965	Ifngr2	4	3	0	0
1	ENSG00000009724	MASP2	-1	0	0	0	ortholog_one2one	82	4	ENSMUSG00000028979	Masp2	4	3	0	0
14	ENSG00000168952	STXBP6	-1	0	0	0	ortholog_one2one	99	12	ENSMUSG00000046314	Stxbp6	4	3	0	1
19	ENSG00000104814	MAP4K1	-1	2	0	4	ortholog_one2one	83	7	ENSMUSG00000037337	Map4k1	4	2	0	6
8	ENSG00000104518	GSDMD	-1	1	0	1	ortholog_one2one	57	15	ENSMUSG00000022575	Gsdmd	4	2	0	1
20	ENSG00000188559	RALGAPA2	-1	1	0	4	ortholog_one2one	91	2	ENSMUSG00000037110	Ralgapa2	4	2	0	5
7	ENSG00000106290	TAF6	-1	1	0	6	ortholog_one2one	93	5	ENSMUSG00000036980	Taf6	4	2	0	5
2	ENSG00000158428	CATIP	-1	0	0	1	ortholog_one2one	66	1	ENSMUSG00000073650	Catip	4	2	0	1
12	ENSG00000135127	CCDC64	-1	4	0	2	ortholog_one2one	93	5	ENSMUSG00000041609	Ccdc64	4	1	0	1
7	ENSG00000160993	ALKBH4	-1	1	0	2	ortholog_one2one	59	5	ENSMUSG00000039754	Alkbh4	4	1	0	0
16	ENSG00000178773	CPNE7	-1	1	0	2	ortholog_one2one	79	8	ENSMUSG00000034796	Cpne7	4	1	0	0
9	ENSG00000106976	DNM1	-1	1	0	2	ortholog_one2one	98	2	ENSMUSG00000026825	Dnm1	4	1	0	1
10	ENSG00000166171	DPCD	-1	1	0	0	ortholog_one2one	88	19	ENSMUSG00000041035	Dpcd	4	1	0	3
12	ENSG00000065970	FOXJ2	-1	1	0	0	ortholog_one2one	90	6	ENSMUSG00000003154	Foxj2	4	1	0	1
19	ENSG00000095066	HOOK2	-1	1	0	1	ortholog_one2one	86	8	ENSMUSG00000052566	Hook2	4	1	0	4
19	ENSG00000125505	MBOAT7	-1	1	0	5	ortholog_one2one	94	7	ENSMUSG00000035596	Mboat7	4	1	0	4
17	ENSG00000170703	TTLL6	-1	1	0	1	ortholog_one2one	62	11	ENSMUSG00000038756	Ttll6	4	1	0	1
7	ENSG00000180535	BHLHA15	-1	0	0	0	ortholog_one2one	82	5	ENSMUSG00000052271	Bhlha15	4	1	0	0
16	ENSG00000167207	NOD2	-1	0	0	0	ortholog_one2one	77	8	ENSMUSG00000055994	Nod2	4	1	0	0
7	ENSG00000234224	TMEM229A	-1	0	0	0	ortholog_one2one	80	6	ENSMUSG00000048022	Tmem229a	4	1	0	0
12	ENSG00000089159	PXN	-1	4	0	0	ortholog_one2one	88	5	ENSMUSG00000029528	Pxn	4	0	0	2
15	ENSG00000137868	STRA6	-1	2	0	0	ortholog_one2one	69	9	ENSMUSG00000032327	Stra6	4	0	0	0
17	ENSG00000008283	CYB561	-1	1	0	0	ortholog_one2one	87	11	ENSMUSG00000019590	Cyb561	4	0	0	0
11	ENSG00000171714	ANO5	-1	0	0	1	ortholog_one2one	80	7	ENSMUSG00000055489	Ano5	4	0	0	0
16	ENSG00000157423	HYDIN	-1	0	0	0	ortholog_one2one	77	8	ENSMUSG00000059854	Hydin	4	0	0	0
6	ENSG00000124615	MOCS1	-1	0	0	0	ortholog_one2one	84	17	ENSMUSG00000064120	Mocs1	4	0	0	1
16	ENSG00000140807	NKD1	-1	0	0	0	ortholog_one2one	87	8	ENSMUSG00000031661	Nkd1	4	0	0	0
2	ENSG00000115616	SLC9A2	-1	0	0	0	ortholog_one2one	91	1	ENSMUSG00000026062	Slc9a2	4	0	0	0
20	ENSG00000101452	DHX35	-2	3	0	7	ortholog_one2one	92	2	ENSMUSG00000027655	Dhx35	4	9	0	4
19	ENSG00000142039	CCDC97	-2	9	0	0	ortholog_one2one	83	7	ENSMUSG00000002608	Ccdc97	4	4	0	5
17	ENSG00000204316	MRPL38	-2	5	0	3	ortholog_one2one	87	11	ENSMUSG00000020775	Mrpl38	4	3	0	3
11	ENSG00000174851	YIF1A	-2	1	0	3	ortholog_one2one	92	19	ENSMUSG00000024875	Yif1a	4	3	0	3
11	ENSG00000166902	MRPL16	-2	7	0	2	ortholog_one2one	84	19	ENSMUSG00000024683	Mrpl16	4	2	0	5
2	ENSG00000176946	THAP4	-2	4	0	3	ortholog_one2one	83	1	ENSMUSG00000026279	Thap4	4	1	0	1
10	ENSG00000107954	NEURL1	-2	3	0	1	ortholog_one2one	94	19	ENSMUSG00000006435	Neurl1a	4	1	0	0
10	ENSG00000107863	ARHGAP21	-2	0	0	1	ortholog_one2one	86	2	ENSMUSG00000036591	Arhgap21	4	1	0	0
11	ENSG00000177542	SLC25A22	-2	0	0	1	ortholog_one2one	96	7	ENSMUSG00000019082	Slc25a22	4	1	0	4
17	ENSG00000175931	UBE2O	-2	0	0	1	ortholog_one2one	94	11	ENSMUSG00000020802	Ube2o	4	1	0	0
22	ENSG00000185340	GAS2L1	-2	1	0	3	ortholog_one2one	84	11	ENSMUSG00000034201	Gas2l1	4	0	0	0
5	ENSG00000170085	SIMC1	-2	0	0	0	ortholog_one2one	80	13	ENSMUSG00000043183	Simc1	4	0	0	1
9	ENSG00000120156	TEK	-3	0	0	0	ortholog_one2one	92	4	ENSMUSG00000006386	Tek	4	6	0	0
16	ENSG00000103148	NPRL3	-3	5	0	0	ortholog_one2one	96	11	ENSMUSG00000020289	Nprl3	4	4	0	3
19	ENSG00000142227	EMP3	-3	3	0	1	ortholog_one2one	92	7	ENSMUSG00000040212	Emp3	4	4	0	0
16	ENSG00000103254	FAM173A	-3	2	0	2	ortholog_one2one	75	17	ENSMUSG00000057411	Fam173a	4	4	0	3
5	ENSG00000132912	DCTN4	-3	1	0	1	ortholog_one2one	95	18	ENSMUSG00000024603	Dctn4	4	4	0	5
2	ENSG00000144401	METTL21A	-3	1	0	3	ortholog_one2one	90	1	ENSMUSG00000025956	Mettl21a	4	4	0	1
16	ENSG00000151006	PRSS53	-3	0	0	0	ortholog_one2one	81	7	ENSMUSG00000044139	Prss53	4	4	0	0
12	ENSG00000061794	MRPS35	-3	4	0	2	ortholog_one2one	76	6	ENSMUSG00000040112	Mrps35	4	3	0	3
16	ENSG00000183751	TBL3	-3	4	0	2	ortholog_one2one	88	17	ENSMUSG00000040688	Tbl3	4	3	0	3
17	ENSG00000171861	RNMTL1	-3	2	0	6	ortholog_one2one	81	11	ENSMUSG00000038046	Rnmtl1	4	3	0	5
4	ENSG00000174780	SRP72	-3	2	0	1	ortholog_one2one	96	5	ENSMUSG00000036323	Srp72	4	3	0	1
22	ENSG00000219438	FAM19A5	-3	1	0	0	ortholog_one2one	76	15	ENSMUSG00000054863	Fam19a5	4	3	0	0
14	ENSG00000214274	ANG	-3	2	0	3	ortholog_one2one	73	14	ENSMUSG00000072115	Ang	4	2	0	2
17	ENSG00000141252	VPS53	-3	0	0	0	ortholog_one2one	97	11	ENSMUSG00000017288	Vps53	4	2	0	3
11	ENSG00000054967	RELT	-3	1	0	3	ortholog_one2one	86	7	ENSMUSG00000008318	Relt	4	1	0	5
9	ENSG00000130559	CAMSAP1	-3	0	0	0	ortholog_one2one	82	2	ENSMUSG00000026933	Camsap1	4	1	0	2
11	ENSG00000157613	CREB3L1	-3	0	0	0	ortholog_one2one	92	2	ENSMUSG00000027230	Creb3l1	4	1	0	0
3	ENSG00000174564	IL20RB	-3	0	0	0	ortholog_one2one	77	9	ENSMUSG00000044244	Il20rb	4	1	0	0
14	ENSG00000100523	DDHD1	-3	1	0	0	ortholog_one2one	88	14	ENSMUSG00000037697	Ddhd1	4	0	0	1
3	ENSG00000196455	PIK3R4	-3	1	0	3	ortholog_one2one	96	9	ENSMUSG00000032571	Pik3r4	4	0	0	2
12	ENSG00000050438	SLC4A8	-3	1	0	0	ortholog_one2one	96	15	ENSMUSG00000023032	Slc4a8	4	0	0	3
9	ENSG00000188229	TUBB4B	-4	2	0	4	ortholog_one2one	100	2	ENSMUSG00000036752	Tubb4b	4	7	0	5
4	ENSG00000173085	COQ2	-4	2	0	5	ortholog_one2one	70	5	ENSMUSG00000029319	Coq2	4	5	0	4
11	ENSG00000162129	CLPB	-4	4	0	5	ortholog_one2one	84	7	ENSMUSG00000001829	Clpb	4	4	0	5
18	ENSG00000141404	GNAL	-4	5	0	0	ortholog_one2one	91	18	ENSMUSG00000024524	Gnal	4	3	0	0
19	ENSG00000011485	PPP5C	-4	2	0	4	ortholog_one2one	98	7	ENSMUSG00000003099	Ppp5c	4	3	0	1
2	ENSG00000157985	AGAP1	-4	1	0	1	ortholog_one2one	98	1	ENSMUSG00000055013	Agap1	4	3	0	2
8	ENSG00000076554	TPD52	-4	3	0	2	ortholog_one2one	77	3	ENSMUSG00000027506	Tpd52	4	2	0	0
9	ENSG00000136840	ST6GALNAC4	-4	2	0	0	ortholog_one2one	89	2	ENSMUSG00000079442	St6galnac4	4	2	0	1
X	ENSG00000068438	FTSJ1	-4	1	0	3	ortholog_one2one	86	X	ENSMUSG00000031171	Ftsj1	4	2	0	2
17	ENSG00000108960	MMD	-4	0	0	3	ortholog_one2one	99	11	ENSMUSG00000003948	Mmd	4	2	0	2
8	ENSG00000040341	STAU2	-4	2	0	1	ortholog_one2one	93	1	ENSMUSG00000025920	Stau2	4	1	0	0
15	ENSG00000137825	ITPKA	-4	1	0	4	ortholog_one2one	92	2	ENSMUSG00000027296	Itpka	4	1	0	1
11	ENSG00000069482	GAL	-4	0	0	0	ortholog_one2one	71	19	ENSMUSG00000024907	Gal	4	1	0	0
14	ENSG00000205436	EXOC3L4	-4	2	0	0	ortholog_one2one	72	12	ENSMUSG00000021280	Exoc3l4	4	0	0	0
16	ENSG00000104731	KLHDC4	-5	2	0	4	ortholog_one2one	80	8	ENSMUSG00000040263	Klhdc4	4	7	0	4
19	ENSG00000160007	ARHGAP35	-5	0	0	0	ortholog_one2one	98	7	ENSMUSG00000058230	Arhgap35	4	7	0	4
10	ENSG00000198546	ZNF511	-5	2	0	1	ortholog_one2one	73	7	ENSMUSG00000025470	Zfp511	4	5	0	5
15	ENSG00000140263	SORD	-5	0	0	0	ortholog_one2one	83	2	ENSMUSG00000027227	Sord	4	4	0	1
16	ENSG00000171208	NETO2	-5	1	0	2	ortholog_one2one	94	8	ENSMUSG00000036902	Neto2	4	0	0	0
19	ENSG00000167775	CD320	-6	2	0	3	ortholog_one2one	56	17	ENSMUSG00000002308	Cd320	4	6	0	3
16	ENSG00000131652	THOC6	-6	5	0	3	ortholog_one2one	95	17	ENSMUSG00000041319	Thoc6	4	4	0	3
7	ENSG00000198420	TCAF1	-6	2	0	3	ortholog_one2one	90	6	ENSMUSG00000036667	Tcaf1	4	3	0	0
12	ENSG00000189046	ALKBH2	-6	4	0	2	ortholog_one2one	72	5	ENSMUSG00000044339	Alkbh2	4	2	0	0
11	ENSG00000137513	NARS2	-6	1	0	1	ortholog_one2one	84	7	ENSMUSG00000018995	Nars2	4	1	0	2
1	ENSG00000132688	NES	-6	2	0	3	ortholog_one2one	52	3	ENSMUSG00000004891	Nes	4	0	0	2
13	ENSG00000136098	NEK3	-7	0	0	1	ortholog_one2one	73	8	ENSMUSG00000031478	Nek3	4	0	0	2
5	ENSG00000113460	BRIX1	-8	6	0	8	ortholog_one2one	92	15	ENSMUSG00000022247	Brix1	4	4	0	4
17	ENSG00000278259	MYO19	-9	2	0	5	ortholog_one2one	82	11	ENSMUSG00000020527	Myo19	4	1	0	4
2	ENSG00000079156	OSBPL6	-9	2	0	1	ortholog_one2one	98	2	ENSMUSG00000042359	Osbpl6	4	1	0	1
6p21.1-p12.1	ENSG00000124496	TRERF1	-12	6	0	0	ortholog_HGNC_one2one		17	ENSMUSG00000064043	Trerf1	4	3	0	2
4	ENSG00000123737	EXOSC9	-13	5	0	8	ortholog_one2one	88	3	ENSMUSG00000027714	Exosc9	4	2	0	2
3	ENSG00000154767	XPC	17	20	1	9	ortholog_one2one	74	6	ENSMUSG00000030094	Xpc	3	1	0	7
19	ENSG00000197019	SERTAD1	15	19	1	1	ortholog_one2one	86	7	ENSMUSG00000008384	Sertad1	3	4	0	4
8	ENSG00000167904	TMEM68	15	14	1	6	ortholog_one2one	93	4	ENSMUSG00000028232	Tmem68	3	2	0	3
9	ENSG00000160271	RALGDS	15	7	1	1	ortholog_one2one	86	2	ENSMUSG00000026821	Ralgds	3	1	0	0
3	ENSG00000175105	ZNF654	14	3	0	0	ortholog_one2one	70	16	ENSMUSG00000047141	Zfp654	3	3	0	0
14	ENSG00000197324	LRP10	14	8	1	0	ortholog_one2one	87	14	ENSMUSG00000022175	Lrp10	3	2	0	2
19	ENSG00000130517	PGPEP1	14	0	0	0	ortholog_one2one	95	8	ENSMUSG00000056204	Pgpep1	3	1	0	0
X	ENSG00000130066	SAT1	14	1	0	1	ortholog_one2one	96	X	ENSMUSG00000025283	Sat1	3	0	0	4
11	ENSG00000148925	BTBD10	13	11	1	6	ortholog_one2one	90	7	ENSMUSG00000038187	Btbd10	3	2	0	7
3	ENSG00000163947	ARHGEF3	13	1	0	1	ortholog_one2one	87	14	ENSMUSG00000021895	Arhgef3	3	2	0	1
1	ENSG00000162772	ATF3	13	6	1	3	ortholog_one2one	95	1	ENSMUSG00000026628	Atf3	3	1	0	1
4	ENSG00000138686	BBS7	12	2	0	0	ortholog_one2one	92	3	ENSMUSG00000037325	Bbs7	3	2	0	1
9	ENSG00000119471	HSDL2	11	1	0	3	ortholog_one2one	87	4	ENSMUSG00000028383	Hsdl2	3	5	0	2
17	ENSG00000070540	WIPI1	11	0	0	2	ortholog_one2one	94	11	ENSMUSG00000041895	Wipi1	3	4	0	2
20	ENSG00000124225	PMEPA1	11	2	0	0	ortholog_one2one	86	2	ENSMUSG00000038400	Pmepa1	3	3	0	1
17	ENSG00000030582	GRN	11	12	1	3	ortholog_one2one	75	11	ENSMUSG00000034708	Grn	3	2	0	3
1	ENSG00000060656	PTPRU	11	18	1	2	ortholog_one2one	95	4	ENSMUSG00000028909	Ptpru	3	1	0	2
5	ENSG00000113742	CPEB4	11	16	1	2	ortholog_one2one	98	11	ENSMUSG00000020300	Cpeb4	3	1	0	5
5	ENSG00000069020	MAST4	11	9	1	1	ortholog_one2one	82	13	ENSMUSG00000034751	Mast4	3	1	0	2
6	ENSG00000137393	RNF144B	11	9	1	0	ortholog_one2one	88	13	ENSMUSG00000038068	Rnf144b	3	1	0	0
7	ENSG00000197093	GAL3ST4	11	7	1	0	ortholog_one2one	77	5	ENSMUSG00000075593	Gal3st4	3	1	0	0
20	ENSG00000124201	ZNFX1	11	2	0	7	ortholog_one2one	88	2	ENSMUSG00000039501	Znfx1	3	1	0	4
17	ENSG00000175155	YPEL2	11	0	0	1	ortholog_one2one	100	11	ENSMUSG00000018427	Ypel2	3	0	0	1
14	ENSG00000100614	PPM1A	10	2	0	3	ortholog_one2one	82	12	ENSMUSG00000021096	Ppm1a	3	5	0	4
22	ENSG00000185022	MAFF	10	0	0	2	ortholog_one2one	90	15	ENSMUSG00000042622	Maff	3	2	0	1
15	ENSG00000140463	BBS4	10	4	0	3	ortholog_one2one	90	9	ENSMUSG00000025235	Bbs4	3	1	0	1
11	ENSG00000154127	UBASH3B	10	4	0	0	ortholog_one2one	96	9	ENSMUSG00000032020	Ubash3b	3	1	0	0
12	ENSG00000139624	CERS5	9	23	1	2	ortholog_one2one	77	15	ENSMUSG00000023021	Cers5	3	3	0	4
1	ENSG00000197530	MIB2	9	2	0	4	ortholog_one2one	80	4	ENSMUSG00000029060	Mib2	3	2	0	4
9	ENSG00000137103	TMEM8B	9	12	1	0	ortholog_one2one	96	4	ENSMUSG00000078716	Tmem8b	3	1	0	0
17	ENSG00000141068	KSR1	9	1	0	0	ortholog_one2one	85	11	ENSMUSG00000018334	Ksr1	3	1	0	3
1	ENSG00000069812	HES2	8	0	0	0	ortholog_one2one	66	4	ENSMUSG00000028940	Hes2	3	3	0	0
19	ENSG00000125657	TNFSF9	8	2	0	2	ortholog_one2one	33	17	ENSMUSG00000035678	Tnfsf9	3	2	0	4
15	ENSG00000184254	ALDH1A3	8	17	1	0	ortholog_one2one	94	7	ENSMUSG00000015134	Aldh1a3	3	1	0	1
15	ENSG00000184056	VPS33B	8	3	0	1	ortholog_one2one	97	7	ENSMUSG00000030534	Vps33b	3	1	0	3
7	ENSG00000176428	VPS37D	8	3	0	2	ortholog_one2one	88	5	ENSMUSG00000043614	Vps37d	3	1	0	3
17	ENSG00000108799	EZH1	8	1	0	2	ortholog_one2one	98	11	ENSMUSG00000006920	Ezh1	3	1	0	0
2	ENSG00000168899	VAMP5	8	5	1	0	ortholog_one2one	65	6	ENSMUSG00000073002	Vamp5	3	0	0	1
18	ENSG00000053747	LAMA3	8	3	0	0	ortholog_one2one	78	18	ENSMUSG00000024421	Lama3	3	0	0	0
21	ENSG00000154642	C21orf91	8	2	0	2	ortholog_one2one	80	16	ENSMUSG00000022864	D16Ertd472e	3	0	0	1
3	ENSG00000134109	EDEM1	8	2	0	3	ortholog_one2one	91	6	ENSMUSG00000030104	Edem1	3	0	0	3
18	ENSG00000166401	SERPINB8	8	1	0	2	ortholog_one2one	78	1	ENSMUSG00000026315	Serpinb8	3	0	0	0
3	ENSG00000168016	TRANK1	8	1	0	0	ortholog_one2one	82	9	ENSMUSG00000062296	Trank1	3	0	0	0
11	ENSG00000165915	SLC39A13	7	4	0	2	ortholog_one2one	88	2	ENSMUSG00000002105	Slc39a13	3	4	0	5
7	ENSG00000128590	DNAJB9	7	1	0	5	ortholog_one2one	94	12	ENSMUSG00000014905	Dnajb9	3	2	0	5
6	ENSG00000120278	PLEKHG1	7	3	0	0	ortholog_one2one	79	10	ENSMUSG00000040624	Plekhg1	3	0	0	0
16	ENSG00000183044	ABAT	7	1	0	0	ortholog_one2one	91	16	ENSMUSG00000057880	Abat	3	0	0	0
22	ENSG00000100290	BIK	7	0	0	1	ortholog_one2one	41	15	ENSMUSG00000016758	Bik	3	0	0	1
11	ENSG00000026508	CD44	6	2	0	2	ortholog_one2one	70	2	ENSMUSG00000005087	Cd44	3	6	0	4
15	ENSG00000241839	PLEKHO2	6	0	0	1	ortholog_one2one	77	9	ENSMUSG00000050721	Plekho2	3	6	0	1
6	ENSG00000204257	HLA-DMA	6	0	0	0	ortholog_one2one	76	17	ENSMUSG00000037649	H2-DMa	3	5	0	1
7	ENSG00000157954	WIPI2	6	2	0	0	ortholog_one2one	93	5	ENSMUSG00000029578	Wipi2	3	4	0	4
1	ENSG00000143067	ZNF697	6	4	0	3	ortholog_one2one	90	3	ENSMUSG00000050064	Zfp697	3	2	0	1
3	ENSG00000001617	SEMA3F	6	7	1	0	ortholog_one2one	96	9	ENSMUSG00000034684	Sema3f	3	1	0	0
12	ENSG00000205707	LYRM5	6	1	0	2	ortholog_one2one	87	6	ENSMUSG00000040370	Lyrm5	3	1	0	3
12	ENSG00000123353	ORMDL2	6	1	0	7	ortholog_one2one	97	10	ENSMUSG00000025353	Ormdl2	3	1	0	4
8	ENSG00000187954	CYHR1	6	0	0	2	ortholog_one2one	49	15	ENSMUSG00000053929	Cyhr1	3	1	0	4
5	ENSG00000173221	GLRX	6	0	0	0	ortholog_one2one	90	13	ENSMUSG00000021591	Glrx	3	1	0	0
1	ENSG00000142910	TINAGL1	6	5	1	0	ortholog_one2one	88	4	ENSMUSG00000028776	Tinagl1	3	0	0	0
3	ENSG00000168917	SLC35G2	6	4	0	2	ortholog_one2one	92	9	ENSMUSG00000070287	Slc35g2	3	0	0	0
19	ENSG00000105204	DYRK1B	6	3	0	4	ortholog_one2one	97	7	ENSMUSG00000002409	Dyrk1b	3	0	0	1
15	ENSG00000166946	CCNDBP1	6	2	0	2	ortholog_one2one	80	2	ENSMUSG00000023572	Ccndbp1	3	0	0	1
15	ENSG00000166887	VPS39	6	1	0	0	ortholog_one2one	97	2	ENSMUSG00000027291	Vps39	3	0	0	1
3	ENSG00000114023	FAM162A	5	5	1	1	ortholog_one2one	79	16	ENSMUSG00000003955	Fam162a	3	9	0	3
16	ENSG00000062038	CDH3	5	1	0	0	ortholog_one2one	82	8	ENSMUSG00000061048	Cdh3	3	3	0	0
19	ENSG00000007047	MARK4	5	1	0	0	ortholog_one2one	98	7	ENSMUSG00000030397	Mark4	3	3	0	0
11	ENSG00000006118	TMEM132A	5	1	0	0	ortholog_one2one	87	19	ENSMUSG00000024736	Tmem132a	3	3	0	2
13	ENSG00000180660	MAB21L1	5	0	0	0	ortholog_one2one	100	3	ENSMUSG00000056947	Mab21l1	3	3	0	0
11	ENSG00000214530	STARD10	5	4	0	2	ortholog_one2one	97	7	ENSMUSG00000030688	Stard10	3	2	0	0
11	ENSG00000177700	POLR2L	5	3	0	3	ortholog_one2one	100	7	ENSMUSG00000038489	Polr2l	3	2	0	0
9	ENSG00000106733	NMRK1	5	0	0	1	ortholog_one2one	79	19	ENSMUSG00000037847	Nmrk1	3	2	0	1
9	ENSG00000169155	ZBTB43	5	0	0	2	ortholog_one2one	93	2	ENSMUSG00000026788	Zbtb43	3	2	0	4
6	ENSG00000124574	ABCC10	5	8	1	2	ortholog_one2one	85	17	ENSMUSG00000032842	Abcc10	3	1	0	4
20	ENSG00000101311	FERMT1	5	3	0	0	ortholog_one2one	88	2	ENSMUSG00000027356	Fermt1	3	1	0	0
20	ENSG00000124217	MOCS3	5	3	0	3	ortholog_one2one	80	2	ENSMUSG00000074576	Mocs3	3	1	0	1
14	ENSG00000119718	EIF2B2	5	2	0	5	ortholog_one2one	94	12	ENSMUSG00000004788	Eif2b2	3	1	0	4
10	ENSG00000119950	MXI1	5	2	0	2	ortholog_one2one	95	19	ENSMUSG00000025025	Mxi1	3	1	0	1
17	ENSG00000160602	NEK8	5	2	0	1	ortholog_one2one	94	11	ENSMUSG00000017405	Nek8	3	1	0	0
16	ENSG00000102934	PLLP	5	1	0	1	ortholog_one2one	90	8	ENSMUSG00000031775	Pllp	3	1	0	0
11	ENSG00000137699	TRIM29	5	1	0	0	ortholog_one2one	89	9	ENSMUSG00000032013	Trim29	3	1	0	0
2	ENSG00000138449	SLC40A1	5	13	1	1	ortholog_one2one	91	1	ENSMUSG00000025993	Slc40a1	3	0	0	0
15	ENSG00000080644	CHRNA3	5	8	1	0	ortholog_one2one	91	9	ENSMUSG00000032303	Chrna3	3	0	0	0
2	ENSG00000013016	EHD3	5	3	0	0	ortholog_one2one	97	17	ENSMUSG00000024065	Ehd3	3	0	0	3
8	ENSG00000157168	NRG1	5	3	0	1	ortholog_one2one	73	8	ENSMUSG00000062991	Nrg1	3	0	0	0
5	ENSG00000053108	FSTL4	5	2	0	1	ortholog_one2one	84	11	ENSMUSG00000036264	Fstl4	3	0	0	0
X	ENSG00000102265	TIMP1	5	2	0	0	ortholog_one2one	71	X	ENSMUSG00000001131	Timp1	3	0	0	1
19	ENSG00000239382	ALKBH6	5	1	0	8	ortholog_one2one	82	7	ENSMUSG00000042831	Alkbh6	3	0	0	3
8	ENSG00000120875	DUSP4	5	1	0	1	ortholog_one2one	97	8	ENSMUSG00000031530	Dusp4	3	0	0	0
19	ENSG00000095752	IL11	5	1	0	0	ortholog_one2one	88	7	ENSMUSG00000004371	Il11	3	0	0	0
12	ENSG00000151136	BTBD11	5	0	0	1	ortholog_one2one	97	10	ENSMUSG00000020042	Btbd11	3	0	0	2
11	ENSG00000175356	SCUBE2	5	0	0	0	ortholog_one2one	89	7	ENSMUSG00000007279	Scube2	3	0	0	0
17	ENSG00000168591	TMUB2	4	1	0	5	ortholog_one2one	86	11	ENSMUSG00000034757	Tmub2	3	5	0	5
2	ENSG00000239779	WBP1	4	7	0	1	ortholog_one2one	83	6	ENSMUSG00000030035	Wbp1	3	4	0	3
6	ENSG00000119899	SLC17A5	4	3	0	2	ortholog_one2one	86	9	ENSMUSG00000049624	Slc17a5	3	3	0	5
10	ENSG00000156574	NODAL	4	1	0	0	ortholog_one2one	80	10	ENSMUSG00000037171	Nodal	3	3	0	0
11	ENSG00000168010	ATG16L2	4	4	0	3	ortholog_one2one	80	7	ENSMUSG00000047767	Atg16l2	3	2	0	4
3	ENSG00000183770	FOXL2	4	3	0	0	ortholog_one2one	96	9	ENSMUSG00000050397	Foxl2	3	2	0	0
21	ENSG00000198743	SLC5A3	4	3	0	2	ortholog_one2one	94	16	ENSMUSG00000089774	Slc5a3	3	2	0	3
16	ENSG00000103042	SLC38A7	4	1	0	1	ortholog_one2one	94	8	ENSMUSG00000036534	Slc38a7	3	2	0	1
2	ENSG00000213699	SLC35F6	4	0	0	2	ortholog_one2one	87	5	ENSMUSG00000029175	Slc35f6	3	2	0	2
1	ENSG00000158793	NIT1	4	2	0	3	ortholog_one2one	84	1	ENSMUSG00000013997	Nit1	3	1	0	1
20	ENSG00000101473	ACOT8	4	1	0	2	ortholog_one2one	85	2	ENSMUSG00000017307	Acot8	3	1	0	2
4	ENSG00000163624	CDS1	4	1	0	0	ortholog_one2one	96	5	ENSMUSG00000029330	Cds1	3	1	0	0
7	ENSG00000189143	CLDN4	4	1	0	0	ortholog_one2one	83	5	ENSMUSG00000047501	Cldn4	3	1	0	0
12	ENSG00000139636	LMBR1L	4	1	0	3	ortholog_one2one	96	15	ENSMUSG00000022999	Lmbr1l	3	1	0	5
7	ENSG00000058404	CAMK2B	4	0	0	0	ortholog_one2one	81	11	ENSMUSG00000057897	Camk2b	3	1	0	0
10	ENSG00000077943	ITGA8	4	0	0	0	ortholog_one2one	89	2	ENSMUSG00000026768	Itga8	3	1	0	3
5	ENSG00000168621	GDNF	4	4	0	0	ortholog_one2one	89	15	ENSMUSG00000022144	Gdnf	3	0	0	2
19	ENSG00000167608	TMC4	4	3	0	0	ortholog_one2one	74	7	ENSMUSG00000019734	Tmc4	3	0	0	0
5	ENSG00000164402	39692	4	2	0	1	ortholog_one2one	87	11	ENSMUSG00000018398	39692	3	0	0	1
1	ENSG00000116661	FBXO2	4	2	0	0	ortholog_one2one	82	4	ENSMUSG00000041556	Fbxo2	3	0	0	0
19	ENSG00000124299	PEPD	4	2	0	2	ortholog_one2one	89	7	ENSMUSG00000063931	Pepd	3	0	0	4
10	ENSG00000023839	ABCC2	4	1	0	0	ortholog_one2one	78	19	ENSMUSG00000025194	Abcc2	3	0	0	0
5	ENSG00000134363	FST	4	1	0	0	ortholog_one2one	97	13	ENSMUSG00000021765	Fst	3	0	0	0
12	ENSG00000166866	MYO1A	4	1	0	0	ortholog_one2one	88	10	ENSMUSG00000025401	Myo1a	3	0	0	0
10	ENSG00000075826	SEC31B	4	1	0	0	ortholog_one2one	78	19	ENSMUSG00000051984	Sec31b	3	0	0	1
17	ENSG00000167105	TMEM92	4	1	0	0	ortholog_one2one	43	11	ENSMUSG00000075610	Tmem92	3	0	0	0
20	ENSG00000130584	ZBTB46	4	0	0	0	ortholog_one2one	91	2	ENSMUSG00000027583	Zbtb46	3	0	0	1
11	ENSG00000042429	MED17	3	2	0	2	ortholog_one2one	96	9	ENSMUSG00000031935	Med17	3	6	0	4
9	ENSG00000083223	ZCCHC6	3	5	0	0	ortholog_one2one	79	13	ENSMUSG00000035248	Zcchc6	3	4	0	3
1	ENSG00000198520	C1orf228	3	0	0	2	ortholog_one2one	77	4	ENSMUSG00000060268	Gm1661	3	4	0	2
17	ENSG00000180891	CUEDC1	3	7	0	0	ortholog_one2one	87	11	ENSMUSG00000018378	Cuedc1	3	3	0	2
12	ENSG00000111269	CREBL2	3	3	0	1	ortholog_one2one	93	6	ENSMUSG00000032652	Crebl2	3	3	0	4
17	ENSG00000011295	TTC19	3	3	0	1	ortholog_one2one	81	11	ENSMUSG00000042298	Ttc19	3	3	0	5
13	ENSG00000088448	ANKRD10	3	2	0	1	ortholog_one2one	78	8	ENSMUSG00000031508	Ankrd10	3	3	0	3
22	ENSG00000075275	CELSR1	3	1	0	1	ortholog_one2one	81	15	ENSMUSG00000016028	Celsr1	3	3	0	0
14	ENSG00000089916	GPATCH2L	3	1	0	0	ortholog_one2one	85	12	ENSMUSG00000021254	Gpatch2l	3	3	0	4
7	ENSG00000006715	VPS41	3	1	0	1	ortholog_one2one	97	13	ENSMUSG00000041236	Vps41	3	3	0	1
11	ENSG00000110046	ATG2A	3	2	0	6	ortholog_one2one	84	19	ENSMUSG00000024773	Atg2a	3	2	0	4
6	ENSG00000171462	DLK2	3	2	0	1	ortholog_one2one	92	17	ENSMUSG00000047428	Dlk2	3	2	0	0
2	ENSG00000115486	GGCX	3	2	0	3	ortholog_one2one	89	6	ENSMUSG00000053460	Ggcx	3	2	0	2
8	ENSG00000179388	EGR3	3	1	0	0	ortholog_one2one	99	14	ENSMUSG00000033730	Egr3	3	2	0	1
16	ENSG00000102897	LYRM1	3	1	0	5	ortholog_one2one	88	7	ENSMUSG00000030922	Lyrm1	3	2	0	3
2	ENSG00000068724	TTC7A	3	1	0	3	ortholog_one2one	86	17	ENSMUSG00000036918	Ttc7	3	2	0	2
X	ENSG00000198934	MAGEE1	3	0	0	1	ortholog_one2one	63	X	ENSMUSG00000031227	Magee1	3	2	0	1
15	ENSG00000140398	NEIL1	3	0	0	0	ortholog_one2one	79	9	ENSMUSG00000032298	Neil1	3	2	0	0
9	ENSG00000056558	TRAF1	3	0	0	0	ortholog_one2one	84	2	ENSMUSG00000026875	Traf1	3	2	0	0
9	ENSG00000107036	RIC1	3	7	0	2	ortholog_one2one	93	19	ENSMUSG00000038658	Ric1	3	1	0	3
3	ENSG00000126062	TMEM115	3	4	0	1	ortholog_one2one	94	9	ENSMUSG00000010045	Tmem115	3	1	0	3
5	ENSG00000113732	ATP6V0E1	3	3	0	2	ortholog_one2one	99	17	ENSMUSG00000015575	Atp6v0e	3	1	0	3
15	ENSG00000179335	CLK3	3	3	0	4	ortholog_one2one	89	9	ENSMUSG00000032316	Clk3	3	1	0	3
11	ENSG00000149716	ORAOV1	3	3	0	4	ortholog_one2one	77	7	ENSMUSG00000031072	Oraov1	3	1	0	4
17	ENSG00000108786	HSD17B1	3	2	0	0	ortholog_one2one	66	11	ENSMUSG00000019301	Hsd17b1	3	1	0	0
3	ENSG00000173531	MST1	3	2	0	1	ortholog_one2one	79	9	ENSMUSG00000032591	Mst1	3	1	0	0
15	ENSG00000103932	RPAP1	3	2	0	3	ortholog_one2one	80	2	ENSMUSG00000034032	Rpap1	3	1	0	2
11	ENSG00000149582	TMEM25	3	2	0	1	ortholog_one2one	91	9	ENSMUSG00000002032	Tmem25	3	1	0	2
15	ENSG00000185442	FAM174B	3	1	0	1	ortholog_one2one	77	7	ENSMUSG00000078670	Fam174b	3	1	0	0
22	ENSG00000133477	FAM83F	3	1	0	0	ortholog_one2one	80	15	ENSMUSG00000022408	Fam83f	3	1	0	0
13	ENSG00000121743	GJA3	3	1	0	1	ortholog_one2one	71	14	ENSMUSG00000048582	Gja3	3	1	0	0
10	ENSG00000166169	POLL	3	1	0	0	ortholog_one2one	82	19	ENSMUSG00000025218	Poll	3	1	0	3
3	ENSG00000070476	ZXDC	3	1	0	1	ortholog_one2one	74	6	ENSMUSG00000034430	Zxdc	3	1	0	2
15	ENSG00000205363	C15orf59	3	0	0	0	ortholog_one2one	89	9	ENSMUSG00000066607	6030419C18Rik	3	1	0	1
7	ENSG00000213199	ASIC3	3	0	0	1	ortholog_one2one	78	5	ENSMUSG00000038276	Asic3	3	1	0	0
10	ENSG00000095739	BAMBI	3	0	0	2	ortholog_one2one	93	18	ENSMUSG00000024232	Bambi	3	1	0	4
19	ENSG00000063322	MED29	3	0	0	3	ortholog_one2one	83	7	ENSMUSG00000003444	Med29	3	1	0	3
11	ENSG00000184232	OAF	3	0	0	0	ortholog_one2one	86	9	ENSMUSG00000032014	Oaf	3	1	0	1
12	ENSG00000089060	SLC8B1	3	0	0	0	ortholog_one2one	83	5	ENSMUSG00000032754	Slc8b1	3	1	0	0
16	ENSG00000011638	TMEM159	3	0	0	1	ortholog_one2one	61	7	ENSMUSG00000030917	Tmem159	3	1	0	0
6	ENSG00000221821	C6orf226	3	10	0	2	ortholog_one2one	52	17	ENSMUSG00000062619	2310039H08Rik	3	0	0	4
X	ENSG00000063601	MTMR1	3	8	0	0	ortholog_one2one	92	X	ENSMUSG00000015214	Mtmr1	3	0	0	1
15	ENSG00000058335	RASGRF1	3	5	0	0	ortholog_one2one	84	9	ENSMUSG00000032356	Rasgrf1	3	0	0	0
16	ENSG00000003249	DBNDD1	3	4	0	1	ortholog_one2one	45	8	ENSMUSG00000031970	Dbndd1	3	0	0	0
4	ENSG00000138685	FGF2	3	4	0	1	ortholog_one2one	51	3	ENSMUSG00000037225	Fgf2	3	0	0	1
11	ENSG00000173227	SYT12	3	3	0	0	ortholog_one2one	95	19	ENSMUSG00000049303	Syt12	3	0	0	0
20	ENSG00000125775	SDCBP2	3	2	0	3	ortholog_one2one	79	2	ENSMUSG00000027456	Sdcbp2	3	0	0	0
20	ENSG00000101203	COL20A1	3	1	0	0	ortholog_one2one	74	2	ENSMUSG00000016356	Col20a1	3	0	0	0
14	ENSG00000126821	SGPP1	3	1	0	1	ortholog_one2one	76	12	ENSMUSG00000021054	Sgpp1	3	0	0	2
6	ENSG00000137221	TJAP1	3	1	0	4	ortholog_one2one	84	17	ENSMUSG00000012296	Tjap1	3	0	0	3
16	ENSG00000102871	TRADD	3	1	0	3	ortholog_one2one	77	8	ENSMUSG00000031887	Tradd	3	0	0	4
2	ENSG00000244617	ASPRV1	3	0	0	0	ortholog_one2one	69	6	ENSMUSG00000033508	Asprv1	3	0	0	0
15	ENSG00000137880	GCHFR	3	0	0	2	ortholog_one2one	93	2	ENSMUSG00000046814	Gchfr	3	0	0	1
16	ENSG00000102878	HSF4	3	0	0	1	ortholog_one2one	86	8	ENSMUSG00000033249	Hsf4	3	0	0	0
1	ENSG00000178922	HYI	3	0	0	0	ortholog_one2one	84	4	ENSMUSG00000006395	Hyi	3	0	0	0
15	ENSG00000254585	MAGEL2	3	0	0	0	ortholog_one2one	65	7	ENSMUSG00000056972	Magel2	3	0	0	0
6	ENSG00000170927	PKHD1	3	0	0	0	ortholog_one2one	72	1	ENSMUSG00000043760	Pkhd1	3	0	0	0
2	ENSG00000153246	PLA2R1	3	0	0	0	ortholog_one2one	74	2	ENSMUSG00000054580	Pla2r1	3	0	0	0
17	ENSG00000132471	WBP2	3	0	0	3	ortholog_one2one	97	11	ENSMUSG00000034341	Wbp2	3	0	0	5
19	ENSG00000160460	SPTBN4	2	3	0	0	ortholog_one2one	96	7	ENSMUSG00000011751	Sptbn4	3	6	0	0
5	ENSG00000113369	ARRDC3	2	1	0	4	ortholog_one2one	98	13	ENSMUSG00000074794	Arrdc3	3	6	0	3
11	ENSG00000182103	FAM181B	2	0	0	0	ortholog_one2one	64	7	ENSMUSG00000051515	Fam181b	3	6	0	0
17	ENSG00000225663	FAM195B	2	1	0	2	ortholog_one2one	75	11	ENSMUSG00000061111	Fam195b	3	5	0	3
6	ENSG00000112234	FBXL4	2	0	0	1	ortholog_one2one	93	4	ENSMUSG00000040410	Fbxl4	3	5	0	2
11	ENSG00000149091	DGKZ	2	10	0	1	ortholog_one2one	91	2	ENSMUSG00000040479	Dgkz	3	4	0	2
11	ENSG00000132740	IGHMBP2	2	8	0	5	ortholog_one2one	78	19	ENSMUSG00000024831	Ighmbp2	3	4	0	5
15	ENSG00000068305	MEF2A	2	6	0	3	ortholog_one2one	85	7	ENSMUSG00000030557	Mef2a	3	4	0	4
1	ENSG00000010072	SPRTN	2	4	0	6	ortholog_one2one	71	8	ENSMUSG00000031986	Sprtn	3	4	0	4
3	ENSG00000114021	NIT2	2	3	0	2	ortholog_one2one	89	16	ENSMUSG00000022751	Nit2	3	4	0	2
19	ENSG00000099622	CIRBP	2	2	0	2	ortholog_one2one	54	10	ENSMUSG00000045193	Cirbp	3	4	0	5
20	ENSG00000196396	PTPN1	2	2	0	2	ortholog_one2one	83	2	ENSMUSG00000027540	Ptpn1	3	4	0	2
1	ENSG00000186283	TOR3A	2	2	0	5	ortholog_one2one	65	1	ENSMUSG00000060519	Tor3a	3	4	0	1
7	ENSG00000197150	ABCB8	2	1	0	5	ortholog_one2one	82	5	ENSMUSG00000028973	Abcb8	3	4	0	1
9	ENSG00000164970	FAM219A	2	0	0	4	ortholog_one2one	88	4	ENSMUSG00000028439	Fam219a	3	4	0	1
17	ENSG00000185527	PDE6G	2	0	0	0	ortholog_one2one	97	11	ENSMUSG00000025386	Pde6g	3	4	0	0
16	ENSG00000103269	RHBDL1	2	8	0	0	ortholog_one2one	98	17	ENSMUSG00000025735	Rhbdl1	3	3	0	0
21	ENSG00000182362	YBEY	2	5	0	2	ortholog_one2one	76	10	ENSMUSG00000033126	Ybey	3	3	0	3
1	ENSG00000066322	ELOVL1	2	4	0	1	ortholog_one2one	92	4	ENSMUSG00000006390	Elovl1	3	3	0	3
19	ENSG00000105373	GLTSCR2	2	4	0	0	ortholog_one2one	82	7	ENSMUSG00000041560	Gltscr2	3	3	0	1
6	ENSG00000137171	KLC4	2	1	0	2	ortholog_one2one	92	17	ENSMUSG00000003546	Klc4	3	3	0	0
20	ENSG00000178726	THBD	2	1	0	1	ortholog_one2one	68	2	ENSMUSG00000074743	Thbd	3	3	0	1
16	ENSG00000091262	ABCC6	2	0	0	0	ortholog_one2one	79	7	ENSMUSG00000030834	Abcc6	3	3	0	0
19	ENSG00000090554	FLT3LG	2	4	0	1	ortholog_one2one	68	7	ENSMUSG00000089989	Flt3l	3	2	0	2
7	ENSG00000006453	BAIAP2L1	2	12	0	1	ortholog_one2one	86	5	ENSMUSG00000038859	Baiap2l1	3	1	0	0
22	ENSG00000100348	TXN2	2	7	0	1	ortholog_one2one	89	15	ENSMUSG00000005354	Txn2	3	1	0	5
1	ENSG00000157191	NECAP2	2	5	0	2	ortholog_one2one	76	4	ENSMUSG00000028923	Necap2	3	1	0	3
1	ENSG00000196407	THEM5	2	5	0	0	ortholog_one2one	78	3	ENSMUSG00000028148	Them5	3	1	0	0
21	ENSG00000171587	DSCAM	2	3	0	0	ortholog_one2one	98	16	ENSMUSG00000050272	Dscam	3	1	0	0
19	ENSG00000104892	KLC3	2	3	0	0	ortholog_one2one	91	7	ENSMUSG00000040714	Klc3	3	1	0	0
19	ENSG00000105518	TMEM205	2	3	0	1	ortholog_one2one	79	9	ENSMUSG00000040883	Tmem205	3	1	0	3
19	ENSG00000130818	ZNF426	2	3	0	3	ortholog_one2one	72	9	ENSMUSG00000059475	Zfp426	3	1	0	2
20	ENSG00000089199	CHGB	2	2	0	1	ortholog_one2one	64	2	ENSMUSG00000027350	Chgb	3	1	0	1
16	ENSG00000090565	RAB11FIP3	2	2	0	1	ortholog_one2one	69	17	ENSMUSG00000037098	Rab11fip3	3	1	0	1
3	ENSG00000164068	RNF123	2	2	0	1	ortholog_one2one	94	9	ENSMUSG00000041528	Rnf123	3	1	0	2
2	ENSG00000169621	APLF	2	1	0	9	ortholog_one2one	60	6	ENSMUSG00000030051	Aplf	3	1	0	5
17	ENSG00000178927	C17orf62	2	1	0	2	ortholog_one2one	89	11	ENSMUSG00000039294	BC017643	3	1	0	2
4	ENSG00000124882	EREG	2	1	0	0	ortholog_one2one	78	5	ENSMUSG00000029377	Ereg	3	1	0	1
11	ENSG00000165478	HEPACAM	2	1	0	0	ortholog_one2one	95	9	ENSMUSG00000046240	Hepacam	3	1	0	0
14	ENSG00000100433	KCNK10	2	1	0	0	ortholog_one2one	93	12	ENSMUSG00000033854	Kcnk10	3	1	0	0
6	ENSG00000198945	L3MBTL3	2	1	0	1	ortholog_one2one	89	10	ENSMUSG00000039089	L3mbtl3	3	1	0	0
17	ENSG00000167693	NXN	2	1	0	1	ortholog_one2one	98	11	ENSMUSG00000020844	Nxn	3	1	0	4
13	ENSG00000139832	RAB20	2	1	0	0	ortholog_one2one	82	8	ENSMUSG00000031504	Rab20	3	1	0	2
8	ENSG00000176623	RMDN1	2	1	0	2	ortholog_one2one	81	4	ENSMUSG00000028229	Rmdn1	3	1	0	2
2	ENSG00000018280	SLC11A1	2	1	0	0	ortholog_one2one	87	1	ENSMUSG00000026177	Slc11a1	3	1	0	0
1	ENSG00000006555	TTC22	2	1	0	1	ortholog_one2one	84	4	ENSMUSG00000034919	Ttc22	3	1	0	0
2	ENSG00000204128	C2orf72	2	0	0	0	ortholog_one2one	69	1	ENSMUSG00000026227	2810459M11Rik	3	1	0	0
1	ENSG00000198483	ANKRD35	2	0	0	0	ortholog_one2one	81	3	ENSMUSG00000038354	Ankrd35	3	1	0	0
8	ENSG00000169436	COL22A1	2	0	0	0	ortholog_one2one	87	15	ENSMUSG00000079022	Col22a1	3	1	0	0
1	ENSG00000183114	FAM43B	2	0	0	0	ortholog_one2one	90	4	ENSMUSG00000078235	Fam43b	3	1	0	0
1	ENSG00000174175	SELP	2	0	0	0	ortholog_one2one	67	1	ENSMUSG00000026580	Selp	3	1	0	0
1	ENSG00000133065	SLC41A1	2	0	0	0	ortholog_one2one	98	1	ENSMUSG00000013275	Slc41a1	3	1	0	4
1	ENSG00000116525	TRIM62	2	0	0	0	ortholog_one2one	99	4	ENSMUSG00000041000	Trim62	3	1	0	0
17	ENSG00000092929	UNC13D	2	5	0	1	ortholog_one2one	87	11	ENSMUSG00000057948	Unc13d	3	0	0	0
3	ENSG00000144893	MED12L	2	2	0	0	ortholog_one2one	95	3	ENSMUSG00000056476	Med12l	3	0	0	0
3	ENSG00000169860	P2RY1	2	2	0	2	ortholog_one2one	95	3	ENSMUSG00000027765	P2ry1	3	0	0	0
11	ENSG00000166435	XRRA1	2	2	0	3	ortholog_one2one	73	7	ENSMUSG00000035211	Xrra1	3	0	0	4
3	ENSG00000187094	CCK	2	1	0	0	ortholog_one2one	81	9	ENSMUSG00000032532	Cck	3	0	0	0
X	ENSG00000071859	FAM50A	2	1	0	1	ortholog_one2one	98	X	ENSMUSG00000001962	Fam50a	3	0	0	2
8	ENSG00000147689	FAM83A	2	1	0	1	ortholog_one2one	82	15	ENSMUSG00000051225	Fam83a	3	0	0	0
19	ENSG00000197540	GZMM	2	1	0	0	ortholog_one2one	68	10	ENSMUSG00000054206	Gzmm	3	0	0	0
5	ENSG00000156475	PPP2R2B	2	1	0	0	ortholog_one2one	83	18	ENSMUSG00000024500	Ppp2r2b	3	0	0	1
12	ENSG00000172602	RND1	2	1	0	0	ortholog_one2one	97	15	ENSMUSG00000054855	Rnd1	3	0	0	2
11	ENSG00000006071	ABCC8	2	0	0	0	ortholog_one2one	95	7	ENSMUSG00000040136	Abcc8	3	0	0	0
19	ENSG00000105357	MYH14	2	0	0	0	ortholog_one2one	91	7	ENSMUSG00000030739	Myh14	3	0	0	0
8	ENSG00000181195	PENK	2	0	0	1	ortholog_one2one	83	4	ENSMUSG00000045573	Penk	3	0	0	1
2	ENSG00000115138	POMC	2	0	0	0	ortholog_one2one	69	12	ENSMUSG00000020660	Pomc	3	0	0	0
1	ENSG00000174502	SLC26A9	2	0	0	0	ortholog_one2one	80	1	ENSMUSG00000042268	Slc26a9	3	0	0	0
2	ENSG00000115353	TACR1	2	0	0	0	ortholog_one2one	95	6	ENSMUSG00000030043	Tacr1	3	0	0	0
11	ENSG00000109927	TECTA	2	0	0	0	ortholog_one2one	96	9	ENSMUSG00000037705	Tecta	3	0	0	0
1	ENSG00000117533	VAMP4	1	3	0	6	ortholog_one2one	93	1	ENSMUSG00000026696	Vamp4	3	7	0	5
17	ENSG00000175832	ETV4	1	12	0	2	ortholog_one2one	92	11	ENSMUSG00000017724	Etv4	3	5	0	3
5	ENSG00000006837	CDKL3	1	3	0	2	ortholog_one2one	79	11	ENSMUSG00000020389	Cdkl3	3	5	0	1
7	ENSG00000122557	HERPUD2	1	1	0	2	ortholog_one2one	88	9	ENSMUSG00000008429	Herpud2	3	5	0	3
1	ENSG00000186501	TMEM222	1	8	0	4	ortholog_one2one	94	4	ENSMUSG00000028857	Tmem222	3	4	0	5
16	ENSG00000103245	NARFL	1	3	0	3	ortholog_one2one	88	17	ENSMUSG00000002280	Narfl	3	4	0	3
5	ENSG00000113580	NR3C1	1	2	0	6	ortholog_one2one	90	18	ENSMUSG00000024431	Nr3c1	3	4	0	0
21	ENSG00000159256	MORC3	1	1	0	2	ortholog_one2one	81	16	ENSMUSG00000039456	Morc3	3	4	0	5
1	ENSG00000143486	EIF2D	1	8	0	4	ortholog_one2one	81	1	ENSMUSG00000026427	Eif2d	3	3	0	4
1	ENSG00000142871	CYR61	1	6	0	1	ortholog_one2one	92	3	ENSMUSG00000028195	Cyr61	3	3	0	2
19	ENSG00000130311	DDA1	1	5	0	1	ortholog_one2one	98	8	ENSMUSG00000074247	Dda1	3	3	0	4
11	ENSG00000149273	RPS3	1	5	0	4	ortholog_one2one	93	7	ENSMUSG00000030744	Rps3	3	3	0	4
22	ENSG00000161180	CCDC116	1	4	0	0	ortholog_one2one	47	16	ENSMUSG00000022768	Ccdc116	3	3	0	0
2	ENSG00000155368	DBI	1	4	0	3	ortholog_one2one	47	1	ENSMUSG00000026385	Dbi	3	3	0	4
10	ENSG00000151151	IPMK	1	3	0	7	ortholog_one2one	80	10	ENSMUSG00000060733	Ipmk	3	3	0	5
12	ENSG00000186081	KRT5	1	3	0	0	ortholog_one2one	88	15	ENSMUSG00000061527	Krt5	3	3	0	0
5	ENSG00000085365	SCAMP1	1	3	0	2	ortholog_one2one	98	13	ENSMUSG00000021687	Scamp1	3	3	0	0
16	ENSG00000103197	TSC2	1	2	0	2	ortholog_one2one	88	17	ENSMUSG00000002496	Tsc2	3	3	0	4
7	ENSG00000136197	C7orf25	1	1	0	4	ortholog_one2one	81	13	ENSMUSG00000039182	AW209491	3	3	0	2
16	ENSG00000141098	GFOD2	1	1	0	1	ortholog_one2one	96	8	ENSMUSG00000013150	Gfod2	3	3	0	3
22	ENSG00000100151	PICK1	1	1	0	3	ortholog_one2one	96	15	ENSMUSG00000068206	Pick1	3	3	0	1
4	ENSG00000181541	MAB21L2	1	0	0	0	ortholog_one2one	100	3	ENSMUSG00000057777	Mab21l2	3	3	0	0
11	ENSG00000019485	PRDM11	1	0	0	1	ortholog_one2one	35	2	ENSMUSG00000075028	Prdm11	3	3	0	3
3	ENSG00000168334	XIRP1	1	0	0	0	ortholog_one2one	47	9	ENSMUSG00000079243	Xirp1	3	3	0	0
2	ENSG00000115459	ELMOD3	1	9	0	5	ortholog_one2one	68	6	ENSMUSG00000056698	Elmod3	3	2	0	2
7	ENSG00000197024	ZNF398	1	8	0	3	ortholog_one2one	91	6	ENSMUSG00000062519	Zfp398	3	2	0	3
1	ENSG00000081692	JMJD4	1	6	0	3	ortholog_one2one	68	11	ENSMUSG00000036819	Jmjd4	3	2	0	2
19	ENSG00000125651	GTF2F1	1	4	0	3	ortholog_one2one	91	17	ENSMUSG00000002658	Gtf2f1	3	2	0	4
1	ENSG00000066185	ZMYND12	1	3	0	3	ortholog_one2one	82	4	ENSMUSG00000070806	Zmynd12	3	2	0	5
17	ENSG00000178607	ERN1	1	2	0	1	ortholog_one2one	92	11	ENSMUSG00000020715	Ern1	3	2	0	2
17	ENSG00000006062	MAP3K14	1	2	0	4	ortholog_one2one	84	11	ENSMUSG00000020941	Map3k14	3	2	0	4
8	ENSG00000168495	POLR3D	1	2	0	2	ortholog_one2one	94	14	ENSMUSG00000000776	Polr3d	3	2	0	2
17	ENSG00000213246	SUPT4H1	1	2	0	7	ortholog_one2one	100	11	ENSMUSG00000020485	Supt4a	3	2	0	5
15	ENSG00000166557	TMED3	1	2	0	1	ortholog_one2one	90	9	ENSMUSG00000032353	Tmed3	3	2	0	5
11	ENSG00000160695	VPS11	1	2	0	4	ortholog_one2one	98	9	ENSMUSG00000032127	Vps11	3	2	0	5
12	ENSG00000084444	FAM234B	1	1	0	0	ortholog_one2one	87	6	ENSMUSG00000030207	Fam234b	3	2	0	4
7	ENSG00000188763	FZD9	1	0	0	0	ortholog_one2one	95	5	ENSMUSG00000049551	Fzd9	3	2	0	0
12	ENSG00000022840	RNF10	1	0	0	2	ortholog_one2one	92	5	ENSMUSG00000041740	Rnf10	3	2	0	5
16	ENSG00000153815	CMIP	1	13	0	2	ortholog_one2one	98	8	ENSMUSG00000034390	Cmip	3	1	0	4
4	ENSG00000169299	PGM2	1	5	0	0	ortholog_one2one	92	5	ENSMUSG00000029171	Pgm1	3	1	0	0
11	ENSG00000110237	ARHGEF17	1	3	0	1	ortholog_one2one	87	7	ENSMUSG00000032875	Arhgef17	3	1	0	2
18	ENSG00000177426	TGIF1	1	3	0	2	ortholog_one2one	62	17	ENSMUSG00000047407	Tgif1	3	1	0	2
9	ENSG00000107175	CREB3	1	2	0	3	ortholog_one2one	50	4	ENSMUSG00000028466	Creb3	3	1	0	3
1	ENSG00000142751	GPN2	1	2	0	1	ortholog_one2one	96	4	ENSMUSG00000028848	Gpn2	3	1	0	3
16	ENSG00000122390	NAA60	1	2	0	0	ortholog_one2one	97	16	ENSMUSG00000005982	Naa60	3	1	0	4
20	ENSG00000149639	SOGA1	1	2	0	2	ortholog_one2one	90	2	ENSMUSG00000055485	Soga1	3	1	0	0
22	ENSG00000100027	YPEL1	1	2	0	1	ortholog_one2one	98	16	ENSMUSG00000022773	Ypel1	3	1	0	3
16	ENSG00000038532	CLEC16A	1	1	0	4	ortholog_one2one	89	16	ENSMUSG00000068663	Clec16a	3	1	0	3
2	ENSG00000163251	FZD5	1	1	0	3	ortholog_one2one	97	1	ENSMUSG00000045005	Fzd5	3	1	0	4
16	ENSG00000261609	GAN	1	1	0	2	ortholog_one2one	98	8	ENSMUSG00000052557	Gan	3	1	0	5
16	ENSG00000126603	GLIS2	1	1	0	0	ortholog_one2one	93	16	ENSMUSG00000014303	Glis2	3	1	0	0
21	ENSG00000154721	JAM2	1	1	0	0	ortholog_one2one	73	16	ENSMUSG00000053062	Jam2	3	1	0	1
7	ENSG00000161036	LRWD1	1	1	0	2	ortholog_one2one	78	5	ENSMUSG00000029703	Lrwd1	3	1	0	3
6	ENSG00000135525	MAP7	1	1	0	1	ortholog_one2one	74	10	ENSMUSG00000019996	Map7	3	1	0	0
X	ENSG00000077264	PAK3	1	1	0	0	ortholog_one2one	95	X	ENSMUSG00000031284	Pak3	3	1	0	0
1	ENSG00000040487	PQLC2	1	1	0	2	ortholog_one2one	86	4	ENSMUSG00000028744	Pqlc2	3	1	0	3
1	ENSG00000178828	RNF186	1	1	0	0	ortholog_one2one	68	4	ENSMUSG00000070661	Rnf186	3	1	0	0
19	ENSG00000127511	SIN3B	1	1	0	0	ortholog_one2one	86	8	ENSMUSG00000031622	Sin3b	3	1	0	2
22	ENSG00000128346	C22orf23	1	0	0	1	ortholog_one2one	81	15	ENSMUSG00000033029	1700088E04Rik	3	1	0	2
X	ENSG00000120280	CXorf21	1	0	0	0	ortholog_one2one	83	X	ENSMUSG00000025058	5430427O19Rik	3	1	0	0
1	ENSG00000162551	ALPL	1	0	0	0	ortholog_one2one	90	4	ENSMUSG00000028766	Alpl	3	1	0	0
22	ENSG00000128203	ASPHD2	1	0	0	1	ortholog_one2one	86	5	ENSMUSG00000029348	Asphd2	3	1	0	0
2	ENSG00000144191	CNGA3	1	0	0	0	ortholog_one2one	79	1	ENSMUSG00000026114	Cnga3	3	1	0	0
16	ENSG00000141096	DPEP3	1	0	0	0	ortholog_one2one	66	8	ENSMUSG00000031898	Dpep3	3	1	0	0
12	ENSG00000135472	FAIM2	1	0	0	1	ortholog_one2one	92	15	ENSMUSG00000023011	Faim2	3	1	0	0
13	ENSG00000150907	FOXO1	1	0	0	1	ortholog_one2one	93	3	ENSMUSG00000044167	Foxo1	3	1	0	3
10	ENSG00000107485	GATA3	1	0	0	0	ortholog_one2one	96	2	ENSMUSG00000015619	Gata3	3	1	0	0
1	ENSG00000163395	IGFN1	1	0	0	0	ortholog_one2one	44	1	ENSMUSG00000051985	Igfn1	3	1	0	0
19	ENSG00000275183	LENG9	1	0	0	1	ortholog_one2one	59	7	ENSMUSG00000043432	Leng9	3	1	0	0
2	ENSG00000151690	MFSD6	1	0	0	0	ortholog_one2one	88	1	ENSMUSG00000041439	Mfsd6	3	1	0	0
1	ENSG00000142606	MMEL1	1	0	0	0	ortholog_one2one	77	4	ENSMUSG00000058183	Mmel1	3	1	0	0
17	ENSG00000271447	MMP28	1	0	0	0	ortholog_one2one	84	11	ENSMUSG00000020682	Mmp28	3	1	0	0
2	ENSG00000183091	NEB	1	0	0	0	ortholog_one2one	78	2	ENSMUSG00000026950	Neb	3	1	0	0
16	ENSG00000167984	NLRC3	1	0	0	0	ortholog_one2one	80	16	ENSMUSG00000049871	Nlrc3	3	1	0	0
1	ENSG00000158786	PLA2G2F	1	0	0	0	ortholog_one2one	72	4	ENSMUSG00000028749	Pla2g2f	3	1	0	0
19	ENSG00000129951	PLPPR3	1	0	0	0	ortholog_one2one	85	10	ENSMUSG00000035835	Plppr3	3	1	0	0
17	ENSG00000132581	SDF2	1	0	0	4	ortholog_one2one	95	11	ENSMUSG00000002064	Sdf2	3	1	0	1
10	ENSG00000075290	WNT8B	1	0	0	1	ortholog_one2one	96	19	ENSMUSG00000036961	Wnt8b	3	1	0	0
4	ENSG00000109758	HGFAC	1	24	0	0	ortholog_one2one	80	5	ENSMUSG00000029102	Hgfac	3	0	0	0
19	ENSG00000079805	DNM2	1	4	0	2	ortholog_one2one	97	9	ENSMUSG00000033335	Dnm2	3	0	0	5
19	ENSG00000161281	COX7A1	1	3	0	0	ortholog_one2one	71	7	ENSMUSG00000074218	Cox7a1	3	0	0	0
6	ENSG00000079841	RIMS1	1	3	0	0	ortholog_one2one	74	1	ENSMUSG00000041670	Rims1	3	0	0	0
14	ENSG00000140009	ESR2	1	2	0	4	ortholog_one2one	89	12	ENSMUSG00000021055	Esr2	3	0	0	1
X	ENSG00000102393	GLA	1	2	0	6	ortholog_one2one	76	X	ENSMUSG00000031266	Gla	3	0	0	4
1	ENSG00000174332	GLIS1	1	2	0	0	ortholog_one2one	83	4	ENSMUSG00000034762	Glis1	3	0	0	1
8	ENSG00000158106	RHPN1	1	2	0	2	ortholog_one2one	70	15	ENSMUSG00000022580	Rhpn1	3	0	0	1
7	ENSG00000158457	TSPAN33	1	2	0	0	ortholog_one2one	97	6	ENSMUSG00000001763	Tspan33	3	0	0	0
10	ENSG00000148584	A1CF	1	1	0	0	ortholog_one2one	88	19	ENSMUSG00000052595	A1cf	3	0	0	0
4	ENSG00000156219	ART3	1	1	0	0	ortholog_one2one	59	5	ENSMUSG00000034842	Art3	3	0	0	0
2	ENSG00000138435	CHRNA1	1	1	0	0	ortholog_one2one	89	2	ENSMUSG00000027107	Chrna1	3	0	0	0
18	ENSG00000170579	DLGAP1	1	1	0	1	ortholog_one2one	96	17	ENSMUSG00000003279	Dlgap1	3	0	0	0
12	ENSG00000198598	MMP17	1	1	0	0	ortholog_one2one	83	5	ENSMUSG00000029436	Mmp17	3	0	0	2
19	ENSG00000032444	PNPLA6	1	1	0	1	ortholog_one2one	92	8	ENSMUSG00000004565	Pnpla6	3	0	0	4
2	ENSG00000138083	SIX3	1	1	0	0	ortholog_one2one	98	17	ENSMUSG00000038805	Six3	3	0	0	0
16	ENSG00000103546	SLC6A2	1	1	0	0	ortholog_one2one	92	8	ENSMUSG00000055368	Slc6a2	3	0	0	0
19	ENSG00000181392	SYNE4	1	1	0	0	ortholog_one2one	66	7	ENSMUSG00000019737	Syne4	3	0	0	0
19	ENSG00000076924	XAB2	1	1	0	6	ortholog_one2one	99	8	ENSMUSG00000019470	Xab2	3	0	0	5
8	ENSG00000181790	ADGRB1	1	0	0	0	ortholog_one2one	94	15	ENSMUSG00000034730	Adgrb1	3	0	0	0
7	ENSG00000050327	ARHGEF5	1	0	0	0	ortholog_one2one	65	6	ENSMUSG00000033542	Arhgef5	3	0	0	0
X	ENSG00000085185	BCORL1	1	0	0	0	ortholog_one2one	91	X	ENSMUSG00000036959	Bcorl1	3	0	0	0
3	ENSG00000164061	BSN	1	0	0	2	ortholog_one2one	89	9	ENSMUSG00000032589	Bsn	3	0	0	0
1	ENSG00000160716	CHRNB2	1	0	0	0	ortholog_one2one	94	3	ENSMUSG00000027950	Chrnb2	3	0	0	0
7	ENSG00000146904	EPHA1	1	0	0	0	ortholog_one2one	88	6	ENSMUSG00000029859	Epha1	3	0	0	0
9	ENSG00000130222	GADD45G	1	0	0	0	ortholog_one2one	97	13	ENSMUSG00000021453	Gadd45g	3	0	0	4
9	ENSG00000148357	HMCN2	1	0	0	0	ortholog_one2one	81	2	ENSMUSG00000055632	Hmcn2	3	0	0	0
17	ENSG00000197063	MAFG	1	0	0	4	ortholog_one2one	99	11	ENSMUSG00000051510	Mafg	3	0	0	5
11	ENSG00000137745	MMP13	1	0	0	0	ortholog_one2one	87	9	ENSMUSG00000050578	Mmp13	3	0	0	0
1	ENSG00000142661	MYOM3	1	0	0	0	ortholog_one2one	83	4	ENSMUSG00000037139	Myom3	3	0	0	0
10	ENSG00000197893	NRAP	1	0	0	0	ortholog_one2one	86	19	ENSMUSG00000049134	Nrap	3	0	0	0
21	ENSG00000180530	NRIP1	1	0	0	0	ortholog_one2one	85	16	ENSMUSG00000048490	Nrip1	3	0	0	1
1	ENSG00000154358	OBSCN	1	0	0	0	ortholog_one2one	70	11	ENSMUSG00000061462	Obscn	3	0	0	0
2	ENSG00000115155	OTOF	1	0	0	0	ortholog_one2one	95	5	ENSMUSG00000062372	Otof	3	0	0	0
X	ENSG00000158352	SHROOM4	1	0	0	0	ortholog_one2one	78	X	ENSMUSG00000068270	Shroom4	3	0	0	1
14	ENSG00000100652	SLC10A1	1	0	0	0	ortholog_one2one	77	12	ENSMUSG00000021135	Slc10a1	3	0	0	0
2	ENSG00000277893	SRD5A2	1	0	0	0	ortholog_one2one	75	17	ENSMUSG00000038541	Srd5a2	3	0	0	0
1	ENSG00000159450	TCHH	1	0	0	0	ortholog_one2one	22	3	ENSMUSG00000052415	Tchh	3	0	0	0
15	ENSG00000188869	TMC3	1	0	0	0	ortholog_one2one	82	7	ENSMUSG00000038540	Tmc3	3	0	0	0
12	ENSG00000181234	TMEM132C	1	0	0	0	ortholog_one2one	78	5	ENSMUSG00000034324	Tmem132c	3	0	0	0
11	ENSG00000006611	USH1C	1	0	0	0	ortholog_one2one	92	7	ENSMUSG00000030838	Ush1c	3	0	0	0
15	ENSG00000140527	WDR93	1	0	0	0	ortholog_one2one	64	7	ENSMUSG00000039099	Wdr93	3	0	0	1
X	ENSG00000189420	ZFP92	1	0	0	0	ortholog_one2one	59	X	ENSMUSG00000031374	Zfp92	3	0	0	0
17	ENSG00000120071	KANSL1	0	2	0	3	ortholog_one2one	86	11	ENSMUSG00000018412	Kansl1	3	9	0	4
1	ENSG00000143851	PTPN7	0	0	0	1	ortholog_one2one	68	1	ENSMUSG00000031506	Ptpn7	3	8	0	2
10	ENSG00000198060	MARCH5	0	3	0	2	ortholog_one2one	100	19	ENSMUSG00000023307	March5	3	7	0	1
17	ENSG00000108679	LGALS3BP	0	1	0	0	ortholog_one2one	67	11	ENSMUSG00000033880	Lgals3bp	3	7	0	0
1	ENSG00000092850	TEKT2	0	7	0	0	ortholog_one2one	84	4	ENSMUSG00000028845	Tekt2	3	6	0	0
6	ENSG00000146243	IRAK1BP1	0	2	0	1	ortholog_one2one	82	9	ENSMUSG00000032251	Irak1bp1	3	6	0	5
1	ENSG00000162522	KIAA1522	0	1	0	0	ortholog_one2one	81	4	ENSMUSG00000050390	C77080	3	6	0	0
16	ENSG00000138834	MAPK8IP3	0	10	0	4	ortholog_one2one	94	17	ENSMUSG00000024163	Mapk8ip3	3	5	0	2
1	ENSG00000118454	ANKRD13C	0	6	0	4	ortholog_one2one	91	3	ENSMUSG00000039988	Ankrd13c	3	5	0	4
5	ENSG00000082068	WDR70	0	6	0	3	ortholog_one2one	91	15	ENSMUSG00000039828	Wdr70	3	5	0	4
8	ENSG00000071894	CPSF1	0	5	0	2	ortholog_one2one	97	15	ENSMUSG00000034022	Cpsf1	3	5	0	5
15	ENSG00000188549	C15orf52	0	4	0	1	ortholog_one2one	60	2	ENSMUSG00000045838	A430105I19Rik	3	5	0	0
20	ENSG00000088970	KIZ	0	3	0	0	ortholog_one2one	68	2	ENSMUSG00000074749	Kiz	3	5	0	4
18	ENSG00000091164	TXNL1	0	3	0	4	ortholog_one2one	99	18	ENSMUSG00000024583	Txnl1	3	5	0	5
10	ENSG00000130640	TUBGCP2	0	2	0	1	ortholog_one2one	88	7	ENSMUSG00000025474	Tubgcp2	3	5	0	5
1	ENSG00000116903	EXOC8	0	4	0	6	ortholog_one2one	93	8	ENSMUSG00000074030	Exoc8	3	4	0	4
12	ENSG00000184752	NDUFA12	0	4	0	1	ortholog_one2one	89	10	ENSMUSG00000020022	Ndufa12	3	4	0	3
11	ENSG00000023191	RNH1	0	4	0	2	ortholog_one2one	73	7	ENSMUSG00000038650	Rnh1	3	4	0	3
9	ENSG00000122735	DNAI1	0	0	0	4	ortholog_one2one	87	4	ENSMUSG00000061322	Dnaic1	3	4	0	1
15	ENSG00000178761	FAM219B	0	0	0	2	ortholog_one2one	83	9	ENSMUSG00000032305	Fam219b	3	4	0	5
3	ENSG00000188167	TMPPE	0	0	0	1	ortholog_one2one	85	9	ENSMUSG00000079260	Tmppe	3	4	0	3
11	ENSG00000174276	ZNHIT2	0	10	0	4	ortholog_one2one	82	19	ENSMUSG00000075227	Znhit2	3	3	0	1
20	ENSG00000125868	DSTN	0	6	0	1	ortholog_one2one	96	2	ENSMUSG00000015932	Dstn	3	3	0	2
13	ENSG00000188342	GTF2F2	0	6	0	1	ortholog_one2one	98	14	ENSMUSG00000067995	Gtf2f2	3	3	0	5
19q13.2	ENSG00000167644	C19orf33	0	3	0	0	ortholog_HGNC_one2one		7	ENSMUSG00000030587	2200002D01Rik	3	3	0	0
7	ENSG00000133612	AGAP3	0	2	0	2	ortholog_one2one	96	5	ENSMUSG00000023353	Agap3	3	3	0	1
7	ENSG00000196453	ZNF777	0	2	0	0	ortholog_one2one	68	6	ENSMUSG00000071477	Zfp777	3	3	0	1
22	ENSG00000100429	HDAC10	0	1	0	1	ortholog_one2one	75	15	ENSMUSG00000062906	Hdac10	3	3	0	4
10	ENSG00000186862	PDZD7	0	1	0	0	ortholog_one2one	77	19	ENSMUSG00000074818	Pdzd7	3	3	0	0
12	ENSG00000181929	PRKAG1	0	1	0	2	ortholog_one2one	94	15	ENSMUSG00000067713	Prkag1	3	3	0	4
20	ENSG00000130701	RBBP8NL	0	1	0	0	ortholog_one2one	56	2	ENSMUSG00000038980	Rbbp8nl	3	3	0	0
3	ENSG00000129048	ACKR4	0	0	0	0	ortholog_one2one	85	9	ENSMUSG00000079355	Ackr4	3	3	0	0
6	ENSG00000124557	BTN1A1	0	0	0	1	ortholog_one2one	74	13	ENSMUSG00000000706	Btn1a1	3	3	0	0
19	ENSG00000182566	CLEC4G	0	0	0	0	ortholog_one2one	64	8	ENSMUSG00000074491	Clec4g	3	3	0	0
4	ENSG00000109519	GRPEL1	0	0	0	2	ortholog_one2one	88	5	ENSMUSG00000029198	Grpel1	3	3	0	4
22	ENSG00000278558	TMEM191B	0	0	0	0	ortholog_one2one	53	16	ENSMUSG00000055692	Tmem191c	3	3	0	0
19	ENSG00000130313	PGLS	0	4	0	1	ortholog_one2one	89	8	ENSMUSG00000031807	Pgls	3	2	0	1
7	ENSG00000164849	GPR146	0	2	0	2	ortholog_one2one	74	5	ENSMUSG00000044197	Gpr146	3	2	0	2
16	ENSG00000176842	IRX5	0	2	0	1	ortholog_one2one	93	8	ENSMUSG00000031737	Irx5	3	2	0	2
[truncated: 13,570 more rows]
