# Supplementary material for: Conservation and divergence of the p53 gene regulatory network between mice and humans
Source: Oncogene. 2019 Feb 1;38(21):4095–109. doi: 10.1038/s41388-019-0706-9 (PMC6755996; doi:10.1038/s41388-019-0706-9)
Supplement: Supplementary file 10 — Supplementary Table S7 [file 41388_2019_706_MOESM10_ESM.xlsx]

## Sheet: Tabelle1
Human Chromosome Name	Human Ensembl Gene ID	Human Gene Name	Human p53 Expression Score	Human p53 ChIP Score	Human DREAM Score	Mouse homology type	%id. target Mouse gene identical to query gene	Mouse Chromosome Name	Mouse Ensembl Gene ID	Mouse Gene Name	Mouse p53 Expression Score	Mouse p53 ChIP Score	Mouse E2F4 ChIP Score	Difference p53 Expression Score
1	ENSG00000134222	PSRC1	-18	1	4	ortholog_one2one	70	3	ENSMUSG00000068744	Psrc1	15	9	2	33
22	ENSG00000075218	GTSE1	-18	2	9	ortholog_one2one	56	15	ENSMUSG00000022385	Gtse1	14	9	7	32
6	ENSG00000170734	POLH	20	16	3	ortholog_one2one	76	17	ENSMUSG00000023953	Polh	-6	5	5	26
11	ENSG00000165490	DDIAS	-13	1	9	ortholog_one2one	49	7	ENSMUSG00000030641	Ddias	12	9	7	25
2	ENSG00000116062	MSH6	-16	0	5	ortholog_one2one	86	17	ENSMUSG00000005370	Msh6	8	4	5	24
16	ENSG00000153048	CARHSP1	-10	1	5	ortholog_one2one	97	16	ENSMUSG00000008393	Carhsp1	13	6	4	23
9	ENSG00000137054	POLR1E	-13	1	7	ortholog_one2one	76	4	ENSMUSG00000028318	Polr1e	10	3	2	23
20	ENSG00000101447	FAM83D	-16	5	9	ortholog_one2one	73	2	ENSMUSG00000027654	Fam83d	6	1	6	22
8	ENSG00000185697	MYBL1	-8	3	5	ortholog_one2one	92	1	ENSMUSG00000025912	Mybl1	14	7	4	22
2	ENSG00000091436	AC013461.1	-12	2	5	ortholog_one2one	92	2	ENSMUSG00000004085	Zak	9	9	3	21
8	ENSG00000155189	AGPAT5	-11	1	5	ortholog_one2one	81	8	ENSMUSG00000031467	Agpat5	10	5	5	21
2	ENSG00000196975	ANXA4	19	8	2	ortholog_one2one	92	6	ENSMUSG00000029994	Anxa4	-2	0	0	21
10	ENSG00000152782	PANK1	15	14	2	ortholog_one2one	78	19	ENSMUSG00000033610	Pank1	-6	0	3	21
17	ENSG00000141499	WRAP53	-12	6	7	ortholog_one2one	77	11	ENSMUSG00000041346	Wrap53	9	4	7	21
10	ENSG00000107796	ACTA2	14	22	3	ortholog_one2one	100	19	ENSMUSG00000035783	Acta2	-6	0	0	20
3	ENSG00000169379	ARL13B	-14	1	7	ortholog_one2one	80	16	ENSMUSG00000022911	Arl13b	6	4	5	20
16	ENSG00000162063	CCNF	-18	0	6	ortholog_one2one	83	17	ENSMUSG00000072082	Ccnf	2	9	6	20
11	ENSG00000134574	DDB2	18	28	8	ortholog_one2one	78	2	ENSMUSG00000002109	Ddb2	-2	1	5	20
15	ENSG00000167196	FBXO22	19	21	2	ortholog_one2one	92	9	ENSMUSG00000032309	Fbxo22	-1	4	1	20
4	ENSG00000164070	HSPA4L	14	17	3	ortholog_one2one	92	3	ENSMUSG00000025757	Hspa4l	-6	1	1	20
11	ENSG00000172890	NADSYN1	18	7	1	ortholog_one2one	85	7	ENSMUSG00000031090	Nadsyn1	-2	2	5	20
6	ENSG00000080546	SESN1	20	24	4	ortholog_one2one	95	10	ENSMUSG00000038332	Sesn1	0	4	5	20
2	ENSG00000152253	SPC25	-18	0	9	ortholog_one2one	74	2	ENSMUSG00000005233	Spc25	2	6	7	20
12	ENSG00000139291	TMEM19	-6	1	0	ortholog_one2one	87	10	ENSMUSG00000069520	Tmem19	14	8	4	20
6	ENSG00000112249	ASCC3	16	19	3	ortholog_one2one	92	10	ENSMUSG00000038774	Ascc3	-3	2	3	19
9	ENSG00000160345	C9orf116	-4	3	2	ortholog_one2one	74	2	ENSMUSG00000026831	1700007K13Rik	15	3	0	19
2	ENSG00000144395	CCDC150	-17	2	9	ortholog_one2one	77	1	ENSMUSG00000025983	Ccdc150	2	0	3	19
11	ENSG00000137500	CCDC90B	18	10	2	ortholog_one2one	87	7	ENSMUSG00000030613	Ccdc90b	-1	1	2	19
10	ENSG00000213551	DNAJC9	-12	2	7	ortholog_one2one	88	14	ENSMUSG00000021811	Dnajc9	7	5	5	19
10	ENSG00000151640	DPYSL4	18	1	0	ortholog_one2one	93	7	ENSMUSG00000025478	Dpysl4	-1	1	0	19
1	ENSG00000131791	PRKAB2	14	9	2	ortholog_one2one	96	3	ENSMUSG00000038205	Prkab2	-5	1	3	19
5	ENSG00000164331	ANKRA2	19	13	4	ortholog_one2one	95	13	ENSMUSG00000021661	Ankra2	1	4	4	18
15	ENSG00000137814	HAUS2	-11	4	4	ortholog_one2one	70	2	ENSMUSG00000027285	Haus2	7	9	5	18
19	ENSG00000131351	HAUS8	-16	3	9	ortholog_one2one	48	8	ENSMUSG00000035439	Haus8	2	3	5	18
12	ENSG00000136003	ISCU	19	9	8	ortholog_one2one	96	5	ENSMUSG00000025825	Iscu	1	2	7	18
1	ENSG00000162441	LZIC	-4	7	1	ortholog_one2one	94	4	ENSMUSG00000028990	Lzic	14	9	3	18
7	ENSG00000166508	MCM7	-18	5	9	ortholog_one2one	93	5	ENSMUSG00000029730	Mcm7	0	4	6	18
10	ENSG00000107537	PHYH	13	2	1	ortholog_one2one	78	2	ENSMUSG00000026664	Phyh	-5	0	1	18
5	ENSG00000122008	POLK	-4	1	5	ortholog_one2one	74	13	ENSMUSG00000021668	Polk	14	8	3	18
18	ENSG00000152229	PSTPIP2	17	20	0	ortholog_one2one	86	18	ENSMUSG00000025429	Pstpip2	-1	0	1	18
1	ENSG00000010803	SCMH1	-10	1	2	ortholog_one2one	94	4	ENSMUSG00000000085	Scmh1	8	0	3	18
17	ENSG00000168610	STAT3	16	8	5	ortholog_one2one	100	11	ENSMUSG00000004040	Stat3	-2	3	5	18
12	ENSG00000078237	TIGAR	19	19	1	ortholog_one2one	72	6	ENSMUSG00000038028	Tigar	1	1	5	18
12	ENSG00000120800	UTP20	-11	1	1	ortholog_one2one	86	10	ENSMUSG00000004356	Utp20	7	8	3	18
1	ENSG00000162643	WDR63	18	10	0	ortholog_one2one	81	3	ENSMUSG00000043020	Wdr63	0	0	2	18
16	ENSG00000184939	ZFP90	14	2	2	ortholog_one2one	82	8	ENSMUSG00000031907	Zfp90	-4	2	5	18
13	ENSG00000136108	CKAP2	-10	5	8	ortholog_one2one	56	8	ENSMUSG00000037725	Ckap2	7	9	6	17
5	ENSG00000164237	CMBL	18	14	1	ortholog_one2one	83	15	ENSMUSG00000022235	Cmbl	1	0	2	17
5	ENSG00000164463	CREBRF	16	3	2	ortholog_one2one	93	17	ENSMUSG00000048249	Crebrf	-1	0	4	17
12	ENSG00000151065	DCP1B	17	25	2	ortholog_one2one	63	6	ENSMUSG00000041477	Dcp1b	0	1	4	17
6	ENSG00000111817	DSE	9	9	3	ortholog_one2one	94	10	ENSMUSG00000039497	Dse	-8	2	0	17
4	ENSG00000123737	EXOSC9	-13	5	8	ortholog_one2one	88	3	ENSMUSG00000027714	Exosc9	4	2	2	17
1	ENSG00000116237	ICMT	-11	1	2	ortholog_one2one	96	4	ENSMUSG00000039662	Icmt	6	2	3	17
17	ENSG00000186185	KIF18B	-12	2	5	ortholog_one2one	71	11	ENSMUSG00000051378	Kif18b	5	7	7	17
3	ENSG00000114738	MAPKAPK3	-2	0	2	ortholog_one2one	95	9	ENSMUSG00000032577	Mapkapk3	15	5	0	17
14	ENSG00000100714	MTHFD1	-12	1	8	ortholog_one2one	93	12	ENSMUSG00000021048	Mthfd1	5	6	5	17
16	ENSG00000176046	NUPR1	11	16	2	ortholog_one2one	60	7	ENSMUSG00000030717	Nupr1	-6	0	1	17
2	ENSG00000197121	PGAP1	12	6	3	ortholog_one2one	90	1	ENSMUSG00000073678	Pgap1	-5	1	2	17
X	ENSG00000183943	PRKX	16	7	1	ortholog_one2one	77	X	ENSMUSG00000035725	Prkx	-1	1	2	17
9	ENSG00000158079	PTPDC1	-4	2	4	ortholog_one2one	73	13	ENSMUSG00000038042	Ptpdc1	13	5	3	17
14	ENSG00000042317	SPATA7	17	4	1	ortholog_one2one	66	12	ENSMUSG00000021007	Spata7	0	3	1	17
5	ENSG00000164211	STARD4	6	2	1	ortholog_one2one	87	18	ENSMUSG00000024378	Stard4	-11	3	4	17
12	ENSG00000139437	TCHP	-7	4	3	ortholog_one2one	78	5	ENSMUSG00000002486	Tchp	10	3	5	17
10	ENSG00000138311	ZNF365	-2	1	0	ortholog_one2one	60	10	ENSMUSG00000037855	Zfp365	15	7	1	17
12	ENSG00000094914	AAAS	-5	5	7	ortholog_one2one	94	15	ENSMUSG00000036678	Aaas	11	9	7	16
12	ENSG00000029153	ARNTL2	-9	1	1	ortholog_one2one	66	6	ENSMUSG00000040187	Arntl2	7	0	0	16
2	ENSG00000084774	CAD	-6	1	4	ortholog_one2one	95	5	ENSMUSG00000013629	Cad	10	5	4	16
3	ENSG00000164045	CDC25A	-18	1	9	ortholog_one2one	82	9	ENSMUSG00000032477	Cdc25a	-2	1	6	16
4	ENSG00000145358	DDIT4L	-1	0	0	ortholog_one2one	93	3	ENSMUSG00000046818	Ddit4l	15	8	0	16
1	ENSG00000169598	DFFB	-1	1	0	ortholog_one2one	71	4	ENSMUSG00000029027	Dffb	15	5	3	16
19	ENSG00000125746	EML2	14	4	1	ortholog_one2one	72	7	ENSMUSG00000040811	Eml2	-2	0	0	16
11	ENSG00000221968	FADS3	12	7	0	ortholog_one2one	89	19	ENSMUSG00000024664	Fads3	-4	1	2	16
1	ENSG00000116717	GADD45A	16	26	4	ortholog_one2one	93	6	ENSMUSG00000036390	Gadd45a	0	2	2	16
22	ENSG00000185386	MAPK11	9	1	0	ortholog_one2one	97	15	ENSMUSG00000053137	Mapk11	-7	0	0	16
X	ENSG00000101928	MOSPD1	14	0	0	ortholog_one2one	97	X	ENSMUSG00000023074	Mospd1	-2	0	1	16
14	ENSG00000100558	PLEK2	-5	1	0	ortholog_one2one	95	12	ENSMUSG00000021118	Plek2	11	1	0	16
1	ENSG00000173846	PLK3	17	25	3	ortholog_one2one	93	4	ENSMUSG00000028680	Plk3	1	0	1	16
22	ENSG00000100417	PMM1	-2	2	3	ortholog_one2one	95	15	ENSMUSG00000022474	Pmm1	14	5	4	16
1	ENSG00000162409	PRKAA2	-3	0	0	ortholog_one2one	98	4	ENSMUSG00000028518	Prkaa2	13	1	0	16
12	ENSG00000111725	PRKAB1	17	14	2	ortholog_one2one	97	5	ENSMUSG00000029513	Prkab1	1	1	5	16
X	ENSG00000101911	PRPS2	-5	0	1	ortholog_one2one	98	X	ENSMUSG00000025742	Prps2	11	6	1	16
X	ENSG00000130962	PRRG1	11	1	0	ortholog_one2one	93	X	ENSMUSG00000047996	Prrg1	-5	0	4	16
13	ENSG00000133119	RFC3	-18	3	9	ortholog_one2one	97	5	ENSMUSG00000033970	Rfc3	-2	2	6	16
2	ENSG00000171848	RRM2	-14	3	9	ortholog_one2one	79	12	ENSMUSG00000020649	Rrm2	2	4	7	16
8	ENSG00000048392	RRM2B	18	28	3	ortholog_one2one	93	15	ENSMUSG00000022292	Rrm2b	2	3	4	16
3	ENSG00000163935	SFMBT1	-5	0	1	ortholog_one2one	89	14	ENSMUSG00000006527	Sfmbt1	11	5	2	16
8	ENSG00000133863	TEX15	-3	0	0	ortholog_one2one	52	8	ENSMUSG00000009628	Tex15	13	9	0	16
1	ENSG00000186891	TNFRSF18	-1	0	1	ortholog_one2one	29	4	ENSMUSG00000041954	Tnfrsf18	15	1	1	16
6p21.1-p12.1	ENSG00000124496	TRERF1	-12	6	0	ortholog_HGNC_one2one		17	ENSMUSG00000064043	Trerf1	4	3	2	16
13	ENSG00000126216	TUBGCP3	-16	4	2	ortholog_one2one	93	8	ENSMUSG00000000759	Tubgcp3	0	2	5	16
6	ENSG00000135541	AHI1	-5	1	4	ortholog_one2one	68	10	ENSMUSG00000019986	Ahi1	10	5	3	15
14	ENSG00000100916	BRMS1L	12	9	3	ortholog_one2one	100	12	ENSMUSG00000012076	Brms1l	-3	1	5	15
11	ENSG00000168000	BSCL2	0	6	3	ortholog_one2one	83	19	ENSMUSG00000071657	Bscl2	15	0	1	15
2	ENSG00000138028	CGREF1	0	0	0	ortholog_one2one	57	5	ENSMUSG00000029161	Cgref1	15	4	0	15
X	ENSG00000188153	COL4A5	14	1	0	ortholog_one2one	91	X	ENSMUSG00000031274	Col4a5	-1	0	1	15
16	ENSG00000140848	CPNE2	-4	1	2	ortholog_one2one	95	8	ENSMUSG00000034361	Cpne2	11	5	2	15
1	ENSG00000162496	DHRS3	11	18	1	ortholog_one2one	95	4	ENSMUSG00000066026	Dhrs3	-4	4	2	15
2	ENSG00000144048	DUSP11	12	16	1	ortholog_one2one	58	6	ENSMUSG00000030002	Dusp11	-3	4	3	15
2	ENSG00000116016	EPAS1	14	0	1	ortholog_one2one	88	17	ENSMUSG00000024140	Epas1	-1	2	0	15
1	ENSG00000132879	FBXO44	11	2	0	ortholog_one2one	96	4	ENSMUSG00000029001	Fbxo44	-4	0	0	15
1	ENSG00000121957	GPSM2	-17	0	6	ortholog_one2one	90	3	ENSMUSG00000027883	Gpsm2	-2	2	3	15
1	ENSG00000054392	HHAT	12	6	1	ortholog_one2one	79	1	ENSMUSG00000037375	Hhat	-3	0	1	15
17	ENSG00000109083	IFT20	15	4	4	ortholog_one2one	82	11	ENSMUSG00000001105	Ift20	0	1	5	15
3	ENSG00000114166	KAT2B	12	3	2	ortholog_one2one	91	17	ENSMUSG00000000708	Kat2b	-3	4	0	15
2	ENSG00000134324	LPIN1	-1	4	2	ortholog_one2one	83	12	ENSMUSG00000020593	Lpin1	14	7	0	15
1	ENSG00000153029	MR1	14	2	0	ortholog_one2one	76	1	ENSMUSG00000026471	Mr1	-1	0	1	15
2	ENSG00000196290	NIF3L1	-13	4	8	ortholog_one2one	84	1	ENSMUSG00000026036	Nif3l1	2	5	0	15
3	ENSG00000090097	PCBP4	8	2	1	ortholog_one2one	98	9	ENSMUSG00000023495	Pcbp4	-7	0	0	15
22	ENSG00000100100	PIK3IP1	14	5	0	ortholog_one2one	78	11	ENSMUSG00000034614	Pik3ip1	-1	2	0	15
6	ENSG00000057657	PRDM1	12	26	0	ortholog_one2one	89	10	ENSMUSG00000038151	Prdm1	-3	0	0	15
1	ENSG00000143344	RGL1	14	7	6	ortholog_one2one	90	1	ENSMUSG00000026482	Rgl1	-1	4	0	15
19	ENSG00000104889	RNASEH2A	-14	1	8	ortholog_one2one	87	8	ENSMUSG00000052926	Rnaseh2a	1	1	5	15
1	ENSG00000116514	RNF19B	15	11	2	ortholog_one2one	94	4	ENSMUSG00000028793	Rnf19b	0	1	3	15
1	ENSG00000170385	SLC30A1	14	19	2	ortholog_one2one	86	1	ENSMUSG00000037434	Slc30a1	-1	3	1	15
17	ENSG00000167720	SRR	-6	2	1	ortholog_one2one	90	11	ENSMUSG00000001323	Srr	9	4	4	15
1	ENSG00000117758	STX12	14	5	2	ortholog_one2one	92	4	ENSMUSG00000028879	Stx12	-1	6	5	15
1	ENSG00000135823	STX6	16	4	1	ortholog_one2one	94	1	ENSMUSG00000026470	Stx6	1	1	2	15
12	ENSG00000204852	TCTN1	-2	0	5	ortholog_one2one	70	5	ENSMUSG00000038593	Tctn1	13	4	2	15
12	ENSG00000197905	TEAD4	-14	1	0	ortholog_one2one	91	6	ENSMUSG00000030353	Tead4	1	0	2	15
14	ENSG00000129566	TEP1	14	2	0	ortholog_one2one	75	14	ENSMUSG00000006281	Tep1	-1	1	1	15
9	ENSG00000244187	TMEM141	-2	3	1	ortholog_one2one	79	2	ENSMUSG00000026939	Tmem141	13	0	0	15
22	ENSG00000100271	TTLL1	-2	2	0	ortholog_one2one	97	15	ENSMUSG00000022442	Ttll1	13	1	3	15
2	ENSG00000118965	WDR35	-3	2	1	ortholog_one2one	92	12	ENSMUSG00000066643	Wdr35	12	6	3	15
17	ENSG00000196704	AMZ2	12	14	1	ortholog_one2one	79	11	ENSMUSG00000020610	Amz2	-2	3	5	14
4	ENSG00000205208	C4orf46	-15	3	8	ortholog_one2one	82	3	ENSMUSG00000027811	4930579G24Rik	-1	1	4	14
19	ENSG00000161082	CELF5	1	0	0	ortholog_one2one	73	10	ENSMUSG00000034818	Celf5	15	3	0	14
16	ENSG00000103381	CPPED1	-1	6	2	ortholog_one2one	79	16	ENSMUSG00000065979	Cpped1	13	8	3	14
19	ENSG00000169169	CPT1C	0	1	0	ortholog_one2one	83	7	ENSMUSG00000007783	Cpt1c	14	7	0	14
3	ENSG00000178149	DALRD3	-1	4	3	ortholog_one2one	77	9	ENSMUSG00000019039	Dalrd3	13	2	1	14
4	ENSG00000156136	DCK	-15	1	8	ortholog_one2one	93	5	ENSMUSG00000029366	Dck	-1	2	5	14
2	ENSG00000170264	FAM161A	-12	2	6	ortholog_one2one	36	11	ENSMUSG00000049811	Fam161a	2	0	1	14
7	ENSG00000177706	FAM20C	-9	0	0	ortholog_one2one	83	5	ENSMUSG00000025854	Fam20c	5	0	2	14
9	ENSG00000158169	FANCC	-16	1	5	ortholog_one2one	67	13	ENSMUSG00000021461	Fancc	-2	1	6	14
6	ENSG00000112039	FANCE	-14	1	4	ortholog_one2one	28	17	ENSMUSG00000007570	Fance	0	1	3	14
15	ENSG00000104064	GABPB1	-12	3	5	ortholog_one2one	95	2	ENSMUSG00000027361	Gabpb1	2	7	2	14
16	ENSG00000181938	GINS3	-16	6	9	ortholog_one2one	76	8	ENSMUSG00000031669	Gins3	-2	1	7	14
5	ENSG00000164294	GPX8	-14	0	2	ortholog_one2one	82	13	ENSMUSG00000021760	Gpx8	0	0	0	14
16	ENSG00000077235	GTF3C1	-1	0	2	ortholog_one2one	78	7	ENSMUSG00000032777	Gtf3c1	13	5	3	14
10	ENSG00000152804	HHEX	-5	1	2	ortholog_one2one	93	19	ENSMUSG00000024986	Hhex	9	1	2	14
4	ENSG00000077684	JADE1	-16	2	5	ortholog_one2one	92	3	ENSMUSG00000025764	Jade1	-2	0	4	14
3	ENSG00000163808	KIF15	-16	4	9	ortholog_one2one	86	9	ENSMUSG00000036768	Kif15	-2	6	7	14
12	ENSG00000049130	KITLG	12	2	2	ortholog_one2one	83	10	ENSMUSG00000019966	Kitl	-2	0	0	14
4	ENSG00000145332	KLHL8	-2	1	1	ortholog_one2one	94	5	ENSMUSG00000029312	Klhl8	12	1	2	14
6	ENSG00000111885	MAN1A1	-4	2	1	ortholog_one2one	90	10	ENSMUSG00000003746	Man1a	10	1	2	14
2	ENSG00000095002	MSH2	-15	2	5	ortholog_one2one	93	17	ENSMUSG00000024151	Msh2	-1	1	5	14
16	ENSG00000103202	NME4	-3	2	1	ortholog_one2one	83	17	ENSMUSG00000024177	Nme4	11	1	1	14
19	ENSG00000074181	NOTCH3	1	0	0	ortholog_one2one	91	17	ENSMUSG00000038146	Notch3	15	2	0	14
7	ENSG00000160991	ORAI2	-2	1	1	ortholog_one2one	95	5	ENSMUSG00000039747	Orai2	12	6	1	14
20	ENSG00000088356	PDRG1	-2	4	2	ortholog_one2one	92	2	ENSMUSG00000027472	Pdrg1	12	4	5	14
19	ENSG00000166289	PLEKHF1	8	13	1	ortholog_one2one	90	7	ENSMUSG00000074170	Plekhf1	-6	1	4	14
14	ENSG00000009830	POMT2	-2	1	4	ortholog_one2one	91	12	ENSMUSG00000034126	Pomt2	12	6	4	14
1	ENSG00000152104	PTPN14	0	1	1	ortholog_one2one	92	1	ENSMUSG00000026604	Ptpn14	14	6	0	14
6	ENSG00000124541	RRP36	-2	1	0	ortholog_one2one	73	17	ENSMUSG00000023971	Rrp36	12	6	2	14
2	ENSG00000035115	SH3YL1	0	0	4	ortholog_one2one	92	12	ENSMUSG00000020669	Sh3yl1	14	2	3	14
11	ENSG00000110013	SIAE	10	2	3	ortholog_one2one	79	9	ENSMUSG00000001942	Siae	-4	2	4	14
1	ENSG00000117479	SLC19A2	1	1	3	ortholog_one2one	89	1	ENSMUSG00000040918	Slc19a2	15	8	4	14
1	ENSG00000143554	SLC27A3	-2	1	2	ortholog_one2one	79	3	ENSMUSG00000027932	Slc27a3	12	5	0	14
11	ENSG00000134955	SLC37A2	0	1	6	ortholog_one2one	87	9	ENSMUSG00000032122	Slc37a2	14	4	4	14
18	ENSG00000141384	TAF4B	-6	1	3	ortholog_one2one	77	18	ENSMUSG00000054321	Taf4b	8	3	3	14
22	ENSG00000167074	TEF	-2	2	4	ortholog_one2one	97	15	ENSMUSG00000022389	Tef	12	8	4	14
2	ENSG00000115657	ABCB6	8	9	8	ortholog_one2one	89	1	ENSMUSG00000026198	Abcb6	-5	0	5	13
21	ENSG00000154736	ADAMTS5	6	0	0	ortholog_one2one	90	16	ENSMUSG00000022894	Adamts5	-7	0	1	13
1	ENSG00000163050	ADCK3	13	7	5	ortholog_one2one	87	1	ENSMUSG00000026489	Adck3	0	1	4	13
10	ENSG00000148677	ANKRD1	8	1	0	ortholog_one2one	90	19	ENSMUSG00000024803	Ankrd1	-5	0	0	13
4	ENSG00000047365	ARAP2	0	3	1	ortholog_one2one	83	5	ENSMUSG00000037999	Arap2	13	4	0	13
11	ENSG00000165895	ARHGAP42	6	12	1	ortholog_one2one	92	9	ENSMUSG00000050730	Arhgap42	-7	0	1	13
X	ENSG00000182220	ATP6AP2	10	1	0	ortholog_one2one	93	X	ENSMUSG00000031007	Atp6ap2	-3	0	3	13
6	ENSG00000030110	BAK1	12	3	0	ortholog_one2one	76	17	ENSMUSG00000057789	Bak1	-1	0	2	13
22	ENSG00000100211	CBY1	-1	1	2	ortholog_one2one	63	15	ENSMUSG00000022428	Cby1	12	3	3	13
16	ENSG00000196118	CCDC189	-2	1	5	ortholog_one2one	71	7	ENSMUSG00000057176	Ccdc189	11	1	1	13
3	ENSG00000121594	CD80	0	5	1	ortholog_one2one	40	16	ENSMUSG00000075122	Cd80	13	8	0	13
14	ENSG00000170779	CDCA4	-14	3	5	ortholog_one2one	69	12	ENSMUSG00000047832	Cdca4	-1	1	5	13
6	ENSG00000023892	DEF6	0	1	2	ortholog_one2one	92	17	ENSMUSG00000002257	Def6	13	8	2	13
14	ENSG00000100842	EFS	-2	0	1	ortholog_one2one	79	14	ENSMUSG00000022203	Efs	11	6	1	13
9	ENSG00000106991	ENG	-3	1	0	ortholog_one2one	71	2	ENSMUSG00000026814	Eng	10	5	0	13
12	ENSG00000111674	ENO2	-3	0	1	ortholog_one2one	99	6	ENSMUSG00000004267	Eno2	10	0	0	13
7	ENSG00000117868	ESYT2	9	1	2	ortholog_one2one	88	12	ENSMUSG00000021171	Esyt2	-4	4	5	13
9	ENSG00000221829	FANCG	-12	2	9	ortholog_one2one	73	4	ENSMUSG00000028453	Fancg	1	1	5	13
8	ENSG00000156804	FBXO32	14	1	0	ortholog_one2one	97	15	ENSMUSG00000022358	Fbxo32	1	0	0	13
19	ENSG00000132004	FBXW9	2	3	1	ortholog_one2one	78	8	ENSMUSG00000008167	Fbxw9	15	7	1	13
16p13.3	ENSG00000059122	FLYWCH1	13	6	2	ortholog_HGNC_one2one		17	ENSMUSG00000040097	Flywch1	0	1	5	13
17	ENSG00000179409	GEMIN4	-12	1	3	ortholog_one2one	82	11	ENSMUSG00000049396	Gemin4	1	3	5	13
12	ENSG00000111231	GPN3	-4	2	5	ortholog_one2one	79	5	ENSMUSG00000029464	Gpn3	9	5	5	13
19	ENSG00000051128	HOMER3	1	8	0	ortholog_one2one	89	8	ENSMUSG00000003573	Homer3	14	5	3	13
2	ENSG00000115756	HPCAL1	0	1	2	ortholog_one2one	98	12	ENSMUSG00000071379	Hpcal1	13	5	3	13
3	ENSG00000114378	HYAL1	0	3	0	ortholog_one2one	73	9	ENSMUSG00000010051	Hyal1	13	3	0	13
4	ENSG00000163453	IGFBP7	11	15	0	ortholog_one2one	87	5	ENSMUSG00000036256	Igfbp7	-2	0	1	13
19	ENSG00000167487	KLHL26	0	0	1	ortholog_one2one	86	8	ENSMUSG00000055707	Klhl26	13	7	2	13
12	ENSG00000087448	KLHL42	-1	2	1	ortholog_one2one	91	6	ENSMUSG00000040102	Klhl42	12	6	1	13
2	ENSG00000115365	LANCL1	-5	1	3	ortholog_one2one	91	1	ENSMUSG00000026000	Lancl1	8	3	4	13
12	ENSG00000111716	LDHB	-1	1	3	ortholog_one2one	98	6	ENSMUSG00000030246	Ldhb	12	0	1	13
9	ENSG00000153714	LURAP1L	7	0	0	ortholog_one2one	88	4	ENSMUSG00000048706	Lurap1l	-6	3	0	13
1	ENSG00000173212	MAB21L3	0	0	0	ortholog_one2one	77	3	ENSMUSG00000044313	Mab21l3	13	3	1	13
3	ENSG00000206562	METTL6	0	1	1	ortholog_one2one	86	14	ENSMUSG00000021891	Mettl6	13	8	4	13
16	ENSG00000168404	MLKL	-6	1	1	ortholog_one2one	61	8	ENSMUSG00000012519	Mlkl	7	0	4	13
12	ENSG00000061987	MON2	13	5	1	ortholog_one2one	95	10	ENSMUSG00000034602	Mon2	0	1	2	13
1	ENSG00000053372	MRTO4	-14	2	7	ortholog_one2one	93	4	ENSMUSG00000028741	Mrto4	-1	1	4	13
17	ENSG00000278259	MYO19	-9	2	5	ortholog_one2one	82	11	ENSMUSG00000020527	Myo19	4	1	4	13
6	ENSG00000196586	MYO6	14	2	1	ortholog_one2one	95	9	ENSMUSG00000033577	Myo6	1	1	1	13
16	ENSG00000065057	NTHL1	-8	2	2	ortholog_one2one	77	17	ENSMUSG00000041429	Nthl1	5	3	4	13
1	ENSG00000135778	NTPCR	13	22	1	ortholog_one2one	82	8	ENSMUSG00000031851	Ntpcr	0	1	0	13
12	ENSG00000074590	NUAK1	7	0	1	ortholog_one2one	91	10	ENSMUSG00000020032	Nuak1	-6	1	1	13
2	ENSG00000079156	OSBPL6	-9	2	1	ortholog_one2one	98	2	ENSMUSG00000042359	Osbpl6	4	1	1	13
8	ENSG00000168300	PCMTD1	10	0	3	ortholog_one2one	99	1	ENSMUSG00000051285	Pcmtd1	-3	2	4	13
19	ENSG00000176531	PHLDB3	12	1	0	ortholog_one2one	78	7	ENSMUSG00000074277	Phldb3	-1	1	0	13
9	ENSG00000054148	PHPT1	14	19	4	ortholog_one2one	82	2	ENSMUSG00000036504	Phpt1	1	1	1	13
8	ENSG00000104368	PLAT	10	0	1	ortholog_one2one	80	8	ENSMUSG00000031538	Plat	-3	1	1	13
16	ENSG00000161980	POLR3K	-13	1	5	ortholog_one2one	99	2	ENSMUSG00000038628	Polr3k	0	2	4	13
8	ENSG00000184489	PTP4A3	1	0	1	ortholog_one2one	97	15	ENSMUSG00000059895	Ptp4a3	14	9	1	13
19	ENSG00000011478	QPCTL	0	2	9	ortholog_one2one	84	7	ENSMUSG00000030407	Qpctl	13	5	5	13
14	ENSG00000100949	RABGGTA	14	12	2	ortholog_one2one	91	14	ENSMUSG00000040472	Rabggta	1	2	1	13
17	ENSG00000108384	RAD51C	6	17	8	ortholog_one2one	76	11	ENSMUSG00000007646	Rad51c	-7	2	5	13
17	ENSG00000185379	RAD51D	-3	2	3	ortholog_one2one	66	11	ENSMUSG00000018841	Rad51d	10	4	4	13
9	ENSG00000178966	RMI1	-15	1	8	ortholog_one2one	72	13	ENSMUSG00000035367	Rmi1	-2	3	5	13
2	ENSG00000177519	RPRM	-1	0	1	ortholog_one2one	97	2	ENSMUSG00000075334	Rprm	12	4	1	13
10	ENSG00000182010	RTKN2	-13	0	9	ortholog_one2one	71	10	ENSMUSG00000037846	Rtkn2	0	1	5	13
19	ENSG00000105711	SCN1B	0	0	0	ortholog_one2one	56	7	ENSMUSG00000019194	Scn1b	13	2	0	13
19	ENSG00000205138	SDHAF1	2	3	5	ortholog_one2one	80	7	ENSMUSG00000074211	Sdhaf1	15	5	1	13
16	ENSG00000103184	SEC14L5	0	2	0	ortholog_one2one	88	16	ENSMUSG00000091712	Sec14l5	13	4	1	13
3	ENSG00000221955	SLC12A8	-8	1	1	ortholog_one2one	80	16	ENSMUSG00000035506	Slc12a8	5	3	0	13
4	ENSG00000163071	SPATA18	13	19	0	ortholog_one2one	70	5	ENSMUSG00000029155	Spata18	0	4	0	13
15	ENSG00000151575	TEX9	10	20	3	ortholog_one2one	76	9	ENSMUSG00000090626	Tex9	-3	6	5	13
6	ENSG00000096092	TMEM14A	-4	1	3	ortholog_one2one	82	1	ENSMUSG00000025933	Tmem14a	9	3	2	13
1	ENSG00000157873	TNFRSF14	13	1	1	ortholog_one2one	40	4	ENSMUSG00000042333	Tnfrsf14	0	0	1	13
1	ENSG00000154370	TRIM11	0	1	5	ortholog_one2one	90	11	ENSMUSG00000020455	Trim11	13	7	1	13
5	ENSG00000146054	TRIM7	2	2	2	ortholog_one2one	55	11	ENSMUSG00000040350	Trim7	15	0	0	13
12	ENSG00000110900	TSPAN11	9	10	2	ortholog_one2one	87	6	ENSMUSG00000030351	Tspan11	-4	0	0	13
X	ENSG00000184205	TSPYL2	9	1	3	ortholog_one2one	71	X	ENSMUSG00000041096	Tspyl2	-4	0	4	13
13	ENSG00000136100	VPS36	-4	5	3	ortholog_one2one	96	8	ENSMUSG00000031479	Vps36	9	8	4	13
4	ENSG00000138658	ZGRF1	-14	2	9	ortholog_one2one	59	3	ENSMUSG00000051278	Zgrf1	-1	6	7	13
10	ENSG00000122952	ZWINT	-13	0	9	ortholog_one2one	51	10	ENSMUSG00000019923	Zwint	0	2	4	13
12	ENSG00000111701	APOBEC1	0	11	0	ortholog_one2one	69	6	ENSMUSG00000040613	Apobec1	12	4	1	12
9	ENSG00000165272	AQP3	14	3	0	ortholog_one2one	96	4	ENSMUSG00000028435	Aqp3	2	1	0	12
22	ENSG00000242247	ARFGAP3	10	1	2	ortholog_one2one	79	15	ENSMUSG00000054277	Arfgap3	-2	2	5	12
1	ENSG00000159363	ATP13A2	1	1	2	ortholog_one2one	84	4	ENSMUSG00000036622	Atp13a2	13	4	1	12
11	ENSG00000186318	BACE1	11	5	0	ortholog_one2one	96	9	ENSMUSG00000032086	Bace1	-1	0	0	12
19	ENSG00000069399	BCL3	8	3	0	ortholog_one2one	81	7	ENSMUSG00000053175	Bcl3	-4	0	0	12
5	ENSG00000113460	BRIX1	-8	6	8	ortholog_one2one	92	15	ENSMUSG00000022247	Brix1	4	4	4	12
X	ENSG00000147044	CASK	4	2	0	ortholog_one2one	99	X	ENSMUSG00000031012	Cask	-8	0	4	12
21	ENSG00000159231	CBR3	-5	2	1	ortholog_one2one	85	16	ENSMUSG00000022947	Cbr3	7	1	1	12
4	ENSG00000005059	CCDC109B	-12	1	2	ortholog_one2one	72	3	ENSMUSG00000027994	Ccdc109b	0	0	2	12
2	ENSG00000163006	CCDC138	-13	3	2	ortholog_one2one	79	10	ENSMUSG00000038010	Ccdc138	-1	2	5	12
22	ENSG00000100162	CENPM	-13	0	9	ortholog_one2one	79	15	ENSMUSG00000068101	Cenpm	-1	9	6	12
22	ENSG00000183765	CHEK2	-10	2	9	ortholog_one2one	77	5	ENSMUSG00000029521	Chek2	2	3	7	12
1	ENSG00000173207	CKS1B	-13	11	9	ortholog_one2one	94	8	ENSMUSG00000062687	Cks1brt	-1	2	0	12
3	ENSG00000163347	CLDN1	9	21	1	ortholog_one2one	91	16	ENSMUSG00000022512	Cldn1	-3	0	2	12
4	ENSG00000109472	CPE	11	1	1	ortholog_one2one	97	8	ENSMUSG00000037852	Cpe	-1	1	2	12
14	ENSG00000165617	DACT1	3	1	1	ortholog_one2one	80	12	ENSMUSG00000044548	Dact1	-9	0	0	12
13	ENSG00000133083	DCLK1	8	0	0	ortholog_one2one	94	3	ENSMUSG00000027797	Dclk1	-4	0	1	12
10	ENSG00000198924	DCLRE1A	-14	2	8	ortholog_one2one	63	19	ENSMUSG00000025077	Dclre1a	-2	1	6	12
1	ENSG00000118655	DCLRE1B	-13	5	8	ortholog_one2one	74	3	ENSMUSG00000027845	Dclre1b	-1	1	5	12
7	ENSG00000105928	DFNA5	9	5	0	ortholog_one2one	72	6	ENSMUSG00000029821	Dfna5	-3	0	2	12
1	ENSG00000188641	DPYD	-6	1	1	ortholog_one2one	90	3	ENSMUSG00000033308	Dpyd	6	3	1	12
6	ENSG00000112685	EXOC2	-2	5	2	ortholog_one2one	94	13	ENSMUSG00000021357	Exoc2	10	3	2	12
7	ENSG00000131558	EXOC4	-5	0	4	ortholog_one2one	96	6	ENSMUSG00000029763	Exoc4	7	9	5	12
15	ENSG00000103876	FAH	0	0	2	ortholog_one2one	89	7	ENSMUSG00000030630	Fah	12	1	1	12
X	ENSG00000156504	FAM122B	-4	0	8	ortholog_one2one	79	X	ENSMUSG00000036022	Fam122b	8	1	7	12
11	ENSG00000051009	FAM160A2	-1	1	3	ortholog_one2one	94	7	ENSMUSG00000044465	Fam160a2	11	4	5	12
6	ENSG00000112773	FAM46A	8	2	1	ortholog_one2one	94	9	ENSMUSG00000032265	Fam46a	-4	1	0	12
10	ENSG00000189319	FAM53B	0	1	2	ortholog_one2one	82	7	ENSMUSG00000030956	Fam53b	12	4	0	12
8	ENSG00000168672	FAM84B	9	2	1	ortholog_one2one	93	15	ENSMUSG00000072568	Fam84b	-3	0	1	12
19	ENSG00000130244	FAM98C	12	8	2	ortholog_one2one	72	7	ENSMUSG00000030590	Fam98c	0	0	2	12
14	ENSG00000178974	FBXO34	-2	4	1	ortholog_one2one	72	14	ENSMUSG00000037536	Fbxo34	10	6	3	12
5	ENSG00000157107	FCHO2	8	19	1	ortholog_one2one	94	13	ENSMUSG00000041685	Fcho2	-4	3	4	12
10	ENSG00000174721	FGFBP3	0	3	1	ortholog_one2one	57	19	ENSMUSG00000047632	Fgfbp3	12	3	2	12
6	ENSG00000118689	FOXO3	1	0	2	ortholog_one2one	95	10	ENSMUSG00000048756	Foxo3	13	8	0	12
16	ENSG00000127554	GFER	-2	2	3	ortholog_one2one	76	17	ENSMUSG00000040888	Gfer	10	7	3	12
9	ENSG00000122694	GLIPR2	12	0	0	ortholog_one2one	94	4	ENSMUSG00000028480	Glipr2	0	1	4	12
22	ENSG00000185838	GNB1L	-3	2	3	ortholog_one2one	80	16	ENSMUSG00000000884	Gnb1l	9	2	5	12
3	ENSG00000152642	GPD1L	8	4	2	ortholog_one2one	95	9	ENSMUSG00000050627	Gpd1l	-4	4	1	12
X	ENSG00000165704	HPRT1	-6	0	3	ortholog_one2one	97	X	ENSMUSG00000025630	Hprt	6	4	3	12
1	ENSG00000132196	HSD17B7	12	0	2	ortholog_one2one	77	1	ENSMUSG00000026675	Hsd17b7	0	3	4	12
7	ENSG00000122550	KLHL7	5	2	5	ortholog_one2one	98	5	ENSMUSG00000028986	Klhl7	-7	1	1	12
9	ENSG00000177943	MAMDC4	12	19	0	ortholog_one2one	73	2	ENSMUSG00000026941	Mamdc4	0	2	0	12
5	ENSG00000050748	MAPK9	-5	2	2	ortholog_one2one	97	11	ENSMUSG00000020366	Mapk9	7	2	4	12
4	ENSG00000121211	MND1	-14	4	8	ortholog_one2one	90	3	ENSMUSG00000033752	Mnd1	-2	2	7	12
9	ENSG00000182752	PAPPA	8	4	0	ortholog_one2one	91	4	ENSMUSG00000028370	Pappa	-4	0	0	12
16	ENSG00000162073	PAQR4	-13	1	3	ortholog_one2one	96	17	ENSMUSG00000023909	Paqr4	-1	0	5	12
3	ENSG00000154822	PLCL2	14	4	1	ortholog_one2one	97	17	ENSMUSG00000038910	Plcl2	2	1	0	12
17	ENSG00000225190	PLEKHM1	11	0	1	ortholog_one2one	84	11	ENSMUSG00000034247	Plekhm1	-1	2	2	12
9	ENSG00000148229	POLE3	-12	4	7	ortholog_one2one	93	4	ENSMUSG00000028394	Pole3	0	6	7	12
X	ENSG00000102312	PORCN	9	3	0	ortholog_one2one	97	X	ENSMUSG00000031169	Porcn	-3	0	2	12
2	ENSG00000240344	PPIL3	-3	4	8	ortholog_one2one	79	1	ENSMUSG00000026035	Ppil3	9	5	4	12
6	ENSG00000112640	PPP2R5D	-1	0	1	ortholog_one2one	96	17	ENSMUSG00000059409	Ppp2r5d	11	6	4	12
8	ENSG00000169398	PTK2	-5	1	2	ortholog_one2one	96	15	ENSMUSG00000022607	Ptk2	7	1	4	12
5	ENSG00000113456	RAD1	-10	6	8	ortholog_one2one	90	15	ENSMUSG00000022248	Rad1	2	4	4	12
20	ENSG00000170471	RALGAPB	11	4	3	ortholog_one2one	97	2	ENSMUSG00000027652	Ralgapb	-1	1	5	12
9	ENSG00000135002	RFK	11	4	2	ortholog_one2one	94	19	ENSMUSG00000024712	Rfk	-1	1	3	12
16	ENSG00000007384	RHBDF1	10	2	1	ortholog_one2one	95	11	ENSMUSG00000020282	Rhbdf1	-2	1	1	12
2	ENSG00000168497	SDPR	10	9	0	ortholog_one2one	82	1	ENSMUSG00000045954	Sdpr	-2	0	0	12
11	ENSG00000149212	SESN3	11	0	3	ortholog_one2one	94	9	ENSMUSG00000032009	Sesn3	-1	2	4	12
17	ENSG00000141258	SGSM2	1	2	1	ortholog_one2one	89	11	ENSMUSG00000038351	Sgsm2	13	7	4	12
7	ENSG00000075303	SLC25A40	-10	4	8	ortholog_one2one	83	5	ENSMUSG00000054099	Slc25a40	2	4	5	12
11	ENSG00000151500	THYN1	-3	2	4	ortholog_one2one	82	9	ENSMUSG00000035443	Thyn1	9	4	4	12
9	ENSG00000135048	TMEM2	11	0	2	ortholog_one2one	87	19	ENSMUSG00000024754	Tmem2	-1	0	1	12
9	ENSG00000187713	TMEM203	-2	0	5	ortholog_one2one	98	2	ENSMUSG00000078201	Tmem203	10	4	1	12
4	ENSG00000109654	TRIM2	7	1	1	ortholog_one2one	99	3	ENSMUSG00000027993	Trim2	-5	0	2	12
15	ENSG00000103852	TTC23	-3	1	4	ortholog_one2one	74	7	ENSMUSG00000030555	Ttc23	9	2	0	12
7	ENSG00000105875	WDR91	1	0	1	ortholog_one2one	92	6	ENSMUSG00000058486	Wdr91	13	6	3	12
12	ENSG00000060138	YBX3	10	1	2	ortholog_one2one	72	6	ENSMUSG00000030189	Ybx3	-2	1	2	12
6	ENSG00000181472	ZBTB2	-12	1	1	ortholog_one2one	95	10	ENSMUSG00000075327	Zbtb2	0	0	2	12
14	ENSG00000179627	ZBTB42	-1	0	1	ortholog_one2one	75	12	ENSMUSG00000037638	Zbtb42	11	2	0	12
16	ENSG00000229809	ZNF688	0	1	9	ortholog_one2one	73	7	ENSMUSG00000045251	Zfp688	12	8	5	12
9	ENSG00000165029	ABCA1	13	5	0	ortholog_one2one	95	4	ENSMUSG00000015243	Abca1	2	0	0	11
11	ENSG00000151498	ACAD8	1	2	4	ortholog_one2one	89	9	ENSMUSG00000031969	Acad8	12	4	4	11
4	ENSG00000087008	ACOX3	0	2	2	ortholog_one2one	73	5	ENSMUSG00000029098	Acox3	11	1	3	11
17	ENSG00000183077	AFMID	-5	4	9	ortholog_one2one	68	11	ENSMUSG00000017718	Afmid	6	1	5	11
1	ENSG00000116337	AMPD2	-1	0	1	ortholog_one2one	88	3	ENSMUSG00000027889	Ampd2	10	5	2	11
12	ENSG00000185046	ANKS1B	0	0	0	ortholog_one2one	35	10	ENSMUSG00000058589	Anks1b	11	3	0	11
16	ENSG00000170540	ARL6IP1	-11	3	8	ortholog_one2one	91	7	ENSMUSG00000030654	Arl6ip1	0	3	5	11
7	ENSG00000181652	ATG9B	0	1	0	ortholog_one2one	86	5	ENSMUSG00000038295	Atg9b	11	4	0	11
14	ENSG00000066427	ATXN3	10	17	0	ortholog_one2one	86	12	ENSMUSG00000021189	Atxn3	-1	0	5	11
1	ENSG00000142920	AZIN2	2	0	1	ortholog_one2one	82	4	ENSMUSG00000028789	Azin2	13	5	0	11
19	ENSG00000126453	BCL2L12	-12	0	8	ortholog_one2one	63	7	ENSMUSG00000003190	Bcl2l12	-1	2	3	11
11	ENSG00000177951	BET1L	0	2	4	ortholog_one2one	91	7	ENSMUSG00000025484	Bet1l	11	5	1	11
12	ENSG00000151131	C12orf45	12	9	1	ortholog_one2one	72	10	ENSMUSG00000020255	D10Wsu102e	1	1	5	11
1	ENSG00000228594	C1orf233	-1	0	1	ortholog_one2one	83	4	ENSMUSG00000074738	B930041F14Rik	10	9	0	11
5	ENSG00000172244	C5orf34	-11	1	9	ortholog_one2one	75	13	ENSMUSG00000062822	4833420G17Rik	0	1	4	11
18	ENSG00000154040	CABYR	12	6	0	ortholog_one2one	59	18	ENSMUSG00000024430	Cabyr	1	3	2	11
19	ENSG00000099625	CBARP	0	1	1	ortholog_one2one	75	10	ENSMUSG00000035640	Cbarp	11	2	0	11
18	ENSG00000183287	CCBE1	-9	8	0	ortholog_one2one	89	18	ENSMUSG00000046318	Ccbe1	2	1	0	11
9	ENSG00000171097	CCBL1	-3	3	4	ortholog_one2one	67	2	ENSMUSG00000039648	Ccbl1	8	1	4	11
12	ENSG00000120647	CCDC77	-12	5	9	ortholog_one2one	81	6	ENSMUSG00000030177	Ccdc77	-1	4	5	11
11	ENSG00000110104	CCDC86	-5	6	2	ortholog_one2one	70	19	ENSMUSG00000024732	Ccdc86	6	3	3	11
11	ENSG00000110092	CCND1	9	5	2	ortholog_one2one	94	7	ENSMUSG00000070348	Ccnd1	-2	2	1	11
11	ENSG00000177697	CD151	-2	1	0	ortholog_one2one	94	7	ENSMUSG00000025510	Cd151	9	2	2	11
1	ENSG00000158825	CDA	0	1	0	ortholog_one2one	82	4	ENSMUSG00000028755	Cda	11	1	1	11
1	ENSG00000123080	CDKN2C	-11	3	4	ortholog_one2one	92	4	ENSMUSG00000028551	Cdkn2c	0	1	6	11
16	ENSG00000217555	CKLF	-10	3	5	ortholog_one2one	58	8	ENSMUSG00000054400	Cklf	1	0	5	11
15	ENSG00000128973	CLN6	-11	1	4	ortholog_one2one	89	9	ENSMUSG00000032245	Cln6	0	0	0	11
16	ENSG00000103121	CMC2	-10	0	8	ortholog_one2one	82	8	ENSMUSG00000014633	Cmc2	1	1	7	11
5	ENSG00000113300	CNOT6	6	14	2	ortholog_one2one	96	11	ENSMUSG00000020362	Cnot6	-5	0	5	11
16	ENSG00000103196	CRISPLD2	10	1	0	ortholog_one2one	77	8	ENSMUSG00000031825	Crispld2	-1	0	0	11
17	ENSG00000161544	CYGB	9	3	0	ortholog_one2one	95	11	ENSMUSG00000020810	Cygb	-2	0	0	11
4	ENSG00000155016	CYP2U1	2	0	1	ortholog_one2one	78	3	ENSMUSG00000027983	Cyp2u1	13	3	2	11
5	ENSG00000168724	DNAJC21	5	3	2	ortholog_one2one	78	15	ENSMUSG00000044224	Dnajc21	-6	1	2	11
20	ENSG00000149599	DUSP15	1	0	0	ortholog_one2one	89	2	ENSMUSG00000042662	Dusp15	12	5	0	11
20	ENSG00000101412	E2F1	-13	1	5	ortholog_one2one	84	2	ENSMUSG00000027490	E2f1	-2	1	5	11
15	ENSG00000103966	EHD4	0	1	2	ortholog_one2one	97	2	ENSMUSG00000027293	Ehd4	11	2	5	11
11	ENSG00000110723	EXPH5	-9	1	2	ortholog_one2one	56	9	ENSMUSG00000034584	Exph5	2	0	0	11
11	ENSG00000149485	FADS1	4	19	2	ortholog_one2one	77	19	ENSMUSG00000010663	Fads1	-7	2	4	11
10	ENSG00000148541	FAM13C	11	2	0	ortholog_one2one	83	10	ENSMUSG00000043259	Fam13c	0	3	0	11
17	ENSG00000108306	FBXL20	1	1	4	ortholog_one2one	100	11	ENSMUSG00000020883	Fbxl20	12	6	5	11
2	ENSG00000115641	FHL2	12	2	2	ortholog_one2one	92	1	ENSMUSG00000008136	Fhl2	1	0	1	11
14	ENSG00000185070	FLRT2	9	9	0	ortholog_one2one	97	12	ENSMUSG00000047414	Flrt2	-2	0	0	11
22	ENSG00000100350	FOXRED2	-11	3	3	ortholog_one2one	82	15	ENSMUSG00000016552	Foxred2	0	0	3	11
2	ENSG00000163328	GPR155	12	0	0	ortholog_one2one	90	2	ENSMUSG00000041762	Gpr155	1	3	3	11
6	ENSG00000135547	HEY2	-6	2	1	ortholog_one2one	92	10	ENSMUSG00000019789	Hey2	5	2	3	11
20	ENSG00000125968	ID1	-6	7	1	ortholog_one2one	90	2	ENSMUSG00000042745	Id1	5	0	4	11
22	ENSG00000100360	IFT27	2	1	5	ortholog_one2one	83	15	ENSMUSG00000016637	Ift27	13	3	5	11
15	ENSG00000140443	IGF1R	7	1	1	ortholog_one2one	96	7	ENSMUSG00000005533	Igf1r	-4	1	1	11
1	ENSG00000263528	IKBKE	-1	1	2	ortholog_one2one	80	1	ENSMUSG00000042349	Ikbke	10	2	1	11
X	ENSG00000131724	IL13RA1	2	1	1	ortholog_one2one	74	X	ENSMUSG00000017057	Il13ra1	-9	0	0	11
10	ENSG00000123243	ITIH5	6	1	0	ortholog_one2one	78	2	ENSMUSG00000025780	Itih5	-5	0	0	11
20	ENSG00000101384	JAG1	11	2	1	ortholog_one2one	97	2	ENSMUSG00000027276	Jag1	0	0	0	11
19	ENSG00000127663	KDM4B	10	12	2	ortholog_one2one	77	17	ENSMUSG00000024201	Kdm4b	-1	2	4	11
1	ENSG00000157978	LDLRAP1	1	0	2	ortholog_one2one	89	4	ENSMUSG00000037295	Ldlrap1	12	4	1	11
12	ENSG00000050405	LIMA1	7	8	1	ortholog_one2one	76	15	ENSMUSG00000023022	Lima1	-4	1	4	11
15	ENSG00000180979	LRRC57	0	4	4	ortholog_one2one	95	2	ENSMUSG00000027286	Lrrc57	11	9	5	11
8	ENSG00000198042	MAK16	-5	4	3	ortholog_one2one	88	8	ENSMUSG00000031578	Mak16	6	5	3	11
20	ENSG00000124159	MATN4	-1	1	0	ortholog_one2one	90	2	ENSMUSG00000016995	Matn4	10	1	0	11
5	ENSG00000171444	MCC	11	15	1	ortholog_one2one	93	18	ENSMUSG00000071856	Mcc	0	3	0	11
8	ENSG00000156469	MTERF3	-11	4	2	ortholog_one2one	76	13	ENSMUSG00000021519	Mterf3	0	4	4	11
13	ENSG00000136098	NEK3	-7	0	1	ortholog_one2one	73	8	ENSMUSG00000031478	Nek3	4	0	2	11
6	ENSG00000204386	NEU1	9	5	9	ortholog_one2one	81	17	ENSMUSG00000007038	Neu1	-2	0	5	11
3	ENSG00000145029	NICN1	8	1	0	ortholog_one2one	89	9	ENSMUSG00000032606	Nicn1	-3	0	3	11
11	ENSG00000160703	NLRX1	12	7	0	ortholog_one2one	90	9	ENSMUSG00000032109	Nlrx1	1	3	1	11
17	ENSG00000171246	NPTX1	-4	0	0	ortholog_one2one	96	11	ENSMUSG00000025582	Nptx1	7	0	0	11
5	ENSG00000170584	NUDCD2	-8	1	9	ortholog_one2one	99	11	ENSMUSG00000020328	Nudcd2	3	8	7	11
14	ENSG00000205978	NYNRIN	8	11	0	ortholog_one2one	76	14	ENSMUSG00000075592	Nynrin	-3	0	1	11
10	ENSG00000123240	OPTN	10	2	1	ortholog_one2one	79	2	ENSMUSG00000026672	Optn	-1	2	4	11
5	ENSG00000072682	P4HA2	10	2	2	ortholog_one2one	93	11	ENSMUSG00000018906	P4ha2	-1	1	0	11
1	ENSG00000158006	PAFAH2	-3	9	3	ortholog_one2one	78	4	ENSMUSG00000037366	Pafah2	8	6	3	11
19	ENSG00000105650	PDE4C	11	20	0	ortholog_one2one	71	8	ENSMUSG00000031842	Pde4c	0	0	0	11
12	ENSG00000247077	PGAM5	-9	4	3	ortholog_one2one	93	5	ENSMUSG00000029500	Pgam5	2	0	4	11
3	ENSG00000152952	PLOD2	0	0	0	ortholog_one2one	91	9	ENSMUSG00000032374	Plod2	11	4	1	11
1	ENSG00000162877	PM20D1	0	0	0	ortholog_one2one	72	1	ENSMUSG00000042251	Pm20d1	11	3	0	11
19	ENSG00000099821	POLRMT	-6	1	3	ortholog_one2one	66	10	ENSMUSG00000020329	Polrmt	5	3	3	11
14	ENSG00000165807	PPP1R36	0	1	0	ortholog_one2one	70	12	ENSMUSG00000052221	Ppp1r36	11	3	0	11
2	ENSG00000162976	PQLC3	1	2	3	ortholog_one2one	85	12	ENSMUSG00000045679	Pqlc3	12	8	1	11
6	ENSG00000204264	PSMB8	8	2	3	ortholog_one2one	88	17	ENSMUSG00000024338	Psmb8	-3	0	2	11
13	ENSG00000139687	RB1	0	4	4	ortholog_one2one	91	14	ENSMUSG00000022105	Rb1	11	7	4	11
18	ENSG00000101773	RBBP8	-13	0	2	ortholog_one2one	76	18	ENSMUSG00000041238	Rbbp8	-2	1	6	11
X	ENSG00000242732	RGAG4	11	2	0	ortholog_one2one	60	X	ENSMUSG00000049191	Rgag4	0	0	1	11
12	ENSG00000171792	RHNO1	-12	2	8	ortholog_one2one	37	6	ENSMUSG00000048668	Rhno1	-1	1	7	11
18	ENSG00000101782	RIOK3	11	3	1	ortholog_one2one	94	18	ENSMUSG00000024404	Riok3	0	2	3	11
18	ENSG00000134758	RNF138	-11	0	2	ortholog_one2one	94	18	ENSMUSG00000024317	Rnf138	0	1	3	11
11	ENSG00000166439	RNF169	2	4	1	ortholog_one2one	79	7	ENSMUSG00000058761	Rnf169	13	8	2	11
2	ENSG00000114993	RTKN	0	1	2	ortholog_one2one	87	6	ENSMUSG00000034930	Rtkn	11	0	0	11
3	ENSG00000093183	SEC22C	-5	2	8	ortholog_one2one	81	9	ENSMUSG00000061536	Sec22c	6	6	4	11
1	ENSG00000060688	SNRNP40	-13	1	8	ortholog_one2one	98	4	ENSMUSG00000074088	Snrnp40	-2	1	4	11
17	ENSG00000189120	SP6	0	1	0	ortholog_one2one	96	11	ENSMUSG00000038560	Sp6	11	0	0	11
3	ENSG00000196220	SRGAP3	10	1	0	ortholog_one2one	99	6	ENSMUSG00000030257	Srgap3	-1	2	1	11
1	ENSG00000117155	SSX2IP	-11	0	2	ortholog_one2one	88	3	ENSMUSG00000036825	Ssx2ip	0	0	1	11
9	ENSG00000148175	STOM	13	1	1	ortholog_one2one	86	2	ENSMUSG00000026880	Stom	2	1	4	11
1	ENSG00000116266	STXBP3	12	3	3	ortholog_one2one	91	3	ENSMUSG00000027882	Stxbp3	1	1	4	11
15	ENSG00000182253	SYNM	0	1	1	ortholog_one2one	67	7	ENSMUSG00000030554	Synm	11	4	2	11
11	ENSG00000110719	TCIRG1	0	0	1	ortholog_one2one	84	19	ENSMUSG00000001750	Tcirg1	11	2	1	11
5	ENSG00000164362	TERT	-5	1	2	ortholog_one2one	62	13	ENSMUSG00000021611	Tert	6	4	0	11
16	ENSG00000166548	TK2	-2	3	0	ortholog_one2one	73	8	ENSMUSG00000035824	Tk2	9	0	0	11
11	ENSG00000149809	TM7SF2	11	1	2	ortholog_one2one	86	19	ENSMUSG00000024799	Tm7sf2	0	1	4	11
2	ENSG00000075568	TMEM131	11	6	1	ortholog_one2one	89	1	ENSMUSG00000026116	Tmem131	0	1	1	11
1	ENSG00000171729	TMEM51	-6	1	3	ortholog_one2one	84	4	ENSMUSG00000040616	Tmem51	5	3	0	11
8	ENSG00000180694	TMEM64	8	11	2	ortholog_one2one	89	4	ENSMUSG00000043252	Tmem64	-3	1	2	11
17	ENSG00000109079	TNFAIP1	9	4	4	ortholog_one2one	97	11	ENSMUSG00000017615	Tnfaip1	-2	1	5	11
19	ENSG00000105576	TNPO2	-2	0	5	ortholog_one2one	100	8	ENSMUSG00000031691	Tnpo2	9	3	4	11
1	ENSG00000134198	TSPAN2	6	0	0	ortholog_one2one	94	3	ENSMUSG00000027858	Tspan2	-5	1	0	11
X	ENSG00000125351	UPF3B	-6	0	3	ortholog_one2one	85	X	ENSMUSG00000036572	Upf3b	5	1	5	11
19	ENSG00000073050	XRCC1	-6	0	7	ortholog_one2one	86	7	ENSMUSG00000051768	Xrcc1	5	7	5	11
3	ENSG00000163872	YEATS2	-3	3	2	ortholog_one2one	86	16	ENSMUSG00000041215	Yeats2	8	4	1	11
12	ENSG00000127337	YEATS4	-11	0	9	ortholog_one2one	100	10	ENSMUSG00000020171	Yeats4	0	3	5	11
7	ENSG00000105939	ZC3HAV1	7	11	3	ortholog_one2one	50	6	ENSMUSG00000029826	Zc3hav1	-4	2	4	11
2	ENSG00000144452	ABCA12	11	18	0	ortholog_one2one	90	1	ENSMUSG00000050296	Abca12	1	1	0	10
9	ENSG00000135049	AGTPBP1	-2	6	2	ortholog_one2one	86	13	ENSMUSG00000021557	Agtpbp1	8	3	1	10
1	ENSG00000177674	AGTRAP	7	0	4	ortholog_one2one	77	4	ENSMUSG00000029007	Agtrap	-3	1	4	10
12	ENSG00000189046	ALKBH2	-6	4	2	ortholog_one2one	72	5	ENSMUSG00000044339	Alkbh2	4	2	0	10
8	ENSG00000029534	ANK1	10	4	1	ortholog_one2one	91	8	ENSMUSG00000031543	Ank1	0	0	2	10
11	ENSG00000172932	ANKRD13D	2	2	1	ortholog_one2one	92	19	ENSMUSG00000005986	Ankrd13d	12	0	1	10
11	ENSG00000134343	ANO3	0	0	0	ortholog_one2one	94	2	ENSMUSG00000074968	Ano3	10	5	1	10
4	ENSG00000138639	ARHGAP24	-2	1	0	ortholog_one2one	93	5	ENSMUSG00000057315	Arhgap24	8	1	3	10
1	ENSG00000142632	ARHGEF19	-2	0	0	ortholog_one2one	85	4	ENSMUSG00000028919	Arhgef19	8	4	0	10
X	ENSG00000102401	ARMCX3	7	0	0	ortholog_one2one	97	X	ENSMUSG00000049047	Armcx3	-3	0	0	10
9	ENSG00000148219	ASTN2	12	17	0	ortholog_one2one	95	4	ENSMUSG00000028373	Astn2	2	0	0	10
18	ENSG00000118276	B4GALT6	3	1	1	ortholog_one2one	95	18	ENSMUSG00000056124	B4galt6	-7	0	2	10
3	ENSG00000134107	BHLHE40	8	4	3	ortholog_one2one	90	6	ENSMUSG00000030103	Bhlhe40	-2	2	1	10
14	ENSG00000179476	C14orf28	10	1	0	ortholog_one2one	96	12	ENSMUSG00000047227	Gm527	0	0	2	10
16	ENSG00000162062	C16orf59	-11	0	5	ortholog_one2one	62	17	ENSMUSG00000024118	1600002H07Rik	-1	1	6	10
11	ENSG00000014216	CAPN1	10	5	0	ortholog_one2one	89	19	ENSMUSG00000024942	Capn1	0	0	0	10
16	ENSG00000103540	CCP110	-2	9	5	ortholog_one2one	73	7	ENSMUSG00000033904	Ccp110	8	4	5	10
5	ENSG00000150753	CCT5	-10	3	5	ortholog_one2one	96	15	ENSMUSG00000022234	Cct5	0	2	5	10
19	ENSG00000167775	CD320	-6	2	3	ortholog_one2one	56	17	ENSMUSG00000002308	Cd320	4	6	3	10
5	ENSG00000040731	CDH10	9	4	0	ortholog_one2one	97	15	ENSMUSG00000022321	Cdh10	-1	0	0	10
16	ENSG00000102901	CENPT	1	4	3	ortholog_one2one	56	8	ENSMUSG00000036672	Cenpt	11	4	5	10
17	ENSG00000166582	CENPV	-9	2	1	ortholog_one2one	66	11	ENSMUSG00000018509	Cenpv	1	0	1	10
11	ENSG00000166004	CEP295	-12	3	8	ortholog_one2one	40	9	ENSMUSG00000046111	Cep295	-2	2	6	10
8	ENSG00000104472	CHRAC1	-9	2	5	ortholog_one2one	77	15	ENSMUSG00000068391	Chrac1	1	4	4	10
15	ENSG00000169684	CHRNA5	-9	0	2	ortholog_one2one	84	9	ENSMUSG00000035594	Chrna5	1	0	0	10
11	ENSG00000172409	CLP1	10	7	7	ortholog_one2one	99	2	ENSMUSG00000027079	Clp1	0	1	5	10
12	ENSG00000139182	CLSTN3	9	0	0	ortholog_one2one	95	6	ENSMUSG00000008153	Clstn3	-1	0	1	10
3	ENSG00000184220	CMSS1	-11	2	7	ortholog_one2one	82	16	ENSMUSG00000022748	Cmss1	-1	3	7	10
20	ENSG00000149646	CNBD2	0	0	0	ortholog_one2one	65	2	ENSMUSG00000038085	Cnbd2	10	7	3	10
9	ENSG00000119397	CNTRL	-12	0	0	ortholog_one2one	81	2	ENSMUSG00000057110	Cntrl	-2	4	5	10
17	ENSG00000178971	CTC1	1	1	3	ortholog_one2one	68	11	ENSMUSG00000020898	Ctc1	11	9	6	10
2	ENSG00000135929	CYP27A1	-1	1	0	ortholog_one2one	72	1	ENSMUSG00000026170	Cyp27a1	9	3	0	10
21	ENSG00000166265	CYYR1	-2	0	0	ortholog_one2one	83	16	ENSMUSG00000041134	Cyyr1	8	1	0	10
6	ENSG00000164465	DCBLD1	-2	1	5	ortholog_one2one	50	10	ENSMUSG00000019891	Dcbld1	8	3	1	10
10	ENSG00000138346	DNA2	-10	3	9	ortholog_one2one	80	10	ENSMUSG00000036875	Dna2	0	1	5	10
12	ENSG00000165891	E2F7	7	20	6	ortholog_one2one	78	10	ENSMUSG00000020185	E2f7	-3	4	5	10
19	ENSG00000105246	EBI3	10	11	0	ortholog_one2one	57	17	ENSMUSG00000003206	Ebi3	0	0	0	10
5	ENSG00000184349	EFNA5	-7	0	1	ortholog_one2one	99	17	ENSMUSG00000048915	Efna5	3	1	0	10
X	ENSG00000185010	F8	9	1	0	ortholog_one2one	73	X	ENSMUSG00000031196	F8	-1	0	0	10
9	ENSG00000167106	FAM102A	2	5	1	ortholog_one2one	96	2	ENSMUSG00000039157	Fam102a	12	4	2	10
1	ENSG00000162636	FAM102B	-5	3	2	ortholog_one2one	95	3	ENSMUSG00000040339	Fam102b	5	0	2	10
20	ENSG00000125898	FAM110A	-2	0	9	ortholog_one2one	85	2	ENSMUSG00000027459	Fam110a	8	3	5	10
13	ENSG00000150510	FAM124A	-1	0	0	ortholog_one2one	67	14	ENSMUSG00000035184	Fam124a	9	1	0	10
12	ENSG00000204856	FAM216A	1	2	5	ortholog_one2one	63	5	ENSMUSG00000029463	Fam216a	11	5	5	10
5	ENSG00000138829	FBN2	5	11	0	ortholog_one2one	96	18	ENSMUSG00000024598	Fbn2	-5	0	1	10
19	ENSG00000130005	GAMT	12	1	2	ortholog_one2one	65	10	ENSMUSG00000020150	Gamt	2	1	2	10
21	ENSG00000159131	GART	-11	1	6	ortholog_one2one	86	16	ENSMUSG00000022962	Gart	-1	2	4	10
14	ENSG00000182512	GLRX5	-2	2	4	ortholog_one2one	91	12	ENSMUSG00000021102	Glrx5	8	1	2	10
5	ENSG00000155324	GRAMD3	10	1	0	ortholog_one2one	81	18	ENSMUSG00000001700	Gramd3	0	0	3	10
X	ENSG00000125675	GRIA3	0	0	0	ortholog_one2one	98	X	ENSMUSG00000001986	Gria3	10	6	0	10
17	ENSG00000161509	GRIN2C	11	0	1	ortholog_one2one	89	11	ENSMUSG00000020734	Grin2c	1	0	0	10
13	ENSG00000122034	GTF3A	-2	3	3	ortholog_one2one	76	5	ENSMUSG00000016503	Gtf3a	8	1	5	10
3	ENSG00000206527	HACD2	-5	4	4	ortholog_one2one	95	16	ENSMUSG00000035376	Hacd2	5	5	4	10
6	ENSG00000168298	HIST1H1E	-10	8	3	ortholog_one2one	94	13	ENSMUSG00000051627	Hist1h1e	0	1	3	10
19	ENSG00000064961	HMG20B	-3	1	2	ortholog_one2one	94	10	ENSMUSG00000020232	Hmg20b	7	3	5	10
2	ENSG00000118960	HS1BP3	11	2	3	ortholog_one2one	76	12	ENSMUSG00000020605	Hs1bp3	1	2	1	10
4	ENSG00000198189	HSD17B11	-10	1	0	ortholog_one2one	83	5	ENSMUSG00000029311	Hsd17b11	0	4	2	10
6	ENSG00000204389	HSPA1A	0	2	2	ortholog_one2one	95	17	ENSMUSG00000091971	Hspa1a	10	8	0	10
1	ENSG00000117318	ID3	4	3	8	ortholog_one2one	97	4	ENSMUSG00000007872	Id3	-6	2	4	10
12	ENSG00000010295	IFFO1	2	0	0	ortholog_one2one	93	6	ENSMUSG00000038271	Iffo1	12	2	1	10
14	ENSG00000203485	INF2	-4	0	1	ortholog_one2one	79	12	ENSMUSG00000037679	Inf2	6	1	4	10
2	ENSG00000168918	INPP5D	11	0	0	ortholog_one2one	88	1	ENSMUSG00000026288	Inpp5d	1	1	0	10
22	ENSG00000168135	KCNJ4	0	7	0	ortholog_one2one	98	15	ENSMUSG00000044216	Kcnj4	10	3	0	10
2	ENSG00000170745	KCNS3	-8	1	0	ortholog_one2one	95	12	ENSMUSG00000043673	Kcns3	2	0	0	10
10	ENSG00000165757	KIAA1462	6	0	0	ortholog_one2one	54	18	ENSMUSG00000033960	9430020K01Rik	-4	1	1	10
X	ENSG00000050030	KIAA2022	-1	0	1	ortholog_one2one	85	X	ENSMUSG00000046449	C77370	9	3	0	10
22	ENSG00000099910	KLHL22	1	1	2	ortholog_one2one	95	16	ENSMUSG00000022750	Klhl22	11	3	4	10
14	ENSG00000205659	LIN52	-10	1	7	ortholog_one2one	100	12	ENSMUSG00000085793	Lin52	0	1	5	10
12	ENSG00000123384	LRP1	9	12	0	ortholog_one2one	98	10	ENSMUSG00000040249	Lrp1	-1	1	2	10
21	ENSG00000160233	LRRC3	-2	0	1	ortholog_one2one	80	10	ENSMUSG00000051652	Lrrc3	8	1	0	10
7	ENSG00000106355	LSM5	-11	5	9	ortholog_one2one	100	6	ENSMUSG00000091625	Lsm5	-1	0	7	10
X	ENSG00000189221	MAOA	8	0	0	ortholog_one2one	87	X	ENSMUSG00000025037	Maoa	-2	0	1	10
1	ENSG00000142733	MAP3K6	-1	1	3	ortholog_one2one	87	4	ENSMUSG00000028862	Map3k6	9	3	1	10
10	ENSG00000165406	MARCH8	9	9	3	ortholog_one2one	46	6	ENSMUSG00000025702	March8	-1	1	2	10
11	ENSG00000076706	MCAM	-4	0	0	ortholog_one2one	74	9	ENSMUSG00000032135	Mcam	6	2	0	10
7	ENSG00000106484	MEST	4	2	0	ortholog_one2one	95	6	ENSMUSG00000051855	Mest	-6	0	0	10
2	ENSG00000123600	METTL8	8	20	3	ortholog_one2one	71	2	ENSMUSG00000041975	Mettl8	-2	1	5	10
10	ENSG00000170430	MGMT	0	0	1	ortholog_one2one	61	7	ENSMUSG00000054612	Mgmt	10	7	0	10
6	ENSG00000135596	MICAL1	4	1	1	ortholog_one2one	78	10	ENSMUSG00000019823	Mical1	-6	0	0	10
16	ENSG00000074071	MRPS34	-7	6	2	ortholog_one2one	87	17	ENSMUSG00000038880	Mrps34	3	1	3	10
16	ENSG00000198736	MSRB1	-1	1	1	ortholog_one2one	91	17	ENSMUSG00000075705	Msrb1	9	0	2	10
11	ENSG00000110583	NAA40	-5	1	3	ortholog_one2one	99	19	ENSMUSG00000024764	Naa40	5	7	5	10
11	ENSG00000137513	NARS2	-6	1	1	ortholog_one2one	84	7	ENSMUSG00000018995	Nars2	4	1	2	10
3	ENSG00000243477	NAT6	2	3	3	ortholog_one2one	71	9	ENSMUSG00000079334	Nat6	12	3	0	10
17	ENSG00000109065	NAT9	1	1	3	ortholog_one2one	82	11	ENSMUSG00000015542	Nat9	11	3	2	10
8	ENSG00000104419	NDRG1	7	3	2	ortholog_one2one	94	15	ENSMUSG00000005125	Ndrg1	-3	2	3	10
1	ENSG00000132688	NES	-6	2	3	ortholog_one2one	52	3	ENSMUSG00000004891	Nes	4	0	2	10
1	ENSG00000001461	NIPAL3	10	11	1	ortholog_one2one	90	4	ENSMUSG00000028803	Nipal3	0	0	0	10
16	ENSG00000140853	NLRC5	-2	0	0	ortholog_one2one	62	8	ENSMUSG00000074151	Nlrc5	8	1	0	10
5	ENSG00000048162	NOP16	-9	6	3	ortholog_one2one	54	13	ENSMUSG00000025869	Nop16	1	0	3	10
4	ENSG00000179299	NSUN7	-5	0	0	ortholog_one2one	65	5	ENSMUSG00000029206	Nsun7	5	0	0	10
2	ENSG00000124006	OBSL1	6	0	1	ortholog_one2one	84	1	ENSMUSG00000026211	Obsl1	-4	0	2	10
1	ENSG00000182749	PAQR7	9	1	1	ortholog_one2one	78	4	ENSMUSG00000037348	Paqr7	-1	1	1	10
2	ENSG00000115687	PASK	-12	1	6	ortholog_one2one	72	1	ENSMUSG00000026274	Pask	-2	1	6	10
1	ENSG00000049246	PER3	-10	1	1	ortholog_one2one	56	4	ENSMUSG00000028957	Per3	0	0	2	10
10	ENSG00000155252	PI4K2A	9	1	3	ortholog_one2one	95	19	ENSMUSG00000025178	Pi4k2a	-1	2	3	10
12	ENSG00000090975	PITPNM2	-2	0	0	ortholog_one2one	89	5	ENSMUSG00000029406	Pitpnm2	8	1	2	10
9	ENSG00000160447	PKN3	-8	0	2	ortholog_one2one	83	2	ENSMUSG00000026785	Pkn3	2	3	1	10
5	ENSG00000067113	PLPP1	7	4	0	ortholog_one2one	79	13	ENSMUSG00000021759	Plpp1	-3	1	2	10
X	ENSG00000198753	PLXNB3	10	3	0	ortholog_one2one	83	X	ENSMUSG00000031385	Plxnb3	0	0	0	10
17	ENSG00000108439	PNPO	11	9	3	ortholog_one2one	90	11	ENSMUSG00000018659	Pnpo	1	1	4	10
2	ENSG00000138035	PNPT1	-9	4	2	ortholog_one2one	91	11	ENSMUSG00000020464	Pnpt1	1	0	3	10
19	ENSG00000132000	PODNL1	8	1	1	ortholog_one2one	79	8	ENSMUSG00000012889	Podnl1	-2	1	0	10
1	ENSG00000155367	PPM1J	8	0	0	ortholog_one2one	89	3	ENSMUSG00000002228	Ppm1j	-2	0	0	10
8	ENSG00000147471	PROSC	0	2	3	ortholog_one2one	87	8	ENSMUSG00000031485	Prosc	10	4	4	10
9	ENSG00000136875	PRPF4	-11	2	4	ortholog_one2one	98	4	ENSMUSG00000066148	Prpf4	-1	1	5	10
11	ENSG00000172613	RAD9A	-7	1	7	ortholog_one2one	81	19	ENSMUSG00000024824	Rad9a	3	1	5	10
13	ENSG00000125249	RAP2A	1	3	4	ortholog_one2one	99	14	ENSMUSG00000051615	Rap2a	11	6	5	10
15	ENSG00000172575	RASGRP1	6	1	1	ortholog_one2one	90	2	ENSMUSG00000027347	Rasgrp1	-4	0	0	10
10	ENSG00000107551	RASSF4	8	0	1	ortholog_one2one	79	6	ENSMUSG00000042129	Rassf4	-2	1	1	10
2	ENSG00000184898	RBM43	0	11	1	ortholog_one2one	56	2	ENSMUSG00000036249	Rbm43	10	4	3	10
1	ENSG00000155366	RHOC	8	15	1	ortholog_one2one	100	3	ENSMUSG00000002233	Rhoc	-2	0	1	10
2	ENSG00000115963	RND3	9	0	0	ortholog_one2one	100	2	ENSMUSG00000017144	Rnd3	-1	0	2	10
X	ENSG00000102218	RP2	7	1	2	ortholog_one2one	88	X	ENSMUSG00000060090	Rp2	-3	0	3	10
1	ENSG00000117616	RSRP1	9	2	5	ortholog_one2one	76	4	ENSMUSG00000037266	Rsrp1	-1	1	5	10
6	ENSG00000130347	RTN4IP1	-7	0	1	ortholog_one2one	90	10	ENSMUSG00000019864	Rtn4ip1	3	0	3	10
17	ENSG00000141504	SAT2	7	0	0	ortholog_one2one	80	11	ENSMUSG00000069835	Sat2	-3	0	0	10
3	ENSG00000114650	SCAP	-1	2	3	ortholog_one2one	92	9	ENSMUSG00000032485	Scap	9	2	4	10
18	ENSG00000206075	SERPINB5	12	11	0	ortholog_one2one	89	1	ENSMUSG00000067006	Serpinb5	2	1	0	10
7	ENSG00000160999	SH2B2	-1	1	0	ortholog_one2one	74	5	ENSMUSG00000005057	Sh2b2	9	0	1	10
6	ENSG00000198478	SH3BGRL2	2	1	0	ortholog_one2one	93	9	ENSMUSG00000032261	Sh3bgrl2	12	1	1	10
17	ENSG00000125454	SLC25A19	-9	3	6	ortholog_one2one	75	11	ENSMUSG00000020744	Slc25a19	1	3	5	10
11	ENSG00000162241	SLC25A45	11	10	2	ortholog_one2one	85	19	ENSMUSG00000024818	Slc25a45	1	4	2	10
4	ENSG00000109667	SLC2A9	2	3	0	ortholog_one2one	81	5	ENSMUSG00000005107	Slc2a9	12	6	0	10
8	ENSG00000104635	SLC39A14	-8	1	1	ortholog_one2one	82	14	ENSMUSG00000022094	Slc39a14	2	6	0	10
16	ENSG00000103064	SLC7A6	6	2	2	ortholog_one2one	89	8	ENSMUSG00000031904	Slc7a6	-4	1	1	10
14	ENSG00000092068	SLC7A8	12	1	2	ortholog_one2one	92	14	ENSMUSG00000022180	Slc7a8	2	0	0	10
8	ENSG00000019549	SNAI2	6	4	2	ortholog_one2one	94	16	ENSMUSG00000022676	Snai2	-4	0	4	10
10	ENSG00000173267	SNCG	0	1	0	ortholog_one2one	83	14	ENSMUSG00000023064	Sncg	10	6	0	10
16	ENSG00000184602	SNN	9	0	0	ortholog_one2one	98	16	ENSMUSG00000037972	Snn	-1	1	3	10
18	ENSG00000167088	SNRPD1	-12	6	5	ortholog_one2one	100	18	ENSMUSG00000002477	Snrpd1	-2	1	5	10
4	ENSG00000145375	SPATA5	-11	2	8	ortholog_one2one	85	3	ENSMUSG00000027722	Spata5	-1	4	4	10
12	ENSG00000170581	STAT2	8	0	3	ortholog_one2one	70	10	ENSMUSG00000040033	Stat2	-2	2	2	10
7	ENSG00000157214	STEAP2	4	1	0	ortholog_one2one	97	5	ENSMUSG00000015653	Steap2	-6	0	1	10
1	ENSG00000143498	TAF1A	-12	1	8	ortholog_one2one	78	1	ENSMUSG00000072258	Taf1a	-2	1	2	10
2	ENSG00000115183	TANC1	8	8	0	ortholog_one2one	89	2	ENSMUSG00000035168	Tanc1	-2	1	2	10
7	ENSG00000198420	TCAF1	-6	2	3	ortholog_one2one	90	6	ENSMUSG00000036667	Tcaf1	4	3	0	10
22	ENSG00000185339	TCN2	0	0	1	ortholog_one2one	72	11	ENSMUSG00000020432	Tcn2	10	0	1	10
1	ENSG00000169231	THBS3	7	0	3	ortholog_one2one	97	3	ENSMUSG00000028047	Thbs3	-3	2	2	10
16	ENSG00000131652	THOC6	-6	5	3	ortholog_one2one	95	17	ENSMUSG00000041319	Thoc6	4	4	3	10
2	ENSG00000138050	THUMPD2	-1	3	2	ortholog_one2one	66	17	ENSMUSG00000024246	Thumpd2	9	3	2	10
2	ENSG00000144120	TMEM177	-8	0	1	ortholog_one2one	78	1	ENSMUSG00000036975	Tmem177	2	2	5	10
6	ENSG00000172738	TMEM217	10	0	2	ortholog_one2one	44	17	ENSMUSG00000079580	Tmem217	0	1	3	10
2	ENSG00000171227	TMEM37	-3	0	1	ortholog_one2one	75	1	ENSMUSG00000050777	Tmem37	7	1	0	10
12	ENSG00000118600	TMEM5	1	2	3	ortholog_one2one	83	10	ENSMUSG00000034620	Tmem5	11	7	3	10
8	ENSG00000104228	TRIM35	10	10	4	ortholog_one2one	82	14	ENSMUSG00000022043	Trim35	0	3	2	10
11	ENSG00000121236	TRIM6	-4	2	0	ortholog_one2one	76	7	ENSMUSG00000072244	Trim6	6	1	0	10
10	ENSG00000171206	TRIM8	9	5	0	ortholog_one2one	98	19	ENSMUSG00000025034	Trim8	-1	1	0	10
7	ENSG00000087077	TRIP6	7	16	1	ortholog_one2one	87	5	ENSMUSG00000023348	Trip6	-3	0	0	10
17	ENSG00000182173	TSEN54	-2	3	2	ortholog_one2one	81	11	ENSMUSG00000020781	Tsen54	8	2	3	10
18	ENSG00000179981	TSHZ1	-8	2	1	ortholog_one2one	91	18	ENSMUSG00000046982	Tshz1	2	2	0	10
17	ENSG00000182612	TSPAN10	11	6	2	ortholog_one2one	54	11	ENSMUSG00000039691	Tspan10	1	1	0	10
12	ENSG00000135452	TSPAN31	10	2	2	ortholog_one2one	87	10	ENSMUSG00000006736	Tspan31	0	1	1	10
20	ENSG00000131044	TTLL9	1	0	0	ortholog_one2one	82	2	ENSMUSG00000074673	Ttll9	11	7	2	10
12	ENSG00000167553	TUBA1C	-10	4	4	ortholog_one2one	86	15	ENSMUSG00000043091	Tuba1c	0	2	4	10
6	ENSG00000130338	TULP4	-3	1	0	ortholog_one2one	94	17	ENSMUSG00000034377	Tulp4	7	1	1	10
12	ENSG00000135655	USP15	9	4	2	ortholog_one2one	98	10	ENSMUSG00000020124	Usp15	-1	1	0	10
2	ENSG00000118640	VAMP8	12	3	0	ortholog_one2one	87	6	ENSMUSG00000050732	Vamp8	2	0	1	10
7	ENSG00000154978	VOPP1	2	18	1	ortholog_one2one	90	6	ENSMUSG00000037788	Vopp1	12	5	2	10
20	ENSG00000064205	WISP2	3	1	0	ortholog_one2one	73	2	ENSMUSG00000027656	Wisp2	-7	0	0	10
17	ENSG00000109046	WSB1	8	2	3	ortholog_one2one	93	11	ENSMUSG00000017677	Wsb1	-2	2	4	10
9	ENSG00000160445	ZER1	10	6	4	ortholog_one2one	96	2	ENSMUSG00000039686	Zer1	0	0	4	10
1	ENSG00000125945	ZNF436	9	2	5	ortholog_one2one	91	4	ENSMUSG00000051351	Zfp46	-1	1	3	10
19	ENSG00000142528	ZNF473	-10	3	8	ortholog_one2one	51	7	ENSMUSG00000048012	Zfp473	0	3	5	10
14	ENSG00000119688	ABCD4	0	2	0	ortholog_one2one	90	12	ENSMUSG00000021240	Abcd4	9	2	3	9
15	ENSG00000140526	ABHD2	-7	2	6	ortholog_one2one	99	7	ENSMUSG00000039202	Abhd2	2	2	5	9
11	ENSG00000166016	ABTB2	10	6	0	ortholog_one2one	97	2	ENSMUSG00000032724	Abtb2	1	0	0	9
8	ENSG00000188778	ADRB3	1	1	0	ortholog_one2one	80	8	ENSMUSG00000031489	Adrb3	10	3	0	9
2	ENSG00000173209	AHSA2	7	4	1	ortholog_one2one	77	11	ENSMUSG00000020288	Ahsa2	-2	0	1	9
19	ENSG00000105290	APLP1	9	2	0	ortholog_one2one	88	7	ENSMUSG00000006651	Aplp1	0	0	0	9
22	ENSG00000100298	APOBEC3H	7	18	0	ortholog_one2one	41	15	ENSMUSG00000009585	Apobec3	-2	0	1	9
19	ENSG00000160007	ARHGAP35	-5	0	0	ortholog_one2one	98	7	ENSMUSG00000058230	Arhgap35	4	7	4	9
22	ENSG00000100299	ARSA	10	1	0	ortholog_one2one	85	15	ENSMUSG00000022620	Arsa	1	2	0	9
1	ENSG00000142867	BCL10	8	8	3	ortholog_one2one	91	3	ENSMUSG00000028191	Bcl10	-1	3	5	9
8	ENSG00000261236	BOP1	-9	2	2	ortholog_one2one	82	15	ENSMUSG00000022557	Bop1	0	1	4	9
10	ENSG00000107815	C10orf2	-6	2	2	ortholog_one2one	87	19	ENSMUSG00000025209	Peo1	3	2	4	9
17	ENSG00000224877	C17orf89	9	22	0	ortholog_one2one	86	11	ENSMUSG00000078572	1810043H04Rik	0	0	5	9
19	ENSG00000130813	C19orf66	6	5	1	ortholog_one2one	95	9	ENSMUSG00000038884	A230050P20Rik	-3	0	3	9
4	ENSG00000164096	C4orf3	9	2	2	ortholog_one2one	23	3	ENSMUSG00000054091	1810037I17Rik	0	4	5	9
15	ENSG00000074410	CA12	1	4	0	ortholog_one2one	82	9	ENSMUSG00000032373	Car12	10	1	0	9
X	ENSG00000169239	CA5B	0	0	0	ortholog_one2one	89	X	ENSMUSG00000031373	Car5b	9	0	0	9
16	ENSG00000135736	CCDC102A	1	0	1	ortholog_one2one	93	8	ENSMUSG00000063605	Ccdc102a	-8	0	2	9
14	ENSG00000205476	CCDC85C	-8	0	1	ortholog_one2one	93	12	ENSMUSG00000084883	Ccdc85c	1	0	4	9
14	ENSG00000090061	CCNK	9	16	3	ortholog_one2one	96	12	ENSMUSG00000021258	Ccnk	0	4	3	9
10	ENSG00000108100	CCNY	-9	7	1	ortholog_one2one	98	18	ENSMUSG00000024286	Ccny	0	5	3	9
2	ENSG00000163171	CDC42EP3	7	2	1	ortholog_one2one	93	17	ENSMUSG00000036533	Cdc42ep3	-2	2	1	9
11	ENSG00000110318	CEP126	-2	0	2	ortholog_one2one	60	9	ENSMUSG00000040729	Cep126	7	3	0	9
2	ENSG00000011523	CEP68	6	0	4	ortholog_one2one	57	11	ENSMUSG00000044066	Cep68	-3	2	4	9
6	ENSG00000164442	CITED2	8	6	2	ortholog_one2one	93	10	ENSMUSG00000039910	Cited2	-1	2	3	9
1	ENSG00000137975	CLCA2	11	6	0	ortholog_one2one	72	3	ENSMUSG00000036960	Clca2	2	1	0	9
4	ENSG00000109625	CPZ	2	1	0	ortholog_one2one	81	5	ENSMUSG00000036596	Cpz	11	4	0	9
20p11.2	ENSG00000101439	CST3	9	4	0	ortholog_HGNC_one2one		2	ENSMUSG00000027447	Cst3	0	3	3	9
6	ENSG00000118523	CTGF	6	1	0	ortholog_one2one	91	10	ENSMUSG00000019997	Ctgf	-3	2	1	9
9	ENSG00000119326	CTNNAL1	-8	5	2	ortholog_one2one	87	4	ENSMUSG00000038816	Ctnnal1	1	3	3	9
11	ENSG00000162144	CYB561A3	-1	4	4	ortholog_one2one	75	19	ENSMUSG00000034445	Cyb561a3	8	2	4	9
6	ENSG00000204209	DAXX	-6	0	2	ortholog_one2one	72	17	ENSMUSG00000002307	Daxx	3	3	2	9
7	ENSG00000136271	DDX56	-3	1	2	ortholog_one2one	91	11	ENSMUSG00000004393	Ddx56	6	4	5	9
15	ENSG00000174485	DENND4A	3	6	2	ortholog_one2one	90	9	ENSMUSG00000053641	Dennd4a	-6	0	1	9
19	ENSG00000132002	DNAJB1	-4	1	3	ortholog_one2one	96	8	ENSMUSG00000005483	Dnajb1	5	3	5	9
2	ENSG00000144045	DQX1	9	5	0	ortholog_one2one	84	6	ENSMUSG00000009145	Dqx1	0	5	0	9
8	ENSG00000187840	EIF4EBP1	-6	3	2	ortholog_one2one	91	8	ENSMUSG00000031490	Eif4ebp1	3	5	2	9
X	ENSG00000102119	EMD	-1	3	4	ortholog_one2one	76	X	ENSMUSG00000001964	Emd	8	4	2	9
2	ENSG00000116106	EPHA4	7	1	1	ortholog_one2one	99	1	ENSMUSG00000026235	Epha4	-2	0	0	9
7	ENSG00000196411	EPHB4	4	5	0	ortholog_one2one	93	5	ENSMUSG00000029710	Ephb4	-5	1	1	9
1	ENSG00000086619	ERO1B	10	1	2	ortholog_one2one	94	13	ENSMUSG00000057069	Ero1lb	1	0	4	9
1	ENSG00000185104	FAF1	-10	4	5	ortholog_one2one	96	4	ENSMUSG00000010517	Faf1	-1	2	4	9
5	ENSG00000154153	FAM134B	4	0	1	ortholog_one2one	84	15	ENSMUSG00000022270	Fam134b	-5	1	1	9
4	ENSG00000138640	FAM13A	-4	2	1	ortholog_one2one	56	6	ENSMUSG00000037709	Fam13a	5	2	1	9
2	ENSG00000197872	FAM49A	10	0	0	ortholog_one2one	100	12	ENSMUSG00000020589	Fam49a	1	3	0	9
6	ENSG00000204315	FKBPL	-7	1	6	ortholog_one2one	73	17	ENSMUSG00000033739	Fkbpl	2	1	1	9
X	ENSG00000184481	FOXO4	6	0	0	ortholog_one2one	88	X	ENSMUSG00000042903	Foxo4	-3	0	1	9
19	ENSG00000089356	FXYD3	10	1	0	ortholog_one2one	44	7	ENSMUSG00000057092	Fxyd3	1	0	0	9
2	ENSG00000136542	GALNT5	10	0	0	ortholog_one2one	74	2	ENSMUSG00000026828	Galnt5	1	0	0	9
3	ENSG00000114480	GBE1	9	12	2	ortholog_one2one	91	16	ENSMUSG00000022707	Gbe1	0	4	4	9
2	ENSG00000135968	GCC2	8	23	2	ortholog_one2one	78	10	ENSMUSG00000038039	Gcc2	-1	0	1	9
19	ENSG00000105607	GCDH	0	1	3	ortholog_one2one	87	8	ENSMUSG00000003809	Gcdh	9	2	5	9
1	ENSG00000188910	GJB3	4	1	0	ortholog_one2one	83	4	ENSMUSG00000042367	Gjb3	-5	1	0	9
5	ENSG00000196743	GM2A	11	2	1	ortholog_one2one	67	11	ENSMUSG00000000594	Gm2a	2	3	2	9
9	ENSG00000148180	GSN	11	3	0	ortholog_one2one	93	2	ENSMUSG00000026879	Gsn	2	3	0	9
12	ENSG00000246705	H2AFJ	2	3	3	ortholog_one2one	98	6	ENSMUSG00000060032	H2afj	11	9	1	9
6	ENSG00000277157	HIST1H4D	-6	3	4	ortholog_one2one	100	13	ENSMUSG00000060093	Hist1h4a	3	4	7	9
3	ENSG00000071794	HLTF	-10	2	7	ortholog_one2one	84	3	ENSMUSG00000002428	Hltf	-1	3	4	9
6	ENSG00000146151	HMGCLL1	0	0	0	ortholog_one2one	85	9	ENSMUSG00000007908	Hmgcll1	9	4	0	9
4	ENSG00000164136	IL15	-2	1	2	ortholog_one2one	72	8	ENSMUSG00000031712	Il15	7	4	0	9
2	ENSG00000136689	IL1RN	5	2	0	ortholog_one2one	66	2	ENSMUSG00000026981	Il1rn	-4	0	0	9
5	ENSG00000125347	IRF1	7	1	1	ortholog_one2one	86	11	ENSMUSG00000018899	Irf1	-2	3	4	9
17	ENSG00000132470	ITGB4	0	2	1	ortholog_one2one	85	11	ENSMUSG00000020758	Itgb4	9	8	0	9
14	ENSG00000184916	JAG2	2	0	0	ortholog_one2one	91	12	ENSMUSG00000002799	Jag2	11	3	0	9
16	ENSG00000154118	JPH3	-4	0	0	ortholog_one2one	92	8	ENSMUSG00000025318	Jph3	5	0	0	9
8	ENSG00000176595	KBTBD11	-4	0	1	ortholog_one2one	81	8	ENSMUSG00000055675	Kbtbd11	5	0	2	9
21	ENSG00000157551	KCNJ15	0	3	0	ortholog_one2one	96	16	ENSMUSG00000062609	Kcnj15	9	1	0	9
19	ENSG00000099337	KCNK6	6	1	0	ortholog_one2one	85	7	ENSMUSG00000046410	Kcnk6	-3	0	0	9
11	ENSG00000178202	KDELC2	-10	2	2	ortholog_one2one	84	9	ENSMUSG00000034487	Kdelc2	-1	1	2	9
16	ENSG00000104731	KLHDC4	-5	2	4	ortholog_one2one	80	8	ENSMUSG00000040263	Klhdc4	4	7	4	9
3	ENSG00000114796	KLHL24	11	2	3	ortholog_one2one	99	16	ENSMUSG00000062901	Klhl24	2	2	5	9
17	ENSG00000171346	KRT15	11	5	0	ortholog_one2one	88	11	ENSMUSG00000054146	Krt15	2	3	0	9
17	ENSG00000128422	KRT17	8	17	0	ortholog_one2one	95	11	ENSMUSG00000035557	Krt17	-1	1	0	9
3	ENSG00000078081	LAMP3	9	2	2	ortholog_one2one	48	16	ENSMUSG00000041247	Lamp3	0	1	0	9
1	ENSG00000116977	LGALS8	-2	3	1	ortholog_one2one	70	13	ENSMUSG00000057554	Lgals8	7	3	3	9
8	ENSG00000133739	LRRCC1	-9	1	5	ortholog_one2one	80	3	ENSMUSG00000027550	Lrrcc1	0	2	4	9
16	ENSG00000178573	MAF	8	0	0	ortholog_one2one	90	8	ENSMUSG00000055435	Maf	-1	0	0	9
X	ENSG00000187601	MAGEH1	7	2	1	ortholog_one2one	93	X	ENSMUSG00000047238	Mageh1	-2	0	0	9
14	ENSG00000006432	MAP3K9	-1	1	1	ortholog_one2one	92	12	ENSMUSG00000042724	Map3k9	8	1	0	9
1	ENSG00000186205	MARC1	-6	0	0	ortholog_one2one	79	1	ENSMUSG00000026621	Marc1	3	2	0	9
1	ENSG00000117791	MARC2	-2	0	0	ortholog_one2one	75	1	ENSMUSG00000073481	Marc2	7	2	1	9
2	ENSG00000124370	MCEE	0	8	3	ortholog_one2one	80	7	ENSMUSG00000033429	Mcee	9	4	4	9
6	ENSG00000050393	MCUR1	-4	2	2	ortholog_one2one	68	13	ENSMUSG00000021371	Mcur1	5	2	3	9
12	ENSG00000111554	MDM1	-8	2	5	ortholog_one2one	69	10	ENSMUSG00000020212	Mdm1	1	1	7	9
8	ENSG00000164758	MED30	-9	2	7	ortholog_one2one	95	15	ENSMUSG00000038622	Med30	0	0	5	9
15	ENSG00000183496	MEX3B	4	7	3	ortholog_one2one	97	7	ENSMUSG00000057706	Mex3b	-5	2	2	9
X	ENSG00000133131	MORC4	10	0	1	ortholog_one2one	64	X	ENSMUSG00000031434	Morc4	1	0	1	9
11	ENSG00000149792	MRPL49	9	10	4	ortholog_one2one	83	19	ENSMUSG00000007338	Mrpl49	0	3	4	9
9	ENSG00000122140	MRPS2	-9	3	3	ortholog_one2one	71	2	ENSMUSG00000035772	Mrps2	0	3	3	9
22	ENSG00000242114	MTFP1	-6	2	2	ortholog_one2one	87	11	ENSMUSG00000004748	Mtfp1	3	1	2	9
7	ENSG00000180354	MTURN	9	0	1	ortholog_one2one	95	6	ENSMUSG00000038065	Mturn	0	0	1	9
12	ENSG00000139350	NEDD1	-11	2	7	ortholog_one2one	85	10	ENSMUSG00000019988	Nedd1	-2	1	4	9
6	ENSG00000111859	NEDD9	7	2	0	ortholog_one2one	89	13	ENSMUSG00000021365	Nedd9	-2	1	5	9
10	ENSG00000173848	NET1	-9	2	8	ortholog_one2one	86	13	ENSMUSG00000021215	Net1	0	0	7	9
16	ENSG00000171208	NETO2	-5	1	2	ortholog_one2one	94	8	ENSMUSG00000036902	Neto2	4	0	0	9
14	ENSG00000100968	NFATC4	6	2	1	ortholog_one2one	85	14	ENSMUSG00000023411	Nfatc4	-3	0	0	9
12	ENSG00000120837	NFYB	-2	0	3	ortholog_one2one	99	10	ENSMUSG00000020248	Nfyb	7	3	4	9
4	ENSG00000163293	NIPAL1	8	2	2	ortholog_one2one	87	5	ENSMUSG00000067219	Nipal1	-1	0	0	9
4	ENSG00000109255	NMU	-8	2	1	ortholog_one2one	71	5	ENSMUSG00000029236	Nmu	1	0	1	9
1	ENSG00000162408	NOL9	-6	8	2	ortholog_one2one	60	4	ENSMUSG00000028948	Nol9	3	3	2	9
2	ENSG00000118257	NRP2	2	14	1	ortholog_one2one	95	1	ENSMUSG00000025969	Nrp2	-7	0	1	9
4	ENSG00000168824	NSG1	5	0	0	ortholog_one2one	98	5	ENSMUSG00000029126	Nsg1	-4	0	0	9
8	ENSG00000035681	NSMAF	-4	2	1	ortholog_one2one	87	4	ENSMUSG00000028245	Nsmaf	5	3	0	9
9	ENSG00000136811	ODF2	-7	0	6	ortholog_one2one	93	2	ENSMUSG00000026790	Odf2	2	4	4	9
8	ENSG00000076641	PAG1	8	2	1	ortholog_one2one	79	3	ENSMUSG00000027508	Pag1	-1	0	2	9
6	ENSG00000111845	PAK1IP1	-7	5	1	ortholog_one2one	72	13	ENSMUSG00000038683	Pak1ip1	2	7	3	9
3	ENSG00000070087	PFN2	-7	5	0	ortholog_one2one	99	3	ENSMUSG00000027805	Pfn2	2	0	0	9
1	ENSG00000142892	PIGK	-8	2	7	ortholog_one2one	90	3	ENSMUSG00000039047	Pigk	1	1	0	9
3	ENSG00000187091	PLCD1	10	0	1	ortholog_one2one	87	9	ENSMUSG00000010660	Plcd1	1	1	2	9
3	ENSG00000144647	POMGNT2	0	0	2	ortholog_one2one	93	9	ENSMUSG00000066235	Pomgnt2	9	0	0	9
7	ENSG00000172336	POP7	-8	4	8	ortholog_one2one	95	5	ENSMUSG00000029715	Pop7	1	3	5	9
6	ENSG00000112033	PPARD	0	2	1	ortholog_one2one	92	17	ENSMUSG00000002250	Ppard	9	4	3	9
19	ENSG00000167641	PPP1R14A	1	7	0	ortholog_one2one	85	7	ENSMUSG00000037166	Ppp1r14a	10	3	0	9
7	ENSG00000160813	PPP1R35	-1	1	1	ortholog_one2one	74	5	ENSMUSG00000029725	Ppp1r35	8	4	2	9
11	ENSG00000068971	PPP2R5B	7	3	3	ortholog_one2one	99	19	ENSMUSG00000024777	Ppp2r5b	-2	0	3	9
17	ENSG00000141127	PRPSAP2	9	1	1	ortholog_one2one	99	11	ENSMUSG00000020528	Prpsap2	0	1	3	9
14	ENSG00000100504	PYGL	7	2	1	ortholog_one2one	95	12	ENSMUSG00000021069	Pygl	-2	0	1	9
14	ENSG00000139998	RAB15	0	1	0	ortholog_one2one	99	12	ENSMUSG00000021062	Rab15	9	1	0	9
12	ENSG00000111344	RASAL1	9	0	0	ortholog_one2one	85	5	ENSMUSG00000029602	Rasal1	0	1	1	9
8	ENSG00000147509	RGS20	10	1	0	ortholog_one2one	64	1	ENSMUSG00000002459	Rgs20	1	0	0	9
1	ENSG00000197956	S100A6	11	5	2	ortholog_one2one	96	3	ENSMUSG00000001025	S100a6	2	0	0	9
8	ENSG00000177570	SAMD12	0	0	0	ortholog_one2one	73	15	ENSMUSG00000058656	Samd12	9	3	0	9
5	ENSG00000156463	SH3RF2	-8	0	0	ortholog_one2one	82	18	ENSMUSG00000057719	Sh3rf2	1	2	0	9
15	ENSG00000185634	SHC4	11	1	0	ortholog_one2one	79	2	ENSMUSG00000035109	Shc4	2	0	0	9
2	ENSG00000136699	SMPD4	-9	4	5	ortholog_one2one	86	16	ENSMUSG00000005899	Smpd4	0	5	5	9
22	ENSG00000183963	SMTN	10	4	2	ortholog_one2one	75	11	ENSMUSG00000020439	Smtn	1	2	5	9
16	ENSG00000185669	SNAI3	2	1	1	ortholog_one2one	70	8	ENSMUSG00000006587	Snai3	11	1	0	9
15	ENSG00000140263	SORD	-5	0	0	ortholog_one2one	83	2	ENSMUSG00000027227	Sord	4	4	1	9
7	ENSG00000105866	SP4	-9	1	8	ortholog_one2one	97	12	ENSMUSG00000025323	Sp4	0	2	4	9
17	ENSG00000128487	SPECC1	5	1	3	ortholog_one2one	85	11	ENSMUSG00000042331	Specc1	-4	1	4	9
2	ENSG00000116096	SPR	2	2	1	ortholog_one2one	74	6	ENSMUSG00000033735	Spr	11	2	2	9
X	ENSG00000101955	SRPX	7	2	0	ortholog_one2one	93	X	ENSMUSG00000090084	Srpx	-2	0	0	9
3	ENSG00000008324	SS18L2	-2	0	1	ortholog_one2one	87	9	ENSMUSG00000032526	Deb1	7	6	4	9
1	ENSG00000157216	SSBP3	-7	2	2	ortholog_one2one	100	4	ENSMUSG00000061887	Ssbp3	2	3	1	9
7	ENSG00000175600	SUGCT	9	9	2	ortholog_one2one	76	13	ENSMUSG00000055137	Sugct	0	3	4	9
12	ENSG00000166111	SVOP	0	0	0	ortholog_one2one	96	5	ENSMUSG00000042078	Svop	9	7	0	9
1	ENSG00000162520	SYNC	9	9	0	ortholog_one2one	76	4	ENSMUSG00000001333	Sync	0	1	1	9
12	ENSG00000135457	TFCP2	-7	2	1	ortholog_one2one	97	15	ENSMUSG00000009733	Tfcp2	2	1	5	9
2	ENSG00000152291	TGOLN2	-3	2	4	ortholog_one2one	33	6	ENSMUSG00000056429	Tgoln1	6	2	2	9
15	ENSG00000187720	THSD4	9	1	0	ortholog_one2one	88	9	ENSMUSG00000032289	Thsd4	0	0	0	9
4	ENSG00000145365	TIFA	-11	1	3	ortholog_one2one	77	3	ENSMUSG00000046688	Tifa	-2	0	0	9
12	ENSG00000188735	TMEM120B	3	4	1	ortholog_one2one	94	5	ENSMUSG00000054434	Tmem120b	-6	1	5	9
5	ENSG00000184584	TMEM173	8	0	0	ortholog_one2one	69	18	ENSMUSG00000024349	Tmem173	-1	1	0	9
22	ENSG00000198792	TMEM184B	-3	1	0	ortholog_one2one	96	15	ENSMUSG00000009035	Tmem184b	6	3	2	9
3	ENSG00000170876	TMEM43	1	1	2	ortholog_one2one	93	6	ENSMUSG00000030095	Tmem43	10	9	5	9
17	ENSG00000177302	TOP3A	-8	1	5	ortholog_one2one	87	11	ENSMUSG00000002814	Top3a	1	1	5	9
6	ENSG00000146242	TPBG	3	1	2	ortholog_one2one	83	9	ENSMUSG00000035274	Tpbg	-6	0	1	9
4	ENSG00000174599	TRAM1L1	0	1	0	ortholog_one2one	72	3	ENSMUSG00000044528	Tram1l1	9	3	0	9
4	ENSG00000179046	TRIML2	9	10	1	ortholog_one2one	57	8	ENSMUSG00000091490	Triml2	0	1	0	9
5	ENSG00000038382	TRIO	-6	1	1	ortholog_one2one	97	15	ENSMUSG00000022263	Trio	3	0	1	9
20	ENSG00000101407	TTI1	-9	0	9	ortholog_one2one	85	2	ENSMUSG00000027650	Tti1	0	0	0	9
18	ENSG00000176890	TYMS	4	17	8	ortholog_one2one	87	5	ENSMUSG00000025747	Tyms	-5	1	4	9
4	ENSG00000174607	UGT8	-7	0	0	ortholog_one2one	93	3	ENSMUSG00000032854	Ugt8a	2	0	0	9
2	ENSG00000168883	USP39	-9	5	4	ortholog_one2one	97	6	ENSMUSG00000056305	Usp39	0	1	5	9
14	ENSG00000100749	VRK1	-11	2	7	ortholog_one2one	87	12	ENSMUSG00000021115	Vrk1	-2	1	5	9
5	ENSG00000134987	WDR36	-7	11	3	ortholog_one2one	84	18	ENSMUSG00000038299	Wdr36	2	5	4	9
16	ENSG00000103091	WDR59	6	3	2	ortholog_one2one	96	8	ENSMUSG00000031959	Wdr59	-3	0	2	9
15	ENSG00000140395	WDR61	1	1	3	ortholog_one2one	97	9	ENSMUSG00000061559	Wdr61	10	5	4	9
12	ENSG00000158023	WDR66	10	3	0	ortholog_one2one	71	5	ENSMUSG00000029442	Wdr66	1	0	0	9
7	ENSG00000178381	ZFAND2A	1	1	2	ortholog_one2one	76	5	ENSMUSG00000053581	Zfand2a	10	4	5	9
2	ENSG00000152518	ZFP36L2	5	2	4	ortholog_one2one	84	17	ENSMUSG00000045817	Zfp36l2	-4	1	4	9
10	ENSG00000198546	ZNF511	-5	2	1	ortholog_one2one	73	7	ENSMUSG00000025470	Zfp511	4	5	5	9
3	ENSG00000121864	ZNF639	-9	4	1	ortholog_one2one	93	3	ENSMUSG00000027667	Zfp639	0	6	4	9
19	ENSG00000198046	ZNF667	6	0	1	ortholog_one2one	74	7	ENSMUSG00000054893	Zfp667	-3	3	1	9
7	ENSG00000181220	ZNF746	6	1	2	ortholog_one2one	93	6	ENSMUSG00000057691	Zfp746	-3	1	2	9
13	ENSG00000125257	ABCC4	-8	1	2	ortholog_one2one	87	14	ENSMUSG00000032849	Abcc4	0	2	1	8
4	ENSG00000118777	ABCG2	3	2	1	ortholog_one2one	82	6	ENSMUSG00000029802	Abcg2	-5	1	0	8
17	ENSG00000168792	ABHD15	8	0	1	ortholog_one2one	85	11	ENSMUSG00000000686	Abhd15	0	1	0	8
10	ENSG00000099204	ABLIM1	-1	1	0	ortholog_one2one	92	19	ENSMUSG00000025085	Ablim1	7	2	0	8
3	ENSG00000177646	ACAD9	-1	3	5	ortholog_one2one	86	3	ENSMUSG00000027710	Acad9	7	2	4	8
4	ENSG00000151726	ACSL1	2	3	1	ortholog_one2one	85	8	ENSMUSG00000018796	Acsl1	-6	2	5	8
2	ENSG00000170634	ACYP2	6	3	2	ortholog_one2one	83	11	ENSMUSG00000060923	Acyp2	-2	0	3	8
2	ENSG00000114948	ADAM23	7	1	0	ortholog_one2one	89	1	ENSMUSG00000025964	Adam23	-1	3	0	8
1	ENSG00000143382	ADAMTSL4	2	0	0	ortholog_one2one	75	3	ENSMUSG00000015850	Adamtsl4	10	1	0	8
8	ENSG00000020181	ADGRA2	4	7	2	ortholog_one2one	88	8	ENSMUSG00000031486	Adgra2	-4	0	1	8
4	ENSG00000038002	AGA	1	3	7	ortholog_one2one	82	8	ENSMUSG00000031521	Aga	9	9	4	8
2	ENSG00000157985	AGAP1	-4	1	1	ortholog_one2one	98	1	ENSMUSG00000055013	Agap1	4	3	2	8
6	ENSG00000112297	AIM1	-6	1	4	ortholog_one2one	76	10	ENSMUSG00000019866	Aim1	2	0	3	8
9	ENSG00000147853	AK3	7	14	2	ortholog_one2one	93	19	ENSMUSG00000024782	Ak3	-1	1	0	8
7	ENSG00000078053	AMPH	-6	0	0	ortholog_one2one	81	13	ENSMUSG00000021314	Amph	2	0	0	8
8	ENSG00000091879	ANGPT2	0	0	0	ortholog_one2one	85	8	ENSMUSG00000031465	Angpt2	8	1	0	8
3	ENSG00000157500	APPL1	-7	0	2	ortholog_one2one	98	14	ENSMUSG00000040760	Appl1	1	1	4	8
17	ENSG00000275832	ARHGAP23	-1	0	0	ortholog_one2one	79	11	ENSMUSG00000049807	Arhgap23	7	0	1	8
11	ENSG00000137486	ARRB1	4	10	1	ortholog_one2one	99	7	ENSMUSG00000018909	Arrb1	-4	1	1	8
15	ENSG00000140450	ARRDC4	8	1	0	ortholog_one2one	86	7	ENSMUSG00000042659	Arrdc4	0	4	1	8
1	ENSG00000088280	ASAP3	2	0	0	ortholog_one2one	82	4	ENSMUSG00000036995	Asap3	10	4	1	8
11	ENSG00000183734	ASCL2	-2	0	1	ortholog_one2one	63	7	ENSMUSG00000009248	Ascl2	6	1	0	8
9	ENSG00000106819	ASPN	0	0	0	ortholog_one2one	89	13	ENSMUSG00000021388	Aspn	-8	1	0	8
12	ENSG00000135454	B4GALNT1	-2	2	2	ortholog_one2one	87	10	ENSMUSG00000006731	B4galnt1	6	2	2	8
4	ENSG00000181004	BBS12	8	1	1	ortholog_one2one	69	3	ENSMUSG00000051444	Bbs12	0	1	5	8
7	ENSG00000122507	BBS9	5	3	1	ortholog_one2one	87	9	ENSMUSG00000035919	Bbs9	-3	1	5	8
12	ENSG00000186666	BCDIN3D	8	1	1	ortholog_one2one	77	15	ENSMUSG00000037525	Bcdin3d	0	1	4	8
19	ENSG00000090013	BLVRB	7	1	2	ortholog_one2one	93	7	ENSMUSG00000040466	Blvrb	-1	1	4	8
11	ENSG00000137656	BUD13	-9	4	3	ortholog_one2one	78	9	ENSMUSG00000032077	Bud13	-1	1	5	8
10	ENSG00000107738	C10orf54	6	2	1	ortholog_one2one	76	10	ENSMUSG00000020101	Vsir	-2	0	0	8
11	ENSG00000183644	C11orf88	0	19	0	ortholog_one2one	61	9	ENSMUSG00000032057	4833427G06Rik	8	9	0	8
19	ENSG00000131943	C19orf12	-2	0	0	ortholog_one2one	76	7	ENSMUSG00000054676	1600014C10Rik	6	1	1	8
1	ENSG00000198912	C1orf174	-10	1	7	ortholog_one2one	65	4	ENSMUSG00000047613	A430005L14Rik	-2	3	6	8
10	ENSG00000138172	CALHM2	0	0	1	ortholog_one2one	92	19	ENSMUSG00000033033	Calhm2	8	7	2	8
13	ENSG00000134905	CARS2	-2	4	1	ortholog_one2one	76	8	ENSMUSG00000056228	Cars2	6	2	3	8
4	ENSG00000164305	CASP3	0	2	5	ortholog_one2one	87	8	ENSMUSG00000031628	Casp3	8	5	6	8
3	ENSG00000160799	CCDC12	-6	0	2	ortholog_one2one	84	9	ENSMUSG00000019659	Ccdc12	2	2	2	8
3	ENSG00000152492	CCDC50	3	4	1	ortholog_one2one	53	16	ENSMUSG00000038127	Ccdc50	-5	0	0	8
3	ENSG00000160124	CCDC58	-5	5	3	ortholog_one2one	97	16	ENSMUSG00000075229	Ccdc58	3	9	3	8
2	ENSG00000115355	CCDC88A	-10	7	3	ortholog_one2one	93	11	ENSMUSG00000032740	Ccdc88a	-2	5	5	8
6	ENSG00000204536	CCHCR1	-8	0	8	ortholog_one2one	65	17	ENSMUSG00000040312	Cchcr1	0	3	7	8
4	ENSG00000138764	CCNG2	7	5	9	ortholog_one2one	87	5	ENSMUSG00000029385	Ccng2	-1	2	7	8
9	ENSG00000081377	CDC14B	2	0	2	ortholog_one2one	79	13	ENSMUSG00000033102	Cdc14b	-6	0	2	8
17	ENSG00000004897	CDC27	-10	1	3	ortholog_one2one	96	11	ENSMUSG00000020687	Cdc27	-2	2	2	8
9	ENSG00000106993	CDC37L1	4	3	3	ortholog_one2one	87	19	ENSMUSG00000024780	Cdc37l1	-4	2	3	8
1	ENSG00000197622	CDC42SE1	7	8	1	ortholog_one2one	99	3	ENSMUSG00000046722	Cdc42se1	-1	0	1	8
3	ENSG00000163814	CDCP1	-2	0	0	ortholog_one2one	81	9	ENSMUSG00000035498	Cdcp1	6	0	0	8
1	ENSG00000117266	CDK18	2	0	0	ortholog_one2one	82	1	ENSMUSG00000026437	Cdk18	10	1	0	8
9	ENSG00000170835	CEL	10	10	0	ortholog_one2one	63	2	ENSMUSG00000026818	Cel	2	0	0	8
6	ENSG00000111860	CEP85L	8	14	1	ortholog_one2one	84	10	ENSMUSG00000038594	Cep85l	0	0	0	8
2	ENSG00000125611	CHCHD5	-2	1	3	ortholog_one2one	88	2	ENSMUSG00000037938	Chchd5	6	6	3	8
2	ENSG00000128656	CHN1	-9	0	0	ortholog_one2one	96	2	ENSMUSG00000056486	Chn1	-1	1	1	8
3	ENSG00000175040	CHST2	7	1	1	ortholog_one2one	95	9	ENSMUSG00000033350	Chst2	-1	2	1	8
11	ENSG00000162129	CLPB	-4	4	5	ortholog_one2one	84	7	ENSMUSG00000001829	Clpb	4	4	5	8
2	ENSG00000168542	COL3A1	1	0	0	ortholog_one2one	91	1	ENSMUSG00000026043	Col3a1	-7	0	0	8
19	ENSG00000130309	COLGALT1	-9	0	3	ortholog_one2one	91	8	ENSMUSG00000034807	Colgalt1	-1	2	5	8
10	ENSG00000148444	COMMD3	0	3	4	ortholog_one2one	89	2	ENSMUSG00000051154	Commd3	8	8	2	8
4	ENSG00000173085	COQ2	-4	2	5	ortholog_one2one	70	5	ENSMUSG00000029319	Coq2	4	5	4	8
8	ENSG00000085719	CPNE3	3	0	0	ortholog_one2one	94	4	ENSMUSG00000028228	Cpne3	-5	1	2	8
6	ENSG00000044090	CUL7	5	1	3	ortholog_one2one	74	17	ENSMUSG00000038545	Cul7	-3	3	1	8
10	ENSG00000095485	CWF19L1	-8	1	8	ortholog_one2one	89	19	ENSMUSG00000025200	Cwf19l1	0	1	4	8
X	ENSG00000173681	CXorf23	6	0	0	ortholog_one2one	62	X	ENSMUSG00000044150	A830080D01Rik	-2	0	4	8
19	ENSG00000186529	CYP4F3	8	0	0	ortholog_one2one	81	8	ENSMUSG00000003484	Cyp4f18	0	2	0	8
19	ENSG00000105516	DBP	-5	0	5	ortholog_one2one	93	7	ENSMUSG00000059824	Dbp	3	2	4	8
19	ENSG00000123136	DDX39A	-8	2	5	ortholog_one2one	97	8	ENSMUSG00000005481	Ddx39	0	3	5	8
9	ENSG00000107201	DDX58	5	1	0	ortholog_one2one	77	4	ENSMUSG00000040296	Ddx58	-3	0	1	8
15	ENSG00000166938	DIS3L	-7	2	1	ortholog_one2one	91	9	ENSMUSG00000032396	Dis3l	1	1	3	8
6	ENSG00000198719	DLL1	-3	0	0	ortholog_one2one	89	17	ENSMUSG00000014773	Dll1	5	1	0	8
6	ENSG00000112679	DUSP22	4	1	3	ortholog_one2one	91	13	ENSMUSG00000069255	Dusp22	-4	0	1	8
2	ENSG00000115504	EHBP1	-9	1	4	ortholog_one2one	89	11	ENSMUSG00000042302	Ehbp1	-1	3	3	8
15	ENSG00000128829	EIF2AK4	7	2	0	ortholog_one2one	91	2	ENSMUSG00000005102	Eif2ak4	-1	2	3	8
1	ENSG00000070785	EIF2B3	-6	6	1	ortholog_one2one	92	4	ENSMUSG00000028683	Eif2b3	2	2	3	8
1	ENSG00000163435	ELF3	7	2	0	ortholog_one2one	88	1	ENSMUSG00000003051	Elf3	-1	0	1	8
3	ENSG00000182580	EPHB3	7	1	0	ortholog_one2one	96	16	ENSMUSG00000005958	Ephb3	-1	0	0	8
3	ENSG00000178567	EPM2AIP1	9	8	8	ortholog_one2one	89	9	ENSMUSG00000046785	Epm2aip1	1	4	5	8
14	ENSG00000205436	EXOC3L4	-4	2	0	ortholog_one2one	72	12	ENSMUSG00000021280	Exoc3l4	4	0	0	8
10	ENSG00000148481	FAM188A	9	2	2	ortholog_one2one	96	2	ENSMUSG00000026767	Fam188a	1	1	4	8
5	ENSG00000037280	FLT4	-5	0	0	ortholog_one2one	87	11	ENSMUSG00000020357	Flt4	3	0	0	8
2	ENSG00000115226	FNDC4	3	0	0	ortholog_one2one	92	5	ENSMUSG00000038552	Fndc4	-5	2	0	8
10	ENSG00000151474	FRMD4A	4	5	0	ortholog_one2one	95	2	ENSMUSG00000026657	Frmd4a	-4	0	1	8
1	ENSG00000156869	FRRS1	0	0	0	ortholog_one2one	68	3	ENSMUSG00000033386	Frrs1	8	2	0	8
7	ENSG00000075618	FSCN1	2	6	2	ortholog_one2one	97	5	ENSMUSG00000029581	Fscn1	-6	0	1	8
X	ENSG00000068438	FTSJ1	-4	1	3	ortholog_one2one	86	X	ENSMUSG00000031171	Ftsj1	4	2	2	8
11	ENSG00000069482	GAL	-4	0	0	ortholog_one2one	71	19	ENSMUSG00000024907	Gal	4	1	0	8
7	ENSG00000178234	GALNT11	7	1	2	ortholog_one2one	88	5	ENSMUSG00000038072	Galnt11	-1	0	2	8
18	ENSG00000141441	GAREM1	3	0	2	ortholog_one2one	91	18	ENSMUSG00000042680	Garem	-5	2	2	8
8	ENSG00000137563	GGH	-8	4	8	ortholog_one2one	69	4	ENSMUSG00000073987	Ggh	0	0	1	8
18	ENSG00000141404	GNAL	-4	5	0	ortholog_one2one	91	18	ENSMUSG00000024524	Gnal	4	3	0	8
4	ENSG00000138678	GPAT3	-6	1	1	ortholog_one2one	94	5	ENSMUSG00000029314	Agpat9	2	2	0	8
20	ENSG00000125772	GPCPD1	7	2	2	ortholog_one2one	93	2	ENSMUSG00000027346	Gpcpd1	-1	0	1	8
12	ENSG00000183150	GPR19	-9	1	5	ortholog_one2one	89	6	ENSMUSG00000032641	Gpr19	-1	4	5	8
1	ENSG00000137947	GTF2B	10	3	4	ortholog_one2one	100	3	ENSMUSG00000028271	Gtf2b	2	1	5	8
19	ENSG00000130299	GTPBP3	-7	5	7	ortholog_one2one	76	8	ENSMUSG00000007610	Gtpbp3	1	0	4	8
4	ENSG00000151806	GUF1	2	3	2	ortholog_one2one	87	5	ENSMUSG00000029208	Guf1	-6	4	4	8
7	ENSG00000169919	GUSB	-1	4	4	ortholog_one2one	74	5	ENSMUSG00000025534	Gusb	7	4	2	8
11	ENSG00000110422	HIPK3	10	2	3	ortholog_one2one	89	2	ENSMUSG00000027177	Hipk3	2	1	3	8
16	ENSG00000149929	HIRIP3	-10	2	7	ortholog_one2one	58	7	ENSMUSG00000042606	Hirip3	-2	2	4	8
6	ENSG00000277224	HIST1H2BF	-8	0	9	ortholog_one2one	99	13	ENSMUSG00000064168	Hist1h2bh	0	0	6	8
Xq28	ENSG00000029993	HMGB3	-8	1	5	ortholog_HGNC_one2one		X	ENSMUSG00000015217	Hmgb3	0	0	5	8
5	ENSG00000177733	HNRNPA0	-9	2	8	ortholog_one2one	93	13	ENSMUSG00000007836	Hnrnpa0	-1	4	5	8
10	ENSG00000169813	HNRNPF	-9	3	5	ortholog_one2one	98	6	ENSMUSG00000042079	Hnrnpf	-1	3	5	8
6	ENSG00000137331	IER3	6	16	2	ortholog_one2one	73	17	ENSMUSG00000003541	Ier3	-2	1	1	8
17	ENSG00000068079	IFI35	-1	1	0	ortholog_one2one	72	11	ENSMUSG00000010358	Ifi35	7	4	1	8
17	ENSG00000141753	IGFBP4	3	4	0	ortholog_one2one	90	11	ENSMUSG00000017493	Igfbp4	-5	1	1	8
11	ENSG00000080854	IGSF9B	0	0	0	ortholog_one2one	89	9	ENSMUSG00000034275	Igsf9b	8	3	0	8
16	ENSG00000077238	IL4R	8	0	1	ortholog_one2one	52	7	ENSMUSG00000030748	Il4ra	0	1	0	8
12	ENSG00000111653	ING4	9	2	3	ortholog_one2one	98	6	ENSMUSG00000030330	Ing4	1	1	4	8
3	ENSG00000114473	IQCG	-1	2	5	ortholog_one2one	60	16	ENSMUSG00000035578	Iqcg	7	1	4	8
1	ENSG00000187608	ISG15	9	7	0	ortholog_one2one	62	4	ENSMUSG00000035692	Isg15	1	0	0	8
17	ENSG00000005961	ITGA2B	-1	0	0	ortholog_one2one	80	11	ENSMUSG00000034664	Itga2b	7	4	0	8
X	ENSG00000078596	ITM2A	1	1	0	ortholog_one2one	95	X	ENSMUSG00000031239	Itm2a	9	3	0	8
15	ENSG00000137825	ITPKA	-4	1	4	ortholog_one2one	92	2	ENSMUSG00000027296	Itpka	4	1	1	8
5	ENSG00000152409	JMY	8	0	2	ortholog_one2one	87	13	ENSMUSG00000021690	Jmy	0	0	1	8
20	ENSG00000149596	JPH2	-1	2	0	ortholog_one2one	85	2	ENSMUSG00000017817	Jph2	7	3	0	8
19	ENSG00000088247	KHSRP	-7	0	8	ortholog_one2one	92	17	ENSMUSG00000007670	Khsrp	1	3	5	8
22	ENSG00000197077	KIAA1671	6	0	0	ortholog_one2one	12	5	ENSMUSG00000051339	2900026A02Rik	-2	0	0	8
6	ENSG00000137177	KIF13A	-3	1	1	ortholog_one2one	90	13	ENSMUSG00000021375	Kif13a	5	2	3	8
14	ENSG00000066735	KIF26A	-5	2	0	ortholog_one2one	76	12	ENSMUSG00000021294	Kif26a	3	0	1	8
16	ENSG00000140859	KIFC3	6	0	1	ortholog_one2one	93	8	ENSMUSG00000031788	Kifc3	-2	1	0	8
14	ENSG00000197776	KLHDC1	1	2	2	ortholog_one2one	89	12	ENSMUSG00000051890	Klhdc1	9	4	3	8
14	ENSG00000165516	KLHDC2	5	1	1	ortholog_one2one	97	12	ENSMUSG00000020978	Klhdc2	-3	2	3	8
14	ENSG00000126790	L3HYPDH	-1	3	2	ortholog_one2one	89	12	ENSMUSG00000019718	L3hypdh	7	4	1	8
2	ENSG00000172954	LCLAT1	-10	1	3	ortholog_one2one	81	17	ENSMUSG00000054469	Lclat1	-2	5	4	8
11	ENSG00000205213	LGR4	2	1	0	ortholog_one2one	93	2	ENSMUSG00000050199	Lgr4	-6	0	2	8
4	ENSG00000064042	LIMCH1	-6	2	1	ortholog_one2one	83	5	ENSMUSG00000037736	Limch1	2	1	1	8
1	ENSG00000160789	LMNA	6	23	2	ortholog_one2one	97	3	ENSMUSG00000028063	Lmna	-2	6	4	8
X	ENSG00000130224	LRCH2	1	0	0	ortholog_one2one	93	X	ENSMUSG00000031290	Lrch2	-7	0	0	8
17	ENSG00000169683	LRRC45	-7	1	5	ortholog_one2one	84	11	ENSMUSG00000025145	Lrrc45	1	0	5	8
11	ENSG00000168056	LTBP3	7	2	0	ortholog_one2one	91	19	ENSMUSG00000024940	Ltbp3	-1	0	1	8
8	ENSG00000180155	LYNX1	9	3	1	ortholog_one2one	40	15	ENSMUSG00000075605	2300005B03Rik	1	0	0	8
4	ENSG00000109323	MANBA	8	1	1	ortholog_one2one	75	3	ENSMUSG00000028164	Manba	0	0	2	8
16	ENSG00000103495	MAZ	-9	4	4	ortholog_one2one	87	7	ENSMUSG00000030678	Maz	-1	5	4	8
13	ENSG00000139793	MBNL2	7	0	0	ortholog_one2one	84	14	ENSMUSG00000022139	Mbnl2	-1	1	1	8
7	ENSG00000135272	MDFIC	2	1	1	ortholog_one2one	57	6	ENSMUSG00000041390	Mdfic	-6	0	3	8
18	ENSG00000101574	METTL4	-10	2	9	ortholog_one2one	75	17	ENSMUSG00000055660	Mettl4	-2	2	7	8
1	ENSG00000116691	MIIP	-8	0	8	ortholog_one2one	59	4	ENSMUSG00000029022	Miip	0	1	3	8
12	ENSG00000110917	MLEC	0	4	4	ortholog_one2one	94	5	ENSMUSG00000048578	Mlec	8	5	5	8
17	ENSG00000108960	MMD	-4	0	3	ortholog_one2one	99	11	ENSMUSG00000003948	Mmd	4	2	2	8
10	ENSG00000150054	MPP7	1	0	0	ortholog_one2one	93	18	ENSMUSG00000057440	Mpp7	9	4	3	8
3	ENSG00000158186	MRAS	2	1	2	ortholog_one2one	97	9	ENSMUSG00000032470	Mras	-6	0	1	8
11	ENSG00000166833	NAV2	-5	1	3	ortholog_one2one	91	7	ENSMUSG00000052512	Nav2	3	1	4	8
2	ENSG00000155438	NIFK	-7	0	1	ortholog_one2one	59	1	ENSMUSG00000026377	Nifk	1	2	1	8
5	ENSG00000123213	NLN	-10	1	0	ortholog_one2one	90	13	ENSMUSG00000021710	Nln	-2	1	0	8
10	ENSG00000173145	NOC3L	-10	4	4	ortholog_one2one	90	19	ENSMUSG00000024999	Noc3l	-2	1	2	8
19	ENSG00000184162	NR2C2AP	-9	0	3	ortholog_one2one	69	8	ENSMUSG00000071078	Nr2c2ap	-1	1	3	8
9	ENSG00000198435	NRARP	-5	0	2	ortholog_one2one	100	2	ENSMUSG00000078202	Nrarp	3	1	2	8
10	ENSG00000099250	NRP1	-3	0	0	ortholog_one2one	93	8	ENSMUSG00000025810	Nrp1	5	0	0	8
14	ENSG00000021645	NRXN3	-5	1	1	ortholog_one2one	99	12	ENSMUSG00000066392	Nrxn3	3	0	0	8
6	ENSG00000178425	NT5DC1	3	2	2	ortholog_one2one	80	10	ENSMUSG00000039480	Nt5dc1	-5	1	3	8
1	ENSG00000069275	NUCKS1	-8	8	9	ortholog_one2one	92	1	ENSMUSG00000026434	Nucks1	0	8	6	8
13	ENSG00000083635	NUFIP1	-8	1	3	ortholog_one2one	71	14	ENSMUSG00000022009	Nufip1	0	2	4	8
6	ENSG00000120253	NUP43	-9	4	8	ortholog_one2one	94	10	ENSMUSG00000040034	Nup43	-1	3	5	8
6	ENSG00000135336	ORC3	-10	1	8	ortholog_one2one	80	4	ENSMUSG00000040044	Orc3	-2	3	5	8
3	ENSG00000144645	OSBPL10	-5	2	1	ortholog_one2one	70	9	ENSMUSG00000040875	Osbpl10	3	1	0	8
7	ENSG00000070882	OSBPL3	9	1	4	ortholog_one2one	88	6	ENSMUSG00000029822	Osbpl3	1	4	3	8
2	ENSG00000143867	OSR1	3	0	0	ortholog_one2one	98	12	ENSMUSG00000048387	Osr1	-5	0	0	8
3	ENSG00000154814	OXNAD1	-8	4	4	ortholog_one2one	80	14	ENSMUSG00000021906	Oxnad1	0	4	4	8
22	ENSG00000099957	P2RX6	0	0	3	ortholog_one2one	71	16	ENSMUSG00000022758	P2rx6	8	4	0	8
1	ENSG00000159339	PADI4	8	16	0	ortholog_one2one	73	4	ENSMUSG00000025330	Padi4	0	1	0	8
11	ENSG00000110218	PANX1	1	3	6	ortholog_one2one	86	9	ENSMUSG00000031934	Panx1	9	3	1	8
3	ENSG00000173193	PARP14	6	4	1	ortholog_one2one	63	16	ENSMUSG00000034422	Parp14	-2	1	0	8
10	ENSG00000156374	PCGF6	-8	2	3	ortholog_one2one	88	19	ENSMUSG00000025050	Pcgf6	0	0	3	8
20	ENSG00000203880	PCMTD2	7	1	1	ortholog_one2one	91	2	ENSMUSG00000027589	Pcmtd2	-1	0	1	8
15	ENSG00000140479	PCSK6	-3	0	0	ortholog_one2one	91	7	ENSMUSG00000030513	Pcsk6	5	1	0	8
4	ENSG00000138735	PDE5A	-1	2	1	ortholog_one2one	92	3	ENSMUSG00000053965	Pde5a	7	0	1	8
21	ENSG00000160209	PDXK	2	1	2	ortholog_one2one	79	10	ENSMUSG00000032788	Pdxk	-6	2	4	8
7	ENSG00000127980	PEX1	7	9	4	ortholog_one2one	82	5	ENSMUSG00000005907	Pex1	-1	2	4	8
16	ENSG00000103066	PLA2G15	6	2	7	ortholog_one2one	88	8	ENSMUSG00000031903	Pla2g15	-2	1	4	8
10	ENSG00000107679	PLEKHA1	7	1	1	ortholog_one2one	80	7	ENSMUSG00000040268	Plekha1	-1	2	4	8
11	ENSG00000166689	PLEKHA7	2	0	0	ortholog_one2one	69	7	ENSMUSG00000045659	Plekha7	10	7	3	8
10	ENSG00000120594	PLXDC2	-2	0	0	ortholog_one2one	92	2	ENSMUSG00000026748	Plxdc2	6	5	1	8
12	ENSG00000110841	PPFIBP1	6	5	0	ortholog_one2one	86	6	ENSMUSG00000016487	Ppfibp1	-2	1	3	8
4	ENSG00000074211	PPP2R2C	2	1	0	ortholog_one2one	94	5	ENSMUSG00000029120	Ppp2r2c	10	1	0	8
14	ENSG00000100796	PPP4R3A	6	25	6	ortholog_one2one	99	12	ENSMUSG00000041846	Smek1	-2	6	5	8
19	ENSG00000011485	PPP5C	-4	2	4	ortholog_one2one	98	7	ENSMUSG00000003099	Ppp5c	4	3	1	8
2	ENSG00000138078	PREPL	7	3	2	ortholog_one2one	91	17	ENSMUSG00000024127	Prepl	-1	1	3	8
3	ENSG00000163637	PRICKLE2	10	0	0	ortholog_one2one	95	6	ENSMUSG00000030020	Prickle2	2	0	0	8
8	ENSG00000253729	PRKDC	-10	2	8	ortholog_one2one	79	16	ENSMUSG00000022672	Prkdc	-2	2	7	8
1	ENSG00000169403	PTAFR	8	2	0	ortholog_one2one	82	4	ENSMUSG00000056529	Ptafr	0	0	0	8
19	ENSG00000011304	PTBP1	-8	3	5	ortholog_one2one	97	10	ENSMUSG00000006498	Ptbp1	0	4	5	8
9	ENSG00000119314	PTBP3	3	3	2	ortholog_one2one	92	4	ENSMUSG00000028382	Ptbp3	-5	0	4	8
1	ENSG00000184007	PTP4A2	-8	2	3	ortholog_one2one	100	4	ENSMUSG00000028788	Ptp4a2	0	5	4	8
12	ENSG00000127329	PTPRB	5	1	0	ortholog_one2one	77	10	ENSMUSG00000020154	Ptprb	-3	0	0	8
15	ENSG00000069974	RAB27A	-7	0	2	ortholog_one2one	96	9	ENSMUSG00000032202	Rab27a	1	1	1	8
4	ENSG00000172007	RAB33B	5	4	6	ortholog_one2one	95	3	ENSMUSG00000027739	Rab33b	-3	4	5	8
1	ENSG00000188060	RAB42	-1	0	0	ortholog_one2one	74	4	ENSMUSG00000089687	Rab42	7	3	0	8
3	ENSG00000068028	RASSF1	-10	2	4	ortholog_one2one	90	9	ENSMUSG00000010067	Rassf1	-2	2	4	8
20	ENSG00000101265	RASSF2	2	2	1	ortholog_one2one	93	2	ENSMUSG00000027339	Rassf2	-6	1	0	8
X	ENSG00000089682	RBM41	6	1	0	ortholog_one2one	87	X	ENSMUSG00000031433	Rbm41	-2	0	1	8
8	ENSG00000121039	RDH10	6	3	0	ortholog_one2one	99	1	ENSMUSG00000025921	Rdh10	-2	2	0	8
17	ENSG00000278023	RDM1	-6	0	9	ortholog_one2one	71	11	ENSMUSG00000010362	Rdm1	2	9	6	8
1	ENSG00000143390	RFX5	8	1	1	ortholog_one2one	78	3	ENSMUSG00000005774	Rfx5	0	1	1	8
1	ENSG00000158315	RHBDL2	-2	0	0	ortholog_one2one	81	4	ENSMUSG00000043333	Rhbdl2	6	1	0	8
17	ENSG00000141314	RHBDL3	-2	0	1	ortholog_one2one	96	11	ENSMUSG00000017692	Rhbdl3	6	0	0	8
2	ENSG00000168894	RNF181	2	0	5	ortholog_one2one	85	6	ENSMUSG00000055850	Rnf181	10	1	3	8
1	ENSG00000121481	RNF2	-6	1	4	ortholog_one2one	100	1	ENSMUSG00000026484	Rnf2	2	1	3	8
12	ENSG00000181852	RNF41	-3	2	0	ortholog_one2one	100	10	ENSMUSG00000025373	Rnf41	5	2	1	8
11	ENSG00000154134	ROBO3	1	0	0	ortholog_one2one	86	9	ENSMUSG00000032128	Robo3	9	0	0	8
15	ENSG00000166133	RPUSD2	0	0	3	ortholog_one2one	78	2	ENSMUSG00000027324	Rpusd2	8	5	6	8
13	ENSG00000151835	SACS	-7	1	1	ortholog_one2one	14	14	ENSMUSG00000048279	Sacs	1	1	0	8
1	ENSG00000031698	SARS	5	16	2	ortholog_one2one	96	3	ENSMUSG00000068739	Sars	-3	1	3	8
19	ENSG00000189001	SBSN	1	0	0	ortholog_one2one	57	7	ENSMUSG00000046056	Sbsn	9	1	0	8
11	ENSG00000109929	SC5D	3	1	2	ortholog_one2one	84	9	ENSMUSG00000032018	Sc5d	-5	2	5	8
4	ENSG00000138760	SCARB2	0	1	2	ortholog_one2one	86	5	ENSMUSG00000029426	Scarb2	8	5	3	8
12	ENSG00000139410	SDSL	7	0	2	ortholog_one2one	80	5	ENSMUSG00000029596	Sdsl	-1	0	0	8
3	ENSG00000012171	SEMA3B	8	5	2	ortholog_one2one	88	9	ENSMUSG00000057969	Sema3b	0	2	0	8
5	ENSG00000197860	SGTB	5	1	0	ortholog_one2one	96	13	ENSMUSG00000042743	Sgtb	-3	1	0	8
9	ENSG00000095370	SH2D3C	-1	1	0	ortholog_one2one	86	2	ENSMUSG00000059013	Sh2d3c	7	2	0	8
1	ENSG00000142669	SH3BGRL3	0	2	1	ortholog_one2one	96	4	ENSMUSG00000028843	Sh3bgrl3	8	4	3	8
X	ENSG00000126903	SLC10A3	-1	0	0	ortholog_one2one	85	X	ENSMUSG00000032806	Slc10a3	7	0	4	8
13q14	ENSG00000102743	SLC25A15	6	4	1	ortholog_HGNC_one2one		8	ENSMUSG00000031482	Slc25a15	-2	0	0	8
11	ENSG00000110660	SLC35F2	-9	3	0	ortholog_one2one	90	9	ENSMUSG00000042195	Slc35f2	-1	0	0	8
1	ENSG00000137968	SLC44A5	9	2	0	ortholog_one2one	68	3	ENSMUSG00000028360	Slc44a5	1	0	0	8
13	ENSG00000139508	SLC46A3	5	2	1	ortholog_one2one	75	5	ENSMUSG00000029650	Slc46a3	-3	0	0	8
2	ENSG00000138074	SLC5A6	-3	2	4	ortholog_one2one	83	5	ENSMUSG00000006641	Slc5a6	5	3	4	8
8	ENSG00000104497	SNX16	0	6	2	ortholog_one2one	84	3	ENSMUSG00000027534	Snx16	8	1	4	8
14	ENSG00000180008	SOCS4	6	8	9	ortholog_one2one	86	14	ENSMUSG00000048379	Socs4	-2	4	6	8
2	ENSG00000196141	SPATS2L	5	3	2	ortholog_one2one	86	1	ENSMUSG00000038305	Spats2l	-3	0	0	8
14	ENSG00000165389	SPTSSA	5	4	1	ortholog_one2one	99	12	ENSMUSG00000044408	Sptssa	-3	1	4	8
11	ENSG00000110080	ST3GAL4	-3	0	1	ortholog_one2one	89	9	ENSMUSG00000032038	St3gal4	5	0	2	8
9	ENSG00000136840	ST6GALNAC4	-4	2	0	ortholog_one2one	89	2	ENSMUSG00000079442	St6galnac4	4	2	1	8
8	ENSG00000040341	STAU2	-4	2	1	ortholog_one2one	93	1	ENSMUSG00000025920	Stau2	4	1	0	8
2	ENSG00000163482	STK36	0	0	0	ortholog_one2one	85	1	ENSMUSG00000033276	Stk36	8	0	3	8
4	ENSG00000172403	SYNPO2	-5	3	0	ortholog_one2one	79	3	ENSMUSG00000050315	Synpo2	3	0	1	8
11	ENSG00000137501	SYTL2	9	13	1	ortholog_one2one	82	7	ENSMUSG00000030616	Sytl2	1	1	0	8
X	ENSG00000147041	SYTL5	6	0	0	ortholog_one2one	84	X	ENSMUSG00000054453	Sytl5	-2	0	0	8
10	ENSG00000165632	TAF3	8	6	2	ortholog_one2one	86	2	ENSMUSG00000025782	Taf3	0	1	3	8
15	ENSG00000167202	TBC1D2B	3	1	2	ortholog_one2one	89	9	ENSMUSG00000037410	Tbc1d2b	-5	0	1	8
3	ENSG00000179152	TCAIM	7	10	3	ortholog_one2one	83	9	ENSMUSG00000046603	Tcaim	-1	2	2	8
11	ENSG00000176148	TCP11L1	7	1	4	ortholog_one2one	85	2	ENSMUSG00000027175	Tcp11l1	-1	0	4	8
6	ENSG00000007866	TEAD3	10	4	2	ortholog_one2one	97	17	ENSMUSG00000002249	Tead3	2	0	0	8
11	ENSG00000149256	TENM4	3	0	0	ortholog_one2one	96	7	ENSMUSG00000048078	Tenm4	-5	0	0	8
14	ENSG00000092330	TINF2	5	5	4	ortholog_one2one	61	14	ENSMUSG00000007589	Tinf2	-3	2	5	8
4	ENSG00000164342	TLR3	7	17	0	ortholog_one2one	79	8	ENSMUSG00000031639	Tlr3	-1	2	1	8
11q13.2	ENSG00000172663	TMEM134	9	4	2	ortholog_HGNC_one2one		19	ENSMUSG00000024845	Tmem134	1	1	4	8
X	ENSG00000125355	TMEM255A	0	1	0	ortholog_one2one	95	X	ENSMUSG00000036502	Tmem255a	8	0	0	8
6	ENSG00000112697	TMEM30A	6	4	3	ortholog_one2one	89	9	ENSMUSG00000032328	Tmem30a	-2	2	3	8
X	ENSG00000147027	TMEM47	4	1	0	ortholog_one2one	99	X	ENSMUSG00000025666	Tmem47	-4	0	1	8
15	ENSG00000137842	TMEM62	-3	2	1	ortholog_one2one	83	2	ENSMUSG00000054484	Tmem62	5	1	0	8
3	ENSG00000061938	TNK2	2	0	0	ortholog_one2one	89	16	ENSMUSG00000022791	Tnk2	-6	2	3	8
19	ENSG00000130204	TOMM40	-8	1	5	ortholog_one2one	93	7	ENSMUSG00000002984	Tomm40	0	0	5	8
8	ENSG00000160949	TONSL	-6	18	5	ortholog_one2one	76	15	ENSMUSG00000059323	Tonsl	2	4	6	8
17	ENSG00000167543	TP53I13	3	0	0	ortholog_one2one	70	11	ENSMUSG00000044328	Trp53i13	-5	1	3	8
8	ENSG00000076554	TPD52	-4	3	2	ortholog_one2one	77	3	ENSMUSG00000027506	Tpd52	4	2	0	8
3	ENSG00000182606	TRAK1	10	4	0	ortholog_one2one	91	9	ENSMUSG00000032536	Trak1	2	0	0	8
16	ENSG00000126602	TRAP1	-7	3	2	ortholog_one2one	88	16	ENSMUSG00000005981	Trap1	1	5	5	8
14	ENSG00000165409	TSHR	0	2	0	ortholog_one2one	87	12	ENSMUSG00000020963	Tshr	8	3	1	8
10	ENSG00000108219	TSPAN14	6	1	1	ortholog_one2one	97	14	ENSMUSG00000037824	Tspan14	-2	0	1	8
9	ENSG00000125482	TTF1	-5	0	5	ortholog_one2one	49	2	ENSMUSG00000026803	Ttf1	3	1	3	8
9	ENSG00000188229	TUBB4B	-4	2	4	ortholog_one2one	100	2	ENSMUSG00000036752	Tubb4b	4	7	5	8
17	ENSG00000108423	TUBD1	-9	1	4	ortholog_one2one	86	11	ENSMUSG00000020513	Tubd1	-1	2	5	8
15	ENSG00000092445	TYRO3	-8	1	0	ortholog_one2one	89	2	ENSMUSG00000027298	Tyro3	0	0	1	8
9	ENSG00000130560	UBAC1	0	2	2	ortholog_one2one	90	2	ENSMUSG00000036352	Ubac1	8	2	4	8
13	ENSG00000122042	UBL3	-1	0	2	ortholog_one2one	99	5	ENSMUSG00000001687	Ubl3	7	4	1	8
20	ENSG00000101019	UQCC1	7	10	0	ortholog_one2one	87	2	ENSMUSG00000005882	Uqcc1	-1	1	3	8
19	ENSG00000125753	VASP	1	1	2	ortholog_one2one	88	7	ENSMUSG00000030403	Vasp	-7	1	4	8
12	ENSG00000139722	VPS37B	-1	4	2	ortholog_one2one	84	5	ENSMUSG00000066278	Vps37b	7	0	4	8
1	ENSG00000162923	WDR26	6	2	1	ortholog_one2one	94	1	ENSMUSG00000038733	Wdr26	-2	2	0	8
21	ENSG00000160193	WDR4	-9	2	4	ortholog_one2one	75	17	ENSMUSG00000024037	Wdr4	-1	5	4	8
6	ENSG00000227057	WDR46	-5	3	5	ortholog_one2one	85	17	ENSMUSG00000024312	Wdr46	3	7	4	8
9	ENSG00000196363	WDR5	-10	0	1	ortholog_one2one	100	2	ENSMUSG00000026917	Wdr5	-2	1	4	8
1	ENSG00000158156	XKR8	0	2	1	ortholog_one2one	69	4	ENSMUSG00000037752	Xkr8	8	2	4	8
1	ENSG00000143324	XPR1	7	1	0	ortholog_one2one	95	1	ENSMUSG00000026469	Xpr1	-1	2	1	8
6	ENSG00000137207	YIPF3	2	4	1	ortholog_one2one	96	17	ENSMUSG00000071074	Yipf3	10	2	3	8
22	ENSG00000128245	YWHAH	-10	1	2	ortholog_one2one	99	5	ENSMUSG00000018965	Ywhah	-2	0	4	8
X	ENSG00000188706	ZDHHC9	6	2	0	ortholog_one2one	98	X	ENSMUSG00000036985	Zdhhc9	-2	0	2	8
8	ENSG00000104231	ZFAND1	-3	1	0	ortholog_one2one	83	3	ENSMUSG00000039795	Zfand1	5	3	0	8
14	ENSG00000100711	ZFYVE21	1	1	5	ortholog_one2one	79	12	ENSMUSG00000021286	Zfyve21	9	5	6	8
8	ENSG00000198169	ZNF251	-2	2	1	ortholog_one2one	70	15	ENSMUSG00000022526	Zfp251	6	3	3	8
