# Supplementary material for: Conservation and divergence of the p53 gene regulatory network between mice and humans
Source: Oncogene. 2019 Feb 1;38(21):4095–109. doi: 10.1038/s41388-019-0706-9 (PMC6755996; doi:10.1038/s41388-019-0706-9)
Supplement: Supplementary file 11 — Supplementary Table S8 [file 41388_2019_706_MOESM11_ESM.xlsx]

## Sheet: Tabelle1
ensembl ID	Gene Symbol	p53 Expression Score (-20..0..20)	predicted direct p53 target gene	p53 ChIP sum (0..28)	Andrysik.2017_Nutlin-3a_MCF-7 (loc)	Andrysik.2017_Nutlin-3a_MCF-7 (0,1)	Andrysik.2017_Nutlin-3a_SJSA (loc)	Andrysik.2017_Nutlin-3a_SJSA (0,1)	Menietti.2016_Nutlin-3a_HDF (loc)	Menietti.2016_Nutlin-3a_HDF (0,1)	Huenten.2015_p53_SW480 (loc)	Huenten.2015_p53_SW480 (0,1)	Desantis.2015_IR_HCT116 (loc)	Desantis.2015_IR_HCT116 (0,1)	Kirschner.2015_Etoposide_IMR90 (loc)	Kirschner.2015_Etoposide_IMR90 (0,1)	Sammons.2015_Nutlin-3a_IMR90_(loc)	Sammons.2015_Nutlin-3a_IMR90_(0,1)	Younger.2015_Doxorubicin_GM00011_(loc)	Younger.2015_Doxorubicin_GM00011_(0,1)	Younger.2015_Doxorubicin_GM06170_(loc)	Younger.2015_Doxorubicin_GM06170_(0,1)	Zhao.2015_Camptothecin_HCT116 (loc)	Zhao.2015_Camptothecin_HCT116 (0,1)	Zhu.2015_none_MCF-7 (loc)	Zhu.2015_none_MCF-7 (0,1)	Zhu.2015_none_MDA-MB-175 (loc)	Zhu.2015_none_MDA-MB-175 (0,1)	Janky.2014_Nutlin-3a_MCF-7_(loc)	Janky.2014_Nutlin-3a_MCF-7_(0,1)	McDade.2014_Cisplatin_HFK (loc)	McDade.2014_Cisplatin_HFK (0,1)	McDade.2014_Doxorubicin_HFK (loc)	McDade.2014_Doxorubicin_HFK (0,1)	Sanchez.2014_5-FU_HCT116 (loc)	Sanchez.2014_5-FU_HCT116 (0,1)	Williams.2014_IR_BJ (loc)	Williams.2014_IR_BJ (0,1)	Zeron-Medina.2013_Doxorubicin_GM12878 (loc)	Zeron-Medina.2013_Doxorubicin_GM12878 (0,1)	Zeron-Medina.2013_IR_GM12878 (loc)	Zeron-Medina.2013_IR_GM12878 (0,1)	Zeron-Medina.2013_Nutlin-3a_GM12878 (loc)	Zeron-Medina.2013_Nutlin-3a_GM12878 (loc)	Akdemir.2013_Doxorubicin_hESC_(loc)	Akdemir.2013_Doxorubicin_hESC_(0,1)	Menendez.2013_Doxorubicin_U2OS_(loc)	Menendez.2013_Doxorubicin_U2OS_(0,1)	Menendez.2013_Nutlin-3a_U2OS_(loc)
ENSG00000124762	CDKN1A	20	1	28	8	1	337	1	-12	1	-4	1	5	1	8	1	-2	1	18	1	-15	1	1	1	-14	1	-24	1	-63	1	5	1	-12	1	-32	1	2	1	-11	1	-1	1	-8	1	-11	1	3	1	6
ENSG00000080546	SESN1	20	1	24	96	1	64	1	-63	1	-8	1	50	1	---	0	104	1	20	1	49	1	197	1	---	0	---	0	0	1	-4	1	47	1	53	1	86	1	260	1	---	0	-71	1	153	1	55	1	61
ENSG00000196072	BLOC1S2	20	1	21	-216	1	-276	1	---	0	-190	1	-271	1	---	0	-132	1	-209	1	-232	1	-206	1	---	0	---	0	-152	1	-214	1	-169	1	-247	1	-189	1	-78	1	---	0	---	0	-86	1	-231	1	-114
ENSG00000159388	BTG2	20	1	20	1136	1	66	1	80	1	1192	1	---	0	---	0	30	1	1121	1	1160	1	1132	1	---	0	---	0	---	0	1148	1	1139	1	19	1	1121	1	68	1	---	0	---	0	62	1	1169	1	42
ENSG00000177106	EPS8L2	20	1	17	914	1	---	0	---	0	---	0	885	1	---	0	810	1	854	1	764	1	920	1	---	0	---	0	901	1	833	1	880	1	885	1	908	1	759	1	---	0	---	0	877	1	---	0	782
ENSG00000170734	POLH	20	1	16	189	1	235	1	---	0	---	0	---	0	---	0	167	1	141	1	216	1	---	0	---	0	---	0	75	1	114	1	---	0	111	1	159	1	49	1	---	0	---	0	118	1	152	1	170
ENSG00000136048	DRAM1	20	1	13	220	1	216	1	---	0	---	0	---	0	---	0	123	1	190	1	---	0	---	0	---	0	---	0	273	1	239	1	---	0	215	1	152	1	134	1	208	1	---	0	178	1	---	0	132
ENSG00000172831	CES2	20	1	7	-6352	0	-6455	0	-143	1	-6354	0	-6350	0	---	0	900	1	-6294	0	806	1	-6342	0	---	0	---	0	---	0	937	1	-6351	0	-6359	0	915	1	1123	1	-6380	0	-6350	0	-6332	0	-6340	0	883
ENSG00000055163	CYFIP2	20	1	7	247	1	290	1	---	0	---	0	---	0	---	0	263	1	---	0	---	0	---	0	---	0	---	0	---	0	---	0	---	0	289	1	---	0	254	1	---	0	---	0	304	1	---	0	537
ENSG00000065357	DGKA	20	1	6	---	0	1409	1	---	0	---	0	---	0	---	0	1379	1	---	0	1474	1	---	0	---	0	---	0	---	0	1442	1	---	0	---	0	---	0	-3335	1	---	0	---	0	---	0	---	0	1385
ENSG00000185088	RPS27L	19	1	28	-263	1	-337	1	-239	1	-235	1	-255	1	-284	1	-272	1	-280	1	-258	1	-276	1	-264	1	-287	1	-257	1	-222	1	-260	1	-266	1	-266	1	-203	1	-208	1	-218	1	-219	1	-250	1	-222
ENSG00000135679	MDM2	19	1	28	-47	1	-137	1	-30	1	-44	1	-54	1	-13	1	-316	1	-39	1	-45	1	-63	1	-64	1	-66	1	-71	1	-41	1	-63	1	-62	1	-9	1	4	1	-30	1	24	1	-74	1	-59	1	-4
ENSG00000172667	ZMAT3	19	1	26	-1722	1	-1650	1	-1684	1	-1679	1	-1674	1	-1736	1	-1552	1	-1670	1	-1679	1	-1672	1	---	0	-1681	1	-1680	1	-1668	1	-1665	1	-1743	1	-1672	1	-68	1	-1673	1	-1580	1	-1668	1	-1668	1	-1676
ENSG00000120889	TNFRSF10B	19	1	24	-533	1	-537	1	-425	1	---	0	-541	1	---	0	-570	1	-491	1	-562	1	-542	1	---	0	---	0	-577	1	-560	1	-474	1	-516	1	-391	1	-402	1	-527	1	-273	1	-470	1	-546	1	-455
ENSG00000167196	FBXO22	19	1	21	208	1	198	1	---	0	---	0	252	1	---	0	300	1	311	1	293	1	257	1	---	0	---	0	179	1	311	1	302	1	230	1	201	1	269	1	183	1	---	0	214	1	272	1	217
ENSG00000078237	C12orf5	19	1	19	359	1	306	1	---	0	433	1	---	0	---	0	305	1	387	1	372	1	346	1	---	0	---	0	256	1	412	1	345	1	143	1	297	1	252	1	---	0	---	0	283	1	322	1	305
ENSG00000164938	TP53INP1	19	1	18	196	1	308	1	-9381	0	---	0	---	0	---	0	423	1	331	1	342	1	56	1	---	0	---	0	236	1	189	1	187	1	191	1	210	1	127	1	176	1	---	0	230	1	---	0	276
ENSG00000164331	ANKRA2	19	1	13	-305	1	-282	1	---	0	---	0	---	0	---	0	-235	1	-255	1	-308	1	---	0	---	0	---	0	---	0	-276	1	-277	1	-286	1	-374	1	-174	1	---	0	---	0	-333	1	---	0	-255
ENSG00000100647	SUSD6	19	1	13	1402	1	1396	1	---	0	---	0	---	0	---	0	1380	1	1400	1	1418	1	---	0	---	0	---	0	---	0	1394	1	1405	1	---	0	1426	1	510	1	---	0	1444	1	923	1	---	0	1322
ENSG00000115129	TP53I3	19	1	11	76	1	75	1	-8055	0	---	0	---	0	---	0	-32	1	-11	1	-108	1	---	0	---	0	---	0	---	0	---	0	25	1	---	0	42	1	-48	1	---	0	---	0	46	1	---	0	106
ENSG00000161513	FDXR	19	1	10	-115	1	-115	1	---	0	---	0	---	0	---	0	-99	1	---	0	-148	1	---	0	---	0	---	0	---	0	---	0	---	0	-74	1	-68	1	-92	1	---	0	---	0	-98	1	---	0	-90
ENSG00000042445	RETSAT	19	1	9	-74	1	-136	1	---	0	---	0	---	0	---	0	-135	1	-133	1	-119	1	---	0	---	0	---	0	---	0	---	0	---	0	---	0	---	0	-107	1	---	0	---	0	-124	1	---	0	-45
ENSG00000136003	ISCU	19	1	9	1429	1	1464	1	7499	0	---	0	---	0	---	0	1424	1	1598	1	1517	1	---	0	---	0	---	0	---	0	1499	1	---	0	---	0	---	0	1368	1	---	0	---	0	1448	1	---	0	1539
ENSG00000196975	ANXA4	19	1	8	238	1	---	0	---	0	---	0	---	0	---	0	225	1	233	1	459	1	---	0	---	0	---	0	---	0	---	0	294	1	---	0	---	0	210	1	---	0	---	0	122	1	---	0	273
ENSG00000168394	TAP1	19	0	4	---	0	---	0	380	1	---	0	---	0	---	0	---	0	-519	1	---	0	---	0	---	0	---	0	---	0	---	0	---	0	---	0	---	0	190	1	---	0	---	0	---	0	---	0	87
ENSG00000048392	RRM2B	18	1	28	1889	1	1869	1	-1928	1	-1968	1	-1956	1	-1996	1	-1955	1	-1979	1	-1968	1	-1977	1	-1969	1	-1965	1	-1962	1	-1979	1	-1969	1	-1984	1	-1930	1	-1973	1	-1943	1	-2005	1	-1972	1	-1971	1	-1937
ENSG00000134574	DDB2	18	1	28	163	1	199	1	155	1	73	1	53	1	56	1	215	1	211	1	146	1	68	1	34	1	32	1	93	1	73	1	56	1	57	1	156	1	151	1	55	1	55	1	146	1	58	1	141
ENSG00000164237	CMBL	18	1	14	-457	1	-469	1	---	0	---	0	---	0	---	0	-489	1	-548	1	-532	1	9486	0	---	0	---	0	-417	1	-486	1	-458	1	-442	1	-460	1	-442	1	---	0	---	0	-404	1	---	0	-463
ENSG00000130766	SESN2	18	1	14	876	1	877	1	230	1	---	0	---	0	---	0	164	1	891	1	879	1	---	0	---	0	---	0	834	1	821	1	829	1	---	0	886	1	737	1	---	0	---	0	203	1	---	0	821
ENSG00000137500	CCDC90B	18	1	10	-628	1	-593	1	---	0	---	0	---	0	---	0	-645	1	-580	1	-646	1	---	0	---	0	---	0	---	0	---	0	---	0	---	0	-19	1	-355	1	---	0	---	0	-606	1	---	0	-685
ENSG00000005469	CROT	18	1	10	---	0	-886	1	---	0	-959	1	---	0	---	0	-329	1	---	0	-978	1	---	0	---	0	---	0	---	0	-959	1	-946	1	---	0	-956	1	-252	1	---	0	---	0	-263	1	---	0	-700
ENSG00000162643	WDR63	18	1	10	320	1	341	1	---	0	---	0	---	0	---	0	309	1	408	1	366	1	---	0	---	0	---	0	---	0	399	1	378	1	---	0	86	1	232	1	---	0	---	0	---	0	---	0	289
ENSG00000172890	NADSYN1	18	1	7	---	0	---	0	-9025	0	---	0	---	0	---	0	229	1	266	1	294	1	---	0	---	0	---	0	---	0	---	0	---	0	---	0	233	1	294	1	---	0	---	0	205	1	---	0	264
ENSG00000151640	DPYSL4	18	0	1	---	0	---	0	---	0	---	0	---	0	---	0	---	0	---	0	---	0	-6293	0	---	0	---	0	---	0	---	0	407	1	---	0	---	0	---	0	---	0	---	0	---	0	---	0	---
ENSG00000173846	PLK3	17	1	25	-292	1	-342	1	---	0	-391	1	-375	1	---	0	-333	1	-378	1	-356	1	-406	1	-434	1	---	0	-393	1	-346	1	-371	1	-363	1	-354	1	78	1	-356	1	-320	1	-369	1	-352	1	-329
ENSG00000151065	DCP1B	17	1	25	165	1	264	1	---	0	193	1	153	1	---	0	181	1	148	1	157	1	133	1	121	1	158	1	112	1	144	1	140	1	168	1	129	1	108	1	222	1	---	0	88	1	147	1	199
ENSG00000154767	XPC	17	1	20	-185	1	-135	1	-1082	1	---	0	---	0	---	0	-247	1	-132	1	-91	1	-137	1	---	0	---	0	-134	1	-108	1	-150	1	-113	1	-111	1	-206	1	-136	1	---	0	-140	1	---	0	-121
ENSG00000152229	PSTPIP2	17	1	20	-2577	1	-2414	1	-2602	1	-2576	1	-2553	1	---	0	-2559	1	-2578	1	-2577	1	-2554	1	---	0	---	0	---	0	-2560	1	-2559	1	-2591	1	-2551	1	-2546	1	---	0	---	0	---	0	-2554	1	-2542
ENSG00000130684	ZNF337	17	1	15	-728	1	-764	1	---	0	---	0	---	0	---	0	-653	1	-433	1	-703	1	---	0	---	0	---	0	---	0	-806	1	-835	1	-762	1	-53	1	-208	1	---	0	---	0	-715	1	---	0	-759
ENSG00000111725	PRKAB1	17	1	14	79	1	123	1	---	0	---	0	---	0	---	0	136	1	73	1	152	1	---	0	---	0	---	0	---	0	51	1	87	1	---	0	-299	1	33	1	---	0	---	0	145	1	---	0	99
ENSG00000042317	SPATA7	17	0	4	---	0	2998	1	---	0	---	0	---	0	---	0	---	0	---	0	---	0	---	0	---	0	---	0	---	0	---	0	---	0	---	0	---	0	-138	1	---	0	---	0	153	1	---	0	---
ENSG00000174307	PHLDA3	16	1	27	-39	1	-117	1	-340	1	25	1	-1	1	-4	1	-255	1	-57	1	-50	1	-13	1	-7	1	-15	1	-69	1	-35	1	-9	1	-96	1	-27	1	-150	1	-62	1	---	0	-132	1	-17	1	-66
ENSG00000116717	GADD45A	16	1	26	1547	1	1458	1	224	1	1628	1	1605	1	1586	1	130	1	1564	1	1540	1	1599	1	1600	1	---	0	1596	1	1616	1	1577	1	1537	1	1547	1	1491	1	1601	1	---	0	1470	1	1597	1	1520
ENSG00000112245	PTP4A1	16	1	25	1775	1	1702	1	4679	1	1739	1	1704	1	---	0	1712	1	1745	1	1764	1	1702	1	1739	1	---	0	1682	1	1725	1	1705	1	1750	1	1717	1	1691	1	1641	1	1706	1	1783	1	1715	1	1817
ENSG00000026103	FAS	16	1	22	653	1	704	1	---	0	---	0	789	1	---	0	601	1	719	1	774	1	876	1	---	0	---	0	692	1	785	1	793	1	739	1	728	1	567	1	778	1	805	1	683	1	745	1	756
ENSG00000170836	PPM1D	16	1	21	103	1	111	1	---	0	---	0	---	0	---	0	165	1	71	1	74	1	5	1	89	1	---	0	83	1	108	1	79	1	105	1	117	1	75	1	108	1	---	0	79	1	104	1	134
ENSG00000113328	CCNG1	16	1	21	272	1	282	1	6508	0	---	0	395	1	7967	0	278	1	298	1	358	1	299	1	---	0	---	0	336	1	380	1	382	1	335	1	260	1	249	1	256	1	---	0	315	1	371	1	290
ENSG00000130513	GDF15	16	1	20	44	1	69	1	164	1	---	0	---	0	---	0	12	1	56	1	76	1	91	1	---	0	---	0	-310	1	77	1	70	1	68	1	71	1	69	1	144	1	---	0	38	1	43	1	23
ENSG00000112249	ASCC3	16	1	19	-386	1	-448	1	-177	1	---	0	-490	1	---	0	-343	1	-466	1	-403	1	---	0	---	0	---	0	---	0	-461	1	-439	1	-379	1	-347	1	-285	1	---	0	---	0	-305	1	-450	1	-289
ENSG00000171469	ZNF561	16	1	19	743	1	809	1	820	1	837	1	---	0	---	0	599	1	812	1	797	1	718	1	---	0	---	0	---	0	801	1	811	1	796	1	803	1	785	1	---	0	1536	1	729	1	789	1	205
ENSG00000196152	ZNF79	16	1	15	206	1	192	1	---	0	---	0	---	0	---	0	190	1	243	1	248	1	---	0	---	0	---	0	194	1	203	1	191	1	214	1	120	1	165	1	---	0	---	0	171	1	---	0	172
ENSG00000196562	SULF2	16	1	13	-1147	1	-1164	1	---	0	---	0	---	0	---	0	-1161	1	-1162	1	-1240	1	---	0	---	0	---	0	-1113	1	-1136	1	-1144	1	-1089	1	-1117	1	-1117	1	---	0	---	0	-1268	1	---	0	-2548
ENSG00000175938	ORAI3	16	1	13	1273	1	1252	1	---	0	---	0	---	0	---	0	1254	1	1245	1	1255	1	1218	1	---	0	---	0	---	0	-8622	0	1272	1	---	0	1257	1	1246	1	---	0	---	0	1250	1	---	0	1266
ENSG00000168610	STAT3	16	1	8	266	1	260	1	---	0	---	0	---	0	---	0	18	1	---	0	---	0	---	0	---	0	---	0	---	0	---	0	---	0	---	0	233	1	16	1	---	0	---	0	244	1	---	0	-25
ENSG00000151689	INPP1	16	1	8	729	1	702	1	---	0	---	0	---	0	---	0	---	0	870	1	917	1	---	0	---	0	---	0	---	0	---	0	785	1	---	0	---	0	793	1	---	0	---	0	739	1	---	0	837
ENSG00000183943	PRKX	16	1	7	-1035	1	-1106	1	---	0	---	0	---	0	---	0	-1059	1	-1105	1	-1097	1	---	0	---	0	---	0	-1014	1	---	0	---	0	---	0	---	0	-1078	1	---	0	---	0	---	0	---	0	---
ENSG00000135823	STX6	16	0	4	---	0	---	0	---	0	---	0	---	0	---	0	-1012	1	---	0	---	0	---	0	---	0	---	0	---	0	---	0	---	0	---	0	---	0	20	1	---	0	---	0	-339	1	---	0	-490
ENSG00000164463	CREBRF	16	0	3	---	0	---	0	---	0	---	0	---	0	---	0	---	0	1192	1	---	0	---	0	---	0	---	0	---	0	---	0	---	0	---	0	---	0	-148	1	---	0	---	0	---	0	---	0	---
ENSG00000101000	PROCR	16	0	2	---	0	---	0	2903	1	---	0	---	0	---	0	---	0	---	0	---	0	---	0	---	0	---	0	---	0	---	0	---	0	---	0	---	0	---	0	---	0	---	0	---	0	---	0	-29
ENSG00000165861	ZFYVE1	16	0	0	---	0	---	0	---	0	---	0	---	0	---	0	---	0	---	0	---	0	---	0	---	0	---	0	---	0	---	0	---	0	---	0	---	0	---	0	---	0	---	0	---	0	---	0	---
ENSG00000109670	FBXW7	15	1	20	-305	1	-383	1	---	0	---	0	-307	1	---	0	-329	1	-308	1	-320	1	-297	1	---	0	---	0	649	1	-325	1	-321	1	-301	1	-270	1	-249	1	---	0	-240	1	-254	1	-301	1	-332
ENSG00000064115	TM7SF3	15	1	19	-1330	1	-1305	1	-208	1	-1318	1	---	0	---	0	-1338	1	-1316	1	-1295	1	---	0	---	0	---	0	---	0	-1344	1	-1341	1	-1318	1	-1321	1	-58	1	-1306	1	-1161	1	-1391	1	-1305	1	-1255
ENSG00000197019	SERTAD1	15	1	19	139	1	148	1	-2626	1	---	0	---	0	---	0	234	1	181	1	157	1	---	0	---	0	---	0	91	1	133	1	126	1	136	1	195	1	113	1	---	0	---	0	152	1	---	0	158
ENSG00000076604	TRAF4	15	1	16	-833	1	-849	1	5147	0	-838	1	---	0	---	0	-725	1	-804	1	-801	1	---	0	---	0	---	0	-788	1	-838	1	-848	1	-843	1	-788	1	-9	1	---	0	---	0	-776	1	-843	1	-799
ENSG00000164125	FAM198B	15	1	15	-1229	1	---	0	-1181	1	---	0	---	0	---	0	-1194	1	-1187	1	-1275	1	---	0	---	0	---	0	---	0	-1197	1	-1195	1	---	0	-1204	1	-1340	1	---	0	---	0	-1225	1	-1228	1	-1180
ENSG00000167904	TMEM68	15	1	14	-1024	1	632	1	---	0	-1083	1	---	0	-3873	1	-149	1	-881	1	-1071	1	---	0	---	0	---	0	---	0	-1048	1	-1075	1	---	0	89	1	18	1	---	0	---	0	-1022	1	---	0	30
ENSG00000152782	PANK1	15	1	14	-282	1	-284	1	---	0	---	0	---	0	---	0	-356	1	-202	1	-211	1	-247	1	---	0	---	0	---	0	-304	1	-304	1	-315	1	---	0	-323	1	---	0	---	0	-277	1	---	0	-211
ENSG00000184371	CSF1	15	1	14	960	1	979	1	---	0	---	0	---	0	---	0	941	1	964	1	940	1	---	0	---	0	---	0	---	0	972	1	986	1	901	1	940	1	878	1	---	0	---	0	920	1	943	1	904
ENSG00000131669	NINJ1	15	1	13	-1424	1	-1412	1	---	0	---	0	---	0	---	0	-968	1	-1346	1	-1355	1	---	0	---	0	---	0	---	0	-1418	1	---	0	-1495	1	-1480	1	7157	0	---	0	---	0	---	0	-1430	1	-1418
ENSG00000166130	IKBIP	15	1	12	-420	1	-421	1	---	0	---	0	---	0	---	0	-458	1	-453	1	-522	1	---	0	---	0	---	0	---	0	---	0	-397	1	-407	1	-435	1	-420	1	---	0	---	0	-468	1	---	0	-344
ENSG00000116514	RNF19B	15	1	11	-865	1	-904	1	-567	1	---	0	---	0	---	0	-855	1	-954	1	-946	1	---	0	---	0	---	0	---	0	---	0	---	0	---	0	-917	1	-887	1	---	0	---	0	-846	1	---	0	-981
ENSG00000158055	GRHL3	15	1	11	125	1	169	1	---	0	---	0	---	0	---	0	130	1	121	1	104	1	---	0	---	0	---	0	---	0	211	1	136	1	---	0	---	0	149	1	---	0	283	1	---	0	---	0	29
ENSG00000088836	SLC4A11	15	1	9	1002	1	6229	0	---	0	---	0	---	0	-6175	0	871	1	1079	1	1002	1	---	0	---	0	---	0	---	0	1037	1	995	1	---	0	1004	1	-14	1	---	0	---	0	963	1	---	0	---
ENSG00000160271	RALGDS	15	1	7	2604	1	2657	1	---	0	---	0	---	0	---	0	-257	1	---	0	---	0	---	0	---	0	---	0	---	0	---	0	---	0	---	0	---	0	-145	1	---	0	---	0	-307	1	---	0	-1901
ENSG00000239521	GATS	15	1	6	68	1	63	1	---	0	---	0	---	0	---	0	93	1	---	0	---	0	---	0	---	0	---	0	---	0	---	0	---	0	---	0	---	0	40	1	---	0	---	0	---	0	---	0	72
ENSG00000135423	GLS2	15	0	4	---	0	---	0	---	0	---	0	---	0	---	0	---	0	---	0	-425	1	---	0	---	0	---	0	---	0	---	0	---	0	---	0	---	0	-324	1	---	0	---	0	-318	1	---	0	-275
ENSG00000109083	IFT20	15	0	4	---	0	151	1	4091	1	---	0	---	0	---	0	---	0	---	0	---	0	---	0	---	0	---	0	---	0	---	0	---	0	---	0	114	1	-26	1	---	0	---	0	---	0	---	0	---
ENSG00000132256	TRIM5	15	0	2	5448	0	5356	0	-5062	0	5450	0	5437	0	5392	0	-333	1	5478	0	5422	0	5435	0	---	0	---	0	---	0	5458	0	5437	0	5439	0	-348	1	5405	0	5440	0	5460	0	5443	0	5384	0	5381
ENSG00000090238	YPEL3	15	0	2	---	0	-4149	1	---	0	---	0	---	0	---	0	---	0	---	0	---	0	---	0	---	0	---	0	---	0	---	0	---	0	---	0	---	0	4	1	---	0	---	0	---	0	---	0	---
ENSG00000119801	YPEL5	15	0	1	---	0	-7175	0	---	0	---	0	---	0	---	0	---	0	---	0	---	0	---	0	---	0	---	0	---	0	---	0	---	0	---	0	---	0	---	0	---	0	---	0	---	0	---	0	-351
ENSG00000146278	PNRC1	15	0	1	---	0	---	0	---	0	---	0	---	0	---	0	---	0	---	0	---	0	---	0	---	0	---	0	---	0	---	0	---	0	---	0	---	0	---	0	---	0	---	0	---	0	---	0	---
ENSG00000105327	BBC3	14	1	28	-156	1	-195	1	-151	1	-180	1	-189	1	201	1	-153	1	-166	1	-198	1	-147	1	199	1	186	1	240	1	-187	1	-196	1	-176	1	-177	1	183	1	-130	1	-167	1	-189	1	-178	1	-175
ENSG00000132274	TRIM22	14	1	25	971	1	879	1	1018	1	973	1	960	1	915	1	903	1	1001	1	945	1	958	1	---	0	---	0	---	0	981	1	960	1	962	1	1057	1	928	1	963	1	983	1	966	1	907	1	904
ENSG00000170855	TRIAP1	14	1	24	-116	1	-168	1	-62	1	-69	1	-93	1	---	0	-134	1	-122	1	-92	1	-59	1	-86	1	---	0	-91	1	-113	1	-106	1	-97	1	-95	1	-123	1	-78	1	---	0	-84	1	-53	1	-97
ENSG00000107796	ACTA2	14	1	22	-207	1	-156	1	---	0	---	0	-71	1	---	0	-259	1	-141	1	-86	1	16	1	---	0	---	0	-168	1	-75	1	-67	1	-121	1	-132	1	-293	1	-82	1	-55	1	-177	1	-115	1	-104
ENSG00000170385	SLC30A1	14	1	19	-1264	1	-1299	1	-1462	1	-1382	1	-1396	1	---	0	-1239	1	-1289	1	-1355	1	-1372	1	---	0	---	0	---	0	-1353	1	-1374	1	-1366	1	-1218	1	-15	1	---	0	---	0	-1104	1	-1356	1	-1280
ENSG00000054148	PHPT1	14	1	19	643	1	666	1	695	1	---	0	719	1	---	0	698	1	656	1	677	1	---	0	---	0	---	0	696	1	748	1	716	1	725	1	670	1	654	1	748	1	---	0	632	1	656	1	628
ENSG00000196576	PLXNB2	14	1	18	-1553	1	-1565	1	-1518	1	---	0	---	0	---	0	-1544	1	-1523	1	-1484	1	---	0	---	0	---	0	---	0	-1562	1	-1563	1	-1563	1	-1526	1	-1548	1	---	0	---	0	-1552	1	-1562	1	-1558
ENSG00000142627	EPHA2	14	1	17	4	1	11	1	-144	1	---	0	---	0	---	0	-3582	1	-3404	1	-3649	1	---	0	---	0	---	0	---	0	-3507	1	-3572	1	-3556	1	-3550	1	-3510	1	---	0	---	0	-3378	1	-3531	1	-3450
ENSG00000164070	HSPA4L	14	1	17	1189	1	1353	1	1296	1	1255	1	1221	1	---	0	1192	1	1227	1	1190	1	1193	1	---	0	---	0	---	0	1229	1	1210	1	1213	1	1164	1	1174	1	---	0	---	0	1135	1	---	0	---
ENSG00000120868	APAF1	14	1	12	-668	1	-669	1	---	0	---	0	---	0	---	0	-706	1	-701	1	-770	1	---	0	---	0	---	0	---	0	---	0	-645	1	-655	1	-683	1	-668	1	---	0	---	0	-716	1	---	0	-592
ENSG00000100949	RABGGTA	14	1	12	-210	1	-273	1	---	0	---	0	---	0	---	0	-242	1	-356	1	-350	1	---	0	---	0	---	0	---	0	-379	1	---	0	-327	1	-222	1	-223	1	---	0	---	0	-203	1	---	0	-323
ENSG00000244509	APOBEC3C	14	1	12	69	1	82	1	4827	1	---	0	---	0	---	0	264	1	---	0	454	1	---	0	---	0	---	0	---	0	---	0	---	0	378	1	404	1	-3	1	---	0	---	0	374	1	366	1	296
ENSG00000213859	KCTD11	14	1	10	2556	1	2546	1	447	1	2568	1	---	0	---	0	205	1	---	0	---	0	---	0	---	0	---	0	---	0	2550	1	---	0	---	0	---	0	2523	1	---	0	---	0	---	0	---	0	2596
ENSG00000137216	TMEM63B	14	1	9	1197	1	2934	1	---	0	---	0	---	0	---	0	1038	1	1168	1	---	0	---	0	---	0	---	0	---	0	1195	1	---	0	---	0	---	0	1120	1	---	0	---	0	1048	1	---	0	1127
ENSG00000131791	PRKAB2	14	1	9	-1896	1	-1872	1	-2143	1	---	0	---	0	---	0	61	1	-1941	1	-1917	1	---	0	---	0	---	0	---	0	---	0	---	0	---	0	---	0	242	1	---	0	---	0	---	0	---	0	-1850
ENSG00000197324	LRP10	14	1	8	-166	1	-266	1	211	1	---	0	---	0	---	0	-112	1	-238	1	---	0	---	0	---	0	---	0	---	0	---	0	---	0	---	0	---	0	1	1	---	0	---	0	---	0	---	0	1006
ENSG00000143344	RGL1	14	1	7	---	0	418	1	-426	1	---	0	---	0	---	0	328	1	8222	0	404	1	---	0	---	0	---	0	---	0	---	0	---	0	---	0	---	0	90	1	---	0	---	0	403	1	---	0	554
ENSG00000114270	COL7A1	14	1	7	---	0	608	1	3977	1	---	0	---	0	---	0	627	1	486	1	525	1	---	0	---	0	---	0	---	0	---	0	---	0	---	0	3350	1	---	0	---	0	---	0	---	0	---	0	471
ENSG00000100100	PIK3IP1	14	1	5	---	0	---	0	-2939	1	---	0	---	0	---	0	---	0	---	0	-321	1	---	0	---	0	---	0	---	0	---	0	---	0	---	0	-5	1	-4270	1	---	0	---	0	-49	1	---	0	---
ENSG00000117758	STX12	14	1	5	---	0	---	0	187	1	---	0	---	0	---	0	---	0	290	1	261	1	---	0	---	0	---	0	---	0	---	0	---	0	---	0	---	0	180	1	---	0	---	0	---	0	---	0	---
ENSG00000125746	EML2	14	0	4	-6841	0	-1036	1	-6851	0	-6813	0	---	0	---	0	-6847	0	-6846	0	-6805	0	-6817	0	---	0	---	0	-6781	0	-6812	0	-6807	0	-6807	0	-1035	1	-1469	1	---	0	---	0	-6797	0	-6838	0	-1009
ENSG00000154822	PLCL2	14	0	4	---	0	---	0	---	0	---	0	---	0	---	0	354	1	---	0	---	0	---	0	---	0	---	0	---	0	---	0	---	0	---	0	---	0	160	1	---	0	---	0	289	1	---	0	285
ENSG00000166619	BLCAP	14	0	4	---	0	-1176	1	-5611	0	-1186	1	---	0	---	0	-1214	1	---	0	---	0	---	0	---	0	---	0	---	0	---	0	---	0	---	0	---	0	---	0	---	0	---	0	---	0	---	0	-1181
ENSG00000095383	TBC1D2	14	0	4	8221	0	-1108	1	-4601	1	---	0	---	0	---	0	-1116	1	---	0	---	0	---	0	---	0	---	0	---	0	---	0	---	0	---	0	-6770	0	112	1	---	0	---	0	---	0	---	0	-6747
ENSG00000165272	AQP3	14	0	3	---	0	---	0	-6088	0	---	0	---	0	---	0	---	0	---	0	---	0	---	0	---	0	---	0	---	0	---	0	775	1	---	0	755	1	---	0	---	0	---	0	813	1	---	0	---
ENSG00000175105	ZNF654	14	0	3	---	0	2848	1	---	0	---	0	---	0	---	0	---	0	---	0	---	0	---	0	---	0	---	0	---	0	---	0	---	0	---	0	2864	1	---	0	---	0	---	0	---	0	---	0	2774
ENSG00000196586	MYO6	14	0	2	---	0	---	0	---	0	---	0	---	0	---	0	---	0	---	0	---	0	---	0	---	0	---	0	---	0	---	0	---	0	---	0	---	0	6	1	---	0	---	0	-56	1	---	0	---
ENSG00000184939	ZFP90	14	0	2	---	0	---	0	---	0	---	0	---	0	---	0	---	0	---	0	---	0	---	0	---	0	---	0	---	0	---	0	---	0	---	0	---	0	-197	1	---	0	---	0	---	0	---	0	-203
ENSG00000153029	MR1	14	0	2	---	0	-126	1	---	0	---	0	---	0	---	0	---	0	---	0	---	0	---	0	---	0	---	0	---	0	---	0	---	0	---	0	---	0	-122	1	---	0	---	0	---	0	---	0	---
ENSG00000012822	CALCOCO1	14	0	2	---	0	---	0	---	0	---	0	---	0	---	0	---	0	---	0	---	0	---	0	---	0	---	0	---	0	---	0	---	0	---	0	---	0	78	1	---	0	---	0	---	0	---	0	---
ENSG00000129566	TEP1	14	0	2	---	0	---	0	---	0	---	0	---	0	---	0	---	0	---	0	277	1	---	0	---	0	---	0	---	0	---	0	---	0	---	0	---	0	148	1	---	0	---	0	---	0	---	0	---
ENSG00000188153	COL4A5	14	0	1	---	0	---	0	---	0	---	0	---	0	---	0	---	0	---	0	---	0	---	0	---	0	---	0	---	0	---	0	---	0	---	0	---	0	---	0	---	0	---	0	28	1	---	0	---
ENSG00000099875	MKNK2	14	0	1	7373	0	7381	0	-4807	1	---	0	---	0	---	0	7417	0	7360	0	7397	0	---	0	---	0	---	0	---	0	7400	0	7429	0	7377	0	---	0	7450	0	---	0	---	0	7378	0	---	0	7415
ENSG00000171298	GAA	14	0	1	---	0	8241	0	3319	1	---	0	---	0	---	0	---	0	---	0	---	0	---	0	---	0	---	0	---	0	---	0	---	0	---	0	---	0	8243	0	---	0	---	0	---	0	---	0	8254
ENSG00000156804	FBXO32	14	0	1	---	0	7142	0	---	0	---	0	---	0	---	0	---	0	---	0	---	0	---	0	---	0	---	0	---	0	---	0	---	0	---	0	---	0	---	0	---	0	---	0	---	0	---	0	-2561
ENSG00000130066	SAT1	14	0	1	---	0	---	0	145	1	---	0	---	0	---	0	---	0	---	0	---	0	---	0	---	0	---	0	---	0	---	0	---	0	---	0	---	0	---	0	---	0	---	0	---	0	---	0	---
ENSG00000152137	HSPB8	14	0	1	---	0	---	0	241	1	---	0	---	0	---	0	---	0	---	0	---	0	---	0	---	0	---	0	---	0	---	0	---	0	---	0	---	0	---	0	---	0	---	0	---	0	---	0	---
ENSG00000130517	PGPEP1	14	0	0	---	0	9164	0	---	0	---	0	---	0	---	0	---	0	---	0	---	0	---	0	---	0	---	0	---	0	---	0	---	0	---	0	---	0	9152	0	---	0	---	0	---	0	---	0	---
ENSG00000116016	EPAS1	14	0	0	---	0	---	0	---	0	---	0	---	0	---	0	---	0	---	0	---	0	---	0	---	0	---	0	---	0	---	0	---	0	---	0	---	0	---	0	---	0	---	0	---	0	---	0	---
ENSG00000123933	MXD4	14	0	0	---	0	---	0	---	0	---	0	---	0	---	0	---	0	---	0	---	0	---	0	---	0	---	0	---	0	---	0	---	0	---	0	---	0	---	0	---	0	---	0	---	0	---	0	---
ENSG00000101928	MOSPD1	14	0	0	---	0	---	0	---	0	---	0	---	0	---	0	---	0	---	0	---	0	---	0	---	0	---	0	---	0	---	0	---	0	---	0	---	0	---	0	---	0	---	0	---	0	---	0	---
ENSG00000145632	PLK2	13	1	28	2144	1	2127	1	-251	1	2154	1	2144	1	2122	1	2102	1	2146	1	2131	1	2145	1	2146	1	2145	1	2112	1	2142	1	2139	1	2143	1	2138	1	2145	1	2068	1	2065	1	2132	1	2129	1	2136
ENSG00000124067	SLC12A4	13	1	23	-492	1	-464	1	-477	1	-521	1	-475	1	---	0	-408	1	-483	1	-462	1	-504	1	---	0	---	0	-523	1	-510	1	-519	1	-538	1	-447	1	-522	1	---	0	---	0	-131	1	-525	1	-438
ENSG00000135778	NTPCR	13	1	22	2433	1	2452	1	---	0	2468	1	2467	1	---	0	2420	1	2458	1	2444	1	2386	1	---	0	---	0	---	0	2453	1	2457	1	2429	1	2394	1	2432	1	2404	1	2435	1	2418	1	2451	1	2434
ENSG00000177595	PIDD1	13	1	19	-829	1	-890	1	-821	1	---	0	---	0	---	0	-834	1	-858	1	-918	1	-813	1	---	0	---	0	---	0	-832	1	-840	1	-846	1	-827	1	-930	1	---	0	---	0	-834	1	-880	1	-835
ENSG00000163071	SPATA18	13	1	19	631	1	582	1	638	1	---	0	---	0	649	1	441	1	544	1	550	1	---	0	655	1	---	0	664	1	633	1	640	1	---	0	587	1	633	1	544	1	---	0	590	1	---	0	589
ENSG00000149547	EI24	13	1	15	115	1	87	1	86	1	---	0	---	0	---	0	155	1	335	1	437	1	83	1	---	0	---	0	---	0	33	1	59	1	127	1	25	1	234	1	---	0	---	0	166	1	---	0	---
ENSG00000204580	DDR1	13	1	12	1582	1	1586	1	650	1	1637	1	---	0	---	0	1173	1	1069	1	1106	1	---	0	---	0	---	0	---	0	1644	1	---	0	---	0	---	0	1610	1	---	0	---	0	1617	1	---	0	989
ENSG00000148925	BTBD10	13	1	11	-980	1	-976	1	---	0	-965	1	---	0	---	0	-891	1	-895	1	-934	1	---	0	---	0	---	0	---	0	-932	1	---	0	---	0	-858	1	-839	1	---	0	---	0	-3279	1	---	0	-1021
ENSG00000170271	FAXDC2	13	1	7	---	0	-84	1	---	0	---	0	---	0	---	0	---	0	-20	1	-111	1	---	0	---	0	---	0	---	0	---	0	---	0	---	0	---	0	-89	1	---	0	---	0	-122	1	---	0	37
ENSG00000139433	GLTP	13	1	7	---	0	-439	1	---	0	---	0	---	0	---	0	-257	1	-432	1	-476	1	---	0	---	0	---	0	---	0	---	0	---	0	---	0	506	1	-77	1	---	0	---	0	92	1	---	0	---
ENSG00000163050	ADCK3	13	1	7	---	0	457	1	---	0	---	0	---	0	---	0	---	0	---	0	---	0	4495	1	---	0	---	0	---	0	---	0	---	0	---	0	-349	1	384	1	---	0	---	0	461	1	---	0	462
ENSG00000162772	ATF3	13	1	6	---	0	-201	1	---	0	---	0	---	0	---	0	-57	1	---	0	---	0	---	0	---	0	---	0	---	0	---	0	---	0	---	0	-135	1	-164	1	---	0	---	0	-6829	0	---	0	-101
ENSG00000059122	FLYWCH1	13	1	6	4173	1	4210	1	---	0	---	0	---	0	---	0	4187	1	---	0	---	0	---	0	---	0	---	0	---	0	---	0	---	0	---	0	-138	1	-38	1	---	0	---	0	---	0	---	0	4186
ENSG00000090776	EFNB1	13	1	6	---	0	1662	1	459	1	---	0	---	0	---	0	1682	1	1734	1	1725	1	---	0	---	0	---	0	---	0	---	0	4942	1	---	0	---	0	---	0	---	0	---	0	---	0	---	0	---
ENSG00000124098	FAM210B	13	1	6	901	1	845	1	---	0	---	0	---	0	---	0	925	1	900	1	844	1	---	0	---	0	---	0	---	0	---	0	---	0	---	0	---	0	---	0	---	0	---	0	---	0	---	0	872
ENSG00000129003	VPS13C	13	1	5	---	0	---	0	---	0	---	0	---	0	---	0	-309	1	---	0	-314	1	---	0	---	0	---	0	---	0	---	0	---	0	---	0	106	1	-308	1	---	0	---	0	-302	1	---	0	---
ENSG00000061987	MON2	13	1	5	---	0	87	1	---	0	---	0	---	0	---	0	---	0	---	0	---	0	---	0	---	0	---	0	---	0	---	0	---	0	---	0	---	0	9	1	---	0	---	0	483	1	---	0	607
ENSG00000165029	ABCA1	13	1	5	---	0	-140	1	---	0	---	0	---	0	---	0	-167	1	---	0	---	0	---	0	---	0	---	0	---	0	---	0	---	0	---	0	-1651	1	---	0	---	0	---	0	---	0	---	0	-1707
ENSG00000095397	DFNB31	13	0	3	---	0	-134	1	---	0	---	0	---	0	---	0	---	0	---	0	---	0	---	0	---	0	---	0	---	0	---	0	---	0	---	0	---	0	-95	1	---	0	---	0	-172	1	---	0	---
ENSG00000179630	LACC1	13	0	3	---	0	---	0	---	0	---	0	---	0	---	0	---	0	---	0	---	0	---	0	---	0	---	0	---	0	---	0	---	0	---	0	---	0	-237	1	---	0	---	0	234	1	---	0	---
ENSG00000107537	PHYH	13	0	2	---	0	---	0	---	0	---	0	---	0	---	0	---	0	---	0	---	0	-1109	1	---	0	---	0	---	0	---	0	---	0	---	0	2474	1	---	0	---	0	---	0	---	0	---	0	---
ENSG00000149577	SIDT2	13	0	2	-4668	1	---	0	---	0	---	0	---	0	---	0	---	0	---	0	---	0	---	0	---	0	---	0	---	0	---	0	---	0	---	0	---	0	-386	1	---	0	---	0	---	0	---	0	---
ENSG00000132563	REEP2	13	0	2	---	0	---	0	---	0	---	0	---	0	---	0	---	0	1325	1	---	0	---	0	---	0	---	0	---	0	---	0	---	0	---	0	---	0	27	1	---	0	---	0	---	0	---	0	---
ENSG00000163947	ARHGEF3	13	0	1	8410	0	8391	0	8357	0	8328	0	---	0	---	0	8308	0	8380	0	8395	0	8340	0	---	0	---	0	8382	0	8412	0	8387	0	8379	0	8393	0	1984	1	8297	0	8346	0	8358	0	8340	0	8363
ENSG00000157873	TNFRSF14	13	0	1	---	0	---	0	---	0	---	0	---	0	---	0	---	0	---	0	---	0	---	0	---	0	---	0	---	0	---	0	---	0	---	0	---	0	-649	1	---	0	---	0	---	0	---	0	---
ENSG00000148175	STOM	13	0	1	---	0	---	0	---	0	---	0	---	0	---	0	2857	1	---	0	---	0	---	0	---	0	---	0	---	0	---	0	---	0	---	0	-7331	0	---	0	---	0	---	0	---	0	---	0	-7415
ENSG00000132517	SLC52A1	13	0	1	---	0	---	0	---	0	---	0	---	0	---	0	---	0	---	0	---	0	---	0	---	0	---	0	---	0	---	0	---	0	---	0	---	0	---	0	---	0	---	0	---	0	---	0	-4
ENSG00000057657	PRDM1	12	1	26	-373	1	-228	1	-299	1	-261	1	-273	1	-231	1	-327	1	-226	1	-245	1	-276	1	---	0	---	0	-269	1	-255	1	-245	1	-311	1	-192	1	110	1	-187	1	-231	1	-186	1	-276	1	-245
ENSG00000177943	MAMDC4	12	1	19	-2908	1	-2885	1	-1492	1	---	0	-2832	1	---	0	-2853	1	-2895	1	-2874	1	---	0	---	0	---	0	-2855	1	-2803	1	-2835	1	-2826	1	-2881	1	-2897	1	-2803	1	---	0	-2919	1	-2895	1	-2923
ENSG00000119630	PGF	12	1	19	-2589	1	-2632	1	-2544	1	---	0	-2588	1	---	0	-2619	1	-2561	1	-2582	1	---	0	---	0	---	0	-2593	1	-2569	1	-2573	1	-2602	1	-2559	1	-2568	1	---	0	---	0	-2570	1	-2573	1	-2588
ENSG00000167992	VWCE	12	1	18	2505	1	-748	1	4583	1	2479	1	---	0	---	0	2438	1	2454	1	-706	1	---	0	---	0	---	0	---	0	2485	1	2474	1	---	0	2507	1	-863	1	2426	1	2535	1	-764	1	2508	1	2546
ENSG00000138271	GPR87	12	1	17	-773	1	-724	1	-125	1	---	0	---	0	-729	1	-775	1	-747	1	-742	1	-739	1	---	0	---	0	---	0	-758	1	-778	1	-769	1	---	0	-770	1	---	0	---	0	-795	1	-777	1	-749
ENSG00000173530	TNFRSF10D	12	1	17	-254	1	-268	1	---	0	---	0	---	0	---	0	-261	1	-378	1	-336	1	-313	1	---	0	---	0	---	0	-347	1	-369	1	-349	1	-248	1	-288	1	-388	1	-211	1	-294	1	---	0	---
ENSG00000148219	ASTN2	12	1	17	-4	1	12	1	-22	1	---	0	---	0	---	0	-42	1	9	1	-33	1	-21	1	---	0	---	0	52	1	---	0	---	0	8	1	1	1	-16	1	---	0	---	0	-14	1	---	0	-96
ENSG00000175793	SFN	12	1	16	-1765	1	-1807	1	648	1	-1722	1	---	0	---	0	-1771	1	-1819	1	-1794	1	---	0	---	0	---	0	---	0	-1778	1	-1805	1	-1809	1	-1785	1	2060	1	---	0	---	0	-1775	1	-1790	1	-1304
ENSG00000144048	DUSP11	12	1	16	-2861	1	-2882	1	-196	1	-2864	1	---	0	---	0	-2879	1	-2912	1	-2874	1	---	0	---	0	---	0	---	0	-2881	1	-2876	1	---	0	-2867	1	-2907	1	---	0	---	0	---	0	-2871	1	-2826
ENSG00000165804	ZNF219	12	1	15	-1261	1	-137	1	-6012	0	-1260	1	---	0	---	0	-1267	1	-156	1	-1302	1	---	0	---	0	---	0	---	0	---	0	-1298	1	-1239	1	-182	1	-79	1	---	0	---	0	-1255	1	-1247	1	-130
ENSG00000196704	AMZ2	12	1	14	618	1	585	1	596	1	---	0	---	0	---	0	572	1	541	1	617	1	---	0	---	0	---	0	---	0	663	1	---	0	677	1	599	1	-502	1	---	0	---	0	124	1	---	0	665
ENSG00000089486	CDIP1	12	1	11	-1645	1	-1629	1	---	0	---	0	---	0	---	0	---	0	-1651	1	-975	1	---	0	---	0	---	0	---	0	-978	1	-1657	1	---	0	---	0	-1605	1	---	0	---	0	-944	1	-1654	1	-1640
ENSG00000206075	SERPINB5	12	1	11	-138	1	-171	1	7590	0	---	0	---	0	---	0	---	0	---	0	---	0	-150	1	---	0	---	0	---	0	-162	1	-151	1	-167	1	---	0	---	0	---	0	---	0	539	1	---	0	-175
ENSG00000161642	ZNF385A	12	1	9	1354	1	-803	1	4736	1	1335	1	---	0	---	0	---	0	---	0	---	0	---	0	---	0	---	0	---	0	1322	1	---	0	---	0	-4915	1	-753	1	---	0	---	0	-864	1	---	0	---
ENSG00000151131	C12orf45	12	1	9	95	1	19	1	---	0	---	0	---	0	---	0	163	1	121	1	44	1	---	0	---	0	---	0	---	0	---	0	---	0	---	0	172	1	159	1	---	0	---	0	68	1	---	0	101
ENSG00000100916	BRMS1L	12	1	9	474	1	471	1	-6428	0	---	0	---	0	---	0	500	1	573	1	475	1	---	0	---	0	---	0	---	0	---	0	-6194	0	---	0	---	0	-9	1	---	0	---	0	524	1	---	0	519
ENSG00000276023	DUSP14	12	1	9	1521	1	1478	1	---	0	---	0	---	0	---	0	1462	1	1576	1	-1774	1	---	0	---	0	---	0	---	0	1519	1	---	0	---	0	1565	1	---	0	---	0	---	0	1501	1	---	0	1513
ENSG00000130244	FAM98C	12	1	8	604	1	663	1	---	0	---	0	---	0	---	0	86	1	601	1	696	1	---	0	---	0	---	0	---	0	---	0	---	0	---	0	---	0	546	1	---	0	---	0	620	1	---	0	623
ENSG00000160703	NLRX1	12	1	7	---	0	-1808	1	---	0	---	0	---	0	---	0	---	0	-64	1	---	0	---	0	---	0	---	0	---	0	---	0	-1814	1	---	0	7	1	27	1	---	0	---	0	-1760	1	---	0	-1838
ENSG00000135926	TMBIM1	12	1	7	---	0	-1661	1	---	0	---	0	---	0	---	0	---	0	-1657	1	-1742	1	---	0	---	0	---	0	---	0	---	0	-1648	1	---	0	8892	0	-10	1	---	0	---	0	2570	1	-1673	1	---
ENSG00000221968	FADS3	12	1	7	---	0	-703	1	-212	1	---	0	---	0	---	0	-824	1	-828	1	-761	1	---	0	---	0	---	0	---	0	---	0	---	0	---	0	---	0	-785	1	---	0	---	0	---	0	---	0	-709
ENSG00000197121	PGAP1	12	1	6	-950	1	-913	1	---	0	---	0	---	0	---	0	---	0	-1008	1	---	0	---	0	---	0	---	0	---	0	---	0	---	0	---	0	---	0	-931	1	---	0	---	0	-905	1	---	0	-925
ENSG00000154040	CABYR	12	1	6	---	0	---	0	---	0	---	0	---	0	---	0	-198	1	-183	1	-75	1	---	0	---	0	---	0	---	0	---	0	---	0	---	0	155	1	222	1	---	0	---	0	168	1	---	0	---
ENSG00000054392	HHAT	12	1	6	26	1	45	1	---	0	-6542	0	---	0	---	0	-56	1	-6521	0	-6547	0	---	0	---	0	---	0	---	0	-6550	0	-6539	0	-6528	0	-6584	0	-147	1	---	0	---	0	200	1	-6553	0	1
ENSG00000074527	NTN4	12	1	6	---	0	426	1	---	0	---	0	---	0	---	0	---	0	441	1	397	1	---	0	---	0	---	0	---	0	---	0	---	0	---	0	---	0	-162	1	---	0	---	0	397	1	---	0	444
ENSG00000178184	PARD6G	12	1	5	-1103	1	-1104	1	---	0	---	0	---	0	---	0	-1106	1	---	0	---	0	---	0	---	0	---	0	---	0	---	0	---	0	---	0	---	0	---	0	---	0	---	0	-1145	1	---	0	-1146
ENSG00000174483	BBS1	12	1	5	-61	1	-51	1	---	0	---	0	---	0	---	0	---	0	---	0	---	0	---	0	---	0	---	0	---	0	---	0	---	0	---	0	---	0	-17	1	---	0	---	0	-16	1	---	0	---
ENSG00000112378	PERP	12	1	5	---	0	---	0	-245	1	---	0	---	0	---	0	---	0	-321	1	-308	1	---	0	---	0	---	0	---	0	---	0	---	0	---	0	---	0	1	1	---	0	---	0	374	1	---	0	---
ENSG00000142765	SYTL1	12	1	5	1072	1	---	0	-5910	0	---	0	---	0	---	0	---	0	---	0	---	0	---	0	---	0	---	0	---	0	---	0	---	0	1137	1	---	0	1101	1	---	0	---	0	1093	1	---	0	1051
ENSG00000141232	TOB1	12	0	4	---	0	---	0	-2779	1	---	0	---	0	---	0	---	0	---	0	---	0	---	0	---	0	---	0	---	0	---	0	---	0	---	0	313	1	97	1	---	0	---	0	-132	1	---	0	---
ENSG00000088726	TMEM40	12	0	4	195	1	248	1	---	0	---	0	---	0	---	0	---	0	---	0	---	0	---	0	---	0	---	0	---	0	---	0	---	0	---	0	---	0	-1123	1	---	0	---	0	---	0	---	0	4229
ENSG00000059728	MXD1	12	0	4	---	0	---	0	---	0	---	0	---	0	---	0	---	0	---	0	---	0	---	0	---	0	---	0	---	0	---	0	---	0	---	0	-689	1	-382	1	---	0	---	0	---	0	---	0	-672
ENSG00000030110	BAK1	12	0	3	---	0	---	0	-83	1	---	0	---	0	---	0	---	0	---	0	---	0	---	0	---	0	---	0	---	0	---	0	---	0	---	0	-8962	0	-14	1	---	0	---	0	---	0	---	0	-1665
ENSG00000116266	STXBP3	12	0	3	---	0	---	0	---	0	---	0	---	0	---	0	---	0	---	0	---	0	---	0	---	0	---	0	---	0	---	0	---	0	---	0	---	0	96	1	---	0	---	0	---	0	---	0	-179
ENSG00000114166	KAT2B	12	0	3	---	0	---	0	---	0	---	0	---	0	---	0	---	0	---	0	---	0	---	0	---	0	---	0	---	0	---	0	---	0	---	0	---	0	103	1	---	0	---	0	---	0	---	0	958
ENSG00000118640	VAMP8	12	0	3	---	0	2778	1	1594	1	---	0	---	0	---	0	7793	0	---	0	---	0	---	0	---	0	---	0	---	0	---	0	---	0	---	0	---	0	166	1	---	0	---	0	---	0	---	0	---
ENSG00000138686	BBS7	12	0	2	---	0	---	0	---	0	---	0	---	0	---	0	---	0	---	0	---	0	---	0	---	0	---	0	---	0	---	0	---	0	---	0	---	0	-363	1	---	0	---	0	-221	1	---	0	---
ENSG00000115641	FHL2	12	0	2	5206	0	5193	0	5233	0	5182	0	5194	0	---	0	-922	1	5220	0	5220	0	5199	0	---	0	---	0	---	0	5200	0	5191	0	5205	0	-2226	1	5155	0	---	0	---	0	5173	0	5177	0	5177
ENSG00000133639	BTG1	12	0	2	---	0	---	0	-1655	1	---	0	---	0	---	0	-8417	0	---	0	---	0	---	0	---	0	---	0	---	0	---	0	---	0	---	0	---	0	-140	1	---	0	---	0	---	0	---	0	---
ENSG00000049130	KITLG	12	0	2	---	0	---	0	---	0	---	0	---	0	---	0	---	0	-565	1	---	0	---	0	---	0	---	0	---	0	---	0	---	0	---	0	-116	1	---	0	---	0	---	0	---	0	---	0	---
ENSG00000084764	MAPRE3	12	0	1	---	0	1722	1	---	0	---	0	---	0	---	0	---	0	---	0	---	0	---	0	---	0	---	0	---	0	---	0	---	0	---	0	---	0	---	0	---	0	---	0	-8340	0	---	0	---
ENSG00000092068	SLC7A8	12	0	1	---	0	---	0	---	0	---	0	---	0	---	0	---	0	---	0	---	0	---	0	---	0	---	0	---	0	---	0	---	0	---	0	---	0	---	0	---	0	---	0	5826	0	---	0	---
ENSG00000100439	ABHD4	12	0	1	---	0	---	0	-9153	0	---	0	---	0	---	0	---	0	---	0	---	0	---	0	---	0	---	0	---	0	---	0	6815	0	---	0	-9015	0	-159	1	---	0	---	0	---	0	---	0	---
ENSG00000085871	MGST2	12	0	1	---	0	---	0	---	0	---	0	---	0	---	0	---	0	---	0	---	0	---	0	---	0	---	0	---	0	---	0	---	0	---	0	---	0	355	1	---	0	---	0	---	0	---	0	---
ENSG00000130005	GAMT	12	0	1	---	0	---	0	---	0	---	0	---	0	---	0	---	0	---	0	---	0	---	0	---	0	---	0	---	0	---	0	---	0	---	0	-764	1	5862	0	---	0	---	0	---	0	---	0	---
ENSG00000176531	PHLDB3	12	0	1	---	0	---	0	---	0	---	0	---	0	---	0	---	0	---	0	---	0	---	0	---	0	---	0	---	0	---	0	---	0	---	0	---	0	---	0	---	0	---	0	---	0	---	0	-1262
ENSG00000122694	GLIPR2	12	0	0	---	0	---	0	---	0	---	0	---	0	---	0	---	0	---	0	---	0	---	0	---	0	---	0	---	0	---	0	---	0	---	0	---	0	-6844	0	---	0	---	0	---	0	---	0	---
ENSG00000106992	AK1	12	0	0	---	0	---	0	-9328	0	---	0	---	0	---	0	---	0	---	0	---	0	---	0	---	0	---	0	---	0	---	0	---	0	---	0	---	0	-6699	0	---	0	---	0	---	0	---	0	---
ENSG00000196839	ADA	12	0	0	---	0	---	0	---	0	---	0	---	0	---	0	---	0	---	0	---	0	---	0	---	0	---	0	---	0	---	0	---	0	---	0	---	0	8931	0	---	0	---	0	---	0	---	0	---
ENSG00000101844	ATG4A	12	0	0	---	0	---	0	-7167	0	---	0	---	0	---	0	---	0	---	0	---	0	---	0	---	0	---	0	---	0	---	0	---	0	---	0	---	0	---	0	---	0	---	0	---	0	---	0	---
ENSG00000132196	HSD17B7	12	0	0	---	0	---	0	---	0	---	0	---	0	---	0	---	0	---	0	---	0	---	0	---	0	---	0	---	0	---	0	---	0	---	0	---	0	---	0	---	0	---	0	---	0	---	0	---
ENSG00000163328	GPR155	12	0	0	---	0	---	0	---	0	---	0	---	0	---	0	---	0	---	0	---	0	---	0	---	0	---	0	---	0	---	0	---	0	---	0	---	0	---	0	---	0	---	0	---	0	---	0	---
ENSG00000181026	AEN	11	1	27	106	1	145	1	46	1	35	1	20	1	-8	1	149	1	26	1	-10	1	20	1	33	1	16	1	24	1	7	1	56	1	113	1	108	1	122	1	-4	1	---	0	35	1	41	1	139
ENSG00000128342	LIF	11	1	26	-956	1	-946	1	---	0	-960	1	-998	1	---	0	-894	1	-953	1	-940	1	-1068	1	-934	1	-961	1	-933	1	-976	1	-967	1	-970	1	-914	1	-876	1	-987	1	-1045	1	-922	1	-956	1	-968
ENSG00000087088	BAX	11	1	26	365	1	350	1	396	1	399	1	357	1	---	0	276	1	427	1	362	1	363	1	359	1	---	0	326	1	339	1	372	1	317	1	379	1	195	1	351	1	620	1	203	1	347	1	398
ENSG00000164050	PLXNB1	11	1	26	2695	1	2764	1	2627	1	2665	1	2635	1	-1759	1	2607	1	2677	1	2657	1	2653	1	---	0	---	0	2668	1	2665	1	2654	1	2646	1	2651	1	2646	1	2663	1	2662	1	2648	1	2639	1	2654
ENSG00000181467	RAP2B	11	1	25	-1375	1	-1375	1	699	1	-1384	1	-1437	1	-1417	1	-1354	1	-1404	1	-1422	1	-1467	1	-1432	1	---	0	-1426	1	-1446	1	-1434	1	-1403	1	-1450	1	-719	1	-1347	1	---	0	-1438	1	-1401	1	-1036
ENSG00000131080	EDA2R	11	1	23	-318	1	-375	1	-294	1	-327	1	---	0	---	0	-393	1	-402	1	-411	1	---	0	-312	1	---	0	-335	1	-400	1	-379	1	---	0	-331	1	-296	1	-347	1	-338	1	-353	1	-372	1	-340
ENSG00000137449	CPEB2	11	1	22	-1282	1	-1380	1	-1379	1	-1365	1	-1352	1	---	0	-1306	1	-1341	1	-1338	1	-1233	1	---	0	---	0	---	0	-1351	1	-1349	1	-1283	1	-1345	1	-528	1	---	0	-1298	1	-452	1	-1320	1	-1277
ENSG00000105650	PDE4C	11	1	20	157	1	132	1	115	1	154	1	---	0	---	0	171	1	131	1	148	1	161	1	---	0	---	0	---	0	158	1	151	1	164	1	153	1	185	1	---	0	---	0	47	1	144	1	144
ENSG00000162496	DHRS3	11	1	18	779	1	753	1	---	0	783	1	---	0	---	0	793	1	738	1	818	1	---	0	---	0	---	0	---	0	735	1	735	1	742	1	779	1	768	1	---	0	---	0	755	1	778	1	772
ENSG00000060656	PTPRU	11	1	18	2899	1	2909	1	---	0	2911	1	---	0	---	0	2919	1	2864	1	2905	1	2888	1	---	0	---	0	2864	1	2886	1	2909	1	2905	1	2901	1	-29	1	---	0	---	0	---	0	2899	1	2899
ENSG00000144452	ABCA12	11	1	18	-470	1	-464	1	-529	1	-479	1	---	0	---	0	-398	1	-456	1	-453	1	---	0	---	0	---	0	-382	1	-500	1	-486	1	-445	1	-485	1	-493	1	---	0	-459	1	---	0	-490	1	-483
ENSG00000119401	TRIM32	11	1	17	-90	1	-74	1	-60	1	---	0	---	0	---	0	-128	1	-77	1	-119	1	-59	1	---	0	---	0	14	1	---	0	---	0	-78	1	-85	1	-54	1	---	0	---	0	-100	1	---	0	-182
ENSG00000113742	CPEB4	11	1	16	-3965	1	-4007	1	-3924	1	-3950	1	---	0	---	0	-3941	1	-3927	1	-3937	1	---	0	---	0	---	0	---	0	-3926	1	-3948	1	-3903	1	---	0	-3931	1	-3902	1	-3891	1	-3581	1	-3923	1	-3949
ENSG00000176046	NUPR1	11	1	16	-1843	1	-1844	1	-307	1	---	0	---	0	---	0	-1868	1	-1831	1	-1790	1	---	0	---	0	---	0	---	0	-1869	1	-1872	1	-1891	1	---	0	-1835	1	---	0	---	0	-1828	1	-1838	1	-1836
ENSG00000171444	MCC	11	1	15	600	1	-299	1	---	0	---	0	---	0	---	0	-282	1	565	1	-179	1	---	0	---	0	---	0	---	0	601	1	587	1	---	0	-265	1	-327	1	---	0	---	0	-273	1	633	1	568
ENSG00000163453	IGFBP7	11	1	15	1664	1	-1499	1	-250	1	1642	1	---	0	---	0	1743	1	1767	1	1701	1	---	0	---	0	---	0	---	0	1707	1	1684	1	1666	1	1653	1	1637	1	---	0	---	0	1679	1	1679	1	1651
ENSG00000030582	GRN	11	1	12	3883	1	3869	1	4143	1	---	0	---	0	---	0	---	0	---	0	---	0	---	0	---	0	---	0	---	0	3857	1	3852	1	---	0	-44	1	3771	1	3882	1	3805	1	3821	1	---	0	42
ENSG00000197852	FAM212B	11	1	11	8030	0	-819	1	3168	1	---	0	---	0	---	0	-215	1	---	0	---	0	---	0	---	0	---	0	-779	1	---	0	-805	1	-791	1	-793	1	-736	1	---	0	---	0	-787	1	---	0	-793
ENSG00000086544	ITPKC	11	1	11	2116	1	2098	1	446	1	---	0	---	0	---	0	2099	1	2073	1	---	0	---	0	---	0	---	0	---	0	2116	1	---	0	---	0	-1370	1	-99	1	---	0	---	0	2066	1	---	0	-1290
ENSG00000162241	SLC25A45	11	1	10	-80	1	-151	1	---	0	---	0	---	0	---	0	-43	1	-120	1	-101	1	---	0	---	0	---	0	---	0	---	0	---	0	---	0	-1	1	-88	1	---	0	---	0	-53	1	---	0	-157
ENSG00000138131	LOXL4	11	1	10	-2670	1	-2691	1	---	0	-2686	1	---	0	---	0	-2608	1	-2632	1	-2456	1	---	0	---	0	---	0	---	0	---	0	---	0	-2677	1	-2680	1	-2668	1	---	0	---	0	---	0	---	0	-2660
ENSG00000137393	RNF144B	11	1	9	---	0	-213	1	---	0	---	0	---	0	---	0	-64	1	---	0	-100	1	---	0	---	0	---	0	---	0	-158	1	---	0	---	0	-177	1	-75	1	---	0	---	0	-132	1	---	0	-153
ENSG00000108439	PNPO	11	1	9	1237	1	1214	1	---	0	---	0	---	0	---	0	---	0	1220	1	1211	1	---	0	---	0	---	0	---	0	1245	1	1241	1	1198	1	---	0	7942	0	---	0	---	0	226	1	---	0	5
ENSG00000069020	MAST4	11	1	9	---	0	-3546	1	---	0	---	0	---	0	---	0	-169	1	1328	1	-80	1	---	0	---	0	---	0	---	0	6724	0	---	0	---	0	27	1	1248	1	---	0	---	0	239	1	---	0	3
ENSG00000169118	CSNK1G1	11	1	9	-1144	1	-1122	1	---	0	---	0	---	0	---	0	-1130	1	-1117	1	-1150	1	---	0	---	0	---	0	---	0	-1158	1	-1123	1	---	0	---	0	-192	1	---	0	---	0	---	0	---	0	-1032
ENSG00000120149	MSX2	11	1	7	-3917	1	-3905	1	---	0	---	0	---	0	---	0	207	1	-3943	1	-3959	1	---	0	---	0	---	0	---	0	---	0	---	0	---	0	---	0	---	0	---	0	---	0	-3866	1	---	0	101
ENSG00000197093	GAL3ST4	11	1	7	---	0	-510	1	---	0	---	0	---	0	---	0	-454	1	---	0	-530	1	---	0	---	0	---	0	---	0	-615	1	---	0	---	0	-508	1	-530	1	---	0	---	0	-491	1	---	0	8515
ENSG00000240891	PLCXD2	11	1	7	2181	1	2137	1	---	0	---	0	---	0	---	0	---	0	---	0	---	0	---	0	---	0	---	0	---	0	2156	1	2200	1	---	0	---	0	213	1	---	0	---	0	-53	1	---	0	124
ENSG00000085117	CD82	11	1	7	-810	1	-761	1	---	0	---	0	---	0	---	0	-792	1	---	0	-787	1	---	0	---	0	---	0	---	0	---	0	---	0	---	0	-823	1	-813	1	---	0	---	0	---	0	---	0	-833
ENSG00000182612	TSPAN10	11	1	6	---	0	2	1	---	0	---	0	---	0	---	0	---	0	---	0	2	1	---	0	---	0	---	0	---	0	---	0	---	0	---	0	---	0	-56	1	---	0	---	0	-150	1	---	0	-43
ENSG00000075568	TMEM131	11	1	6	---	0	-45	1	---	0	---	0	---	0	---	0	-36	1	---	0	---	0	---	0	---	0	---	0	---	0	---	0	---	0	---	0	-6	1	-76	1	---	0	---	0	-60	1	---	0	---
ENSG00000137975	CLCA2	11	1	6	---	0	-35	1	196	1	---	0	---	0	---	0	---	0	87	1	---	0	---	0	---	0	---	0	---	0	-5	1	-33	1	---	0	---	0	---	0	---	0	---	0	---	0	---	0	---
ENSG00000197956	S100A6	11	1	5	-9932	0	-9903	0	-942	1	-9932	0	---	0	-3393	1	-2290	1	-9870	0	-9942	0	-9910	0	---	0	---	0	---	0	-8953	0	-9918	0	-9914	0	-2238	1	-2947	1	---	0	---	0	-8965	0	-9921	0	-8973
ENSG00000186318	BACE1	11	1	5	-1289	1	-1323	1	---	0	---	0	---	0	---	0	-1322	1	---	0	-682	1	---	0	---	0	---	0	---	0	---	0	---	0	---	0	---	0	---	0	---	0	---	0	-30	1	---	0	---
ENSG00000171346	KRT15	11	1	5	711	1	---	0	-511	1	---	0	---	0	---	0	---	0	---	0	---	0	---	0	---	0	---	0	---	0	701	1	703	1	---	0	---	0	---	0	---	0	---	0	---	0	---	0	714
ENSG00000115884	SDC1	11	0	4	---	0	-835	1	-205	1	---	0	---	0	---	0	---	0	---	0	---	0	---	0	---	0	---	0	---	0	---	0	---	0	---	0	---	0	-854	1	---	0	---	0	-834	1	---	0	---
ENSG00000170471	RALGAPB	11	0	4	---	0	---	0	---	0	---	0	---	0	---	0	128	1	---	0	---	0	---	0	---	0	---	0	---	0	---	0	---	0	---	0	---	0	62	1	---	0	-8673	0	122	1	---	0	-9
ENSG00000135002	RFK	11	0	4	---	0	7092	0	-7831	0	---	0	---	0	---	0	7171	0	-832	1	-924	1	---	0	---	0	---	0	---	0	---	0	---	0	---	0	---	0	-113	1	---	0	---	0	---	0	---	0	-861
ENSG00000117461	PIK3R3	11	0	3	6899	0	27	1	9227	0	---	0	---	0	---	0	6841	0	6852	0	6901	0	---	0	---	0	---	0	---	0	---	0	---	0	---	0	-41	1	-13	1	---	0	---	0	---	0	---	0	6862
ENSG00000101782	RIOK3	11	0	3	---	0	1022	1	---	0	---	0	---	0	---	0	---	0	---	0	---	0	---	0	---	0	---	0	---	0	---	0	---	0	---	0	---	0	359	1	---	0	---	0	---	0	---	0	---
ENSG00000171295	ZNF440	11	0	3	---	0	---	0	---	0	---	0	---	0	---	0	---	0	---	0	---	0	---	0	---	0	---	0	---	0	---	0	1119	1	---	0	---	0	1086	1	---	0	---	0	---	0	---	0	-228
ENSG00000175482	POLD4	11	0	3	---	0	3460	1	---	0	---	0	---	0	---	0	---	0	---	0	---	0	---	0	---	0	---	0	---	0	---	0	---	0	---	0	---	0	---	0	---	0	---	0	---	0	---	0	-128
ENSG00000148180	GSN	11	0	3	---	0	---	0	2265	1	---	0	---	0	---	0	618	1	---	0	---	0	---	0	---	0	---	0	---	0	---	0	---	0	---	0	-7431	0	---	0	---	0	---	0	---	0	---	0	604
ENSG00000101384	JAG1	11	0	2	-8703	0	-6119	0	-401	1	---	0	---	0	---	0	-8657	0	---	0	-8637	0	---	0	---	0	---	0	---	0	-8617	0	-8638	0	---	0	---	0	-1316	1	---	0	---	0	-8650	0	-8651	0	-8501
ENSG00000242732	RGAG4	11	0	2	-4995	1	-5035	0	---	0	---	0	---	0	---	0	-5028	0	-4984	1	-5053	0	---	0	---	0	---	0	---	0	---	0	---	0	---	0	-5078	0	-5071	0	---	0	---	0	-5065	0	---	0	-5048
ENSG00000124225	PMEPA1	11	0	2	---	0	---	0	---	0	---	0	---	0	---	0	---	0	---	0	---	0	---	0	---	0	---	0	---	0	---	0	---	0	---	0	---	0	---	0	---	0	---	0	-63	1	---	0	-2591
ENSG00000148541	FAM13C	11	0	2	---	0	---	0	---	0	---	0	---	0	---	0	---	0	-30	1	---	0	---	0	---	0	---	0	---	0	---	0	---	0	---	0	---	0	---	0	---	0	---	0	83	1	---	0	---
ENSG00000013364	MVP	11	0	2	---	0	---	0	78	1	---	0	---	0	---	0	---	0	---	0	---	0	---	0	---	0	---	0	---	0	---	0	---	0	---	0	---	0	-4032	1	---	0	---	0	---	0	---	0	---
ENSG00000047346	FAM214A	11	0	2	---	0	---	0	---	0	---	0	---	0	---	0	---	0	---	0	---	0	---	0	---	0	---	0	---	0	---	0	---	0	---	0	---	0	-394	1	---	0	---	0	---	0	---	0	95
ENSG00000117305	HMGCL	11	0	2	8869	0	8844	0	---	0	---	0	---	0	---	0	8865	0	---	0	---	0	---	0	---	0	---	0	---	0	---	0	---	0	8856	0	8810	0	-52	1	---	0	---	0	---	0	---	0	8963
ENSG00000124201	ZNFX1	11	0	2	---	0	---	0	---	0	---	0	---	0	---	0	67	1	---	0	---	0	---	0	---	0	---	0	---	0	---	0	---	0	---	0	---	0	-27	1	---	0	---	0	---	0	---	0	---
ENSG00000118960	HS1BP3	11	0	2	-7918	0	-1700	1	---	0	---	0	---	0	---	0	---	0	---	0	---	0	---	0	---	0	---	0	---	0	---	0	---	0	---	0	---	0	130	1	---	0	---	0	---	0	---	0	-7888
ENSG00000168487	BMP1	11	0	2	---	0	---	0	---	0	---	0	---	0	---	0	254	1	---	0	---	0	---	0	---	0	---	0	---	0	---	0	---	0	---	0	---	0	258	1	---	0	---	0	---	0	---	0	---
ENSG00000114796	KLHL24	11	0	2	---	0	---	0	---	0	---	0	---	0	---	0	---	0	---	0	---	0	---	0	---	0	---	0	---	0	---	0	---	0	---	0	---	0	1168	1	---	0	---	0	---	0	---	0	---
ENSG00000132879	FBXO44	11	0	2	---	0	---	0	-3730	1	---	0	---	0	---	0	---	0	---	0	---	0	---	0	---	0	---	0	---	0	---	0	---	0	---	0	---	0	9348	0	---	0	---	0	---	0	---	0	-1051
ENSG00000196743	GM2A	11	0	2	---	0	---	0	6776	0	---	0	---	0	---	0	---	0	---	0	---	0	---	0	---	0	---	0	---	0	1642	1	1670	1	---	0	---	0	---	0	---	0	---	0	---	0	---	0	---
ENSG00000110171	TRIM3	11	0	1	---	0	---	0	---	0	---	0	---	0	---	0	---	0	---	0	---	0	---	0	---	0	---	0	---	0	---	0	---	0	---	0	---	0	---	0	---	0	---	0	-885	1	---	0	---
ENSG00000109472	CPE	11	0	1	5062	0	5021	0	---	0	---	0	---	0	---	0	---	0	5083	0	5048	0	---	0	---	0	---	0	---	0	5053	0	5033	0	---	0	---	0	---	0	---	0	---	0	122	1	5017	0	5015
ENSG00000130962	PRRG1	11	0	1	---	0	---	0	---	0	---	0	---	0	---	0	---	0	---	0	---	0	---	0	---	0	---	0	---	0	---	0	---	0	---	0	---	0	---	0	---	0	---	0	502	1	---	0	---
ENSG00000078804	TP53INP2	11	0	1	---	0	2476	1	---	0	---	0	---	0	---	0	---	0	---	0	---	0	---	0	---	0	---	0	---	0	---	0	---	0	---	0	---	0	5790	0	---	0	---	0	---	0	---	0	---
ENSG00000164300	SERINC5	11	0	1	---	0	-876	1	---	0	---	0	---	0	---	0	---	0	---	0	---	0	---	0	---	0	---	0	---	0	---	0	---	0	---	0	---	0	---	0	---	0	---	0	---	0	---	0	---
ENSG00000166340	TPP1	11	0	1	---	0	-809	1	-5119	0	---	0	---	0	---	0	---	0	---	0	---	0	---	0	---	0	---	0	---	0	---	0	---	0	---	0	---	0	---	0	---	0	---	0	---	0	---	0	---
ENSG00000185634	SHC4	11	0	1	---	0	3341	1	---	0	---	0	---	0	---	0	---	0	---	0	---	0	---	0	---	0	---	0	---	0	---	0	---	0	---	0	---	0	---	0	---	0	---	0	---	0	---	0	---
ENSG00000149809	TM7SF2	11	0	1	---	0	---	0	-3474	1	---	0	---	0	---	0	---	0	---	0	---	0	---	0	---	0	---	0	---	0	---	0	---	0	---	0	---	0	---	0	---	0	---	0	---	0	---	0	---
ENSG00000119471	HSDL2	11	0	1	---	0	---	0	---	0	---	0	---	0	---	0	276	1	---	0	---	0	---	0	---	0	---	0	---	0	---	0	---	0	---	0	---	0	---	0	---	0	---	0	---	0	---	0	---
ENSG00000261150	EPPK1	11	0	0	---	0	7819	0	---	0	---	0	---	0	---	0	7822	0	---	0	---	0	---	0	---	0	---	0	---	0	7839	0	7853	0	---	0	---	0	7816	0	---	0	---	0	7816	0	---	0	7866
ENSG00000213398	LCAT	11	0	0	---	0	---	0	---	0	---	0	---	0	---	0	---	0	---	0	---	0	---	0	---	0	---	0	---	0	---	0	---	0	---	0	---	0	-8279	0	---	0	---	0	---	0	---	0	---
ENSG00000143217	PVRL4	11	0	0	-5889	0	---	0	---	0	---	0	---	0	---	0	---	0	---	0	---	0	---	0	---	0	---	0	---	0	---	0	---	0	---	0	---	0	8142	0	---	0	---	0	---	0	---	0	---
ENSG00000070540	WIPI1	11	0	0	---	0	---	0	---	0	---	0	---	0	---	0	---	0	---	0	---	0	---	0	---	0	---	0	---	0	---	0	---	0	---	0	---	0	8775	0	---	0	---	0	---	0	---	0	---
ENSG00000198074	AKR1B10	11	0	0	---	0	---	0	---	0	---	0	---	0	---	0	---	0	---	0	---	0	---	0	---	0	---	0	---	0	---	0	---	0	---	0	---	0	---	0	---	0	---	0	---	0	---	0	6002
ENSG00000175155	YPEL2	11	0	0	---	0	---	0	---	0	---	0	---	0	---	0	---	0	---	0	---	0	---	0	---	0	---	0	---	0	---	0	---	0	---	0	---	0	---	0	---	0	---	0	---	0	---	0	---
ENSG00000168918	INPP5D	11	0	0	---	0	---	0	---	0	---	0	---	0	---	0	---	0	---	0	---	0	---	0	---	0	---	0	---	0	---	0	---	0	---	0	---	0	---	0	---	0	---	0	---	0	---	0	---
ENSG00000225190	PLEKHM1	11	0	0	---	0	---	0	---	0	---	0	---	0	---	0	---	0	---	0	---	0	---	0	---	0	---	0	---	0	---	0	---	0	---	0	---	0	---	0	---	0	---	0	---	0	---	0	---
ENSG00000135048	TMEM2	11	0	0	---	0	---	0	---	0	---	0	---	0	---	0	---	0	---	0	---	0	---	0	---	0	---	0	---	0	---	0	---	0	---	0	---	0	---	0	---	0	---	0	---	0	---	0	---
ENSG00000149212	SESN3	11	0	0	---	0	---	0	---	0	---	0	---	0	---	0	---	0	---	0	---	0	---	0	---	0	---	0	---	0	---	0	---	0	---	0	---	0	---	0	---	0	---	0	---	0	---	0	---
ENSG00000161509	GRIN2C	11	0	0	---	0	---	0	---	0	---	0	---	0	---	0	---	0	---	0	---	0	---	0	---	0	---	0	---	0	---	0	---	0	---	0	---	0	---	0	---	0	---	0	---	0	---	0	---
ENSG00000148400	NOTCH1	10	1	25	4797	1	4880	1	---	0	4811	1	4791	1	---	0	4819	1	4829	1	4878	1	4753	1	4804	1	4811	1	4815	1	4803	1	4789	1	4797	1	4777	1	545	1	4791	1	4800	1	4831	1	4817	1	4813
ENSG00000166592	RRAD	10	1	23	2555	1	2452	1	2612	1	2553	1	2557	1	---	0	2589	1	2613	1	2509	1	2565	1	---	0	---	0	---	0	2572	1	2556	1	2548	1	2535	1	2517	1	2527	1	2557	1	2575	1	2567	1	2519
ENSG00000151575	TEX9	10	1	20	4055	1	4112	1	---	0	4084	1	4030	1	---	0	4004	1	4052	1	4060	1	4037	1	---	0	---	0	---	0	4058	1	4059	1	4078	1	4042	1	3990	1	4072	1	---	0	4010	1	4059	1	4063
ENSG00000066427	ATXN3	10	1	17	-3008	1	-3043	1	---	0	-3015	1	---	0	---	0	-3084	1	-2969	1	-3077	1	-3146	1	---	0	---	0	---	0	-3056	1	-3045	1	-3000	1	---	0	-3045	1	---	0	---	0	-3089	1	-3023	1	-3040
ENSG00000141682	PMAIP1	10	1	15	-174	1	-204	1	179	1	---	0	---	0	---	0	-247	1	---	0	-359	1	---	0	---	0	---	0	-195	1	---	0	---	0	-147	1	-193	1	-195	1	-170	1	---	0	-184	1	---	0	-281
ENSG00000179163	FUCA1	10	1	15	-2680	1	-2690	1	---	0	-2683	1	---	0	---	0	-2707	1	-2700	1	-2715	1	---	0	---	0	---	0	---	0	---	0	---	0	-2687	1	-2694	1	-2689	1	---	0	-2751	1	---	0	-2680	1	-2698
ENSG00000213523	SRA1	10	1	13	83	1	77	1	8675	0	---	0	---	0	---	0	64	1	10	1	67	1	---	0	---	0	---	0	---	0	---	0	---	0	100	1	47	1	70	1	---	0	---	0	164	1	---	0	133
ENSG00000104689	TNFRSF10A	10	1	12	-429	1	-523	1	-267	1	---	0	---	0	---	0	-457	1	-490	1	-511	1	---	0	---	0	---	0	---	0	---	0	-487	1	-541	1	-523	1	-281	1	---	0	---	0	-390	1	---	0	---
ENSG00000127663	KDM4B	10	1	12	3885	1	3873	1	---	0	---	0	---	0	---	0	3879	1	3894	1	3828	1	---	0	---	0	---	0	---	0	3902	1	3903	1	3851	1	3903	1	-31	1	---	0	---	0	---	0	3902	1	3894
ENSG00000082438	COBLL1	10	1	11	-1343	1	-1342	1	---	0	-1300	1	---	0	---	0	---	0	-1346	1	-873	1	---	0	---	0	---	0	---	0	-1341	1	-1348	1	---	0	---	0	---	0	---	0	---	0	17	1	---	0	-1323
ENSG00000105246	EBI3	10	1	11	2713	1	2729	1	---	0	---	0	---	0	---	0	2744	1	---	0	2738	1	---	0	---	0	---	0	---	0	---	0	---	0	2753	1	2767	1	2806	1	---	0	2712	1	2780	1	2761	1	2798
ENSG00000001461	NIPAL3	10	1	11	3438	1	3411	1	3712	1	3367	1	---	0	---	0	1400	1	3417	1	3394	1	---	0	---	0	---	0	---	0	---	0	---	0	---	0	3347	1	-123	1	---	0	---	0	---	0	---	0	3439
ENSG00000103742	IGDCC4	10	1	10	---	0	-1007	1	---	0	---	0	---	0	---	0	-1048	1	-903	1	-972	1	---	0	---	0	---	0	---	0	---	0	---	0	---	0	-994	1	-1046	1	---	0	---	0	-7756	0	---	0	-1050
ENSG00000170835	CEL	10	1	10	-579	1	-606	1	---	0	---	0	---	0	---	0	-633	1	---	0	-624	1	---	0	---	0	---	0	---	0	-646	1	6078	0	-580	1	-694	1	-611	1	---	0	---	0	-583	1	---	0	-595
ENSG00000177076	ACER2	10	1	10	569	1	607	1	---	0	---	0	---	0	---	0	124	1	637	1	601	1	---	0	---	0	---	0	---	0	615	1	---	0	---	0	---	0	82	1	---	0	---	0	581	1	---	0	143
ENSG00000182704	TSKU	10	1	10	1483	1	1463	1	---	0	---	0	---	0	---	0	1318	1	1173	1	1335	1	---	0	---	0	---	0	---	0	---	0	---	0	---	0	1508	1	---	0	---	0	---	0	1291	1	1476	1	1319
ENSG00000104228	TRIM35	10	1	10	936	1	916	1	---	0	---	0	---	0	---	0	-1475	1	886	1	887	1	---	0	---	0	---	0	---	0	---	0	930	1	---	0	-1502	1	973	1	---	0	---	0	---	0	880	1	-1471
ENSG00000075407	ZNF37A	10	1	9	10	1	9	1	---	0	---	0	---	0	---	0	145	1	139	1	148	1	---	0	---	0	---	0	---	0	---	0	113	1	---	0	69	1	101	1	---	0	---	0	---	0	---	0	37
ENSG00000168497	SDPR	10	1	9	-2265	1	-2216	1	---	0	---	0	---	0	---	0	-2108	1	-2219	1	-2253	1	---	0	---	0	---	0	---	0	-2297	1	-2324	1	---	0	-2267	1	---	0	---	0	---	0	---	0	---	0	-2246
ENSG00000140545	MFGE8	10	1	8	328	1	358	1	-6131	0	---	0	---	0	---	0	290	1	---	0	---	0	---	0	---	0	---	0	---	0	351	1	334	1	---	0	---	0	353	1	---	0	---	0	256	1	---	0	315
ENSG00000174775	HRAS	10	1	8	---	0	---	0	-2014	1	---	0	---	0	---	0	-732	1	-850	1	-910	1	---	0	---	0	---	0	---	0	---	0	-784	1	---	0	---	0	-765	1	---	0	---	0	---	0	---	0	-822
ENSG00000121552	CSTA	10	1	8	---	0	-106	1	154	1	---	0	---	0	---	0	---	0	-76	1	-117	1	---	0	---	0	---	0	---	0	-146	1	-128	1	---	0	---	0	---	0	---	0	---	0	---	0	-144	1	-109
ENSG00000172409	CLP1	10	1	7	---	0	-407	1	---	0	---	0	---	0	---	0	-352	1	-365	1	-364	1	---	0	---	0	---	0	---	0	---	0	---	0	---	0	---	0	-251	1	---	0	---	0	-135	1	---	0	10
ENSG00000140464	PML	10	1	7	---	0	-2293	1	3558	1	---	0	---	0	---	0	693	1	776	1	703	1	---	0	---	0	---	0	---	0	---	0	---	0	---	0	---	0	-2306	1	---	0	---	0	674	1	---	0	---
ENSG00000100612	DHRS7	10	1	6	-4744	1	-4717	1	-184	1	---	0	---	0	---	0	-274	1	---	0	---	0	---	0	---	0	---	0	---	0	---	0	---	0	---	0	---	0	-68	1	---	0	---	0	-169	1	---	0	---
ENSG00000100139	MICALL1	10	1	6	-7236	0	-919	1	332	1	-7191	0	-7181	0	---	0	-7194	0	-7166	0	-7211	0	-7229	0	---	0	---	0	---	0	-7203	0	-7211	0	-7215	0	-7298	0	101	1	---	0	---	0	93	1	-7193	0	-893
ENSG00000160445	ZER1	10	1	6	---	0	78	1	---	0	---	0	---	0	---	0	---	0	316	1	---	0	---	0	---	0	---	0	---	0	---	0	---	0	---	0	60	1	46	1	---	0	---	0	143	1	---	0	109
ENSG00000166016	ABTB2	10	1	6	1093	1	-5243	0	---	0	---	0	---	0	---	0	-144	1	---	0	1231	1	---	0	---	0	---	0	---	0	---	0	---	0	---	0	---	0	-1	1	---	0	---	0	---	0	---	0	1182
ENSG00000157184	CPT2	10	1	6	4999	1	4974	1	---	0	---	0	---	0	---	0	---	0	---	0	4950	1	---	0	---	0	---	0	---	0	4983	1	4971	1	---	0	---	0	4935	1	---	0	---	0	---	0	---	0	5017
ENSG00000149557	FEZ1	10	1	5	---	0	---	0	-6712	0	---	0	---	0	---	0	-1007	1	-1011	1	-1039	1	---	0	---	0	---	0	---	0	---	0	---	0	---	0	---	0	-80	1	---	0	---	0	-1047	1	---	0	---
ENSG00000167716	WDR81	10	1	5	---	0	208	1	-3412	1	---	0	---	0	---	0	---	0	---	0	---	0	---	0	---	0	---	0	---	0	---	0	---	0	---	0	-293	1	149	1	---	0	---	0	200	1	---	0	---
ENSG00000014216	CAPN1	10	1	5	1538	1	---	0	991	1	---	0	---	0	---	0	---	0	---	0	1609	1	---	0	---	0	---	0	---	0	---	0	---	0	---	0	---	0	-108	1	---	0	---	0	---	0	---	0	1388
ENSG00000122861	PLAU	10	1	5	---	0	-1831	1	1913	1	---	0	---	0	---	0	-1758	1	---	0	---	0	---	0	---	0	---	0	---	0	---	0	---	0	---	0	-1796	1	-29	1	---	0	---	0	---	0	---	0	---
ENSG00000171552	BCL2L1	10	1	5	---	0	---	0	-499	1	---	0	---	0	---	0	44	1	---	0	---	0	---	0	---	0	---	0	---	0	---	0	---	0	---	0	-9995	0	1037	1	---	0	---	0	---	0	---	0	-2485
ENSG00000029534	ANK1	10	0	4	---	0	---	0	---	0	---	0	---	0	---	0	---	0	---	0	---	0	-2295	1	---	0	---	0	---	0	---	0	---	0	---	0	---	0	---	0	---	0	---	0	-652	1	---	0	-699
ENSG00000182606	TRAK1	10	0	4	123	1	101	1	---	0	---	0	---	0	---	0	---	0	---	0	---	0	---	0	---	0	---	0	---	0	76	1	---	0	---	0	---	0	---	0	---	0	---	0	121	1	---	0	---
ENSG00000154127	UBASH3B	10	0	4	---	0	---	0	---	0	---	0	---	0	---	0	36	1	---	0	12	1	---	0	---	0	---	0	---	0	---	0	---	0	---	0	---	0	24	1	---	0	---	0	---	0	---	0	-21
ENSG00000183963	SMTN	10	0	4	---	0	702	1	-3925	1	---	0	---	0	---	0	157	1	---	0	---	0	---	0	---	0	---	0	---	0	---	0	---	0	---	0	---	0	76	1	---	0	---	0	---	0	---	0	---
ENSG00000140463	BBS4	10	0	4	---	0	---	0	---	0	---	0	---	0	---	0	---	0	435	1	358	1	---	0	---	0	---	0	---	0	---	0	---	0	---	0	---	0	200	1	---	0	---	0	---	0	---	0	-510
ENSG00000079385	CEACAM1	10	0	4	3898	1	3883	1	---	0	---	0	---	0	---	0	3889	1	---	0	---	0	---	0	---	0	---	0	---	0	---	0	---	0	3896	1	---	0	---	0	---	0	---	0	---	0	---	0	---
ENSG00000007866	TEAD3	10	0	4	---	0	---	0	---	0	---	0	---	0	---	0	-499	1	-838	1	-1059	1	---	0	---	0	---	0	---	0	---	0	---	0	---	0	---	0	---	0	---	0	---	0	---	0	---	0	-1189
ENSG00000158023	WDR66	10	0	3	---	0	-2662	1	---	0	---	0	---	0	---	0	6276	0	---	0	---	0	---	0	---	0	---	0	---	0	---	0	---	0	---	0	---	0	-2640	1	---	0	---	0	-2617	1	---	0	6279
ENSG00000188868	ZNF563	10	0	3	---	0	---	0	---	0	---	0	---	0	---	0	---	0	---	0	---	0	---	0	---	0	---	0	---	0	---	0	---	0	---	0	-190	1	-2412	1	---	0	---	0	-358	1	---	0	---
ENSG00000182541	LIMK2	10	0	3	5801	0	5735	0	211	1	5819	0	5784	0	---	0	5747	0	5779	0	5795	0	---	0	5791	0	---	0	5847	0	5784	0	5800	0	5813	0	6835	0	-91	1	---	0	6792	0	39	1	5786	0	5817
ENSG00000137094	DNAJB5	10	0	3	---	0	---	0	---	0	---	0	---	0	---	0	---	0	---	0	---	0	---	0	---	0	---	0	---	0	---	0	---	0	---	0	---	0	377	1	---	0	---	0	385	1	---	0	296
ENSG00000180921	FAM83H	10	0	3	---	0	---	0	-3309	1	---	0	---	0	---	0	---	0	---	0	---	0	---	0	---	0	---	0	---	0	---	0	---	0	---	0	---	0	---	0	---	0	---	0	4876	1	---	0	4909
ENSG00000137947	GTF2B	10	0	3	-115	1	---	0	---	0	---	0	---	0	---	0	---	0	---	0	---	0	---	0	---	0	---	0	---	0	---	0	---	0	---	0	---	0	-99	1	---	0	---	0	---	0	---	0	---
ENSG00000198753	PLXNB3	10	0	3	---	0	---	0	---	0	---	0	---	0	---	0	---	0	---	0	---	0	---	0	---	0	---	0	---	0	---	0	---	0	---	0	---	0	-3	1	---	0	---	0	---	0	---	0	24
ENSG00000088826	SMOX	10	0	3	---	0	-225	1	---	0	---	0	---	0	---	0	-216	1	---	0	---	0	---	0	---	0	---	0	---	0	---	0	---	0	---	0	---	0	---	0	---	0	---	0	---	0	---	0	-216
ENSG00000129667	RHBDF2	10	0	3	-3011	1	4455	1	-84	1	---	0	---	0	---	0	---	0	---	0	---	0	---	0	---	0	---	0	---	0	---	0	---	0	---	0	---	0	---	0	---	0	---	0	---	0	---	0	---
ENSG00000110013	SIAE	10	0	2	---	0	---	0	---	0	---	0	---	0	---	0	---	0	---	0	---	0	---	0	---	0	---	0	---	0	---	0	---	0	---	0	---	0	-162	1	---	0	---	0	-277	1	---	0	---
ENSG00000173992	CCS	10	0	2	---	0	9340	0	---	0	---	0	---	0	---	0	9336	0	---	0	---	0	---	0	---	0	---	0	---	0	---	0	---	0	---	0	---	0	---	0	---	0	---	0	63	1	---	0	123
ENSG00000007384	RHBDF1	10	0	2	---	0	-6722	0	6907	0	---	0	---	0	---	0	---	0	-828	1	-818	1	---	0	---	0	---	0	---	0	---	0	---	0	---	0	---	0	-6750	0	---	0	---	0	---	0	---	0	---
ENSG00000099889	ARVCF	10	0	2	-3715	1	-6080	0	---	0	---	0	---	0	---	0	---	0	---	0	---	0	---	0	---	0	---	0	---	0	---	0	---	0	---	0	---	0	-6088	0	---	0	---	0	---	0	---	0	-3695
ENSG00000100614	PPM1A	10	0	2	---	0	---	0	---	0	---	0	---	0	---	0	---	0	---	0	---	0	---	0	---	0	---	0	---	0	---	0	---	0	---	0	---	0	-124	1	---	0	---	0	---	0	---	0	---
ENSG00000072682	P4HA2	10	0	2	---	0	---	0	-9951	0	---	0	---	0	---	0	---	0	---	0	---	0	---	0	---	0	---	0	---	0	---	0	---	0	---	0	---	0	-68	1	---	0	---	0	---	0	---	0	100
ENSG00000110422	HIPK3	10	0	2	---	0	---	0	---	0	---	0	---	0	---	0	---	0	---	0	---	0	---	0	---	0	---	0	---	0	---	0	---	0	---	0	---	0	11	1	---	0	---	0	---	0	---	0	162
ENSG00000100292	HMOX1	10	0	2	---	0	-8939	0	---	0	---	0	---	0	---	0	-8913	0	-8885	0	---	0	---	0	---	0	---	0	---	0	---	0	---	0	---	0	-8958	0	29	1	---	0	---	0	---	0	---	0	-3946
ENSG00000123240	OPTN	10	0	2	---	0	---	0	---	0	---	0	---	0	---	0	---	0	-800	1	---	0	---	0	---	0	---	0	---	0	---	0	---	0	---	0	---	0	105	1	---	0	---	0	---	0	---	0	---
ENSG00000135452	TSPAN31	10	0	2	---	0	-263	1	2419	1	---	0	---	0	---	0	---	0	---	0	---	0	---	0	---	0	---	0	---	0	---	0	---	0	---	0	---	0	7377	0	---	0	---	0	---	0	---	0	---
ENSG00000167703	SLC43A2	10	0	1	-7111	0	---	0	---	0	---	0	---	0	---	0	---	0	---	0	---	0	---	0	---	0	---	0	---	0	---	0	---	0	---	0	---	0	336	1	---	0	---	0	-7134	0	---	0	---
ENSG00000060138	YBX3	10	0	1	-5820	0	-5766	0	-262	1	-5803	0	-5760	0	---	0	-5776	0	-5769	0	-5769	0	-5800	0	---	0	---	0	---	0	-5757	0	-5753	0	-5774	0	-5760	0	-5741	0	---	0	-5772	0	-5743	0	-5753	0	-5779
ENSG00000089356	FXYD3	10	0	1	7415	0	7358	0	7390	0	7396	0	---	0	---	0	7387	0	7345	0	7356	0	---	0	---	0	---	0	---	0	7348	0	7362	0	7344	0	7344	0	7375	0	9000	0	---	0	-934	1	7350	0	7338
ENSG00000179476	C14orf28	10	0	1	---	0	---	0	-9636	0	---	0	---	0	---	0	---	0	---	0	---	0	---	0	---	0	---	0	---	0	---	0	---	0	---	0	---	0	---	0	---	0	---	0	421	1	---	0	---
ENSG00000147509	RGS20	10	0	1	---	0	---	0	-8669	0	---	0	---	0	---	0	-1072	1	---	0	-8420	0	---	0	---	0	---	0	---	0	---	0	---	0	---	0	-8562	0	-8483	0	---	0	---	0	---	0	---	0	---
ENSG00000100299	ARSA	10	0	1	-5933	0	-5953	0	-940	1	---	0	---	0	---	0	---	0	---	0	---	0	---	0	---	0	---	0	---	0	---	0	---	0	---	0	---	0	-5691	0	---	0	---	0	---	0	---	0	-5901
ENSG00000242247	ARFGAP3	10	0	1	---	0	---	0	---	0	---	0	---	0	---	0	---	0	---	0	---	0	---	0	---	0	---	0	---	0	---	0	---	0	---	0	---	0	-318	1	---	0	---	0	---	0	---	0	---
ENSG00000086619	ERO1LB	10	0	1	---	0	---	0	---	0	---	0	---	0	---	0	---	0	---	0	---	0	---	0	---	0	---	0	---	0	---	0	---	0	---	0	---	0	-74	1	---	0	---	0	---	0	---	0	---
ENSG00000079974	RABL2B	10	0	1	---	0	-8345	0	---	0	---	0	---	0	---	0	---	0	---	0	---	0	---	0	---	0	---	0	---	0	---	0	---	0	---	0	---	0	18	1	---	0	---	0	---	0	---	0	---
ENSG00000182220	ATP6AP2	10	0	1	---	0	---	0	---	0	---	0	---	0	---	0	---	0	---	0	---	0	---	0	---	0	---	0	---	0	---	0	---	0	---	0	---	0	29	1	---	0	---	0	---	0	---	0	---
ENSG00000155324	GRAMD3	10	0	1	---	0	3252	1	---	0	---	0	---	0	---	0	---	0	7641	0	---	0	---	0	---	0	---	0	---	0	---	0	---	0	---	0	---	0	---	0	---	0	---	0	---	0	---	0	7378
ENSG00000132109	TRIM21	10	0	1	---	0	---	0	-8196	0	---	0	---	0	---	0	---	0	---	0	---	0	---	0	---	0	---	0	---	0	---	0	---	0	---	0	-452	1	---	0	---	0	---	0	---	0	---	0	---
ENSG00000103196	CRISPLD2	10	0	1	---	0	---	0	---	0	---	0	---	0	---	0	---	0	---	0	---	0	---	0	---	0	---	0	---	0	---	0	---	0	---	0	72	1	---	0	---	0	---	0	---	0	---	0	---
ENSG00000196220	SRGAP3	10	0	1	---	0	---	0	---	0	---	0	---	0	---	0	---	0	---	0	---	0	---	0	---	0	---	0	---	0	---	0	---	0	---	0	---	0	---	0	---	0	---	0	---	0	---	0	-969
ENSG00000197249	SERPINA1	10	0	1	---	0	---	0	---	0	---	0	---	0	---	0	---	0	---	0	---	0	---	0	---	0	---	0	---	0	---	0	---	0	---	0	---	0	---	0	---	0	---	0	---	0	---	0	70
ENSG00000186994	KANK3	10	0	0	---	0	5195	0	---	0	---	0	---	0	---	0	---	0	---	0	---	0	---	0	---	0	---	0	---	0	---	0	---	0	---	0	---	0	-8116	0	---	0	---	0	6166	0	---	0	---
ENSG00000187091	PLCD1	10	0	0	---	0	---	0	---	0	---	0	---	0	---	0	---	0	---	0	---	0	---	0	---	0	---	0	---	0	---	0	---	0	---	0	---	0	---	0	---	0	---	0	---	0	---	0	---
ENSG00000189190	ZNF600	10	0	0	---	0	---	0	---	0	---	0	---	0	---	0	---	0	---	0	---	0	---	0	---	0	---	0	---	0	---	0	---	0	---	0	---	0	---	0	---	0	---	0	---	0	---	0	---
ENSG00000163637	PRICKLE2	10	0	0	---	0	---	0	---	0	---	0	---	0	---	0	---	0	---	0	---	0	---	0	---	0	---	0	---	0	---	0	---	0	---	0	---	0	---	0	---	0	---	0	---	0	---	0	---
ENSG00000104368	PLAT	10	0	0	---	0	---	0	---	0	---	0	---	0	---	0	---	0	---	0	---	0	---	0	---	0	---	0	---	0	---	0	---	0	---	0	---	0	---	0	---	0	---	0	---	0	---	0	---
ENSG00000133131	MORC4	10	0	0	---	0	---	0	---	0	---	0	---	0	---	0	---	0	---	0	---	0	---	0	---	0	---	0	---	0	---	0	---	0	---	0	---	0	---	0	---	0	---	0	---	0	---	0	---
ENSG00000196739	COL27A1	10	0	0	---	0	---	0	---	0	---	0	---	0	---	0	---	0	---	0	---	0	---	0	---	0	---	0	---	0	---	0	---	0	---	0	---	0	---	0	---	0	---	0	---	0	---	0	---
ENSG00000168300	PCMTD1	10	0	0	---	0	---	0	---	0	---	0	---	0	---	0	---	0	---	0	---	0	---	0	---	0	---	0	---	0	---	0	---	0	---	0	---	0	---	0	---	0	---	0	---	0	---	0	---
ENSG00000197872	FAM49A	10	0	0	---	0	---	0	---	0	---	0	---	0	---	0	---	0	---	0	---	0	---	0	---	0	---	0	---	0	---	0	---	0	---	0	---	0	---	0	---	0	---	0	---	0	---	0	---
ENSG00000185022	MAFF	10	0	0	---	0	---	0	---	0	---	0	---	0	---	0	---	0	---	0	---	0	---	0	---	0	---	0	---	0	---	0	---	0	---	0	---	0	---	0	---	0	---	0	---	0	---	0	---
ENSG00000136542	GALNT5	10	0	0	---	0	---	0	---	0	---	0	---	0	---	0	---	0	---	0	---	0	---	0	---	0	---	0	---	0	---	0	---	0	---	0	---	0	---	0	---	0	---	0	---	0	---	0	---
ENSG00000172738	TMEM217	10	0	0	---	0	---	0	---	0	---	0	---	0	---	0	---	0	---	0	---	0	---	0	---	0	---	0	---	0	---	0	---	0	---	0	---	0	---	0	---	0	---	0	---	0	---	0	---
ENSG00000139624	CERS5	9	1	23	3001	1	2984	1	2979	1	2994	1	3009	1	---	0	3029	1	2985	1	3019	1	2995	1	---	0	---	0	2961	1	3004	1	2983	1	3008	1	3044	1	3011	1	---	0	3046	1	3027	1	2993	1	3005
ENSG00000224877	C17orf89	9	1	22	501	1	478	1	1753	1	---	0	568	1	---	0	459	1	641	1	575	1	551	1	---	0	---	0	278	1	519	1	521	1	548	1	413	1	457	1	---	0	521	1	522	1	552	1	607
ENSG00000163347	CLDN1	9	1	21	3753	1	3855	1	-244	1	3699	1	---	0	---	0	3810	1	3816	1	3813	1	---	0	---	0	---	0	---	0	3725	1	3738	1	3710	1	3828	1	62	1	3761	1	3738	1	108	1	3768	1	3769
ENSG00000063660	GPC1	9	1	20	-1584	1	-1607	1	208	1	---	0	-1595	1	---	0	-1608	1	-1623	1	-1668	1	-1678	1	---	0	---	0	---	0	-1575	1	-1585	1	-1597	1	-1583	1	-1542	1	---	0	---	0	-1555	1	-1578	1	-1565
ENSG00000090061	CCNK	9	1	16	2922	1	2946	1	---	0	2959	1	---	0	---	0	---	0	3000	1	2967	1	---	0	---	0	---	0	---	0	2943	1	2929	1	---	0	2886	1	2929	1	2994	1	3028	1	2877	1	---	0	2930
ENSG00000137501	SYTL2	9	1	13	-4038	1	-4072	1	---	0	---	0	---	0	---	0	24	1	-4136	1	-4089	1	---	0	---	0	---	0	---	0	-4057	1	-4085	1	-4095	1	-61	1	-4093	1	---	0	---	0	-4123	1	---	0	-17
ENSG00000173535	TNFRSF10C	9	1	13	428	1	496	1	---	0	---	0	---	0	---	0	390	1	569	1	469	1	449	1	---	0	---	0	407	1	491	1	470	1	467	1	397	1	376	1	---	0	---	0	362	1	---	0	---
ENSG00000137103	TMEM8B	9	1	12	-3007	1	-3003	1	---	0	---	0	---	0	---	0	-2952	1	-2953	1	-2953	1	---	0	---	0	---	0	---	0	-3002	1	-3002	1	---	0	-2954	1	-2991	1	---	0	---	0	-2993	1	---	0	-2886
ENSG00000123384	LRP1	9	1	12	-691	1	-714	1	---	0	---	0	---	0	---	0	-708	1	---	0	-722	1	---	0	---	0	---	0	---	0	-684	1	---	0	-724	1	-690	1	-662	1	---	0	---	0	-696	1	---	0	-777
ENSG00000114480	GBE1	9	1	12	-186	1	-138	1	---	0	---	0	---	0	---	0	-177	1	-162	1	-154	1	---	0	---	0	---	0	---	0	-172	1	-158	1	---	0	-122	1	-152	1	---	0	---	0	-154	1	---	0	-129
ENSG00000185567	AHNAK2	9	1	11	4527	1	4588	1	---	0	---	0	---	0	---	0	---	0	4583	1	4599	1	---	0	---	0	---	0	4590	1	4557	1	4582	1	4612	1	---	0	4458	1	---	0	---	0	4582	1	---	0	4566
ENSG00000126391	FRMD8	9	1	10	-4263	1	-4334	1	---	0	---	0	---	0	---	0	-4226	1	-4303	1	-4284	1	---	0	---	0	---	0	---	0	---	0	---	0	---	0	-4184	1	-1004	1	---	0	---	0	-4236	1	---	0	-4340
ENSG00000186635	ARAP1	9	1	10	-344	1	1825	1	-187	1	---	0	---	0	---	0	-459	1	---	0	-443	1	---	0	---	0	---	0	---	0	1867	1	-343	1	---	0	---	0	-112	1	---	0	---	0	-427	1	---	0	-412
ENSG00000110031	LPXN	9	1	10	-123	1	-43	1	---	0	---	0	---	0	---	0	-148	1	-89	1	-58	1	---	0	---	0	---	0	---	0	---	0	---	0	---	0	-31	1	-89	1	---	0	---	0	-75	1	---	0	-139
ENSG00000149792	MRPL49	9	1	10	21	1	42	1	-608	1	---	0	---	0	---	0	39	1	---	0	24	1	---	0	---	0	---	0	---	0	---	0	---	0	---	0	20	1	17	1	---	0	---	0	127	1	---	0	68
ENSG00000110900	TSPAN11	9	1	10	---	0	212	1	---	0	---	0	---	0	---	0	200	1	326	1	275	1	---	0	---	0	---	0	---	0	---	0	---	0	---	0	262	1	185	1	---	0	---	0	216	1	---	0	175
ENSG00000179046	TRIML2	9	1	10	2406	1	---	0	---	0	---	0	---	0	---	0	2541	1	2578	1	2524	1	---	0	---	0	---	0	---	0	2500	1	2453	1	---	0	2437	1	---	0	---	0	---	0	2578	1	---	0	2432
ENSG00000162520	SYNC	9	1	9	-339	1	-577	1	---	0	---	0	---	0	---	0	-552	1	-530	1	-535	1	---	0	---	0	---	0	---	0	---	0	---	0	---	0	-587	1	9610	0	---	0	---	0	-585	1	---	0	-473
ENSG00000175600	SUGCT	9	1	9	---	0	-196	1	-471	1	---	0	---	0	---	0	---	0	-270	1	-270	1	---	0	---	0	---	0	---	0	---	0	---	0	---	0	-19	1	-13	1	---	0	---	0	-337	1	---	0	---
ENSG00000154719	MRPL39	9	1	9	---	0	39	1	---	0	---	0	---	0	---	0	13	1	27	1	-462	1	---	0	---	0	---	0	---	0	-5253	0	-5252	0	---	0	65	1	63	1	---	0	---	0	-15	1	---	0	7
ENSG00000165406	MARCH8	9	1	9	60	1	50	1	---	0	---	0	---	0	---	0	-121	1	---	0	77	1	---	0	---	0	---	0	---	0	18	1	---	0	---	0	-57	1	-36	1	---	0	---	0	108	1	---	0	-16
ENSG00000111817	DSE	9	1	9	-4050	1	-4087	1	-353	1	---	0	---	0	---	0	-151	1	---	0	---	0	---	0	---	0	---	0	---	0	-4981	1	-4990	1	---	0	---	0	-89	1	---	0	---	0	308	1	---	0	-4046
ENSG00000134504	KCTD1	9	1	9	---	0	---	0	---	0	---	0	---	0	---	0	-54	1	682	1	768	1	---	0	---	0	---	0	---	0	688	1	715	1	---	0	687	1	-346	1	---	0	---	0	759	1	---	0	643
ENSG00000185070	FLRT2	9	1	9	---	0	2180	1	---	0	---	0	---	0	---	0	2165	1	2171	1	2205	1	---	0	---	0	---	0	---	0	2160	1	2169	1	---	0	2188	1	---	0	---	0	---	0	2167	1	2213	1	---
ENSG00000010030	ETV7	9	1	8	---	0	-930	1	---	0	---	0	---	0	---	0	-915	1	-908	1	-944	1	---	0	---	0	---	0	---	0	---	0	---	0	---	0	-884	1	-942	1	---	0	---	0	-920	1	---	0	-903
ENSG00000139625	MAP3K12	9	1	8	-829	1	-815	1	---	0	---	0	---	0	---	0	---	0	---	0	-830	1	---	0	---	0	---	0	---	0	-747	1	---	0	---	0	---	0	-779	1	---	0	---	0	-766	1	---	0	-729
ENSG00000178567	EPM2AIP1	9	1	8	506	1	-598	1	---	0	---	0	---	0	---	0	448	1	-711	1	---	0	---	0	---	0	---	0	---	0	---	0	---	0	---	0	---	0	-384	1	---	0	---	0	378	1	---	0	-412
ENSG00000187608	ISG15	9	1	7	---	0	-223	1	780	1	---	0	---	0	---	0	-170	1	---	0	---	0	---	0	---	0	---	0	---	0	---	0	---	0	---	0	-143	1	-91	1	---	0	---	0	6794	0	---	0	-147
ENSG00000162783	IER5	9	1	6	---	0	278	1	465	1	---	0	---	0	---	0	307	1	---	0	---	0	---	0	---	0	---	0	---	0	---	0	---	0	---	0	267	1	312	1	---	0	---	0	-52	1	---	0	---
ENSG00000063854	HAGH	9	1	6	9251	0	7091	0	189	1	---	0	---	0	---	0	10	1	7071	0	7026	0	---	0	---	0	---	0	---	0	7090	0	7081	0	---	0	26	1	-60	1	---	0	---	0	-2	1	9336	0	9292
ENSG00000179023	KLHDC7A	9	1	6	102	1	152	1	---	0	---	0	---	0	---	0	---	0	---	0	---	0	---	0	---	0	---	0	---	0	---	0	---	0	---	0	---	0	141	1	---	0	---	0	126	1	---	0	198
ENSG00000165171	WBSCR27	9	1	6	-3745	1	-3747	1	---	0	---	0	---	0	---	0	8442	0	---	0	---	0	---	0	---	0	---	0	---	0	-3721	1	-3729	1	---	0	---	0	-3753	1	---	0	---	0	---	0	---	0	-3746
ENSG00000124198	ARFGEF2	9	1	5	---	0	---	0	---	0	---	0	---	0	---	0	---	0	---	0	---	0	---	0	---	0	---	0	41	1	---	0	---	0	---	0	---	0	205	1	---	0	---	0	255	1	---	0	394
ENSG00000105928	DFNA5	9	1	5	---	0	-1579	1	---	0	---	0	---	0	---	0	-1616	1	---	0	---	0	---	0	---	0	---	0	---	0	-3428	1	---	0	---	0	---	0	110	1	---	0	---	0	---	0	---	0	-1564
ENSG00000204386	NEU1	9	1	5	---	0	1071	1	-3447	1	---	0	---	0	---	0	---	0	---	0	816	1	---	0	---	0	---	0	---	0	---	0	---	0	---	0	---	0	801	1	---	0	---	0	---	0	---	0	-223
ENSG00000110092	CCND1	9	1	5	---	0	2353	1	239	1	---	0	---	0	---	0	---	0	---	0	---	0	---	0	---	0	---	0	---	0	---	0	---	0	---	0	97	1	2359	1	---	0	---	0	---	0	---	0	---
ENSG00000144045	DQX1	9	1	5	154	1	149	1	---	0	---	0	---	0	---	0	---	0	---	0	---	0	---	0	---	0	---	0	---	0	105	1	---	0	---	0	---	0	3506	1	---	0	---	0	---	0	---	0	112
ENSG00000171206	TRIM8	9	1	5	-1743	1	---	0	439	1	---	0	---	0	---	0	1900	1	3863	1	3962	1	---	0	---	0	---	0	---	0	---	0	---	0	---	0	---	0	---	0	---	0	---	0	---	0	---	0	---
ENSG00000172663	TMEM134	9	0	4	-5149	0	-5080	0	---	0	---	0	---	0	---	0	-4345	1	---	0	---	0	---	0	---	0	---	0	---	0	---	0	-5110	0	---	0	---	0	-58	1	---	0	---	0	-4321	1	---	0	-5073
ENSG00000143862	ARL8A	9	0	4	---	0	---	0	---	0	---	0	---	0	---	0	---	0	---	0	-1285	1	---	0	---	0	---	0	---	0	---	0	---	0	---	0	---	0	-380	1	---	0	---	0	-790	1	---	0	-781
ENSG00000176401	EID2B	9	0	4	---	0	---	0	6689	0	---	0	---	0	---	0	-221	1	---	0	---	0	---	0	---	0	---	0	---	0	---	0	---	0	---	0	---	0	-82	1	---	0	---	0	-135	1	---	0	-280
ENSG00000040731	CDH10	9	0	4	---	0	---	0	---	0	---	0	---	0	---	0	---	0	-729	1	-649	1	---	0	---	0	---	0	---	0	---	0	---	0	---	0	---	0	---	0	---	0	---	0	-61	1	---	0	-612
ENSG00000188157	AGRN	9	0	4	---	0	-6879	0	2219	1	---	0	---	0	---	0	-6826	0	---	0	---	0	---	0	---	0	---	0	---	0	---	0	---	0	---	0	-6799	0	-6747	0	---	0	---	0	138	1	---	0	1161
ENSG00000101439	CST3	9	0	4	1651	1	1659	1	-263	1	---	0	---	0	---	0	---	0	---	0	---	0	---	0	---	0	---	0	---	0	---	0	---	0	---	0	---	0	-246	1	---	0	---	0	---	0	---	0	---
ENSG00000109062	SLC9A3R1	9	0	4	---	0	---	0	356	1	---	0	---	0	---	0	---	0	---	0	---	0	---	0	---	0	---	0	---	0	---	0	---	0	---	0	---	0	-160	1	---	0	---	0	---	0	---	0	152
ENSG00000109079	TNFAIP1	9	0	4	---	0	119	1	4059	1	---	0	---	0	---	0	---	0	---	0	---	0	---	0	---	0	---	0	---	0	---	0	---	0	---	0	82	1	-58	1	---	0	---	0	---	0	---	0	---
ENSG00000135655	USP15	9	0	4	---	0	344	1	---	0	---	0	---	0	---	0	---	0	---	0	---	0	---	0	---	0	---	0	---	0	---	0	---	0	---	0	-102	1	-38	1	---	0	---	0	---	0	---	0	---
ENSG00000132334	PTPRE	9	0	4	-81	1	-31	1	---	0	---	0	---	0	---	0	---	0	---	0	---	0	---	0	---	0	---	0	---	0	---	0	7279	0	---	0	---	0	8	1	---	0	---	0	---	0	---	0	---
ENSG00000163932	PRKCD	9	0	4	---	0	1391	1	---	0	---	0	---	0	---	0	---	0	---	0	1306	1	---	0	---	0	---	0	---	0	---	0	---	0	---	0	---	0	1354	1	---	0	---	0	---	0	---	0	1437
ENSG00000161544	CYGB	9	0	3	3278	1	---	0	---	0	---	0	---	0	---	0	---	0	---	0	---	0	---	0	---	0	---	0	---	0	---	0	---	0	---	0	---	0	147	1	---	0	---	0	---	0	---	0	---
ENSG00000204219	TCEA3	9	0	3	---	0	-2449	1	---	0	---	0	---	0	---	0	107	1	---	0	---	0	---	0	---	0	---	0	---	0	---	0	---	0	---	0	---	0	269	1	---	0	---	0	---	0	---	0	---
ENSG00000102312	PORCN	9	0	3	---	0	307	1	---	0	---	0	---	0	---	0	---	0	---	0	---	0	---	0	---	0	---	0	---	0	---	0	---	0	---	0	---	0	312	1	---	0	---	0	---	0	---	0	---
ENSG00000154217	PITPNC1	9	0	3	---	0	---	0	---	0	---	0	---	0	---	0	---	0	---	0	536	1	---	0	---	0	---	0	---	0	---	0	---	0	---	0	---	0	1433	1	---	0	---	0	---	0	---	0	---
ENSG00000180155	LYNX1	9	0	3	---	0	-5077	0	---	0	---	0	---	0	---	0	4856	1	---	0	-4541	1	---	0	---	0	---	0	---	0	---	0	---	0	---	0	---	0	4838	1	---	0	---	0	---	0	---	0	---
ENSG00000198722	UNC13B	9	0	3	---	0	---	0	---	0	---	0	---	0	---	0	284	1	304	1	---	0	---	0	---	0	---	0	---	0	---	0	---	0	---	0	---	0	---	0	---	0	---	0	---	0	---	0	---
ENSG00000117616	RSRP1	9	0	2	---	0	---	0	---	0	---	0	---	0	---	0	---	0	---	0	---	0	---	0	---	0	---	0	---	0	---	0	---	0	---	0	-27	1	-233	1	---	0	---	0	-7508	0	---	0	---
ENSG00000182372	CLN8	9	0	2	---	0	---	0	---	0	---	0	---	0	---	0	---	0	---	0	---	0	---	0	---	0	---	0	---	0	---	0	---	0	---	0	---	0	525	1	---	0	---	0	709	1	---	0	---
ENSG00000137968	SLC44A5	9	0	2	---	0	---	0	---	0	---	0	---	0	---	0	---	0	---	0	---	0	---	0	---	0	---	0	---	0	---	0	---	0	---	0	---	0	---	0	---	0	---	0	3888	1	---	0	---
ENSG00000171617	ENC1	9	0	2	5903	0	5927	0	-6271	0	5911	0	5931	0	---	0	5862	0	5878	0	5915	0	5874	0	---	0	---	0	---	0	5909	0	5876	0	5827	0	5898	0	-734	1	---	0	---	0	5834	0	5875	0	-567
ENSG00000143333	RGS16	9	0	2	---	0	---	0	---	0	---	0	---	0	---	0	---	0	---	0	---	0	---	0	---	0	---	0	---	0	---	0	---	0	---	0	---	0	-98	1	---	0	7086	0	---	0	---	0	284
ENSG00000148481	FAM188A	9	0	2	---	0	---	0	---	0	---	0	---	0	---	0	---	0	---	0	---	0	---	0	---	0	---	0	---	0	---	0	---	0	---	0	128	1	-368	1	---	0	---	0	---	0	---	0	---
ENSG00000116704	SLC35D1	9	0	2	---	0	---	0	---	0	---	0	---	0	---	0	---	0	---	0	---	0	---	0	---	0	---	0	---	0	---	0	---	0	---	0	---	0	-323	1	---	0	---	0	---	0	---	0	---
ENSG00000164096	C4orf3	9	0	2	---	0	---	0	-329	1	---	0	---	0	---	0	---	0	---	0	---	0	---	0	---	0	---	0	---	0	---	0	---	0	---	0	---	0	-179	1	---	0	---	0	---	0	---	0	---
ENSG00000078081	LAMP3	9	0	2	---	0	-2773	1	---	0	---	0	---	0	---	0	---	0	---	0	---	0	---	0	---	0	---	0	---	0	---	0	---	0	---	0	---	0	-166	1	---	0	---	0	---	0	---	0	---
ENSG00000178585	CTNNBIP1	9	0	2	---	0	---	0	---	0	---	0	---	0	---	0	---	0	---	0	---	0	---	0	---	0	---	0	---	0	---	0	---	0	---	0	---	0	-85	1	---	0	---	0	---	0	---	0	-868
ENSG00000103479	RBL2	9	0	2	---	0	---	0	---	0	---	0	---	0	---	0	---	0	---	0	---	0	---	0	---	0	---	0	---	0	---	0	---	0	---	0	469	1	-37	1	---	0	---	0	---	0	---	0	---
ENSG00000114383	TUSC2	9	0	2	---	0	-1098	1	7120	0	---	0	---	0	---	0	---	0	---	0	---	0	---	0	---	0	---	0	---	0	---	0	---	0	---	0	---	0	17	1	---	0	---	0	---	0	---	0	-6603
ENSG00000197530	MIB2	9	0	2	---	0	123	1	---	0	---	0	---	0	---	0	---	0	---	0	---	0	---	0	---	0	---	0	---	0	---	0	---	0	---	0	---	0	209	1	---	0	---	0	---	0	---	0	---
ENSG00000105290	APLP1	9	0	2	---	0	---	0	---	0	---	0	---	0	---	0	---	0	---	0	---	0	---	0	---	0	---	0	---	0	---	0	---	0	---	0	---	0	458	1	---	0	---	0	---	0	---	0	499
ENSG00000125945	ZNF436	9	0	2	7678	0	7688	0	---	0	7719	0	---	0	---	0	7718	0	7690	0	7681	0	---	0	---	0	---	0	---	0	7693	0	7698	0	7679	0	476	1	538	1	---	0	---	0	---	0	7666	0	7593
ENSG00000131981	LGALS3	9	0	2	---	0	---	0	1210	1	---	0	---	0	---	0	---	0	---	0	---	0	---	0	---	0	---	0	---	0	---	0	---	0	---	0	---	0	674	1	---	0	---	0	---	0	---	0	---
ENSG00000197461	PDGFA	9	0	2	---	0	---	0	---	0	---	0	---	0	---	0	---	0	---	0	-7816	0	---	0	---	0	---	0	---	0	---	0	---	0	---	0	---	0	2907	1	---	0	---	0	---	0	---	0	3024
ENSG00000085063	CD59	9	0	2	---	0	-2846	1	-5304	0	---	0	---	0	---	0	---	0	---	0	---	0	---	0	---	0	---	0	---	0	-6165	0	---	0	---	0	---	0	---	0	---	0	---	0	---	0	---	0	466
ENSG00000111653	ING4	9	0	2	---	0	---	0	---	0	---	0	---	0	---	0	---	0	---	0	---	0	---	0	---	0	---	0	---	0	---	0	---	0	---	0	-141	1	---	0	---	0	---	0	---	0	---	0	166
ENSG00000168672	FAM84B	9	0	2	---	0	---	0	---	0	---	0	---	0	---	0	---	0	---	0	---	0	---	0	---	0	---	0	---	0	---	0	---	0	---	0	-90	1	---	0	---	0	---	0	---	0	---	0	-230
ENSG00000070882	OSBPL3	9	0	1	-8825	0	-8920	0	-8820	0	-8795	0	-8799	0	---	0	-8981	0	-8870	0	-8864	0	-8803	0	---	0	---	0	---	0	-8803	0	-8820	0	-8816	0	-8850	0	-73	1	-8792	0	---	0	-8790	0	-8812	0	-8783
ENSG00000141127	PRPSAP2	9	0	1	---	0	-6194	0	---	0	---	0	---	0	---	0	---	0	---	0	---	0	---	0	---	0	---	0	---	0	---	0	---	0	---	0	---	0	-6054	0	---	0	---	0	-145	1	---	0	---
ENSG00000121690	DEPDC7	9	0	1	---	0	---	0	---	0	---	0	---	0	---	0	---	0	---	0	---	0	---	0	---	0	---	0	---	0	---	0	---	0	---	0	---	0	---	0	---	0	---	0	172	1	---	0	---
ENSG00000184205	TSPYL2	9	0	1	---	0	---	0	---	0	---	0	---	0	---	0	---	0	---	0	---	0	---	0	---	0	---	0	---	0	---	0	---	0	---	0	---	0	105	1	---	0	-8342	0	---	0	---	0	---
ENSG00000113070	HBEGF	9	0	1	---	0	5320	0	-152	1	---	0	---	0	---	0	---	0	---	0	---	0	---	0	---	0	---	0	---	0	-8506	0	---	0	---	0	---	0	-6636	0	---	0	---	0	---	0	---	0	---
ENSG00000185386	MAPK11	9	0	1	-5672	0	---	0	4905	1	---	0	---	0	---	0	---	0	-5622	0	-5594	0	---	0	---	0	---	0	---	0	---	0	-5615	0	---	0	---	0	-5646	0	---	0	---	0	---	0	---	0	---
ENSG00000141068	KSR1	9	0	1	---	0	---	0	---	0	---	0	---	0	---	0	---	0	---	0	---	0	---	0	---	0	---	0	---	0	---	0	---	0	---	0	---	0	-151	1	---	0	---	0	---	0	---	0	---
ENSG00000117868	ESYT2	9	0	1	---	0	---	0	---	0	---	0	---	0	---	0	---	0	---	0	---	0	---	0	---	0	---	0	---	0	---	0	---	0	---	0	---	0	67	1	---	0	---	0	---	0	---	0	---
ENSG00000155252	PI4K2A	9	0	1	---	0	---	0	---	0	---	0	---	0	---	0	---	0	---	0	---	0	---	0	---	0	---	0	---	0	---	0	---	0	---	0	-7260	0	259	1	---	0	---	0	---	0	---	0	---
ENSG00000149218	ENDOD1	9	0	1	---	0	---	0	---	0	---	0	---	0	---	0	---	0	---	0	---	0	---	0	---	0	---	0	---	0	---	0	---	0	---	0	---	0	328	1	---	0	---	0	---	0	---	0	---
ENSG00000182749	PAQR7	9	0	1	---	0	---	0	-7670	0	---	0	---	0	---	0	---	0	---	0	---	0	---	0	---	0	---	0	---	0	---	0	---	0	---	0	---	0	4441	1	---	0	---	0	---	0	---	0	---
ENSG00000140199	SLC12A6	9	0	1	5166	0	5173	0	3890	1	---	0	---	0	---	0	---	0	---	0	---	0	---	0	---	0	---	0	---	0	---	0	---	0	---	0	---	0	5143	0	---	0	---	0	---	0	---	0	5026
ENSG00000178685	PARP10	9	0	1	-9184	0	---	0	5540	0	---	0	---	0	---	0	---	0	---	0	---	0	---	0	---	0	---	0	---	0	---	0	---	0	---	0	---	0	---	0	---	0	---	0	---	0	---	0	-9270
ENSG00000178038	ALS2CL	9	0	1	---	0	---	0	-6841	0	---	0	---	0	---	0	---	0	---	0	---	0	---	0	---	0	---	0	---	0	---	0	---	0	---	0	-279	1	---	0	---	0	---	0	---	0	---	0	---
ENSG00000187720	THSD4	9	0	1	---	0	---	0	---	0	---	0	---	0	---	0	---	0	---	0	---	0	---	0	---	0	---	0	---	0	---	0	---	0	---	0	---	0	---	0	---	0	---	0	---	0	---	0	-4704
ENSG00000185010	F8	9	0	1	---	0	---	0	---	0	---	0	---	0	---	0	---	0	---	0	---	0	---	0	---	0	---	0	---	0	---	0	---	0	---	0	---	0	---	0	---	0	---	0	---	0	---	0	-541
ENSG00000184602	SNN	9	0	0	8644	0	-9104	0	7884	0	---	0	---	0	---	0	---	0	---	0	---	0	---	0	---	0	---	0	---	0	---	0	---	0	---	0	---	0	---	0	---	0	---	0	-9163	0	---	0	---
ENSG00000068745	IP6K2	9	0	0	-8021	0	-8073	0	---	0	---	0	---	0	---	0	-8068	0	-7957	0	-8027	0	---	0	---	0	---	0	---	0	-8007	0	-8038	0	---	0	-8014	0	-8010	0	---	0	---	0	-8011	0	---	0	-8026
ENSG00000115963	RND3	9	0	0	---	0	-7942	0	---	0	---	0	---	0	---	0	-7903	0	8552	0	---	0	---	0	---	0	---	0	---	0	---	0	---	0	---	0	---	0	---	0	---	0	---	0	---	0	---	0	-7984
ENSG00000111344	RASAL1	9	0	0	---	0	---	0	---	0	---	0	---	0	---	0	---	0	---	0	---	0	---	0	---	0	---	0	---	0	---	0	---	0	---	0	---	0	---	0	---	0	---	0	---	0	---	0	---
ENSG00000102409	BEX4	9	0	0	---	0	---	0	---	0	---	0	---	0	---	0	---	0	---	0	---	0	---	0	---	0	---	0	---	0	---	0	---	0	---	0	---	0	---	0	---	0	---	0	---	0	---	0	---
ENSG00000180354	MTURN	9	0	0	---	0	---	0	---	0	---	0	---	0	---	0	---	0	---	0	---	0	---	0	---	0	---	0	---	0	---	0	---	0	---	0	---	0	---	0	---	0	---	0	---	0	---	0	---
ENSG00000139182	CLSTN3	9	0	0	---	0	---	0	---	0	---	0	---	0	---	0	---	0	---	0	---	0	---	0	---	0	---	0	---	0	---	0	---	0	---	0	---	0	---	0	---	0	---	0	---	0	---	0	---
ENSG00000136859	ANGPTL2	9	0	0	---	0	---	0	---	0	---	0	---	0	---	0	---	0	---	0	---	0	---	0	---	0	---	0	---	0	---	0	---	0	---	0	---	0	---	0	---	0	---	0	---	0	---	0	---
ENSG00000103034	NDRG4	9	0	0	---	0	---	0	---	0	---	0	---	0	---	0	---	0	---	0	---	0	---	0	---	0	---	0	---	0	---	0	---	0	---	0	---	0	---	0	---	0	---	0	---	0	---	0	---
ENSG00000135968	GCC2	8	1	23	-3725	1	-3759	1	-3680	1	-3729	1	-3713	1	---	0	-3781	1	-3697	1	-3703	1	-3693	1	---	0	---	0	-3695	1	-3707	1	-3702	1	-3721	1	-3732	1	-3717	1	---	0	---	0	-3711	1	-3707	1	-3711
ENSG00000196754	S100A2	8	1	21	1848	1	1816	1	-2007	1	1832	1	1835	1	---	0	862	1	1880	1	1871	1	1857	1	---	0	---	0	---	0	1836	1	1843	1	1906	1	905	1	1827	1	---	0	---	0	1857	1	1861	1	851
ENSG00000123600	METTL8	8	1	20	-3585	1	-3584	1	-3574	1	-3574	1	-3577	1	---	0	-3617	1	-3562	1	-3590	1	---	0	---	0	---	0	---	0	-3584	1	-3591	1	-3595	1	-3612	1	-3578	1	---	0	-3662	1	-3621	1	-3569	1	-3600
ENSG00000157107	FCHO2	8	1	19	-651	1	-686	1	---	0	-709	1	-659	1	---	0	-562	1	-683	1	-616	1	-585	1	---	0	---	0	---	0	-688	1	-638	1	-611	1	-604	1	-213	1	---	0	---	0	-608	1	-680	1	-629
ENSG00000128422	KRT17	8	1	17	-3362	1	-3362	1	-297	1	-3337	1	---	0	---	0	-3331	1	-3336	1	-3368	1	---	0	---	0	---	0	---	0	-3348	1	-3335	1	-3329	1	-3328	1	-3364	1	---	0	---	0	-3388	1	-3324	1	-3347
ENSG00000184254	ALDH1A3	8	1	17	-2052	1	-2057	1	236	1	---	0	-2042	1	---	0	-2049	1	-2041	1	-2021	1	-2056	1	---	0	---	0	-1976	1	-2036	1	-2046	1	-2040	1	---	0	-2088	1	---	0	-1978	1	-2050	1	---	0	-2027
ENSG00000187013	C17orf82	8	1	17	612	1	623	1	---	0	---	0	523	1	---	0	472	1	619	1	549	1	---	0	---	0	---	0	583	1	---	0	---	0	521	1	557	1	650	1	489	1	---	0	487	1	524	1	630
ENSG00000159339	PADI4	8	1	16	1726	1	1661	1	---	0	---	0	---	0	---	0	1691	1	1696	1	1655	1	---	0	---	0	---	0	---	0	1698	1	1703	1	1716	1	1685	1	1693	1	---	0	---	0	1699	1	1675	1	1698
ENSG00000162981	FAM84A	8	1	15	---	0	-3556	1	---	0	-3534	1	---	0	---	0	-3531	1	-3528	1	-3560	1	---	0	---	0	---	0	---	0	-3555	1	-3540	1	---	0	-3549	1	-3572	1	---	0	---	0	-3541	1	-3527	1	-3493
ENSG00000155366	RHOC	8	1	15	-3120	1	-3120	1	-3336	1	-550	1	---	0	---	0	-2055	1	-3091	1	-3108	1	---	0	---	0	---	0	---	0	-3118	1	-3102	1	---	0	---	0	-3134	1	---	0	---	0	-3109	1	-3132	1	-3132
ENSG00000197191	CYSRT1	8	1	15	1502	1	1599	1	---	0	---	0	---	0	---	0	1533	1	1491	1	1513	1	---	0	---	0	---	0	1387	1	1520	1	1530	1	1504	1	1527	1	1487	1	---	0	---	0	1492	1	---	0	1488
ENSG00000111860	CEP85L	8	1	14	-2571	1	-2614	1	-2573	1	-2572	1	---	0	---	0	-2559	1	-2551	1	-2562	1	---	0	---	0	---	0	---	0	-2602	1	-2591	1	-2625	1	-2619	1	-477	1	---	0	-2683	1	---	0	---	0	-2610
ENSG00000166289	PLEKHF1	8	1	13	3224	1	3253	1	8671	0	3204	1	---	0	---	0	3203	1	3144	1	3192	1	---	0	---	0	---	0	---	0	3194	1	3135	1	3141	1	---	0	3144	1	---	0	---	0	---	0	3184	1	-2703
ENSG00000205978	NYNRIN	8	1	11	-2341	1	-2243	1	---	0	---	0	---	0	---	0	-2322	1	-2292	1	-2331	1	---	0	---	0	---	0	---	0	-2306	1	-2331	1	---	0	-2300	1	-2318	1	---	0	---	0	-2314	1	---	0	-2271
ENSG00000180694	TMEM64	8	1	11	-1038	1	-1014	1	---	0	---	0	---	0	---	0	-1018	1	-1035	1	-1098	1	-990	1	---	0	---	0	---	0	-1086	1	---	0	-1096	1	-999	1	27	1	---	0	---	0	---	0	---	0	-1029
ENSG00000090020	SLC9A1	8	1	10	---	0	11	1	-635	1	---	0	---	0	---	0	37	1	-1710	1	-1746	1	---	0	---	0	---	0	---	0	---	0	---	0	---	0	-1723	1	63	1	---	0	---	0	-57	1	---	0	45
ENSG00000005801	ZNF195	8	1	9	-4046	1	-63	1	---	0	---	0	---	0	---	0	-78	1	-4084	1	---	0	---	0	---	0	---	0	---	0	-4050	1	-4056	1	---	0	---	0	-57	1	---	0	---	0	-4053	1	---	0	-133
ENSG00000084693	AGBL5	8	1	9	-664	1	-826	1	1457	1	---	0	---	0	---	0	-967	1	---	0	---	0	---	0	---	0	---	0	---	0	---	0	---	0	---	0	-377	1	-929	1	---	0	---	0	-912	1	---	0	-994
ENSG00000115657	ABCB6	8	1	9	-779	1	-837	1	---	0	---	0	---	0	---	0	-774	1	-914	1	-834	1	---	0	---	0	---	0	---	0	---	0	---	0	---	0	---	0	-85	1	---	0	---	0	-871	1	---	0	-882
ENSG00000099785	MARCH2	8	1	9	4641	1	4707	1	-9347	0	---	0	---	0	---	0	4615	1	4752	1	4740	1	---	0	---	0	---	0	---	0	---	0	---	0	4656	1	---	0	4614	1	---	0	---	0	4888	1	---	0	4640
ENSG00000138463	DIRC2	8	1	8	-4929	1	-4913	1	---	0	---	0	---	0	---	0	---	0	-4827	1	---	0	---	0	---	0	---	0	---	0	-4923	1	-4898	1	---	0	---	0	---	0	---	0	---	0	-4914	1	-4889	1	-4924
ENSG00000142867	BCL10	8	1	8	---	0	78	1	-9260	0	---	0	---	0	---	0	17	1	---	0	---	0	---	0	---	0	---	0	---	0	---	0	---	0	---	0	-25	1	12	1	---	0	---	0	8	1	---	0	48
ENSG00000115183	TANC1	8	1	8	---	0	299	1	---	0	---	0	---	0	---	0	329	1	340	1	343	1	---	0	---	0	---	0	---	0	---	0	---	0	---	0	333	1	86	1	---	0	---	0	293	1	---	0	300
ENSG00000159423	ALDH4A1	8	1	8	---	0	-4652	1	2531	1	---	0	---	0	---	0	---	0	-4662	1	-4659	1	---	0	---	0	---	0	---	0	---	0	---	0	---	0	---	0	-337	1	---	0	---	0	---	0	---	0	-4616
ENSG00000144959	NCEH1	8	1	7	---	0	-56	1	---	0	---	0	---	0	---	0	-20	1	---	0	---	0	---	0	---	0	---	0	---	0	---	0	---	0	---	0	-101	1	-102	1	---	0	---	0	-353	1	---	0	4
ENSG00000089693	MLF2	8	1	7	---	0	-2187	1	113	1	---	0	---	0	---	0	---	0	-2202	1	-2201	1	---	0	---	0	---	0	---	0	---	0	-2185	1	---	0	---	0	88	1	---	0	---	0	---	0	---	0	279
ENSG00000164442	CITED2	8	1	6	---	0	---	0	-552	1	---	0	---	0	---	0	-7	1	---	0	---	0	---	0	---	0	---	0	---	0	---	0	---	0	---	0	-85	1	-7	1	---	0	---	0	-107	1	---	0	4384
ENSG00000165632	TAF3	8	1	6	---	0	---	0	---	0	---	0	---	0	---	0	---	0	367	1	477	1	---	0	---	0	---	0	---	0	---	0	---	0	---	0	-73	1	-132	1	---	0	---	0	27	1	---	0	82
ENSG00000173156	RHOD	8	1	6	981	1	-2615	1	---	0	---	0	---	0	---	0	---	0	972	1	---	0	---	0	---	0	---	0	---	0	---	0	1017	1	1044	1	---	0	1038	1	---	0	---	0	---	0	---	0	---
ENSG00000162511	LAPTM5	8	1	5	-9501	0	-1104	1	---	0	-9562	0	---	0	---	0	-9446	0	-9530	0	-9520	0	---	0	---	0	---	0	---	0	-9549	0	-9520	0	-9543	0	-1122	1	-1142	1	-9531	0	---	0	-9541	0	-9537	0	-1109
ENSG00000012171	SEMA3B	8	1	5	---	0	-573	1	-8401	0	---	0	---	0	---	0	---	0	-542	1	-587	1	---	0	---	0	---	0	---	0	---	0	-608	1	---	0	---	0	-7410	0	---	0	---	0	-7376	0	-627	1	---
ENSG00000168899	VAMP5	8	1	5	---	0	857	1	-2656	1	---	0	---	0	---	0	876	1	---	0	---	0	---	0	---	0	---	0	---	0	---	0	---	0	---	0	---	0	-4105	1	---	0	---	0	---	0	---	0	---
ENSG00000135966	TGFBRAP1	8	1	5	-1034	1	-939	1	---	0	---	0	---	0	---	0	---	0	---	0	---	0	---	0	---	0	---	0	---	0	---	0	---	0	---	0	---	0	96	1	---	0	---	0	---	0	---	0	-946
ENSG00000158769	F11R	8	0	4	---	0	-1150	1	-272	1	---	0	---	0	---	0	---	0	---	0	---	0	---	0	---	0	---	0	---	0	---	0	---	0	---	0	---	0	-1193	1	---	0	---	0	-1169	1	---	0	---
ENSG00000185220	PGBD2	8	0	4	---	0	---	0	---	0	---	0	---	0	---	0	159	1	---	0	---	0	---	0	---	0	---	0	---	0	---	0	---	0	---	0	-159	1	-84	1	---	0	-9177	0	105	1	---	0	---
ENSG00000182752	PAPPA	8	0	4	---	0	---	0	---	0	---	0	---	0	---	0	-1539	1	---	0	---	0	---	0	---	0	---	0	---	0	---	0	---	0	---	0	-1533	1	---	0	---	0	---	0	3340	1	---	0	-1314
ENSG00000124145	SDC4	8	0	4	-9035	0	-4160	1	---	0	-9047	0	-9049	0	---	0	-4131	1	---	0	---	0	-9080	0	---	0	---	0	---	0	-9072	0	-9059	0	-9040	0	---	0	-9067	0	---	0	---	0	---	0	---	0	-4116
ENSG00000134107	BHLHE40	8	0	4	---	0	---	0	219	1	---	0	---	0	---	0	-609	1	---	0	---	0	---	0	---	0	---	0	---	0	---	0	---	0	---	0	---	0	-496	1	---	0	---	0	---	0	---	0	-529
ENSG00000152642	GPD1L	8	0	4	-101	1	-102	1	---	0	---	0	---	0	---	0	---	0	---	0	---	0	---	0	---	0	---	0	---	0	---	0	---	0	---	0	---	0	-64	1	---	0	---	0	---	0	---	0	---
ENSG00000255112	CHMP1B	8	0	4	---	0	---	0	311	1	---	0	---	0	---	0	---	0	---	0	---	0	---	0	---	0	---	0	---	0	---	0	---	0	---	0	13	1	-52	1	---	0	---	0	---	0	---	0	-119
ENSG00000165102	HGSNAT	8	0	4	2809	1	2838	1	---	0	---	0	---	0	---	0	---	0	---	0	---	0	---	0	---	0	---	0	---	0	---	0	2823	1	---	0	---	0	---	0	---	0	---	0	---	0	---	0	---
ENSG00000169733	RFNG	8	0	4	-881	1	-965	1	-3506	1	---	0	---	0	---	0	---	0	---	0	---	0	---	0	---	0	---	0	---	0	---	0	---	0	---	0	---	0	---	0	---	0	---	0	---	0	---	0	-959
ENSG00000184056	VPS33B	8	0	3	---	0	-470	1	---	0	---	0	---	0	---	0	---	0	---	0	---	0	---	0	---	0	---	0	---	0	---	0	---	0	---	0	---	0	23	1	---	0	---	0	-110	1	---	0	---
ENSG00000115520	COQ10B	8	0	3	---	0	---	0	---	0	---	0	---	0	---	0	---	0	---	0	---	0	---	0	---	0	---	0	---	0	---	0	---	0	---	0	---	0	-298	1	---	0	---	0	170	1	---	0	422
ENSG00000053747	LAMA3	8	0	3	7183	0	7206	0	87	1	---	0	---	0	---	0	7239	0	---	0	7208	0	---	0	---	0	---	0	---	0	---	0	---	0	7190	0	---	0	7209	0	---	0	---	0	950	1	---	0	-1414
ENSG00000117139	KDM5B	8	0	3	---	0	---	0	-38	1	---	0	---	0	---	0	---	0	---	0	---	0	---	0	---	0	---	0	---	0	---	0	---	0	---	0	---	0	36	1	---	0	---	0	2266	1	---	0	---
ENSG00000069399	BCL3	8	0	3	-6546	0	-6449	0	---	0	---	0	---	0	---	0	-6627	0	---	0	-6642	0	---	0	---	0	---	0	---	0	---	0	---	0	---	0	-6620	0	17	1	---	0	---	0	9782	0	---	0	4827
ENSG00000116299	KIAA1324	8	0	3	---	0	---	0	---	0	---	0	---	0	---	0	---	0	---	0	---	0	---	0	---	0	---	0	---	0	---	0	---	0	---	0	-1140	1	-1122	1	---	0	---	0	---	0	---	0	---
ENSG00000104774	MAN2B1	8	0	3	---	0	2776	1	1519	1	---	0	---	0	---	0	---	0	---	0	---	0	---	0	---	0	---	0	---	0	---	0	---	0	---	0	---	0	-968	1	---	0	---	0	---	0	---	0	---
ENSG00000119669	IRF2BPL	8	0	3	-5574	0	---	0	---	0	---	0	---	0	---	0	144	1	---	0	---	0	---	0	---	0	---	0	---	0	---	0	---	0	---	0	---	0	-149	1	---	0	---	0	---	0	---	0	4726
ENSG00000170464	DNAJC18	8	0	3	---	0	4472	1	---	0	---	0	---	0	---	0	6141	0	6105	0	6161	0	---	0	---	0	---	0	---	0	---	0	---	0	---	0	---	0	-48	1	---	0	---	0	---	0	---	0	---
ENSG00000147883	CDKN2B	8	0	3	---	0	---	0	-317	1	---	0	---	0	---	0	---	0	-358	1	---	0	---	0	---	0	---	0	---	0	---	0	---	0	---	0	---	0	18	1	---	0	---	0	---	0	---	0	---
ENSG00000176428	VPS37D	8	0	3	---	0	-22	1	---	0	---	0	---	0	---	0	---	0	---	0	---	0	---	0	---	0	---	0	---	0	---	0	---	0	---	0	-105	1	53	1	---	0	---	0	---	0	---	0	---
ENSG00000185112	FAM43A	8	0	3	---	0	49	1	---	0	---	0	---	0	---	0	-31	1	---	0	---	0	---	0	---	0	---	0	---	0	---	0	---	0	---	0	-31	1	---	0	---	0	---	0	---	0	---	0	---
ENSG00000034713	GABARAPL2	8	0	3	---	0	---	0	1763	1	---	0	---	0	---	0	---	0	---	0	---	0	---	0	---	0	---	0	---	0	---	0	---	0	---	0	---	0	---	0	---	0	---	0	---	0	---	0	-1268
ENSG00000090097	PCBP4	8	0	2	---	0	---	0	2605	1	---	0	---	0	---	0	-6439	0	---	0	---	0	---	0	---	0	---	0	---	0	-6338	0	---	0	---	0	---	0	-6364	0	---	0	---	0	-6268	0	---	0	-1690
ENSG00000164543	STK17A	8	0	2	-5415	0	-5371	0	-5469	0	-5424	0	-5442	0	---	0	-5369	0	-5419	0	-5414	0	-5421	0	-5429	0	-5459	0	-5464	0	-5437	0	-5442	0	-5424	0	-5404	0	523	1	---	0	---	0	-5410	0	-5435	0	-5426
ENSG00000163545	NUAK2	8	0	2	---	0	---	0	---	0	---	0	---	0	---	0	-3449	1	---	0	---	0	---	0	---	0	---	0	---	0	---	0	---	0	---	0	---	0	-8054	0	---	0	---	0	-3450	1	---	0	---
ENSG00000154642	C21orf91	8	0	2	---	0	---	0	---	0	---	0	---	0	---	0	---	0	---	0	---	0	---	0	---	0	---	0	---	0	---	0	---	0	---	0	---	0	---	0	---	0	---	0	265	1	---	0	---
ENSG00000166046	TCP11L2	8	0	2	---	0	-101	1	---	0	---	0	---	0	---	0	---	0	---	0	---	0	---	0	---	0	---	0	---	0	---	0	---	0	---	0	---	0	---	0	---	0	---	0	573	1	---	0	---
ENSG00000112773	FAM46A	8	0	2	7282	0	7288	0	7395	0	7346	0	---	0	7352	0	7256	0	7330	0	7317	0	---	0	---	0	---	0	7381	0	7340	0	7345	0	7319	0	7341	0	74	1	7312	0	7328	0	7351	0	7349	0	7322
ENSG00000120738	EGR1	8	0	2	---	0	---	0	1396	1	---	0	---	0	---	0	---	0	---	0	---	0	---	0	---	0	---	0	---	0	---	0	---	0	---	0	---	0	-1263	1	---	0	---	0	---	0	---	0	---
ENSG00000163293	NIPAL1	8	0	2	---	0	---	0	---	0	---	0	---	0	---	0	---	0	---	0	---	0	---	0	---	0	---	0	---	0	---	0	---	0	---	0	---	0	-296	1	---	0	---	0	---	0	---	0	-256
ENSG00000136378	ADAMTS7	8	0	2	---	0	---	0	---	0	---	0	---	0	---	0	-141	1	---	0	---	0	---	0	---	0	---	0	---	0	---	0	---	0	---	0	---	0	-127	1	---	0	---	0	---	0	---	0	---
ENSG00000204264	PSMB8	8	0	2	---	0	-5259	0	568	1	---	0	---	0	---	0	---	0	8517	0	---	0	---	0	---	0	---	0	---	0	---	0	---	0	---	0	-5241	0	-73	1	---	0	---	0	---	0	---	0	8512
ENSG00000109046	WSB1	8	0	2	---	0	---	0	---	0	---	0	---	0	---	0	---	0	---	0	---	0	---	0	---	0	---	0	-4	1	---	0	---	0	---	0	---	0	-51	1	---	0	---	0	---	0	---	0	---
ENSG00000076641	PAG1	8	0	2	---	0	---	0	---	0	---	0	---	0	---	0	-197	1	---	0	---	0	---	0	---	0	---	0	---	0	---	0	---	0	---	0	---	0	-40	1	---	0	---	0	---	0	---	0	---
ENSG00000135956	TMEM127	8	0	2	---	0	---	0	-673	1	---	0	---	0	---	0	---	0	---	0	---	0	---	0	---	0	---	0	---	0	---	0	---	0	---	0	-5094	0	-17	1	---	0	---	0	---	0	---	0	---
ENSG00000117335	CD46	8	0	2	---	0	---	0	5075	0	---	0	---	0	---	0	---	0	---	0	953	1	---	0	---	0	---	0	---	0	---	0	---	0	---	0	---	0	11	1	---	0	---	0	---	0	---	0	-6531
ENSG00000125657	TNFSF9	8	0	2	---	0	115	1	---	0	---	0	---	0	---	0	---	0	---	0	---	0	---	0	---	0	---	0	---	0	---	0	---	0	---	0	---	0	98	1	---	0	---	0	---	0	---	0	---
ENSG00000184678	HIST2H2BE	8	0	2	---	0	---	0	---	0	---	0	---	0	---	0	---	0	---	0	---	0	---	0	---	0	---	0	---	0	---	0	---	0	---	0	---	0	365	1	---	0	---	0	---	0	---	0	-83
ENSG00000169403	PTAFR	8	0	2	---	0	-1513	1	7149	0	---	0	---	0	---	0	---	0	---	0	---	0	---	0	---	0	---	0	---	0	---	0	---	0	---	0	---	0	377	1	---	0	---	0	---	0	---	0	---
ENSG00000155066	PROM2	8	0	2	---	0	---	0	158	1	---	0	---	0	---	0	---	0	---	0	---	0	---	0	---	0	---	0	---	0	---	0	---	0	---	0	---	0	449	1	---	0	---	0	---	0	---	0	---
ENSG00000134109	EDEM1	8	0	2	---	0	---	0	185	1	---	0	---	0	---	0	9082	0	---	0	---	0	---	0	---	0	---	0	---	0	---	0	---	0	---	0	---	0	742	1	---	0	---	0	---	0	---	0	---
ENSG00000160606	TLCD1	8	0	2	---	0	---	0	-2075	1	---	0	---	0	---	0	---	0	---	0	---	0	---	0	---	0	---	0	---	0	---	0	---	0	---	0	---	0	1251	1	---	0	---	0	---	0	---	0	---
ENSG00000100003	SEC14L2	8	0	2	---	0	---	0	---	0	---	0	---	0	---	0	---	0	---	0	---	0	---	0	---	0	---	0	---	0	---	0	3443	1	---	0	---	0	3444	1	---	0	---	0	---	0	---	0	---
ENSG00000128683	GAD1	8	0	2	-824	1	---	0	---	0	---	0	---	0	5535	0	---	0	---	0	---	0	---	0	---	0	---	0	---	0	---	0	---	0	---	0	---	0	---	0	---	0	---	0	---	0	---	0	-954
ENSG00000157483	MYO1E	8	0	2	---	0	---	0	-152	1	---	0	---	0	---	0	---	0	---	0	---	0	---	0	---	0	---	0	---	0	---	0	---	0	---	0	---	0	---	0	---	0	---	0	---	0	---	0	-2
ENSG00000196998	WDR45	8	0	1	---	0	---	0	---	0	---	0	---	0	---	0	---	0	---	0	---	0	---	0	---	0	---	0	---	0	---	0	---	0	---	0	---	0	---	0	---	0	---	0	-72	1	---	0	-5750
ENSG00000181004	BBS12	8	0	1	---	0	---	0	---	0	---	0	---	0	---	0	---	0	---	0	---	0	---	0	---	0	---	0	---	0	---	0	---	0	---	0	---	0	---	0	---	0	---	0	123	1	---	0	---
ENSG00000140450	ARRDC4	8	0	1	---	0	---	0	---	0	---	0	---	0	---	0	---	0	---	0	---	0	---	0	---	0	---	0	---	0	---	0	---	0	---	0	---	0	---	0	---	0	---	0	224	1	---	0	---
ENSG00000166401	SERPINB8	8	0	1	---	0	---	0	---	0	---	0	---	0	---	0	---	0	---	0	---	0	---	0	---	0	---	0	---	0	---	0	---	0	---	0	---	0	---	0	---	0	---	0	263	1	---	0	---
ENSG00000172345	STARD5	8	0	1	---	0	---	0	---	0	---	0	---	0	---	0	---	0	---	0	---	0	---	0	---	0	---	0	---	0	---	0	---	0	---	0	---	0	-8202	0	---	0	---	0	---	0	---	0	3552
ENSG00000135709	KIAA0513	8	0	1	---	0	4457	1	---	0	---	0	---	0	---	0	---	0	---	0	---	0	---	0	---	0	---	0	---	0	---	0	---	0	---	0	---	0	-5006	0	---	0	---	0	---	0	---	0	---
ENSG00000131015	ULBP2	8	0	1	---	0	---	0	---	0	---	0	---	0	---	0	---	0	---	0	---	0	---	0	---	0	---	0	---	0	---	0	---	0	---	0	---	0	-2878	1	---	0	---	0	---	0	---	0	---
ENSG00000186666	BCDIN3D	8	0	1	---	0	---	0	---	0	---	0	---	0	---	0	---	0	---	0	---	0	---	0	---	0	---	0	---	0	---	0	---	0	---	0	---	0	-265	1	---	0	---	0	---	0	---	0	---
ENSG00000010404	IDS	8	0	1	---	0	---	0	---	0	---	0	---	0	---	0	---	0	---	0	---	0	---	0	---	0	---	0	---	0	---	0	---	0	---	0	---	0	-185	1	---	0	---	0	---	0	---	0	---
ENSG00000215440	NPEPL1	8	0	1	---	0	---	0	---	0	---	0	---	0	---	0	---	0	---	0	---	0	---	0	---	0	---	0	---	0	---	0	---	0	---	0	---	0	-177	1	---	0	---	0	---	0	---	0	---
ENSG00000167740	CYB5D2	8	0	1	---	0	---	0	---	0	---	0	---	0	---	0	---	0	---	0	---	0	---	0	---	0	---	0	---	0	---	0	---	0	---	0	---	0	-84	1	---	0	---	0	---	0	---	0	---
ENSG00000158828	PINK1	8	0	1	---	0	---	0	---	0	---	0	---	0	---	0	---	0	---	0	---	0	---	0	---	0	---	0	---	0	---	0	---	0	---	0	---	0	-50	1	---	0	---	0	---	0	---	0	---
ENSG00000145029	NICN1	8	0	1	---	0	---	0	---	0	---	0	---	0	---	0	---	0	---	0	---	0	---	0	---	0	---	0	---	0	---	0	---	0	---	0	---	0	3	1	---	0	---	0	---	0	---	0	---
ENSG00000147364	FBXO25	8	0	1	---	0	---	0	---	0	---	0	---	0	---	0	---	0	---	0	---	0	---	0	---	0	---	0	---	0	---	0	---	0	---	0	---	0	147	1	---	0	---	0	---	0	---	0	---
ENSG00000104856	RELB	8	0	1	---	0	---	0	-8724	0	---	0	---	0	---	0	---	0	---	0	---	0	---	0	---	0	---	0	---	0	---	0	---	0	---	0	---	0	155	1	---	0	---	0	---	0	---	0	---
ENSG00000265763	ZNF488	8	0	1	---	0	---	0	---	0	---	0	---	0	---	0	---	0	---	0	---	0	---	0	---	0	---	0	---	0	---	0	---	0	---	0	148	1	---	0	---	0	---	0	---	0	---	0	---
ENSG00000143390	RFX5	8	0	1	---	0	---	0	-4523	1	---	0	---	0	---	0	---	0	---	0	---	0	---	0	---	0	---	0	---	0	---	0	---	0	---	0	---	0	---	0	---	0	---	0	---	0	---	0	-6284
ENSG00000135047	CTSL	8	0	1	---	0	---	0	2657	1	---	0	---	0	---	0	---	0	---	0	---	0	---	0	---	0	---	0	---	0	---	0	---	0	---	0	---	0	---	0	---	0	---	0	---	0	---	0	---
ENSG00000007255	TRAPPC6A	8	0	1	---	0	---	0	2998	1	---	0	---	0	---	0	---	0	---	0	---	0	---	0	---	0	---	0	---	0	---	0	---	0	---	0	---	0	---	0	---	0	---	0	---	0	---	0	---
ENSG00000128311	TST	8	0	1	---	0	---	0	4151	1	---	0	---	0	---	0	---	0	---	0	---	0	---	0	---	0	---	0	---	0	---	0	---	0	---	0	---	0	---	0	---	0	---	0	---	0	---	0	---
ENSG00000132000	PODNL1	8	0	1	---	0	---	0	---	0	---	0	---	0	---	0	---	0	---	0	---	0	---	0	---	0	---	0	---	0	---	0	---	0	---	0	---	0	---	0	---	0	---	0	---	0	---	0	---
ENSG00000109323	MANBA	8	0	1	---	0	---	0	---	0	---	0	---	0	---	0	---	0	---	0	---	0	---	0	---	0	---	0	---	0	---	0	---	0	---	0	---	0	---	0	---	0	---	0	---	0	---	0	-187
ENSG00000175274	TP53I11	8	0	1	---	0	---	0	---	0	---	0	---	0	---	0	---	0	---	0	---	0	---	0	---	0	---	0	---	0	---	0	---	0	---	0	---	0	---	0	---	0	---	0	---	0	---	0	-157
ENSG00000148677	ANKRD1	8	0	1	---	0	---	0	---	0	---	0	---	0	---	0	---	0	---	0	---	0	---	0	---	0	---	0	---	0	---	0	---	0	---	0	---	0	---	0	---	0	---	0	---	0	---	0	32
ENSG00000136867	SLC31A2	8	0	1	---	0	---	0	---	0	---	0	---	0	---	0	---	0	---	0	---	0	---	0	---	0	---	0	---	0	---	0	---	0	---	0	---	0	---	0	---	0	---	0	---	0	---	0	1807
ENSG00000168016	TRANK1	8	0	1	---	0	---	0	---	0	---	0	---	0	---	0	-3194	1	---	0	---	0	---	0	---	0	---	0	---	0	---	0	---	0	---	0	---	0	---	0	---	0	---	0	---	0	---	0	---
ENSG00000197044	ZNF441	8	0	1	---	0	---	0	---	0	---	0	---	0	---	0	331	1	---	0	---	0	---	0	---	0	---	0	---	0	---	0	---	0	---	0	---	0	---	0	---	0	---	0	---	0	---	0	---
ENSG00000108799	EZH1	8	0	1	---	0	---	0	---	0	---	0	---	0	---	0	---	0	-868	1	---	0	---	0	---	0	---	0	---	0	---	0	---	0	---	0	---	0	---	0	---	0	---	0	---	0	---	0	---
ENSG00000184584	TMEM173	8	0	0	-8627	0	-8668	0	---	0	---	0	---	0	---	0	---	0	---	0	---	0	---	0	---	0	---	0	---	0	---	0	---	0	---	0	---	0	-8677	0	---	0	---	0	-8633	0	---	0	---
ENSG00000069812	HES2	8	0	0	-5238	0	-5078	0	---	0	-5184	0	---	0	---	0	-5266	0	-5244	0	-5289	0	-5225	0	---	0	---	0	---	0	-5193	0	-5274	0	-5281	0	-5250	0	-5263	0	-5205	0	-5244	0	-5266	0	-5222	0	-5253
ENSG00000186529	CYP4F3	8	0	0	5837	0	5867	0	---	0	5877	0	5880	0	---	0	---	0	5842	0	5925	0	5885	0	---	0	---	0	---	0	5887	0	5809	0	5838	0	---	0	5803	0	---	0	5793	0	5905	0	5880	0	-5564
ENSG00000150593	PDCD4	8	0	0	---	0	-9429	0	9567	0	---	0	---	0	---	0	---	0	---	0	---	0	---	0	---	0	---	0	---	0	-9413	0	-9420	0	---	0	---	0	---	0	---	0	---	0	---	0	---	0	---
ENSG00000155367	PPM1J	8	0	0	---	0	---	0	---	0	-8822	0	---	0	---	0	---	0	---	0	---	0	---	0	---	0	---	0	---	0	---	0	---	0	---	0	---	0	---	0	---	0	---	0	---	0	---	0	---
ENSG00000133083	DCLK1	8	0	0	---	0	-6995	0	---	0	---	0	---	0	---	0	---	0	---	0	---	0	---	0	---	0	---	0	---	0	---	0	---	0	---	0	---	0	---	0	---	0	---	0	---	0	---	0	---
ENSG00000170581	STAT2	8	0	0	---	0	-6935	0	---	0	---	0	---	0	---	0	---	0	---	0	---	0	---	0	---	0	---	0	---	0	---	0	---	0	---	0	---	0	---	0	---	0	---	0	---	0	---	0	---
ENSG00000197535	MYO5A	8	0	0	---	0	-5632	0	---	0	---	0	---	0	---	0	-5636	0	---	0	---	0	---	0	---	0	---	0	---	0	---	0	---	0	---	0	---	0	---	0	---	0	---	0	---	0	---	0	---
ENSG00000100767	PAPLN	8	0	0	---	0	9165	0	---	0	---	0	---	0	---	0	---	0	---	0	---	0	---	0	---	0	---	0	---	0	---	0	---	0	---	0	---	0	---	0	---	0	---	0	---	0	---	0	8676
ENSG00000168792	ABHD15	8	0	0	---	0	---	0	7718	0	---	0	---	0	---	0	---	0	---	0	---	0	---	0	---	0	---	0	---	0	---	0	---	0	---	0	---	0	---	0	---	0	---	0	---	0	---	0	---
ENSG00000077238	IL4R	8	0	0	---	0	---	0	---	0	---	0	---	0	---	0	---	0	---	0	---	0	---	0	---	0	---	0	---	0	---	0	---	0	---	0	---	0	---	0	---	0	---	0	---	0	---	0	---
ENSG00000178573	MAF	8	0	0	---	0	---	0	---	0	---	0	---	0	---	0	---	0	---	0	---	0	---	0	---	0	---	0	---	0	---	0	---	0	---	0	---	0	---	0	---	0	---	0	---	0	---	0	---
ENSG00000164171	ITGA2	8	0	0	---	0	---	0	---	0	---	0	---	0	---	0	---	0	---	0	---	0	---	0	---	0	---	0	---	0	---	0	---	0	---	0	---	0	---	0	---	0	---	0	---	0	---	0	---
ENSG00000087085	ACHE	8	0	0	---	0	---	0	---	0	---	0	---	0	---	0	---	0	---	0	---	0	---	0	---	0	---	0	---	0	---	0	---	0	---	0	---	0	---	0	---	0	---	0	---	0	---	0	---
ENSG00000152409	JMY	8	0	0	---	0	---	0	---	0	---	0	---	0	---	0	---	0	---	0	---	0	---	0	---	0	---	0	---	0	---	0	---	0	---	0	---	0	---	0	---	0	---	0	---	0	---	0	---
ENSG00000111897	SERINC1	8	0	0	---	0	---	0	---	0	---	0	---	0	---	0	---	0	---	0	---	0	---	0	---	0	---	0	---	0	---	0	---	0	---	0	---	0	---	0	---	0	---	0	---	0	---	0	---
ENSG00000175662	TOM1L2	8	0	0	---	0	---	0	---	0	---	0	---	0	---	0	---	0	---	0	---	0	---	0	---	0	---	0	---	0	---	0	---	0	---	0	---	0	---	0	---	0	---	0	---	0	---	0	---
ENSG00000204604	ZNF468	8	0	0	---	0	---	0	---	0	---	0	---	0	---	0	---	0	---	0	---	0	---	0	---	0	---	0	---	0	---	0	---	0	---	0	---	0	---	0	---	0	---	0	---	0	---	0	---
ENSG00000205664	RP11-706O15.1	8	0	0	---	0	---	0	---	0	---	0	---	0	---	0	---	0	---	0	---	0	---	0	---	0	---	0	---	0	---	0	---	0	---	0	---	0	---	0	---	0	---	0	---	0	---	0	---
ENSG00000189221	MAOA	8	0	0	---	0	---	0	---	0	---	0	---	0	---	0	---	0	---	0	---	0	---	0	---	0	---	0	---	0	---	0	---	0	---	0	---	0	---	0	---	0	---	0	---	0	---	0	---
ENSG00000107551	RASSF4	8	0	0	---	0	---	0	---	0	---	0	---	0	---	0	---	0	---	0	---	0	---	0	---	0	---	0	---	0	---	0	---	0	---	0	---	0	---	0	---	0	---	0	---	0	---	0	---
ENSG00000135148	TRAFD1	8	0	0	---	0	---	0	---	0	---	0	---	0	---	0	---	0	---	0	---	0	---	0	---	0	---	0	---	0	---	0	---	0	---	0	---	0	---	0	---	0	---	0	---	0	---	0	---
ENSG00000233276	GPX1	7	1	21	240	1	265	1	-179	1	---	0	229	1	---	0	276	1	290	1	286	1	262	1	---	0	---	0	---	0	253	1	245	1	239	1	316	1	228	1	205	1	---	0	270	1	237	1	265
ENSG00000165891	E2F7	7	1	20	441	1	432	1	---	0	544	1	---	0	---	0	410	1	502	1	484	1	492	1	---	0	---	0	420	1	502	1	505	1	465	1	428	1	359	1	---	0	---	0	388	1	477	1	488
ENSG00000100298	APOBEC3H	7	1	18	120	1	165	1	---	0	---	0	---	0	---	0	33	1	76	1	55	1	4	1	---	0	---	0	---	0	88	1	78	1	98	1	75	1	117	1	141	1	---	0	81	1	59	1	85
ENSG00000176912	TYMSOS	7	1	17	-106	1	-107	1	---	0	---	0	---	0	---	0	-225	1	-128	1	-104	1	---	0	---	0	---	0	-92	1	-56	1	---	0	-97	1	-107	1	-157	1	-76	1	---	0	-100	1	-57	1	-142
ENSG00000164342	TLR3	7	1	17	-1873	1	-1781	1	---	0	-1886	1	---	0	---	0	-1935	1	-1867	1	-1940	1	-1943	1	---	0	---	0	---	0	-1941	1	-1927	1	-1923	1	-1912	1	-1932	1	---	0	---	0	---	0	-1900	1	-1877
ENSG00000106366	SERPINE1	7	1	16	-180	1	-154	1	93	1	---	0	---	0	---	0	-150	1	-156	1	-152	1	---	0	---	0	---	0	---	0	-127	1	-107	1	-192	1	-164	1	-186	1	---	0	---	0	-117	1	-117	1	-85
ENSG00000087077	TRIP6	7	1	16	1030	1	1052	1	1328	1	---	0	---	0	---	0	1023	1	1038	1	1075	1	---	0	---	0	---	0	---	0	1041	1	1036	1	1050	1	1044	1	1001	1	---	0	---	0	987	1	---	0	-151
ENSG00000147853	AK3	7	1	14	1328	1	1402	1	1371	1	1353	1	---	0	---	0	1340	1	1347	1	1365	1	---	0	---	0	---	0	---	0	1364	1	1347	1	1347	1	1321	1	-97	1	---	0	1359	1	---	0	---	0	1316
ENSG00000137574	TGS1	7	1	13	-848	1	-741	1	---	0	-907	1	---	0	---	0	27	1	-705	1	-895	1	---	0	---	0	---	0	---	0	-872	1	-899	1	---	0	265	1	194	1	---	0	---	0	-846	1	---	0	206
ENSG00000157227	MMP14	7	1	13	2862	1	2819	1	227	1	---	0	---	0	---	0	2819	1	2916	1	2860	1	---	0	---	0	---	0	---	0	2819	1	2871	1	---	0	2813	1	2836	1	---	0	---	0	2859	1	---	0	2852
ENSG00000163956	LRPAP1	7	1	12	-299	1	-400	1	167	1	---	0	---	0	---	0	-333	1	-367	1	-388	1	---	0	---	0	---	0	---	0	-369	1	-385	1	---	0	-281	1	411	1	---	0	---	0	-401	1	---	0	-280
ENSG00000174791	RIN1	7	1	12	550	1	383	1	1182	1	---	0	---	0	---	0	312	1	---	0	---	0	481	1	---	0	---	0	---	0	525	1	---	0	541	1	517	1	234	1	---	0	---	0	475	1	---	0	381
ENSG00000146411	SLC2A12	7	1	12	4938	1	4930	1	---	0	---	0	---	0	---	0	5004	0	4978	1	4955	1	---	0	---	0	---	0	---	0	4978	1	4971	1	5027	0	---	0	4995	1	---	0	4999	1	4957	1	4989	1	4986
ENSG00000090530	P3H2	7	1	12	-4228	1	-4218	1	-361	1	---	0	---	0	---	0	-175	1	-4180	1	-4229	1	---	0	---	0	---	0	---	0	-4234	1	-4209	1	---	0	-4199	1	-4201	1	---	0	---	0	---	0	-4165	1	-4248
ENSG00000102935	ZNF423	7	1	11	-2140	1	-2125	1	---	0	---	0	---	0	---	0	-2091	1	---	0	---	0	-2109	1	---	0	---	0	-2182	1	---	0	-2119	1	-2141	1	---	0	-2122	1	---	0	---	0	-2201	1	---	0	-2152
ENSG00000143479	DYRK3	7	1	11	---	0	-1578	1	---	0	---	0	---	0	---	0	-1619	1	-1622	1	-1627	1	---	0	---	0	---	0	---	0	-1627	1	-1660	1	---	0	-127	1	---	0	---	0	---	0	-1740	1	-1655	1	-1619
ENSG00000112282	MED23	7	1	11	---	0	47	1	---	0	---	0	---	0	---	0	62	1	81	1	49	1	---	0	---	0	---	0	---	0	---	0	---	0	---	0	107	1	63	1	---	0	---	0	73	1	---	0	-6
ENSG00000105939	ZC3HAV1	7	1	11	---	0	394	1	-159	1	---	0	---	0	---	0	391	1	557	1	485	1	---	0	---	0	---	0	---	0	514	1	467	1	---	0	501	1	256	1	---	0	---	0	309	1	---	0	236
ENSG00000186226	LCE1E	7	1	11	-97	1	-102	1	---	0	-93	1	---	0	---	0	---	0	---	0	-120	1	---	0	---	0	---	0	---	0	-85	1	-62	1	-48	1	---	0	-93	1	---	0	---	0	---	0	---	0	-42
ENSG00000197747	S100A10	7	1	11	-3745	1	-3778	1	-430	1	-3746	1	---	0	---	0	-3728	1	-3824	1	-3740	1	---	0	---	0	---	0	---	0	-3762	1	-3775	1	---	0	---	0	---	0	---	0	---	0	---	0	---	0	-3759
ENSG00000101019	UQCC1	7	1	10	20	1	27	1	---	0	---	0	---	0	---	0	-25	1	-17	1	25	1	---	0	---	0	---	0	---	0	---	0	---	0	---	0	-79	1	-30	1	---	0	---	0	-26	1	---	0	-43
ENSG00000179152	TCAIM	7	1	10	---	0	123	1	---	0	---	0	---	0	---	0	109	1	153	1	88	1	---	0	---	0	---	0	---	0	---	0	70	1	---	0	99	1	224	1	---	0	---	0	2	1	---	0	-4
ENSG00000166949	SMAD3	7	1	10	292	1	283	1	---	0	---	0	---	0	---	0	-159	1	258	1	291	1	---	0	---	0	---	0	---	0	280	1	---	0	302	1	---	0	163	1	---	0	---	0	282	1	---	0	264
ENSG00000198948	MFAP3L	7	1	10	1011	1	86	1	---	0	---	0	---	0	---	0	983	1	999	1	1015	1	---	0	---	0	---	0	---	0	---	0	---	0	---	0	1036	1	39	1	---	0	---	0	1036	1	---	0	1068
ENSG00000277586	NEFL	7	1	9	---	0	-1265	1	---	0	---	0	---	0	---	0	---	0	-1283	1	-1350	1	---	0	---	0	---	0	---	0	---	0	-1323	1	---	0	---	0	-1384	1	---	0	---	0	-1325	1	---	0	-1403
ENSG00000185055	EFCAB10	7	1	9	107	1	---	0	692	1	---	0	---	0	---	0	92	1	---	0	55	1	---	0	---	0	---	0	---	0	100	1	---	0	---	0	101	1	63	1	---	0	---	0	87	1	---	0	-1029
ENSG00000119938	PPP1R3C	7	1	9	-2309	1	-2275	1	---	0	---	0	---	0	---	0	---	0	-2302	1	-2306	1	---	0	---	0	---	0	---	0	---	0	-2262	1	-2289	1	---	0	---	0	---	0	---	0	94	1	---	0	-2269
ENSG00000003402	CFLAR	7	1	9	295	1	136	1	---	0	---	0	---	0	---	0	297	1	---	0	239	1	---	0	---	0	---	0	---	0	---	0	---	0	354	1	231	1	8	1	---	0	---	0	295	1	---	0	286
ENSG00000151743	AMN1	7	1	9	3967	1	3972	1	---	0	---	0	---	0	---	0	3928	1	3976	1	4066	1	---	0	---	0	---	0	---	0	---	0	---	0	---	0	---	0	-99	1	---	0	---	0	4022	1	---	0	3917
ENSG00000127980	PEX1	7	1	9	-4335	1	-4289	1	---	0	---	0	---	0	---	0	-4315	1	-4282	1	-4304	1	---	0	---	0	---	0	---	0	-4327	1	-4306	1	---	0	---	0	---	0	---	0	9346	0	---	0	---	0	-4303
ENSG00000120549	KIAA1217	7	1	8	---	0	-1947	1	---	0	---	0	---	0	---	0	-1893	1	-1795	1	-1933	1	---	0	---	0	---	0	---	0	---	0	-1882	1	---	0	---	0	-1903	1	---	0	---	0	-2066	1	---	0	-1913
ENSG00000050405	LIMA1	7	1	8	---	0	-2173	1	-349	1	---	0	---	0	---	0	---	0	-2179	1	-2214	1	---	0	---	0	---	0	---	0	4242	1	---	0	---	0	---	0	-2180	1	---	0	---	0	123	1	---	0	704
ENSG00000197622	CDC42SE1	7	1	8	-817	1	-855	1	-3789	1	---	0	---	0	---	0	-100	1	---	0	-834	1	---	0	---	0	---	0	---	0	---	0	-825	1	---	0	---	0	34	1	---	0	---	0	---	0	---	0	1
ENSG00000119537	KDSR	7	1	7	420	1	476	1	---	0	---	0	---	0	---	0	436	1	-5215	0	380	1	---	0	---	0	---	0	---	0	-5198	0	-5194	0	-5228	0	444	1	304	1	---	0	---	0	-5204	0	-5168	0	437
ENSG00000107099	DOCK8	7	1	7	56	1	71	1	---	0	---	0	---	0	---	0	---	0	---	0	41	1	---	0	---	0	---	0	---	0	---	0	13	1	---	0	---	0	71	1	---	0	---	0	-34	1	---	0	76
ENSG00000100979	PLTP	7	1	6	---	0	-51	1	---	0	---	0	---	0	---	0	-105	1	---	0	-65	1	---	0	---	0	---	0	---	0	-37	1	---	0	---	0	---	0	---	0	---	0	---	0	-65	1	---	0	---
ENSG00000139163	ETNK1	7	1	6	57	1	39	1	---	0	---	0	---	0	---	0	---	0	---	0	---	0	---	0	---	0	---	0	---	0	---	0	---	0	---	0	-257	1	22	1	---	0	---	0	-48	1	---	0	---
ENSG00000205302	SNX2	7	1	6	---	0	---	0	---	0	---	0	---	0	---	0	324	1	283	1	324	1	---	0	---	0	---	0	---	0	---	0	---	0	---	0	---	0	274	1	---	0	---	0	238	1	---	0	337
ENSG00000110042	DTX4	7	1	6	-1643	1	-1529	1	---	0	---	0	---	0	---	0	-1626	1	---	0	---	0	---	0	---	0	---	0	---	0	---	0	---	0	---	0	---	0	---	0	---	0	---	0	340	1	---	0	-1496
ENSG00000100983	GSS	7	1	6	---	0	-233	1	---	0	---	0	---	0	---	0	-241	1	---	0	-392	1	---	0	---	0	---	0	---	0	---	0	---	0	---	0	---	0	-367	1	---	0	---	0	---	0	---	0	-223
ENSG00000143819	EPHX1	7	1	5	1225	1	1229	1	---	0	---	0	---	0	---	0	---	0	---	0	---	0	---	0	---	0	---	0	---	0	---	0	---	0	---	0	---	0	-4	1	---	0	-3642	1	---	0	---	0	-4358
ENSG00000100532	CGRRF1	7	1	5	---	0	940	1	---	0	---	0	---	0	---	0	---	0	948	1	970	1	---	0	---	0	---	0	---	0	---	0	---	0	---	0	---	0	-40	1	---	0	---	0	---	0	---	0	---
ENSG00000119681	LTBP2	7	1	5	-3092	1	4412	1	---	0	---	0	---	0	---	0	4439	1	---	0	---	0	---	0	---	0	---	0	---	0	---	0	---	0	---	0	---	0	351	1	---	0	---	0	---	0	---	0	4414
ENSG00000176422	SPRYD4	7	1	5	---	0	---	0	---	0	---	0	---	0	---	0	---	0	781	1	805	1	---	0	---	0	---	0	---	0	---	0	---	0	---	0	-63	1	961	1	---	0	---	0	---	0	---	0	---
ENSG00000113916	BCL6	7	1	5	---	0	-134	1	---	0	---	0	---	0	---	0	---	0	---	0	1023	1	---	0	---	0	---	0	---	0	---	0	972	1	---	0	---	0	---	0	---	0	---	0	---	0	---	0	1099
ENSG00000138764	CCNG2	7	1	5	---	0	-122	1	284	1	---	0	---	0	---	0	-161	1	-154	1	---	0	---	0	---	0	---	0	---	0	---	0	---	0	---	0	---	0	---	0	---	0	---	0	---	0	---	0	-130
ENSG00000186834	HEXIM1	7	1	5	---	0	606	1	2121	1	---	0	---	0	---	0	---	0	---	0	---	0	---	0	---	0	---	0	---	0	---	0	---	0	---	0	1251	1	---	0	---	0	---	0	---	0	---	0	---
ENSG00000168811	IL12A	7	0	4	---	0	---	0	---	0	---	0	---	0	---	0	---	0	---	0	-118	1	---	0	---	0	---	0	---	0	---	0	---	0	---	0	---	0	-22	1	---	0	---	0	-83	1	---	0	---
ENSG00000067113	PPAP2A	7	0	4	---	0	---	0	---	0	---	0	---	0	---	0	-147	1	---	0	---	0	---	0	---	0	---	0	---	0	---	0	---	0	---	0	---	0	-186	1	---	0	---	0	38	1	---	0	-181
ENSG00000165943	MOAP1	7	0	4	---	0	-9267	0	---	0	---	0	---	0	---	0	---	0	---	0	---	0	---	0	---	0	---	0	---	0	---	0	---	0	---	0	---	0	93	1	---	0	---	0	277	1	---	0	---
ENSG00000075240	GRAMD4	7	0	4	-4474	1	-4470	1	---	0	---	0	---	0	---	0	---	0	---	0	---	0	---	0	---	0	---	0	---	0	---	0	---	0	---	0	---	0	---	0	---	0	---	0	749	1	---	0	-4490
ENSG00000116885	OSCP1	7	0	4	---	0	-1553	1	5793	0	---	0	---	0	---	0	---	0	---	0	---	0	---	0	---	0	---	0	---	0	---	0	-1559	1	---	0	-37	1	-1542	1	---	0	---	0	---	0	---	0	---
ENSG00000167705	RILP	7	0	4	---	0	---	0	781	1	---	0	---	0	---	0	---	0	---	0	---	0	---	0	---	0	---	0	---	0	---	0	---	0	---	0	-1190	1	-1172	1	---	0	---	0	---	0	---	0	-5642
ENSG00000249709	ZNF564	7	0	4	---	0	---	0	8192	0	---	0	---	0	---	0	-361	1	---	0	---	0	---	0	---	0	---	0	---	0	---	0	---	0	---	0	-152	1	-267	1	---	0	---	0	---	0	---	0	-148
ENSG00000173209	AHSA2	7	0	4	---	0	---	0	---	0	---	0	---	0	---	0	3056	1	---	0	3019	1	---	0	---	0	---	0	---	0	3140	1	---	0	---	0	---	0	-225	1	---	0	---	0	---	0	---	0	---
ENSG00000165915	SLC39A13	7	0	4	---	0	-172	1	1705	1	---	0	---	0	---	0	---	0	---	0	---	0	---	0	---	0	---	0	---	0	-9695	0	---	0	---	0	---	0	-29	1	---	0	---	0	---	0	---	0	---
ENSG00000163754	GYG1	7	0	4	---	0	356	1	-5011	0	---	0	---	0	---	0	126	1	---	0	---	0	---	0	---	0	---	0	---	0	---	0	---	0	---	0	---	0	73	1	---	0	---	0	---	0	---	0	---
ENSG00000171223	JUNB	7	0	4	---	0	---	0	524	1	---	0	---	0	---	0	---	0	---	0	---	0	---	0	---	0	---	0	---	0	---	0	---	0	---	0	---	0	110	1	---	0	---	0	---	0	---	0	---
ENSG00000154265	ABCA5	7	0	4	1330	1	1352	1	---	0	---	0	---	0	---	0	---	0	---	0	---	0	---	0	---	0	---	0	---	0	---	0	---	0	---	0	---	0	157	1	---	0	---	0	---	0	---	0	---
ENSG00000110697	PITPNM1	7	0	4	---	0	936	1	1485	1	---	0	---	0	---	0	---	0	---	0	---	0	---	0	---	0	---	0	---	0	---	0	---	0	---	0	---	0	908	1	---	0	---	0	---	0	---	0	---
ENSG00000181045	SLC26A11	7	0	4	-2432	1	-2423	1	---	0	---	0	---	0	---	0	---	0	---	0	---	0	---	0	---	0	---	0	---	0	---	0	-2434	1	---	0	---	0	---	0	---	0	---	0	---	0	---	0	---
ENSG00000068971	PPP2R5B	7	0	3	---	0	-41	1	---	0	---	0	---	0	---	0	41	1	---	0	---	0	---	0	---	0	---	0	---	0	---	0	---	0	---	0	---	0	---	0	---	0	---	0	-7573	0	---	0	-550
ENSG00000151233	GXYLT1	7	0	3	---	0	---	0	---	0	---	0	---	0	---	0	---	0	---	0	---	0	---	0	---	0	---	0	---	0	---	0	---	0	---	0	---	0	45	1	---	0	---	0	-506	1	---	0	---
ENSG00000127914	AKAP9	7	0	3	---	0	---	0	---	0	---	0	---	0	---	0	---	0	---	0	---	0	---	0	---	0	---	0	---	0	---	0	---	0	---	0	---	0	-158	1	---	0	---	0	-117	1	---	0	-120
ENSG00000138078	PREPL	7	0	3	---	0	---	0	---	0	---	0	---	0	---	0	---	0	---	0	---	0	---	0	---	0	---	0	---	0	---	0	---	0	---	0	---	0	1	1	---	0	---	0	5	1	---	0	---
ENSG00000167874	TMEM88	7	0	3	---	0	---	0	---	0	---	0	---	0	---	0	---	0	---	0	---	0	---	0	---	0	---	0	---	0	---	0	---	0	---	0	---	0	2256	1	---	0	---	0	2132	1	---	0	2874
ENSG00000142619	PADI3	7	0	3	---	0	-3662	1	---	0	---	0	---	0	---	0	---	0	---	0	---	0	---	0	---	0	---	0	---	0	---	0	---	0	---	0	---	0	-3664	1	---	0	---	0	---	0	---	0	---
ENSG00000143384	MCL1	7	0	3	---	0	-130	1	-457	1	---	0	---	0	---	0	---	0	---	0	---	0	---	0	---	0	---	0	---	0	---	0	---	0	---	0	---	0	-205	1	---	0	---	0	---	0	---	0	---
ENSG00000104450	SPAG1	7	0	3	---	0	-6988	0	-4569	1	---	0	---	0	---	0	---	0	---	0	---	0	---	0	---	0	---	0	---	0	---	0	---	0	---	0	---	0	-69	1	---	0	---	0	---	0	---	0	---
ENSG00000120278	PLEKHG1	7	0	3	---	0	153	1	---	0	---	0	---	0	---	0	112	1	---	0	---	0	---	0	---	0	---	0	---	0	---	0	---	0	---	0	---	0	76	1	---	0	---	0	---	0	---	0	---
ENSG00000109321	AREG	7	0	3	---	0	4791	1	185	1	---	0	---	0	---	0	---	0	---	0	---	0	---	0	---	0	---	0	---	0	---	0	---	0	---	0	---	0	97	1	---	0	---	0	---	0	---	0	---
ENSG00000139324	TMTC3	7	0	3	---	0	---	0	---	0	---	0	---	0	---	0	---	0	---	0	---	0	---	0	---	0	---	0	---	0	---	0	---	0	---	0	-97	1	112	1	---	0	---	0	---	0	---	0	---
ENSG00000119986	AVPI1	7	0	3	3077	1	3062	1	---	0	---	0	---	0	---	0	---	0	---	0	---	0	---	0	---	0	---	0	---	0	---	0	---	0	---	0	---	0	182	1	---	0	---	0	---	0	---	0	---
ENSG00000165671	NSD1	7	0	3	---	0	---	0	---	0	---	0	---	0	---	0	56	1	---	0	---	0	---	0	---	0	---	0	---	0	---	0	---	0	---	0	---	0	298	1	---	0	---	0	---	0	---	0	57
ENSG00000065320	NTN1	7	0	3	---	0	---	0	---	0	---	0	---	0	---	0	---	0	---	0	---	0	---	0	---	0	---	0	---	0	---	0	454	1	---	0	---	0	468	1	---	0	---	0	---	0	---	0	390
ENSG00000005884	ITGA3	7	0	3	6694	0	5763	0	365	1	---	0	---	0	---	0	6675	0	---	0	---	0	6691	0	---	0	---	0	---	0	6690	0	6706	0	6701	0	6691	0	883	1	---	0	---	0	---	0	6696	0	859
ENSG00000104419	NDRG1	7	0	3	---	0	6044	0	-123	1	---	0	---	0	---	0	6069	0	---	0	---	0	---	0	---	0	---	0	---	0	6017	0	---	0	---	0	6071	0	---	0	---	0	---	0	---	0	---	0	340
ENSG00000163191	S100A11	7	0	3	---	0	-1808	1	-3302	1	---	0	---	0	---	0	---	0	---	0	---	0	---	0	---	0	---	0	---	0	---	0	---	0	---	0	-1803	1	---	0	---	0	---	0	---	0	---	0	-9889
ENSG00000119943	PYROXD2	7	0	3	-5	1	---	0	---	0	---	0	---	0	---	0	---	0	---	0	---	0	---	0	---	0	---	0	---	0	---	0	---	0	---	0	-307	1	---	0	---	0	---	0	---	0	---	0	-40
ENSG00000171451	DSEL	7	0	2	---	0	---	0	---	0	---	0	---	0	---	0	---	0	---	0	-586	1	---	0	---	0	---	0	---	0	---	0	---	0	---	0	---	0	---	0	---	0	---	0	-578	1	---	0	---
ENSG00000111859	NEDD9	7	0	2	---	0	---	0	---	0	---	0	---	0	---	0	---	0	---	0	---	0	---	0	---	0	---	0	---	0	---	0	---	0	---	0	---	0	-7858	0	---	0	---	0	-243	1	---	0	---
ENSG00000125772	GPCPD1	7	0	2	---	0	---	0	---	0	---	0	---	0	---	0	---	0	---	0	---	0	---	0	---	0	---	0	---	0	---	0	---	0	---	0	---	0	-58	1	---	0	---	0	-15	1	---	0	---
ENSG00000196730	DAPK1	7	0	2	---	0	---	0	---	0	---	0	---	0	---	0	---	0	---	0	---	0	---	0	---	0	---	0	---	0	---	0	---	0	---	0	---	0	37	1	---	0	---	0	8	1	---	0	---
ENSG00000198246	SLC29A3	7	0	2	---	0	---	0	---	0	---	0	---	0	---	0	---	0	-5821	0	---	0	---	0	---	0	---	0	---	0	---	0	---	0	---	0	---	0	-161	1	---	0	---	0	395	1	---	0	---
ENSG00000105655	ISYNA1	7	0	2	575	1	---	0	---	0	---	0	---	0	---	0	---	0	---	0	---	0	---	0	---	0	---	0	---	0	---	0	---	0	---	0	---	0	---	0	---	0	---	0	577	1	---	0	---
ENSG00000101955	SRPX	7	0	2	---	0	---	0	---	0	---	0	---	0	-3745	1	---	0	---	0	---	0	---	0	---	0	---	0	---	0	---	0	---	0	---	0	---	0	-762	1	---	0	---	0	---	0	---	0	-6234
ENSG00000203780	FANK1	7	0	2	---	0	---	0	---	0	---	0	---	0	---	0	---	0	---	0	---	0	---	0	---	0	8793	0	---	0	---	0	---	0	---	0	---	0	-29	1	---	0	---	0	---	0	---	0	4613
ENSG00000115919	KYNU	7	0	2	---	0	-4062	1	---	0	---	0	---	0	---	0	2761	1	---	0	---	0	---	0	---	0	---	0	---	0	---	0	---	0	---	0	---	0	-9042	0	---	0	---	0	---	0	---	0	---
ENSG00000146232	NFKBIE	7	0	2	---	0	---	0	---	0	---	0	---	0	---	0	-326	1	---	0	---	0	---	0	---	0	---	0	---	0	---	0	---	0	---	0	---	0	-2194	1	---	0	---	0	---	0	---	0	---
ENSG00000184381	PLA2G6	7	0	2	---	0	---	0	---	0	---	0	---	0	---	0	---	0	---	0	---	0	---	0	---	0	---	0	---	0	---	0	---	0	---	0	---	0	-1600	1	---	0	---	0	---	0	---	0	---
ENSG00000163171	CDC42EP3	7	0	2	---	0	---	0	---	0	---	0	---	0	---	0	---	0	---	0	---	0	---	0	---	0	---	0	---	0	---	0	---	0	---	0	---	0	-651	1	---	0	---	0	---	0	---	0	---
ENSG00000189241	TSPYL1	7	0	2	---	0	---	0	-351	1	---	0	---	0	---	0	---	0	---	0	---	0	---	0	---	0	---	0	---	0	---	0	---	0	---	0	---	0	-484	1	---	0	---	0	---	0	---	0	---
ENSG00000186591	UBE2H	7	0	2	---	0	---	0	-154	1	---	0	---	0	---	0	---	0	---	0	---	0	---	0	---	0	---	0	---	0	---	0	---	0	---	0	---	0	-20	1	---	0	---	0	---	0	---	0	---
ENSG00000157625	TAB3	7	0	2	---	0	---	0	---	0	---	0	---	0	---	0	---	0	---	0	---	0	---	0	---	0	---	0	---	0	---	0	---	0	---	0	---	0	12	1	---	0	---	0	---	0	---	0	---
ENSG00000187601	MAGEH1	7	0	2	---	0	---	0	---	0	---	0	---	0	---	0	---	0	161	1	---	0	---	0	---	0	---	0	---	0	---	0	---	0	---	0	---	0	68	1	---	0	---	0	---	0	---	0	---
ENSG00000128829	EIF2AK4	7	0	2	---	0	---	0	---	0	---	0	---	0	---	0	---	0	399	1	---	0	---	0	---	0	---	0	---	0	---	0	---	0	---	0	---	0	86	1	---	0	---	0	---	0	---	0	---
ENSG00000111540	RAB5B	7	0	2	---	0	---	0	-2175	1	---	0	---	0	---	0	---	0	---	0	---	0	---	0	---	0	---	0	---	0	---	0	---	0	---	0	---	0	162	1	---	0	---	0	---	0	---	0	---
ENSG00000164877	MICALL2	7	0	2	---	0	1191	1	---	0	---	0	---	0	---	0	---	0	---	0	---	0	---	0	---	0	---	0	---	0	-7199	0	---	0	---	0	---	0	1142	1	---	0	---	0	---	0	---	0	---
ENSG00000110047	EHD1	7	0	2	---	0	1977	1	-426	1	---	0	---	0	---	0	---	0	---	0	---	0	---	0	---	0	---	0	---	0	---	0	---	0	---	0	---	0	8374	0	---	0	---	0	---	0	---	0	-9505
ENSG00000196878	LAMB3	7	0	2	---	0	---	0	7	1	---	0	---	0	---	0	---	0	---	0	---	0	---	0	---	0	---	0	---	0	5725	0	---	0	---	0	---	0	---	0	---	0	---	0	---	0	---	0	-1784
ENSG00000099814	CEP170B	7	0	2	---	0	2251	1	---	0	---	0	---	0	---	0	---	0	---	0	---	0	---	0	---	0	---	0	---	0	---	0	---	0	---	0	---	0	---	0	---	0	---	0	---	0	---	0	---
ENSG00000140950	TLDC1	7	0	2	-3244	1	---	0	---	0	---	0	---	0	---	0	---	0	---	0	---	0	---	0	---	0	---	0	---	0	---	0	---	0	---	0	---	0	---	0	---	0	---	0	---	0	---	0	-3361
ENSG00000012779	ALOX5	7	0	2	796	1	---	0	---	0	---	0	---	0	---	0	---	0	---	0	---	0	---	0	---	0	---	0	---	0	---	0	---	0	---	0	---	0	---	0	---	0	---	0	---	0	---	0	814
ENSG00000168056	LTBP3	7	0	2	---	0	---	0	---	0	---	0	---	0	---	0	---	0	---	0	---	0	---	0	---	0	---	0	---	0	---	0	---	0	---	0	-2180	1	---	0	---	0	---	0	---	0	---	0	1963
ENSG00000163435	ELF3	7	0	2	---	0	---	0	-4820	1	---	0	---	0	---	0	---	0	---	0	---	0	---	0	---	0	---	0	---	0	---	0	---	0	---	0	---	0	---	0	---	0	---	0	---	0	---	0	---
ENSG00000100504	PYGL	7	0	2	---	0	---	0	-204	1	---	0	---	0	---	0	---	0	---	0	---	0	---	0	---	0	---	0	---	0	---	0	---	0	---	0	---	0	---	0	---	0	---	0	---	0	---	0	---
ENSG00000170775	GPR37	7	0	2	---	0	---	0	---	0	---	0	---	0	---	0	-310	1	---	0	---	0	---	0	---	0	---	0	---	0	---	0	---	0	---	0	---	0	---	0	---	0	---	0	---	0	---	0	---
ENSG00000090013	BLVRB	7	0	1	---	0	---	0	---	0	---	0	---	0	---	0	---	0	---	0	---	0	---	0	---	0	---	0	---	0	---	0	---	0	---	0	---	0	---	0	---	0	---	0	-157	1	---	0	---
ENSG00000116213	WRAP73	7	0	1	---	0	---	0	---	0	---	0	---	0	---	0	---	0	---	0	---	0	---	0	---	0	---	0	---	0	---	0	---	0	---	0	---	0	6717	0	---	0	---	0	-119	1	---	0	---
ENSG00000135828	RNASEL	7	0	1	---	0	---	0	---	0	---	0	---	0	---	0	---	0	---	0	---	0	---	0	---	0	---	0	---	0	---	0	---	0	---	0	---	0	---	0	---	0	---	0	-97	1	---	0	---
ENSG00000197647	ZNF433	7	0	1	---	0	---	0	---	0	---	0	---	0	---	0	---	0	---	0	---	0	---	0	---	0	---	0	---	0	---	0	---	0	---	0	---	0	---	0	---	0	---	0	335	1	---	0	---
ENSG00000150281	CTF1	7	0	1	---	0	---	0	---	0	---	0	---	0	---	0	---	0	---	0	---	0	---	0	---	0	---	0	---	0	---	0	---	0	---	0	---	0	5662	0	---	0	---	0	5703	0	---	0	-474
ENSG00000163346	PBXIP1	7	0	1	---	0	---	0	1477	1	---	0	---	0	---	0	5603	0	---	0	---	0	---	0	---	0	---	0	---	0	---	0	---	0	---	0	---	0	5972	0	---	0	---	0	5836	0	---	0	---
ENSG00000234745	HLA-B	7	0	1	---	0	9852	0	-924	1	---	0	---	0	---	0	---	0	---	0	---	0	---	0	---	0	---	0	---	0	---	0	---	0	---	0	9828	0	---	0	---	0	---	0	9881	0	---	0	---
ENSG00000109654	TRIM2	7	0	1	---	0	9825	0	---	0	---	0	---	0	---	0	---	0	---	0	---	0	---	0	---	0	---	0	---	0	---	0	---	0	---	0	---	0	-292	1	---	0	---	0	---	0	---	0	---
ENSG00000179588	ZFPM1	7	0	1	---	0	---	0	---	0	---	0	---	0	---	0	---	0	---	0	---	0	---	0	---	0	---	0	---	0	---	0	---	0	---	0	---	0	-221	1	---	0	---	0	---	0	---	0	---
ENSG00000140443	IGF1R	7	0	1	---	0	---	0	---	0	---	0	---	0	---	0	---	0	---	0	---	0	---	0	---	0	---	0	---	0	---	0	---	0	---	0	---	0	-105	1	---	0	---	0	---	0	---	0	---
ENSG00000144134	RABL2A	7	0	1	---	0	---	0	---	0	---	0	---	0	---	0	---	0	---	0	---	0	---	0	---	0	---	0	---	0	---	0	---	0	---	0	---	0	-49	1	---	0	---	0	---	0	---	0	---
ENSG00000196233	LCOR	7	0	1	---	0	---	0	---	0	---	0	---	0	---	0	---	0	---	0	---	0	---	0	---	0	---	0	---	0	---	0	---	0	---	0	---	0	26	1	---	0	---	0	---	0	---	0	---
ENSG00000178234	GALNT11	7	0	1	---	0	---	0	---	0	---	0	---	0	---	0	---	0	---	0	---	0	---	0	---	0	---	0	---	0	---	0	---	0	---	0	---	0	33	1	---	0	---	0	---	0	---	0	---
ENSG00000125347	IRF1	7	0	1	---	0	-5388	0	---	0	---	0	---	0	---	0	---	0	---	0	---	0	---	0	---	0	---	0	---	0	-5413	0	-5375	0	---	0	---	0	69	1	---	0	---	0	---	0	---	0	---
ENSG00000083799	CYLD	7	0	1	---	0	---	0	---	0	---	0	---	0	---	0	---	0	---	0	---	0	---	0	---	0	---	0	---	0	---	0	---	0	---	0	---	0	102	1	---	0	---	0	---	0	---	0	---
ENSG00000162836	ACP6	7	0	1	---	0	---	0	---	0	---	0	---	0	---	0	---	0	---	0	---	0	---	0	---	0	---	0	---	0	---	0	---	0	---	0	---	0	154	1	---	0	---	0	---	0	---	0	---
ENSG00000103150	MLYCD	7	0	1	---	0	---	0	---	0	---	0	---	0	---	0	---	0	---	0	---	0	---	0	---	0	---	0	---	0	---	0	---	0	---	0	---	0	216	1	---	0	---	0	---	0	---	0	---
ENSG00000163235	TGFA	7	0	1	---	0	---	0	---	0	---	0	---	0	---	0	---	0	---	0	---	0	---	0	---	0	---	0	---	0	---	0	---	0	---	0	---	0	257	1	---	0	---	0	---	0	---	0	---
ENSG00000143324	XPR1	7	0	1	---	0	---	0	---	0	---	0	---	0	---	0	---	0	---	0	---	0	---	0	---	0	---	0	---	0	---	0	---	0	---	0	---	0	382	1	---	0	---	0	---	0	---	0	---
ENSG00000102218	RP2	7	0	1	---	0	---	0	---	0	---	0	---	0	---	0	---	0	---	0	---	0	---	0	---	0	---	0	---	0	---	0	---	0	---	0	---	0	401	1	---	0	---	0	---	0	---	0	---
ENSG00000203880	PCMTD2	7	0	1	---	0	---	0	---	0	---	0	---	0	---	0	---	0	---	0	---	0	---	0	---	0	---	0	---	0	---	0	---	0	---	0	---	0	409	1	---	0	---	0	---	0	---	0	---
ENSG00000107679	PLEKHA1	7	0	1	---	0	---	0	---	0	---	0	---	0	---	0	---	0	---	0	---	0	---	0	---	0	---	0	---	0	---	0	---	0	---	0	---	0	834	1	---	0	---	0	---	0	---	0	---
ENSG00000156711	MAPK13	7	0	1	---	0	---	0	---	0	---	0	---	0	---	0	---	0	---	0	---	0	---	0	---	0	---	0	---	0	---	0	---	0	---	0	-6516	0	946	1	---	0	---	0	---	0	---	0	---
ENSG00000105088	OLFM2	7	0	1	-7631	0	8941	0	-8852	0	---	0	---	0	---	0	9139	0	---	0	-7608	0	---	0	---	0	---	0	---	0	---	0	---	0	---	0	---	0	1096	1	---	0	---	0	---	0	---	0	---
ENSG00000175040	CHST2	7	0	1	---	0	---	0	---	0	---	0	---	0	---	0	---	0	---	0	---	0	---	0	---	0	---	0	---	0	---	0	---	0	---	0	---	0	1731	1	---	0	---	0	---	0	---	0	---
ENSG00000176148	TCP11L1	7	0	1	6022	0	5922	0	5932	0	---	0	---	0	---	0	6015	0	6041	0	6025	0	---	0	---	0	---	0	---	0	5999	0	5975	0	---	0	6070	0	6062	0	---	0	---	0	---	0	6047	0	4541
ENSG00000091409	ITGA6	7	0	1	9524	0	9481	0	213	1	---	0	---	0	---	0	---	0	---	0	---	0	---	0	---	0	---	0	---	0	9490	0	9524	0	---	0	---	0	---	0	---	0	---	0	---	0	---	0	---
ENSG00000081087	OSTM1	7	0	1	---	0	-1541	1	---	0	---	0	---	0	---	0	---	0	---	0	---	0	---	0	---	0	---	0	---	0	---	0	---	0	---	0	---	0	---	0	---	0	---	0	---	0	---	0	---
ENSG00000182326	C1S	7	0	1	---	0	-31	1	---	0	---	0	---	0	---	0	---	0	---	0	---	0	---	0	---	0	---	0	---	0	---	0	---	0	---	0	---	0	---	0	---	0	---	0	---	0	---	0	---
ENSG00000183421	RIPK4	7	0	1	---	0	1288	1	---	0	---	0	---	0	---	0	---	0	---	0	---	0	---	0	---	0	---	0	---	0	---	0	---	0	---	0	---	0	---	0	---	0	---	0	---	0	---	0	---
ENSG00000182580	EPHB3	7	0	1	-430	1	---	0	---	0	---	0	---	0	---	0	7336	0	---	0	---	0	---	0	---	0	---	0	---	0	---	0	---	0	---	0	7272	0	---	0	---	0	---	0	---	0	---	0	---
ENSG00000100344	PNPLA3	7	0	1	---	0	---	0	---	0	---	0	---	0	---	0	---	0	---	0	---	0	---	0	---	0	---	0	---	0	---	0	---	0	---	0	-2297	1	---	0	---	0	---	0	---	0	---	0	---
ENSG00000171903	CYP4F11	7	0	1	---	0	---	0	---	0	---	0	---	0	---	0	---	0	---	0	---	0	---	0	---	0	---	0	---	0	---	0	---	0	---	0	---	0	---	0	---	0	---	0	---	0	---	0	---
ENSG00000145284	SCD5	7	0	1	---	0	---	0	-221	1	---	0	---	0	---	0	---	0	---	0	---	0	---	0	---	0	---	0	---	0	---	0	---	0	---	0	---	0	---	0	---	0	---	0	---	0	---	0	---
ENSG00000173801	JUP	7	0	1	---	0	---	0	-52	1	---	0	---	0	---	0	---	0	---	0	---	0	---	0	---	0	---	0	---	0	---	0	---	0	---	0	---	0	---	0	---	0	---	0	---	0	---	0	6649
ENSG00000183044	ABAT	7	0	1	---	0	---	0	---	0	---	0	---	0	---	0	---	0	---	0	---	0	---	0	---	0	---	0	---	0	---	0	---	0	---	0	---	0	---	0	---	0	---	0	---	0	---	0	---
ENSG00000116106	EPHA4	7	0	1	---	0	---	0	---	0	---	0	---	0	---	0	---	0	---	0	---	0	---	0	---	0	---	0	---	0	---	0	---	0	---	0	---	0	---	0	---	0	---	0	---	0	---	0	-510
ENSG00000123364	HOXC13	7	0	1	---	0	---	0	---	0	---	0	---	0	---	0	---	0	---	0	---	0	---	0	---	0	---	0	---	0	---	0	---	0	---	0	---	0	---	0	---	0	---	0	---	0	---	0	-397
ENSG00000196663	TECPR2	7	0	1	---	0	---	0	---	0	---	0	---	0	---	0	---	0	---	0	---	0	---	0	---	0	---	0	---	0	---	0	---	0	---	0	---	0	---	0	---	0	---	0	---	0	---	0	-178
ENSG00000114948	ADAM23	7	0	1	---	0	---	0	---	0	---	0	---	0	---	0	---	0	---	0	---	0	---	0	---	0	---	0	---	0	---	0	---	0	---	0	---	0	---	0	---	0	---	0	---	0	---	0	652
ENSG00000162490	DRAXIN	7	0	1	---	0	---	0	---	0	---	0	---	0	---	0	---	0	---	0	---	0	---	0	---	0	---	0	---	0	---	0	---	0	---	0	---	0	---	0	---	0	---	0	---	0	---	0	1599
ENSG00000128590	DNAJB9	7	0	1	---	0	---	0	---	0	---	0	---	0	---	0	---	0	---	0	-377	1	---	0	---	0	---	0	---	0	---	0	---	0	---	0	---	0	---	0	---	0	---	0	---	0	---	0	---
ENSG00000175309	PHYKPL	7	0	0	-9504	0	-9491	0	---	0	---	0	---	0	---	0	---	0	---	0	---	0	---	0	---	0	---	0	---	0	---	0	---	0	---	0	---	0	6584	0	---	0	---	0	-9482	0	---	0	-9540
ENSG00000100290	BIK	7	0	0	---	0	---	0	---	0	---	0	---	0	---	0	---	0	---	0	---	0	---	0	---	0	---	0	---	0	---	0	---	0	-6285	0	---	0	-6316	0	---	0	---	0	-6307	0	---	0	-6375
ENSG00000156535	CD109	7	0	0	8297	0	8252	0	---	0	8226	0	8247	0	---	0	8315	0	8304	0	8248	0	8268	0	---	0	---	0	---	0	8258	0	8313	0	8267	0	8262	0	8259	0	---	0	---	0	8320	0	8282	0	8355
ENSG00000153234	NR4A2	7	0	0	---	0	9346	0	---	0	---	0	---	0	---	0	9345	0	9368	0	9265	0	---	0	---	0	---	0	---	0	---	0	---	0	---	0	---	0	9291	0	---	0	---	0	9846	0	---	0	9401
ENSG00000145020	AMT	7	0	0	---	0	---	0	---	0	---	0	---	0	---	0	---	0	---	0	---	0	---	0	---	0	---	0	---	0	---	0	---	0	---	0	---	0	6649	0	---	0	---	0	---	0	---	0	---
ENSG00000117472	TSPAN1	7	0	0	8318	0	8266	0	---	0	---	0	---	0	---	0	8260	0	8271	0	8320	0	---	0	---	0	---	0	---	0	---	0	---	0	---	0	8313	0	8325	0	---	0	---	0	---	0	---	0	8281
ENSG00000095585	BLNK	7	0	0	9391	0	9416	0	---	0	---	0	---	0	---	0	---	0	---	0	---	0	---	0	---	0	---	0	---	0	---	0	---	0	---	0	---	0	9463	0	---	0	---	0	---	0	---	0	9432
ENSG00000116991	SIPA1L2	7	0	0	---	0	-6316	0	---	0	---	0	---	0	---	0	-6348	0	---	0	---	0	---	0	---	0	---	0	---	0	-6325	0	---	0	---	0	---	0	---	0	---	0	---	0	---	0	---	0	-6318
ENSG00000198133	TMEM229B	7	0	0	---	0	-7475	0	---	0	---	0	---	0	---	0	---	0	---	0	---	0	---	0	---	0	---	0	---	0	---	0	---	0	---	0	---	0	---	0	---	0	---	0	---	0	---	0	---
ENSG00000186354	C9orf47	7	0	0	---	0	9556	0	---	0	---	0	---	0	---	0	---	0	---	0	---	0	---	0	---	0	---	0	---	0	---	0	---	0	---	0	---	0	---	0	---	0	---	0	---	0	---	0	9613
ENSG00000102401	ARMCX3	7	0	0	5739	0	---	0	---	0	---	0	---	0	---	0	---	0	5743	0	---	0	---	0	---	0	---	0	---	0	---	0	---	0	---	0	---	0	---	0	---	0	---	0	---	0	---	0	5706
ENSG00000144115	THNSL2	7	0	0	---	0	---	0	---	0	---	0	---	0	---	0	---	0	---	0	---	0	8177	0	---	0	---	0	---	0	---	0	---	0	---	0	---	0	---	0	---	0	---	0	---	0	---	0	---
ENSG00000139793	MBNL2	7	0	0	---	0	---	0	---	0	---	0	---	0	---	0	---	0	---	0	---	0	---	0	---	0	---	0	---	0	---	0	---	0	---	0	-9351	0	---	0	---	0	---	0	---	0	---	0	---
ENSG00000142798	HSPG2	7	0	0	---	0	---	0	---	0	---	0	---	0	---	0	-5975	0	---	0	---	0	---	0	---	0	---	0	---	0	---	0	---	0	---	0	---	0	---	0	---	0	---	0	---	0	---	0	-6035
ENSG00000153714	LURAP1L	7	0	0	---	0	---	0	---	0	---	0	---	0	---	0	9626	0	---	0	---	0	---	0	---	0	---	0	---	0	---	0	---	0	---	0	---	0	---	0	---	0	---	0	---	0	---	0	9656
ENSG00000160223	ICOSLG	7	0	0	---	0	---	0	---	0	---	0	---	0	---	0	---	0	---	0	---	0	---	0	---	0	---	0	---	0	---	0	---	0	---	0	---	0	---	0	---	0	---	0	---	0	---	0	---
ENSG00000100033	PRODH	7	0	0	---	0	---	0	---	0	---	0	---	0	---	0	---	0	---	0	---	0	---	0	---	0	---	0	---	0	---	0	---	0	---	0	---	0	---	0	---	0	---	0	---	0	---	0	---
ENSG00000074590	NUAK1	7	0	0	---	0	---	0	---	0	---	0	---	0	---	0	---	0	---	0	---	0	---	0	---	0	---	0	---	0	---	0	---	0	---	0	---	0	---	0	---	0	---	0	---	0	---	0	---
ENSG00000174516	PELI3	7	0	0	---	0	---	0	---	0	---	0	---	0	---	0	---	0	---	0	---	0	---	0	---	0	---	0	---	0	---	0	---	0	---	0	---	0	---	0	---	0	---	0	---	0	---	0	---
ENSG00000145040	UCN2	7	0	0	---	0	---	0	---	0	---	0	---	0	---	0	---	0	---	0	---	0	---	0	---	0	---	0	---	0	---	0	---	0	---	0	---	0	---	0	---	0	---	0	---	0	---	0	---
ENSG00000139410	SDSL	7	0	0	---	0	---	0	---	0	---	0	---	0	---	0	---	0	---	0	---	0	---	0	---	0	---	0	---	0	---	0	---	0	---	0	---	0	---	0	---	0	---	0	---	0	---	0	---
ENSG00000114268	PFKFB4	7	0	0	---	0	---	0	---	0	---	0	---	0	---	0	---	0	---	0	---	0	---	0	---	0	---	0	---	0	---	0	---	0	---	0	---	0	---	0	---	0	---	0	---	0	---	0	---
ENSG00000124343	XG	7	0	0	---	0	---	0	---	0	---	0	---	0	---	0	---	0	---	0	---	0	---	0	---	0	---	0	---	0	---	0	---	0	---	0	---	0	---	0	---	0	---	0	---	0	---	0	---
ENSG00000182319	SGK223	7	0	0	---	0	---	0	---	0	---	0	---	0	---	0	---	0	---	0	---	0	---	0	---	0	---	0	---	0	---	0	---	0	---	0	---	0	---	0	---	0	---	0	---	0	---	0	---
ENSG00000174233	ADCY6	7	0	0	---	0	---	0	---	0	---	0	---	0	---	0	---	0	---	0	---	0	---	0	---	0	---	0	---	0	---	0	---	0	---	0	---	0	---	0	---	0	---	0	---	0	---	0	---
ENSG00000169231	THBS3	7	0	0	---	0	---	0	---	0	---	0	---	0	---	0	---	0	---	0	---	0	---	0	---	0	---	0	---	0	---	0	---	0	---	0	---	0	---	0	---	0	---	0	---	0	---	0	---
ENSG00000067606	PRKCZ	7	0	0	---	0	---	0	---	0	---	0	---	0	---	0	---	0	---	0	---	0	---	0	---	0	---	0	---	0	---	0	---	0	---	0	---	0	---	0	---	0	---	0	---	0	---	0	---
ENSG00000141504	SAT2	7	0	0	---	0	---	0	---	0	---	0	---	0	---	0	---	0	---	0	---	0	---	0	---	0	---	0	---	0	---	0	---	0	---	0	---	0	---	0	---	0	---	0	---	0	---	0	---
ENSG00000154035	C17orf103	7	0	0	---	0	---	0	---	0	---	0	---	0	---	0	---	0	---	0	---	0	---	0	---	0	---	0	---	0	---	0	---	0	---	0	---	0	---	0	---	0	---	0	---	0	---	0	---
ENSG00000108861	DUSP3	7	0	0	---	0	---	0	---	0	---	0	---	0	---	0	---	0	---	0	---	0	---	0	---	0	---	0	---	0	---	0	---	0	---	0	---	0	---	0	---	0	---	0	---	0	---	0	---
ENSG00000157379	DHRS1	7	0	0	---	0	---	0	---	0	---	0	---	0	---	0	---	0	---	0	---	0	---	0	---	0	---	0	---	0	---	0	---	0	---	0	---	0	---	0	---	0	---	0	---	0	---	0	---
ENSG00000138378	STAT4	7	0	0	---	0	---	0	---	0	---	0	---	0	---	0	---	0	---	0	---	0	---	0	---	0	---	0	---	0	---	0	---	0	---	0	---	0	---	0	---	0	---	0	---	0	---	0	---
ENSG00000177674	AGTRAP	7	0	0	---	0	---	0	---	0	---	0	---	0	---	0	---	0	---	0	---	0	---	0	---	0	---	0	---	0	---	0	---	0	---	0	---	0	---	0	---	0	---	0	---	0	---	0	---
ENSG00000009413	REV3L	6	1	27	363	1	430	1	459	1	451	1	428	1	430	1	319	1	419	1	408	1	412	1	425	1	---	0	318	1	421	1	411	1	370	1	406	1	332	1	440	1	473	1	373	1	436	1	407
ENSG00000100796	SMEK1	6	1	25	-938	1	-938	1	-931	1	-924	1	-950	1	---	0	-774	1	-1028	1	-1021	1	-947	1	-961	1	---	0	-939	1	-984	1	-923	1	-983	1	-994	1	-928	1	-962	1	-883	1	-31	1	-947	1	-953
ENSG00000160789	LMNA	6	1	23	-2180	1	-2201	1	327	1	-2187	1	-2191	1	---	0	-2197	1	-2181	1	-2137	1	-2213	1	-2195	1	---	0	-2345	1	-2201	1	-2228	1	-2152	1	-2178	1	-2241	1	---	0	---	0	-2227	1	-2218	1	-2262
ENSG00000127129	EDN2	6	1	22	-2242	1	-2231	1	---	0	-2248	1	-2276	1	---	0	-2210	1	-2234	1	-2230	1	-2242	1	---	0	---	0	-2210	1	-2203	1	-2251	1	-2236	1	-2277	1	-2209	1	-2286	1	---	0	-2273	1	-2253	1	-2206
ENSG00000167302	ENTHD2	6	1	22	720	1	697	1	1972	1	---	0	787	1	---	0	678	1	860	1	794	1	770	1	---	0	---	0	497	1	738	1	740	1	767	1	632	1	676	1	---	0	740	1	741	1	771	1	826
ENSG00000162909	CAPN2	6	1	21	3467	1	3487	1	298	1	-4141	1	-4155	1	---	0	-456	1	3466	1	3515	1	-4158	1	---	0	---	0	---	0	-4141	1	3478	1	-4160	1	-4171	1	3475	1	---	0	---	0	-4171	1	-4178	1	3163
ENSG00000102858	MGRN1	6	1	18	1200	1	1197	1	---	0	---	0	1143	1	---	0	1210	1	1215	1	1202	1	1219	1	---	0	---	0	---	0	1209	1	1252	1	1212	1	1263	1	1213	1	---	0	1029	1	1206	1	1181	1	1243
ENSG00000177551	NHLH2	6	1	17	-1290	1	-1263	1	-1312	1	---	0	---	0	---	0	-1190	1	-1189	1	-1267	1	---	0	-1307	1	---	0	-1237	1	-1273	1	-1274	1	-1312	1	-1253	1	-1277	1	---	0	---	0	-1288	1	---	0	-1242
ENSG00000108384	RAD51C	6	1	17	860	1	878	1	---	0	---	0	---	0	---	0	828	1	854	1	909	1	853	1	---	0	---	0	842	1	856	1	---	0	888	1	291	1	888	1	---	0	---	0	225	1	877	1	51
ENSG00000137331	IER3	6	1	16	216	1	224	1	-107	1	---	0	---	0	---	0	234	1	226	1	219	1	211	1	---	0	---	0	---	0	216	1	---	0	227	1	219	1	200	1	---	0	---	0	195	1	---	0	212
ENSG00000168061	SAC3D1	6	1	15	431	1	389	1	---	0	---	0	---	0	---	0	371	1	---	0	93	1	496	1	---	0	---	0	420	1	---	0	461	1	478	1	433	1	427	1	---	0	---	0	466	1	---	0	---
ENSG00000176014	TUBB6	6	1	15	2042	1	1988	1	686	1	2077	1	---	0	---	0	1968	1	1956	1	2010	1	---	0	---	0	---	0	---	0	2051	1	2067	1	---	0	2032	1	1922	1	---	0	---	0	2038	1	---	0	1935
ENSG00000124171	PARD6B	6	1	15	-1892	1	-1886	1	---	0	-1858	1	-1814	1	---	0	-1896	1	-1789	1	-1861	1	-1804	1	6006	0	---	0	---	0	-1830	1	-1825	1	-1807	1	---	0	-131	1	---	0	---	0	---	0	-1814	1	-1895
ENSG00000099308	MAST3	6	1	14	-4228	1	-4179	1	---	0	-4264	1	---	0	---	0	-4150	1	---	0	-4192	1	---	0	---	0	---	0	---	0	-4229	1	-4248	1	-4266	1	-4260	1	-4206	1	---	0	---	0	-4187	1	---	0	-4275
ENSG00000112343	TRIM38	6	1	14	-3860	1	-3817	1	---	0	---	0	---	0	---	0	-3820	1	-3833	1	-3794	1	---	0	---	0	---	0	---	0	-3842	1	-3829	1	-3792	1	---	0	-3828	1	---	0	---	0	-3839	1	-3813	1	-3811
ENSG00000166275	C10orf32	6	1	14	1991	1	1981	1	---	0	---	0	---	0	---	0	1990	1	1939	1	1960	1	---	0	---	0	---	0	---	0	1977	1	---	0	---	0	1987	1	340	1	---	0	---	0	214	1	1948	1	2037
ENSG00000028277	POU2F2	6	1	14	-2433	1	-2385	1	-2417	1	---	0	---	0	---	0	-2481	1	-2415	1	-2430	1	---	0	---	0	---	0	---	0	-2464	1	-2484	1	---	0	-2431	1	-2473	1	---	0	---	0	---	0	-2425	1	-2449
ENSG00000113300	CNOT6	6	1	14	1831	1	1865	1	1776	1	---	0	---	0	---	0	1820	1	1847	1	1834	1	---	0	---	0	---	0	---	0	1802	1	1812	1	1889	1	1759	1	-130	1	---	0	---	0	---	0	1896	1	1806
ENSG00000160917	CPSF4	6	1	13	1556	1	1490	1	---	0	---	0	---	0	---	0	1506	1	1496	1	1503	1	---	0	---	0	---	0	---	0	1548	1	1531	1	---	0	1556	1	-105	1	---	0	---	0	1521	1	1545	1	1552
ENSG00000165895	ARHGAP42	6	1	12	2380	1	2378	1	---	0	---	0	---	0	---	0	2377	1	---	0	2360	1	---	0	---	0	---	0	---	0	2397	1	---	0	2364	1	---	0	-285	1	---	0	---	0	2350	1	---	0	2347
ENSG00000186517	ARHGAP30	6	1	12	4992	1	4998	1	2585	1	---	0	---	0	---	0	4828	1	---	0	5211	0	---	0	---	0	---	0	---	0	4846	1	---	0	4820	1	---	0	4924	1	---	0	---	0	4825	1	---	0	4824
ENSG00000182175	RGMA	6	1	11	---	0	-196	1	---	0	---	0	---	0	---	0	---	0	-206	1	-239	1	---	0	---	0	---	0	---	0	-179	1	-227	1	---	0	---	0	-252	1	---	0	---	0	-228	1	-235	1	-316
ENSG00000180900	SCRIB	6	1	10	-232	1	-212	1	1240	1	---	0	---	0	---	0	-199	1	---	0	---	0	---	0	---	0	---	0	---	0	---	0	---	0	---	0	-301	1	443	1	---	0	---	0	-152	1	---	0	-250
ENSG00000171862	PTEN	6	1	10	71	1	0	1	---	0	---	0	---	0	---	0	-25	1	-195	1	-115	1	---	0	---	0	---	0	---	0	---	0	-144	1	---	0	-1004	1	2	1	---	0	---	0	-135	1	---	0	-144
ENSG00000132467	UTP3	6	1	10	-121	1	-140	1	240	1	---	0	---	0	---	0	-141	1	-211	1	---	0	---	0	---	0	---	0	---	0	---	0	---	0	---	0	-191	1	5	1	---	0	---	0	22	1	---	0	-259
ENSG00000145779	TNFAIP8	6	1	10	765	1	764	1	---	0	-9288	0	---	0	---	0	-9156	0	728	1	764	1	---	0	---	0	---	0	---	0	-9292	0	786	1	-9316	0	-696	1	70	1	---	0	-9285	0	729	1	-9320	0	188
ENSG00000185668	POU3F1	6	1	10	---	0	1163	1	---	0	---	0	---	0	---	0	678	1	1258	1	1191	1	---	0	---	0	---	0	---	0	1234	1	1227	1	---	0	1177	1	1205	1	---	0	---	0	1229	1	---	0	1232
ENSG00000166783	KIAA0430	6	1	10	1223	1	1206	1	---	0	---	0	---	0	---	0	---	0	1237	1	1184	1	---	0	---	0	---	0	---	0	1242	1	---	0	---	0	1203	1	1263	1	---	0	---	0	---	0	---	0	1205
ENSG00000105287	PRKD2	6	1	9	-1194	1	-1222	1	---	0	---	0	---	0	---	0	-1175	1	---	0	-1200	1	---	0	---	0	---	0	---	0	-1232	1	-1225	1	---	0	---	0	-1140	1	---	0	---	0	-1221	1	---	0	-1194
ENSG00000138069	RAB1A	6	1	9	-339	1	-382	1	-314	1	---	0	---	0	---	0	-405	1	-382	1	-401	1	---	0	---	0	---	0	---	0	---	0	---	0	---	0	---	0	-134	1	---	0	---	0	-402	1	---	0	-334
ENSG00000124942	AHNAK	6	1	9	-3665	1	-3691	1	---	0	-3535	1	---	0	---	0	-3762	1	---	0	-3632	1	---	0	---	0	---	0	---	0	---	0	---	0	-3667	1	---	0	-3587	1	---	0	---	0	6354	0	---	0	-1100
ENSG00000189058	APOD	6	1	9	114	1	118	1	86	1	135	1	---	0	---	0	108	1	---	0	---	0	---	0	---	0	---	0	---	0	112	1	---	0	125	1	46	1	---	0	---	0	---	0	---	0	---	0	30
ENSG00000117586	TNFSF4	6	1	9	---	0	452	1	---	0	---	0	---	0	---	0	421	1	439	1	452	1	---	0	---	0	---	0	---	0	450	1	---	0	---	0	---	0	427	1	---	0	436	1	---	0	---	0	446
ENSG00000100399	CHADL	6	1	8	---	0	---	0	4926	1	---	0	---	0	---	0	-2595	1	-2374	1	---	0	---	0	---	0	---	0	---	0	-2553	1	-2535	1	---	0	-2545	1	-3017	1	---	0	---	0	-2579	1	---	0	---
ENSG00000113658	SMAD5	6	1	8	-193	1	-140	1	---	0	---	0	---	0	---	0	-155	1	---	0	---	0	---	0	---	0	---	0	---	0	---	0	---	0	---	0	-177	1	-22	1	---	0	---	0	-54	1	---	0	-127
ENSG00000165832	TRUB1	6	1	8	---	0	146	1	---	0	---	0	---	0	---	0	173	1	555	1	463	1	---	0	---	0	---	0	---	0	---	0	---	0	---	0	65	1	326	1	---	0	---	0	140	1	---	0	---
ENSG00000180008	SOCS4	6	1	8	---	0	45	1	---	0	---	0	---	0	-7340	0	205	1	120	1	---	0	---	0	---	0	---	0	---	0	---	0	---	0	---	0	55	1	129	1	---	0	---	0	205	1	---	0	173
ENSG00000204947	ZNF425	6	1	8	-8513	0	16	1	---	0	---	0	---	0	---	0	5	1	372	1	---	0	---	0	---	0	---	0	---	0	---	0	511	1	-8513	0	-20	1	23	1	---	0	---	0	257	1	---	0	36
ENSG00000122035	RASL11A	6	1	8	701	1	684	1	---	0	---	0	---	0	---	0	703	1	994	1	---	0	---	0	---	0	---	0	---	0	---	0	---	0	---	0	707	1	597	1	---	0	---	0	735	1	---	0	631
ENSG00000105656	ELL	6	1	8	-1681	1	-1626	1	9942	0	---	0	---	0	---	0	-1569	1	-1638	1	-1528	1	---	0	---	0	---	0	---	0	---	0	---	0	---	0	-1586	1	-1717	1	---	0	---	0	7987	0	---	0	-1559
ENSG00000196734	LCE1B	6	1	8	-756	1	-729	1	---	0	---	0	---	0	---	0	---	0	---	0	---	0	---	0	---	0	---	0	---	0	-721	1	-717	1	---	0	---	0	-681	1	---	0	---	0	---	0	---	0	-744
ENSG00000234127	TRIM26	6	1	7	-1318	1	-1432	1	---	0	---	0	---	0	---	0	---	0	-1355	1	---	0	---	0	---	0	---	0	---	0	-1381	1	---	0	---	0	---	0	-112	1	---	0	---	0	---	0	---	0	-1417
ENSG00000001617	SEMA3F	6	1	7	2696	1	2647	1	-215	1	---	0	---	0	---	0	---	0	---	0	2576	1	---	0	---	0	---	0	---	0	2596	1	---	0	---	0	---	0	2619	1	---	0	---	0	---	0	---	0	2653
ENSG00000172818	OVOL1	6	1	6	-2866	1	-2861	1	9369	0	---	0	---	0	---	0	-6903	0	-5269	0	---	0	---	0	---	0	---	0	---	0	-2865	1	---	0	---	0	-6961	0	4773	1	---	0	---	0	-2855	1	---	0	-2863
ENSG00000113108	APBB3	6	1	6	-7065	0	-7071	0	2164	1	---	0	---	0	---	0	-7084	0	-7138	0	-7081	0	---	0	---	0	---	0	---	0	---	0	---	0	-7048	0	-276	1	-74	1	---	0	---	0	-71	1	---	0	148
ENSG00000037757	MRI1	6	1	6	1220	1	1246	1	---	0	---	0	---	0	---	0	1268	1	---	0	---	0	---	0	---	0	---	0	---	0	---	0	1239	1	---	0	1260	1	1271	1	---	0	---	0	9921	0	---	0	---
ENSG00000170421	KRT8	6	1	6	218	1	13	1	-222	1	162	1	---	0	---	0	---	0	---	0	---	0	---	0	---	0	---	0	-235	1	---	0	---	0	---	0	---	0	---	0	---	0	---	0	---	0	---	0	45
ENSG00000124257	NEURL2	6	1	6	---	0	---	0	367	1	---	0	---	0	---	0	---	0	---	0	---	0	---	0	---	0	---	0	360	1	---	0	---	0	---	0	-4	1	-1051	1	-52	1	---	0	---	0	---	0	39
ENSG00000265972	TXNIP	6	1	6	---	0	-53	1	-445	1	---	0	---	0	---	0	---	0	---	0	---	0	---	0	---	0	---	0	---	0	---	0	---	0	---	0	-1	1	70	1	---	0	---	0	---	0	---	0	206
ENSG00000136531	SCN2A	6	1	6	430	1	424	1	---	0	---	0	---	0	---	0	399	1	---	0	---	0	---	0	---	0	---	0	---	0	412	1	---	0	---	0	---	0	---	0	---	0	---	0	---	0	---	0	80
ENSG00000164051	CCDC51	6	1	5	-7373	0	-7304	0	3954	1	-7403	0	-7433	0	---	0	261	1	682	1	606	1	-7415	0	---	0	---	0	-7400	0	-7403	0	-7414	0	-7422	0	6526	0	332	1	-7405	0	-7406	0	-7420	0	-7429	0	-7414
ENSG00000047249	ATP6V1H	6	1	5	-5350	0	-5310	0	96	1	---	0	---	0	---	0	105	1	---	0	76	1	---	0	---	0	---	0	---	0	-5317	0	-5302	0	---	0	-66	1	13	1	---	0	---	0	-5300	0	---	0	-5340
ENSG00000204406	MBD5	6	1	5	---	0	1476	1	---	0	---	0	---	0	---	0	---	0	---	0	1450	1	---	0	---	0	---	0	---	0	---	0	---	0	---	0	---	0	-136	1	---	0	---	0	-428	1	---	0	1582
ENSG00000110841	PPFIBP1	6	1	5	---	0	3297	1	---	0	---	0	---	0	---	0	---	0	-213	1	3280	1	---	0	---	0	---	0	---	0	---	0	---	0	---	0	---	0	233	1	---	0	---	0	-233	1	---	0	---
ENSG00000114770	ABCC5	6	1	5	---	0	---	0	---	0	---	0	---	0	---	0	---	0	---	0	-203	1	---	0	---	0	---	0	---	0	---	0	---	0	---	0	-257	1	-372	1	---	0	---	0	-197	1	---	0	---
ENSG00000266412	NCOA4	6	1	5	---	0	---	0	-2918	1	---	0	---	0	---	0	-229	1	---	0	---	0	---	0	---	0	---	0	-455	1	---	0	---	0	---	0	---	0	41	1	---	0	---	0	-111	1	---	0	---
ENSG00000107874	CUEDC2	6	1	5	85	1	---	0	-8579	0	---	0	---	0	---	0	---	0	-184	1	---	0	---	0	---	0	---	0	---	0	---	0	---	0	---	0	57	1	---	0	---	0	---	0	26	1	---	0	-68
ENSG00000189171	S100A13	6	1	5	---	0	---	0	122	1	---	0	---	0	---	0	---	0	---	0	---	0	---	0	---	0	---	0	---	0	---	0	---	0	---	0	---	0	-111	1	---	0	---	0	80	1	---	0	-166
ENSG00000104695	PPP2CB	6	1	5	-9255	0	-9269	0	-102	1	---	0	---	0	---	0	-2	1	-9315	0	-9209	0	---	0	---	0	---	0	---	0	-9248	0	-9264	0	---	0	---	0	-29	1	---	0	---	0	104	1	-9268	0	-9282
ENSG00000165507	C10orf10	6	1	5	---	0	1685	1	---	0	---	0	---	0	---	0	---	0	---	0	---	0	---	0	---	0	---	0	---	0	---	0	---	0	---	0	---	0	1646	1	---	0	---	0	1649	1	---	0	1623
ENSG00000130813	C19orf66	6	1	5	3852	1	3844	1	6829	0	---	0	---	0	---	0	---	0	---	0	---	0	---	0	---	0	---	0	---	0	---	0	---	0	---	0	---	0	304	1	---	0	---	0	3764	1	---	0	3801
ENSG00000163882	POLR2H	6	1	5	---	0	---	0	---	0	---	0	---	0	---	0	---	0	557	1	567	1	---	0	---	0	---	0	---	0	---	0	---	0	---	0	472	1	465	1	---	0	---	0	8616	0	---	0	---
ENSG00000142910	TINAGL1	6	1	5	---	0	-1303	1	827	1	---	0	---	0	---	0	---	0	---	0	---	0	2084	1	---	0	---	0	---	0	---	0	---	0	---	0	---	0	---	0	---	0	---	0	---	0	---	0	-569
ENSG00000183309	ZNF623	6	1	5	---	0	---	0	1303	1	---	0	---	0	---	0	---	0	---	0	259	1	---	0	---	0	---	0	---	0	---	0	---	0	---	0	-62	1	-73	1	---	0	---	0	---	0	---	0	-95
ENSG00000154114	TBCEL	6	1	5	---	0	---	0	---	0	---	0	---	0	---	0	---	0	759	1	708	1	---	0	---	0	---	0	---	0	---	0	---	0	---	0	-117	1	-15	1	---	0	---	0	---	0	---	0	---
ENSG00000091592	NLRP1	6	1	5	---	0	535	1	---	0	---	0	---	0	---	0	318	1	555	1	---	0	---	0	---	0	---	0	---	0	---	0	---	0	---	0	357	1	---	0	---	0	---	0	---	0	---	0	526
ENSG00000173193	PARP14	6	0	4	---	0	-6326	0	---	0	---	0	---	0	---	0	---	0	---	0	-19	1	---	0	---	0	---	0	---	0	---	0	-40	1	---	0	-1297	1	-28	1	---	0	---	0	-6310	0	---	0	---
ENSG00000112697	TMEM30A	6	0	4	---	0	---	0	-287	1	---	0	---	0	---	0	---	0	---	0	---	0	---	0	---	0	---	0	---	0	---	0	---	0	---	0	---	0	-287	1	---	0	---	0	6	1	---	0	---
ENSG00000102743	SLC25A15	6	0	4	6062	0	6095	0	---	0	---	0	---	0	---	0	111	1	---	0	---	0	---	0	---	0	---	0	---	0	---	0	---	0	---	0	---	0	135	1	---	0	---	0	151	1	---	0	---
ENSG00000135919	SERPINE2	6	0	4	---	0	---	0	-108	1	---	0	---	0	---	0	---	0	425	1	---	0	---	0	---	0	---	0	---	0	---	0	---	0	---	0	---	0	130	1	---	0	---	0	206	1	---	0	---
ENSG00000168917	SLC35G2	6	0	4	---	0	---	0	---	0	---	0	---	0	---	0	---	0	1389	1	---	0	---	0	---	0	---	0	---	0	---	0	---	0	---	0	---	0	1287	1	---	0	---	0	292	1	---	0	---
ENSG00000038427	VCAN	6	0	4	---	0	---	0	---	0	---	0	---	0	---	0	860	1	782	1	801	1	---	0	---	0	---	0	---	0	---	0	---	0	---	0	---	0	---	0	---	0	---	0	872	1	---	0	---
ENSG00000132386	SERPINF1	6	0	4	---	0	2496	1	---	0	---	0	---	0	---	0	2527	1	---	0	---	0	---	0	---	0	---	0	---	0	---	0	---	0	---	0	2460	1	2513	1	---	0	---	0	8175	0	---	0	---
ENSG00000108187	PBLD	6	0	4	-942	1	---	0	9179	0	---	0	---	0	---	0	---	0	---	0	---	0	---	0	---	0	---	0	---	0	---	0	---	0	---	0	-1183	1	-959	1	---	0	---	0	---	0	---	0	---
ENSG00000109220	CHIC2	6	0	4	---	0	8158	0	-189	1	---	0	---	0	---	0	---	0	---	0	---	0	---	0	---	0	---	0	---	0	---	0	---	0	---	0	---	0	12	1	---	0	---	0	---	0	---	0	2705
ENSG00000138166	DUSP5	6	0	4	---	0	-9521	0	514	1	---	0	---	0	---	0	-9540	0	---	0	-9487	0	---	0	---	0	---	0	---	0	---	0	---	0	---	0	-1736	1	24	1	---	0	---	0	---	0	---	0	3636
ENSG00000117308	GALE	6	0	4	---	0	7564	0	-4739	1	---	0	---	0	---	0	---	0	---	0	---	0	---	0	---	0	---	0	---	0	---	0	---	0	---	0	---	0	112	1	---	0	---	0	---	0	---	0	135
ENSG00000145022	TCTA	6	0	4	---	0	---	0	-307	1	---	0	---	0	---	0	---	0	---	0	391	1	---	0	---	0	---	0	---	0	---	0	---	0	---	0	---	0	186	1	---	0	---	0	---	0	---	0	302
ENSG00000113441	LNPEP	6	0	4	---	0	---	0	---	0	---	0	---	0	---	0	374	1	---	0	---	0	---	0	---	0	---	0	---	0	---	0	---	0	---	0	-450	1	367	1	---	0	---	0	---	0	---	0	---
ENSG00000105856	HBP1	6	0	4	---	0	---	0	---	0	---	0	---	0	---	0	---	0	870	1	---	0	---	0	---	0	---	0	---	0	---	0	---	0	---	0	817	1	809	1	---	0	---	0	---	0	---	0	---
ENSG00000167528	ZNF641	6	0	4	3577	1	3600	1	---	0	---	0	---	0	---	0	---	0	---	0	---	0	---	0	---	0	---	0	---	0	---	0	---	0	---	0	6	1	3568	1	---	0	---	0	---	0	---	0	---
ENSG00000143067	ZNF697	6	0	4	---	0	---	0	-9755	0	---	0	---	0	---	0	---	0	---	0	---	0	---	0	---	0	---	0	---	0	4128	1	---	0	---	0	---	0	4104	1	---	0	---	0	---	0	---	0	-812
ENSG00000150967	ABCB9	6	0	4	2254	1	2251	1	---	0	---	0	---	0	---	0	---	0	---	0	2232	1	---	0	---	0	---	0	---	0	---	0	---	0	---	0	8182	0	8196	0	---	0	---	0	---	0	---	0	2403
ENSG00000103044	HAS3	6	0	4	-4459	1	-4445	1	2229	1	---	0	---	0	---	0	---	0	---	0	---	0	---	0	---	0	---	0	---	0	---	0	-4505	1	---	0	---	0	---	0	---	0	---	0	---	0	---	0	---
ENSG00000181523	SGSH	6	0	4	-2432	1	-2423	1	---	0	---	0	---	0	---	0	---	0	---	0	---	0	---	0	---	0	---	0	---	0	---	0	-2434	1	---	0	---	0	---	0	---	0	---	0	---	0	---	0	---
ENSG00000019549	SNAI2	6	0	4	---	0	4334	1	-1232	1	---	0	---	0	---	0	---	0	---	0	---	0	---	0	---	0	---	0	---	0	2070	1	---	0	---	0	---	0	---	0	---	0	---	0	---	0	---	0	575
ENSG00000056972	TRAF3IP2	6	0	4	---	0	80	1	---	0	---	0	---	0	---	0	124	1	6035	0	5922	0	---	0	---	0	---	0	---	0	---	0	---	0	---	0	---	0	---	0	---	0	---	0	---	0	---	0	9
ENSG00000173334	TRIB1	6	0	4	---	0	---	0	---	0	---	0	---	0	---	0	-87	1	---	0	---	0	---	0	---	0	---	0	---	0	---	0	---	0	---	0	-28	1	---	0	---	0	---	0	---	0	---	0	-103
ENSG00000222009	BTBD19	6	0	3	-8410	0	-859	1	---	0	-8509	0	-8493	0	---	0	-714	1	-8496	0	-8474	0	-8524	0	-8552	0	---	0	-8511	0	-8464	0	-8489	0	-8481	0	-8472	0	-8040	0	-8474	0	-8438	0	-8487	0	-8470	0	-600
ENSG00000105204	DYRK1B	6	0	3	---	0	---	0	3554	1	---	0	---	0	---	0	---	0	---	0	-9805	0	---	0	---	0	---	0	---	0	---	0	---	0	---	0	---	0	-637	1	---	0	---	0	-299	1	---	0	---
ENSG00000111837	MAK	6	0	3	---	0	---	0	---	0	---	0	---	0	---	0	---	0	---	0	-57	1	---	0	---	0	---	0	---	0	---	0	---	0	---	0	---	0	-97	1	---	0	---	0	-215	1	---	0	---
ENSG00000188916	FAM196A	6	0	3	---	0	---	0	---	0	---	0	---	0	---	0	-91	1	---	0	---	0	---	0	---	0	---	0	---	0	---	0	-64	1	---	0	---	0	---	0	---	0	---	0	-108	1	---	0	---
ENSG00000064687	ABCA7	6	0	3	---	0	---	0	-1786	1	---	0	---	0	---	0	---	0	---	0	---	0	---	0	---	0	---	0	---	0	---	0	---	0	---	0	-189	1	---	0	---	0	---	0	-101	1	---	0	---
ENSG00000135677	GNS	6	0	3	---	0	---	0	---	0	---	0	---	0	---	0	---	0	---	0	---	0	---	0	---	0	---	0	---	0	---	0	---	0	---	0	---	0	---	0	---	0	---	0	-70	1	---	0	-275
ENSG00000137802	MAPKBP1	6	0	3	---	0	---	0	---	0	---	0	---	0	---	0	---	0	---	0	---	0	---	0	---	0	---	0	---	0	---	0	---	0	---	0	---	0	61	1	---	0	---	0	77	1	---	0	147
ENSG00000171817	ZNF540	6	0	3	---	0	---	0	---	0	---	0	---	0	---	0	---	0	---	0	---	0	---	0	---	0	---	0	---	0	---	0	---	0	---	0	---	0	16	1	---	0	---	0	394	1	---	0	331
ENSG00000170634	ACYP2	6	0	3	9652	0	7786	0	---	0	---	0	---	0	---	0	7810	0	7767	0	7805	0	---	0	---	0	---	0	---	0	7812	0	9606	0	9591	0	---	0	428	1	---	0	---	0	417	1	9629	0	7810
ENSG00000135924	DNAJB2	6	0	3	7340	0	7303	0	5446	0	7347	0	---	0	---	0	-122	1	---	0	7291	0	---	0	---	0	---	0	---	0	7340	0	7314	0	7285	0	-10	1	7320	0	---	0	---	0	7321	0	7313	0	-5235
ENSG00000132819	RBM38	6	0	3	---	0	955	1	---	0	---	0	---	0	---	0	---	0	921	1	---	0	---	0	---	0	---	0	---	0	---	0	---	0	---	0	---	0	-9454	0	---	0	---	0	---	0	---	0	902
ENSG00000139190	VAMP1	6	0	3	---	0	5701	0	---	0	---	0	---	0	---	0	---	0	---	0	---	0	---	0	---	0	---	0	---	0	---	0	---	0	---	0	---	0	-231	1	---	0	---	0	---	0	---	0	405
ENSG00000139289	PHLDA1	6	0	3	---	0	---	0	-711	1	---	0	---	0	---	0	---	0	---	0	---	0	---	0	---	0	---	0	---	0	---	0	---	0	---	0	---	0	-100	1	---	0	---	0	---	0	---	0	-11
ENSG00000196605	ZNF846	6	0	3	---	0	---	0	---	0	---	0	---	0	---	0	15	1	---	0	---	0	---	0	---	0	---	0	---	0	---	0	---	0	---	0	9	1	-96	1	---	0	---	0	---	0	---	0	---
ENSG00000117408	IPO13	6	0	3	77	1	---	0	356	1	---	0	---	0	---	0	---	0	---	0	---	0	---	0	---	0	---	0	---	0	---	0	---	0	---	0	---	0	-73	1	---	0	---	0	---	0	---	0	---
ENSG00000100284	TOM1	6	0	3	---	0	---	0	---	0	---	0	---	0	---	0	---	0	1683	1	---	0	---	0	---	0	---	0	---	0	---	0	---	0	---	0	---	0	-5	1	---	0	---	0	---	0	---	0	528
ENSG00000121039	RDH10	6	0	3	-1007	1	---	0	-1858	1	---	0	---	0	---	0	---	0	---	0	---	0	---	0	---	0	---	0	---	0	---	0	---	0	---	0	---	0	39	1	---	0	---	0	---	0	---	0	---
ENSG00000034152	MAP2K3	6	0	3	---	0	113	1	---	0	---	0	---	0	---	0	---	0	---	0	---	0	---	0	---	0	---	0	---	0	---	0	---	0	---	0	---	0	84	1	---	0	---	0	---	0	---	0	84
ENSG00000151014	CCRN4L	6	0	3	---	0	118	1	---	0	---	0	---	0	---	0	---	0	---	0	9054	0	---	0	---	0	---	0	---	0	---	0	---	0	---	0	---	0	138	1	---	0	---	0	---	0	---	0	-1169
ENSG00000076356	PLXNA2	6	0	3	---	0	---	0	---	0	---	0	---	0	---	0	---	0	---	0	-5324	0	---	0	---	0	---	0	---	0	---	0	---	0	---	0	1122	1	138	1	---	0	---	0	---	0	---	0	1063
ENSG00000110400	PVRL1	6	0	3	---	0	---	0	-63	1	---	0	---	0	---	0	---	0	---	0	---	0	---	0	---	0	---	0	---	0	---	0	---	0	---	0	---	0	628	1	---	0	---	0	---	0	---	0	---
ENSG00000143878	RHOB	6	0	3	---	0	---	0	713	1	---	0	---	0	---	0	---	0	---	0	---	0	---	0	---	0	---	0	---	0	---	0	---	0	---	0	---	0	679	1	---	0	---	0	---	0	---	0	-7662
ENSG00000087074	PPP1R15A	6	0	3	---	0	---	0	1314	1	---	0	---	0	---	0	3004	1	---	0	---	0	---	0	---	0	---	0	---	0	---	0	---	0	---	0	---	0	3046	1	---	0	---	0	---	0	---	0	---
ENSG00000213977	TAX1BP3	6	0	3	---	0	-1446	1	646	1	---	0	---	0	---	0	---	0	-1802	1	---	0	---	0	---	0	---	0	---	0	---	0	---	0	---	0	---	0	---	0	---	0	---	0	---	0	---	0	---
ENSG00000148671	ADIRF	6	0	3	130	1	---	0	2151	1	---	0	---	0	---	0	---	0	---	0	---	0	---	0	---	0	---	0	---	0	---	0	---	0	---	0	---	0	---	0	---	0	---	0	---	0	---	0	3221
ENSG00000186174	BCL9L	6	0	3	9995	0	---	0	-2430	1	---	0	---	0	---	0	-270	1	---	0	---	0	---	0	---	0	---	0	---	0	---	0	---	0	---	0	---	0	---	0	---	0	---	0	---	0	---	0	1146
ENSG00000103091	WDR59	6	0	3	---	0	---	0	---	0	---	0	---	0	---	0	---	0	---	0	---	0	---	0	---	0	---	0	---	0	---	0	---	0	---	0	243	1	---	0	---	0	---	0	---	0	---	0	-169
ENSG00000145247	OCIAD2	6	0	3	---	0	---	0	-2275	1	---	0	---	0	---	0	---	0	---	0	---	0	---	0	---	0	---	0	---	0	---	0	---	0	---	0	3017	1	---	0	---	0	---	0	---	0	---	0	3071
ENSG00000135437	RDH5	6	0	3	---	0	---	0	5818	0	---	0	---	0	-8325	0	855	1	---	0	---	0	---	0	---	0	---	0	---	0	---	0	---	0	---	0	---	0	---	0	---	0	---	0	---	0	---	0	-2127
ENSG00000186115	CYP4F2	6	0	2	-5070	0	-5077	0	---	0	-5196	0	-5283	0	---	0	---	0	-5177	0	-5208	0	-5229	0	---	0	---	0	---	0	-5198	0	-5174	0	-5077	0	---	0	-4778	1	---	0	-5202	0	-5261	0	-5191	0	-4732
ENSG00000198576	ARC	6	0	2	---	0	---	0	---	0	---	0	---	0	---	0	---	0	---	0	---	0	---	0	---	0	---	0	---	0	---	0	---	0	---	0	---	0	---	0	---	0	---	0	-752	1	---	0	-830
ENSG00000118985	ELL2	6	0	2	---	0	---	0	---	0	---	0	---	0	---	0	---	0	---	0	---	0	---	0	---	0	---	0	---	0	---	0	---	0	---	0	---	0	-704	1	---	0	---	0	-620	1	---	0	---
ENSG00000165025	SYK	6	0	2	---	0	---	0	---	0	---	0	---	0	---	0	---	0	---	0	---	0	---	0	---	0	---	0	---	0	---	0	---	0	---	0	---	0	-68	1	---	0	---	0	66	1	---	0	---
ENSG00000164211	STARD4	6	0	2	---	0	---	0	---	0	---	0	---	0	---	0	---	0	---	0	---	0	---	0	---	0	---	0	---	0	---	0	---	0	---	0	---	0	195	1	---	0	---	0	194	1	---	0	---
ENSG00000125845	BMP2	6	0	2	---	0	---	0	-1118	1	---	0	---	0	---	0	---	0	---	0	---	0	---	0	---	0	---	0	---	0	---	0	---	0	---	0	---	0	---	0	---	0	-939	1	---	0	---	0	---
ENSG00000135469	COQ10A	6	0	2	---	0	---	0	4760	1	---	0	---	0	---	0	---	0	---	0	---	0	---	0	---	0	---	0	---	0	---	0	---	0	---	0	---	0	-8553	0	---	0	---	0	---	0	---	0	-8796
ENSG00000100968	NFATC4	6	0	2	---	0	---	0	---	0	---	0	---	0	---	0	---	0	174	1	---	0	---	0	---	0	---	0	---	0	---	0	---	0	---	0	---	0	-1005	1	---	0	---	0	---	0	---	0	---
ENSG00000139178	C1RL	6	0	2	---	0	---	0	---	0	---	0	---	0	---	0	---	0	---	0	---	0	---	0	---	0	---	0	---	0	---	0	---	0	---	0	---	0	-832	1	---	0	---	0	---	0	---	0	---
ENSG00000103064	SLC7A6	6	0	2	---	0	817	1	---	0	---	0	---	0	---	0	---	0	---	0	---	0	---	0	---	0	---	0	---	0	---	0	---	0	---	0	---	0	-304	1	---	0	---	0	---	0	---	0	---
ENSG00000181649	PHLDA2	6	0	2	---	0	---	0	-247	1	---	0	---	0	---	0	---	0	---	0	---	0	---	0	---	0	---	0	---	0	---	0	---	0	---	0	---	0	-286	1	---	0	---	0	---	0	---	0	---
ENSG00000013441	CLK1	6	0	2	---	0	---	0	---	0	---	0	---	0	---	0	---	0	---	0	---	0	---	0	---	0	---	0	---	0	---	0	---	0	---	0	---	0	-266	1	---	0	---	0	---	0	---	0	---
ENSG00000183087	GAS6	6	0	2	---	0	---	0	-161	1	---	0	---	0	---	0	---	0	-5222	0	---	0	---	0	---	0	---	0	---	0	---	0	---	0	---	0	---	0	-228	1	---	0	---	0	---	0	---	0	---
ENSG00000103066	PLA2G15	6	0	2	---	0	-7605	0	---	0	---	0	---	0	---	0	---	0	---	0	---	0	---	0	---	0	---	0	---	0	---	0	---	0	---	0	-199	1	-186	1	---	0	---	0	---	0	---	0	---
ENSG00000204592	HLA-E	6	0	2	---	0	---	0	433	1	---	0	---	0	---	0	---	0	---	0	---	0	---	0	---	0	---	0	---	0	---	0	---	0	---	0	---	0	-148	1	---	0	---	0	---	0	---	0	---
ENSG00000125726	CD70	6	0	2	---	0	2892	1	---	0	---	0	---	0	---	0	---	0	---	0	---	0	---	0	---	0	---	0	---	0	---	0	---	0	---	0	---	0	-130	1	---	0	---	0	---	0	---	0	---
ENSG00000188706	ZDHHC9	6	0	2	---	0	---	0	-1685	1	---	0	---	0	---	0	---	0	---	0	---	0	---	0	---	0	---	0	---	0	---	0	---	0	---	0	---	0	-112	1	---	0	---	0	---	0	---	0	---
ENSG00000157954	WIPI2	6	0	2	---	0	---	0	---	0	---	0	---	0	---	0	---	0	---	0	---	0	---	0	---	0	---	0	---	0	---	0	---	0	---	0	---	0	-94	1	---	0	---	0	---	0	---	0	-209
ENSG00000100441	KHNYN	6	0	2	---	0	---	0	880	1	---	0	---	0	---	0	---	0	---	0	---	0	---	0	---	0	---	0	---	0	---	0	---	0	---	0	---	0	-87	1	---	0	---	0	---	0	---	0	---
ENSG00000107854	TNKS2	6	0	2	---	0	-4984	1	8931	0	---	0	---	0	---	0	---	0	---	0	---	0	---	0	---	0	---	0	---	0	---	0	---	0	---	0	---	0	-47	1	---	0	---	0	---	0	---	0	---
ENSG00000106479	ZNF862	6	0	2	---	0	---	0	---	0	---	0	---	0	---	0	---	0	---	0	---	0	---	0	---	0	---	0	---	0	---	0	---	0	---	0	-45	1	-18	1	---	0	---	0	---	0	---	0	---
ENSG00000104365	IKBKB	6	0	2	---	0	---	0	---	0	---	0	---	0	---	0	---	0	---	0	---	0	---	0	---	0	---	0	---	0	---	0	---	0	---	0	---	0	-16	1	---	0	---	0	---	0	---	0	405
ENSG00000107738	C10orf54	6	0	2	---	0	-6668	0	---	0	---	0	---	0	---	0	-6727	0	---	0	---	0	---	0	---	0	---	0	---	0	---	0	---	0	---	0	271	1	-11	1	---	0	---	0	---	0	---	0	-6724
ENSG00000103642	LACTB	6	0	2	---	0	---	0	---	0	---	0	---	0	---	0	---	0	---	0	---	0	---	0	---	0	---	0	---	0	---	0	---	0	---	0	-133	1	17	1	---	0	---	0	---	0	---	0	---
ENSG00000205336	ADGRG1	6	0	2	---	0	---	0	---	0	---	0	---	0	---	0	---	0	---	0	---	0	---	0	---	0	---	0	---	0	---	0	---	0	---	0	---	0	31	1	---	0	---	0	---	0	---	0	324
ENSG00000116209	TMEM59	6	0	2	---	0	---	0	-310	1	---	0	---	0	---	0	---	0	---	0	---	0	---	0	---	0	---	0	---	0	---	0	---	0	---	0	---	0	32	1	---	0	---	0	---	0	---	0	---
ENSG00000143771	CNIH4	6	0	2	---	0	---	0	---	0	---	0	---	0	---	0	---	0	---	0	---	0	---	0	---	0	---	0	---	0	---	0	---	0	---	0	---	0	48	1	---	0	---	0	---	0	---	0	---
ENSG00000173559	NABP1	6	0	2	---	0	---	0	---	0	---	0	---	0	---	0	---	0	---	0	---	0	---	0	---	0	---	0	---	0	---	0	---	0	---	0	---	0	85	1	---	0	---	0	---	0	---	0	---
ENSG00000095637	SORBS1	6	0	2	---	0	-8525	0	---	0	---	0	---	0	7879	0	---	0	---	0	---	0	---	0	---	0	---	0	---	0	---	0	---	0	---	0	---	0	88	1	---	0	---	0	---	0	---	0	---
ENSG00000112367	FIG4	6	0	2	---	0	5087	0	---	0	---	0	---	0	---	0	---	0	---	0	---	0	---	0	---	0	---	0	---	0	---	0	---	0	---	0	---	0	137	1	---	0	---	0	---	0	---	0	-3595
ENSG00000166946	CCNDBP1	6	0	2	---	0	---	0	---	0	---	0	---	0	---	0	---	0	---	0	---	0	---	0	---	0	---	0	---	0	---	0	---	0	---	0	---	0	182	1	---	0	---	0	---	0	---	0	1126
ENSG00000205730	ITPRIPL2	6	0	2	---	0	599	1	---	0	---	0	---	0	---	0	---	0	---	0	---	0	---	0	---	0	---	0	---	0	---	0	---	0	---	0	---	0	384	1	---	0	---	0	---	0	---	0	---
ENSG00000136156	ITM2B	6	0	2	---	0	---	0	220	1	---	0	---	0	---	0	---	0	---	0	---	0	---	0	---	0	---	0	---	0	---	0	---	0	---	0	---	0	413	1	---	0	---	0	---	0	---	0	---
ENSG00000153214	TMEM87B	6	0	2	---	0	823	1	---	0	---	0	---	0	---	0	---	0	---	0	---	0	---	0	---	0	---	0	---	0	---	0	---	0	---	0	---	0	785	1	---	0	---	0	---	0	---	0	---
ENSG00000162923	WDR26	6	0	2	---	0	-6833	0	5	1	---	0	---	0	---	0	---	0	---	0	---	0	---	0	---	0	---	0	---	0	---	0	---	0	---	0	---	0	825	1	---	0	---	0	---	0	---	0	---
ENSG00000026508	CD44	6	0	2	---	0	5067	0	411	1	---	0	---	0	---	0	5000	1	5036	0	5040	0	---	0	---	0	---	0	---	0	5037	0	5022	0	---	0	---	0	5039	0	---	0	---	0	---	0	5037	0	---
ENSG00000144655	CSRNP1	6	0	2	---	0	-5230	0	---	0	---	0	---	0	---	0	-2547	1	---	0	---	0	---	0	---	0	---	0	---	0	---	0	---	0	---	0	-6408	0	---	0	---	0	---	0	---	0	---	0	956
ENSG00000196208	GREB1	6	0	2	---	0	-1484	1	---	0	---	0	---	0	---	0	---	0	---	0	---	0	---	0	---	0	---	0	---	0	---	0	---	0	---	0	---	0	---	0	---	0	---	0	---	0	---	0	-1422
ENSG00000181634	TNFSF15	6	0	2	---	0	-402	1	---	0	---	0	---	0	---	0	---	0	---	0	---	0	---	0	---	0	---	0	---	0	---	0	---	0	---	0	---	0	---	0	---	0	---	0	---	0	---	0	-1418
ENSG00000090539	CHRD	6	0	1	---	0	---	0	---	0	---	0	---	0	---	0	---	0	---	0	---	0	---	0	---	0	---	0	-339	1	---	0	---	0	---	0	---	0	---	0	---	0	---	0	-8474	0	---	0	---
ENSG00000110274	CEP164	6	0	1	---	0	---	0	---	0	---	0	---	0	---	0	---	0	---	0	-6203	0	---	0	---	0	---	0	---	0	---	0	---	0	---	0	---	0	91	1	---	0	---	0	-5551	0	---	0	---
ENSG00000168890	TMEM150A	6	0	1	---	0	---	0	---	0	---	0	---	0	---	0	---	0	---	0	---	0	---	0	---	0	---	0	---	0	---	0	---	0	---	0	---	0	9042	0	---	0	---	0	167	1	---	0	---
ENSG00000136928	GABBR2	6	0	1	---	0	---	0	---	0	---	0	---	0	---	0	---	0	---	0	---	0	---	0	---	0	---	0	---	0	---	0	---	0	---	0	---	0	-1867	1	---	0	---	0	---	0	---	0	---
ENSG00000132793	LPIN3	6	0	1	---	0	---	0	---	0	---	0	---	0	---	0	---	0	---	0	---	0	---	0	---	0	---	0	---	0	---	0	---	0	---	0	---	0	-679	1	---	0	---	0	---	0	---	0	---
ENSG00000172575	RASGRP1	6	0	1	---	0	---	0	---	0	---	0	---	0	---	0	---	0	---	0	---	0	---	0	---	0	---	0	---	0	---	0	---	0	---	0	---	0	-561	1	---	0	---	0	---	0	---	0	---
ENSG00000149489	ROM1	6	0	1	---	0	---	0	---	0	---	0	---	0	---	0	---	0	---	0	---	0	---	0	---	0	---	0	---	0	---	0	---	0	---	0	9573	0	-171	1	---	0	---	0	---	0	---	0	---
ENSG00000136147	PHF11	6	0	1	---	0	---	0	---	0	---	0	---	0	---	0	---	0	---	0	---	0	---	0	---	0	---	0	---	0	---	0	---	0	---	0	---	0	-164	1	---	0	---	0	---	0	---	0	---
ENSG00000166887	VPS39	6	0	1	---	0	---	0	---	0	---	0	---	0	---	0	---	0	---	0	---	0	---	0	---	0	---	0	---	0	---	0	---	0	---	0	---	0	-149	1	---	0	---	0	---	0	---	0	---
ENSG00000132635	PCED1A	6	0	1	---	0	---	0	---	0	---	0	---	0	---	0	---	0	---	0	---	0	---	0	---	0	---	0	---	0	---	0	---	0	---	0	---	0	-38	1	---	0	---	0	---	0	---	0	---
ENSG00000116668	SWT1	6	0	1	---	0	---	0	---	0	---	0	---	0	---	0	---	0	---	0	---	0	---	0	---	0	---	0	---	0	---	0	---	0	---	0	---	0	-32	1	---	0	---	0	---	0	---	0	---
ENSG00000181220	ZNF746	6	0	1	---	0	---	0	---	0	---	0	---	0	---	0	---	0	---	0	---	0	---	0	---	0	---	0	---	0	---	0	---	0	---	0	---	0	-23	1	---	0	---	0	---	0	---	0	---
ENSG00000172748	ZNF596	6	0	1	---	0	---	0	---	0	---	0	---	0	---	0	---	0	---	0	---	0	---	0	---	0	---	0	---	0	---	0	---	0	---	0	---	0	-1	1	---	0	---	0	---	0	---	0	---
ENSG00000205808	PPAPDC2	6	0	1	---	0	---	0	---	0	---	0	---	0	---	0	---	0	---	0	---	0	---	0	---	0	---	0	---	0	---	0	---	0	---	0	---	0	23	1	---	0	---	0	---	0	---	0	---
ENSG00000173281	PPP1R3B	6	0	1	---	0	---	0	---	0	---	0	---	0	---	0	---	0	---	0	---	0	---	0	---	0	---	0	---	0	---	0	---	0	---	0	---	0	77	1	---	0	---	0	---	0	---	0	---
ENSG00000006459	KDM7A	6	0	1	---	0	---	0	---	0	---	0	---	0	---	0	---	0	---	0	---	0	---	0	---	0	---	0	---	0	---	0	---	0	---	0	---	0	83	1	---	0	---	0	---	0	---	0	---
ENSG00000106799	TGFBR1	6	0	1	---	0	---	0	---	0	---	0	---	0	---	0	---	0	---	0	---	0	---	0	---	0	---	0	---	0	---	0	---	0	---	0	---	0	369	1	---	0	---	0	---	0	---	0	---
ENSG00000099251	HSD17B7P2	6	0	1	---	0	---	0	---	0	---	0	---	0	---	0	---	0	---	0	---	0	---	0	---	0	---	0	---	0	---	0	---	0	---	0	---	0	469	1	---	0	---	0	---	0	---	0	---
ENSG00000274349	ZNF658	6	0	1	---	0	---	0	---	0	---	0	---	0	---	0	---	0	---	0	---	0	---	0	---	0	---	0	---	0	---	0	---	0	---	0	---	0	661	1	---	0	---	0	---	0	---	0	---
ENSG00000204103	MAFB	6	0	1	---	0	---	0	---	0	---	0	---	0	---	0	---	0	---	0	---	0	---	0	---	0	---	0	---	0	---	0	---	0	---	0	---	0	964	1	---	0	---	0	---	0	---	0	---
ENSG00000164609	SLU7	6	0	1	---	0	---	0	---	0	---	0	---	0	---	0	---	0	---	0	---	0	---	0	---	0	---	0	---	0	---	0	---	0	---	0	---	0	2804	1	---	0	---	0	---	0	---	0	---
ENSG00000225614	ZNF469	6	0	1	---	0	---	0	---	0	---	0	---	0	---	0	---	0	---	0	---	0	---	0	---	0	---	0	8975	0	---	0	---	0	---	0	---	0	3546	1	---	0	---	0	---	0	---	0	---
ENSG00000170324	FRMPD2	6	0	1	-8547	0	-8588	0	---	0	---	0	---	0	---	0	---	0	---	0	---	0	---	0	---	0	---	0	---	0	---	0	---	0	---	0	---	0	4344	1	---	0	---	0	---	0	---	0	---
ENSG00000108219	TSPAN14	6	0	1	---	0	---	0	---	0	---	0	---	0	---	0	---	0	---	0	---	0	---	0	---	0	---	0	---	0	---	0	---	0	---	0	---	0	4943	1	---	0	---	0	---	0	---	0	---
ENSG00000160058	BSDC1	6	0	1	---	0	---	0	---	0	---	0	---	0	---	0	---	0	---	0	---	0	---	0	---	0	---	0	---	0	---	0	---	0	---	0	---	0	6645	0	---	0	---	0	---	0	---	0	---
ENSG00000011009	LYPLA2	6	0	1	---	0	---	0	3676	1	---	0	---	0	---	0	---	0	---	0	---	0	---	0	---	0	---	0	---	0	---	0	---	0	---	0	---	0	9761	0	---	0	---	0	---	0	---	0	8550
ENSG00000095970	TREM2	6	0	1	---	0	-18	1	---	0	---	0	---	0	---	0	---	0	---	0	---	0	---	0	---	0	---	0	---	0	---	0	---	0	---	0	---	0	---	0	---	0	---	0	---	0	---	0	---
ENSG00000123358	NR4A1	6	0	1	---	0	3998	1	---	0	---	0	---	0	---	0	---	0	---	0	---	0	---	0	---	0	---	0	---	0	---	0	---	0	---	0	---	0	---	0	---	0	---	0	---	0	---	0	---
ENSG00000205707	LYRM5	6	0	1	---	0	5788	0	---	0	---	0	---	0	---	0	5762	0	---	0	---	0	---	0	---	0	---	0	---	0	---	0	---	0	---	0	---	0	---	0	---	0	---	0	---	0	---	0	48
ENSG00000196502	SULT1A1	6	0	1	---	0	7120	0	---	0	---	0	---	0	---	0	---	0	---	0	---	0	---	0	---	0	---	0	-348	1	---	0	---	0	---	0	---	0	---	0	---	0	---	0	---	0	---	0	---
ENSG00000120885	CLU	6	0	1	---	0	---	0	-6299	0	---	0	---	0	---	0	---	0	---	0	---	0	---	0	---	0	---	0	---	0	---	0	---	0	---	0	---	0	---	0	---	0	---	0	---	0	---	0	100
ENSG00000117640	MTFR1L	6	0	1	---	0	---	0	-3350	1	---	0	---	0	---	0	---	0	---	0	---	0	---	0	---	0	---	0	---	0	---	0	---	0	---	0	---	0	---	0	---	0	---	0	---	0	---	0	---
ENSG00000118523	CTGF	6	0	1	---	0	---	0	-2166	1	---	0	---	0	---	0	---	0	---	0	---	0	---	0	---	0	---	0	---	0	---	0	---	0	---	0	---	0	---	0	---	0	---	0	---	0	---	0	---
ENSG00000099337	KCNK6	6	0	1	---	0	---	0	213	1	---	0	---	0	---	0	---	0	---	0	---	0	---	0	---	0	---	0	---	0	---	0	---	0	---	0	---	0	---	0	---	0	---	0	---	0	---	0	---
ENSG00000123353	ORMDL2	6	0	1	---	0	---	0	1070	1	---	0	---	0	---	0	---	0	---	0	---	0	---	0	---	0	---	0	---	0	---	0	---	0	---	0	---	0	---	0	---	0	---	0	---	0	---	0	---
ENSG00000100234	TIMP3	6	0	1	---	0	---	0	1097	1	---	0	---	0	---	0	---	0	---	0	---	0	---	0	---	0	---	0	---	0	---	0	---	0	---	0	---	0	---	0	---	0	---	0	---	0	---	0	---
ENSG00000160781	PAQR6	6	0	1	---	0	---	0	1502	1	---	0	---	0	---	0	---	0	---	0	---	0	---	0	---	0	---	0	---	0	---	0	---	0	---	0	---	0	---	0	---	0	---	0	---	0	---	0	---
ENSG00000065802	ASB1	6	0	1	---	0	---	0	8880	0	---	0	---	0	---	0	---	0	580	1	---	0	---	0	---	0	---	0	---	0	---	0	---	0	---	0	---	0	---	0	---	0	---	0	---	0	---	0	---
ENSG00000164308	ERAP2	6	0	1	---	0	---	0	---	0	---	0	---	0	---	0	---	0	---	0	---	0	---	0	---	0	---	0	---	0	---	0	---	0	---	0	---	0	---	0	---	0	---	0	---	0	---	0	504
ENSG00000159899	NPR2	6	0	1	---	0	---	0	---	0	---	0	---	0	---	0	---	0	---	0	---	0	---	0	---	0	---	0	---	0	---	0	---	0	---	0	---	0	---	0	---	0	---	0	---	0	---	0	---
ENSG00000166025	AMOTL1	6	0	1	---	0	---	0	---	0	---	0	---	0	---	0	---	0	---	0	---	0	---	0	---	0	---	0	---	0	---	0	---	0	---	0	---	0	---	0	---	0	---	0	---	0	---	0	---
ENSG00000188126;ENSG00000266714	MYO15B	6	0	1	---	0	---	0	---	0	---	0	---	0	---	0	---	0	---	0	---	0	---	0	---	0	---	0	---	0	---	0	---	0	---	0	---	0	---	0	---	0	---	0	---	0	---	0	1583
ENSG00000123243	ITIH5	6	0	1	---	0	---	0	---	0	---	0	---	0	---	0	---	0	---	0	---	0	---	0	---	0	---	0	---	0	---	0	---	0	---	0	---	0	---	0	---	0	---	0	---	0	---	0	4270
ENSG00000182985	CADM1	6	0	1	---	0	---	0	---	0	---	0	---	0	---	0	---	0	---	0	---	0	---	0	---	0	---	0	-230	1	---	0	---	0	---	0	---	0	---	0	---	0	---	0	---	0	---	0	---
ENSG00000089682	RBM41	6	0	1	---	0	---	0	---	0	---	0	---	0	---	0	---	0	---	0	-111	1	---	0	---	0	---	0	---	0	---	0	---	0	---	0	---	0	---	0	---	0	---	0	---	0	---	0	---
ENSG00000172037	LAMB2	6	0	1	---	0	---	0	---	0	---	0	---	0	---	0	591	1	---	0	---	0	---	0	---	0	---	0	---	0	---	0	---	0	---	0	---	0	---	0	---	0	---	0	---	0	---	0	---
ENSG00000188283	ZNF383	6	0	0	---	0	---	0	---	0	---	0	---	0	---	0	---	0	-5133	0	---	0	---	0	---	0	---	0	---	0	-5125	0	---	0	---	0	-8242	0	-8220	0	---	0	---	0	-8158	0	---	0	-8117
ENSG00000241839	PLEKHO2	6	0	0	---	0	5356	0	---	0	---	0	---	0	---	0	---	0	---	0	---	0	---	0	---	0	---	0	---	0	---	0	---	0	---	0	---	0	5348	0	---	0	---	0	-5979	0	---	0	---
ENSG00000164620	RELL2	6	0	0	-9706	0	-9697	0	---	0	---	0	---	0	---	0	---	0	---	0	-9617	0	---	0	---	0	---	0	---	0	---	0	---	0	---	0	---	0	-9632	0	---	0	---	0	---	0	---	0	---
ENSG00000197122	SRC	6	0	0	---	0	---	0	---	0	---	0	---	0	---	0	---	0	---	0	---	0	---	0	---	0	---	0	---	0	---	0	---	0	---	0	---	0	-7837	0	---	0	---	0	---	0	---	0	---
ENSG00000033100	CHPF2	6	0	0	---	0	---	0	-6066	0	---	0	---	0	---	0	---	0	---	0	---	0	---	0	---	0	---	0	---	0	---	0	---	0	---	0	---	0	-5205	0	---	0	---	0	---	0	---	0	---
ENSG00000167741	GGT6	6	0	0	---	0	---	0	---	0	---	0	---	0	---	0	---	0	---	0	---	0	---	0	---	0	---	0	---	0	---	0	---	0	---	0	---	0	-5069	0	---	0	---	0	---	0	---	0	---
ENSG00000198892	SHISA4	6	0	0	---	0	---	0	---	0	---	0	---	0	---	0	---	0	---	0	---	0	---	0	---	0	---	0	---	0	---	0	---	0	---	0	---	0	7356	0	---	0	---	0	---	0	---	0	---
ENSG00000187954	CYHR1	6	0	0	-9635	0	-9606	0	---	0	---	0	---	0	---	0	---	0	---	0	---	0	---	0	---	0	---	0	---	0	---	0	---	0	---	0	---	0	---	0	---	0	---	0	---	0	---	0	-9604
ENSG00000147041	SYTL5	6	0	0	---	0	-8321	0	---	0	---	0	---	0	---	0	-8290	0	---	0	-8303	0	---	0	---	0	---	0	---	0	---	0	---	0	---	0	---	0	---	0	---	0	---	0	---	0	---	0	-8358
ENSG00000168528	SERINC2	6	0	0	---	0	9081	0	9965	0	---	0	---	0	---	0	---	0	---	0	---	0	---	0	---	0	---	0	---	0	---	0	---	0	---	0	8987	0	---	0	---	0	---	0	---	0	---	0	---
ENSG00000197070	ARRDC1	6	0	0	5965	0	---	0	9587	0	---	0	---	0	---	0	---	0	---	0	---	0	---	0	---	0	---	0	---	0	---	0	---	0	---	0	6644	0	---	0	---	0	---	0	---	0	---	0	6689
ENSG00000198715	GLMP	6	0	0	6170	0	---	0	---	0	---	0	---	0	---	0	---	0	---	0	---	0	---	0	---	0	---	0	---	0	---	0	---	0	---	0	---	0	---	0	---	0	---	0	---	0	---	0	6111
ENSG00000008517	IL32	6	0	0	---	0	---	0	---	0	---	0	---	0	---	0	---	0	---	0	---	0	---	0	---	0	---	0	---	0	---	0	---	0	---	0	8906	0	---	0	---	0	---	0	---	0	---	0	---
ENSG00000156427	FGF18	6	0	0	---	0	---	0	-8973	0	---	0	---	0	---	0	---	0	---	0	---	0	---	0	---	0	---	0	---	0	---	0	---	0	---	0	---	0	---	0	---	0	---	0	---	0	---	0	---
ENSG00000125538	IL1B	6	0	0	---	0	---	0	-6542	0	---	0	---	0	---	0	---	0	---	0	---	0	---	0	---	0	---	0	---	0	---	0	---	0	---	0	---	0	---	0	---	0	---	0	---	0	---	0	---
ENSG00000158423	RIBC1	6	0	0	---	0	---	0	8607	0	---	0	---	0	---	0	---	0	---	0	---	0	---	0	---	0	---	0	---	0	---	0	---	0	---	0	---	0	---	0	---	0	---	0	---	0	---	0	---
ENSG00000140859	KIFC3	6	0	0	---	0	---	0	---	0	---	0	---	0	---	0	---	0	---	0	---	0	---	0	---	0	---	0	---	0	---	0	---	0	---	0	---	0	---	0	---	0	---	0	---	0	---	0	5637
ENSG00000169891	REPS2	6	0	0	---	0	---	0	---	0	---	0	---	0	---	0	---	0	---	0	---	0	---	0	---	0	---	0	---	0	---	0	---	0	---	0	---	0	---	0	---	0	---	0	---	0	---	0	7010
ENSG00000177311	ZBTB38	6	0	0	---	0	---	0	---	0	---	0	---	0	---	0	7744	0	---	0	---	0	---	0	---	0	---	0	---	0	---	0	---	0	---	0	---	0	---	0	---	0	---	0	---	0	---	0	7515
ENSG00000124006	OBSL1	6	0	0	---	0	---	0	---	0	---	0	---	0	---	0	---	0	---	0	---	0	---	0	---	0	---	0	---	0	---	0	---	0	---	0	---	0	---	0	---	0	---	0	---	0	---	0	---
ENSG00000185950	IRS2	6	0	0	---	0	---	0	---	0	---	0	---	0	---	0	---	0	---	0	---	0	---	0	---	0	---	0	---	0	---	0	---	0	---	0	---	0	---	0	---	0	---	0	---	0	---	0	---
ENSG00000153558	FBXL2	6	0	0	---	0	---	0	---	0	---	0	---	0	---	0	---	0	---	0	---	0	---	0	---	0	---	0	---	0	---	0	---	0	---	0	---	0	---	0	---	0	---	0	---	0	---	0	---
ENSG00000146648	EGFR	6	0	0	---	0	---	0	---	0	---	0	---	0	---	0	---	0	---	0	---	0	---	0	---	0	---	0	---	0	---	0	---	0	---	0	---	0	---	0	---	0	---	0	---	0	---	0	---
ENSG00000164695	CHMP4C	6	0	0	---	0	---	0	---	0	---	0	---	0	---	0	---	0	---	0	---	0	---	0	---	0	---	0	---	0	---	0	---	0	---	0	---	0	---	0	---	0	---	0	---	0	---	0	---
ENSG00000198947	DMD	6	0	0	---	0	---	0	---	0	---	0	---	0	---	0	---	0	---	0	---	0	---	0	---	0	---	0	---	0	---	0	---	0	---	0	---	0	---	0	---	0	---	0	---	0	---	0	---
ENSG00000166257	SCN3B	6	0	0	---	0	---	0	---	0	---	0	---	0	---	0	---	0	---	0	---	0	---	0	---	0	---	0	---	0	---	0	---	0	---	0	---	0	---	0	---	0	---	0	---	0	---	0	---
ENSG00000119878	CRIPT	6	0	0	---	0	---	0	---	0	---	0	---	0	---	0	---	0	---	0	---	0	---	0	---	0	---	0	---	0	---	0	---	0	---	0	---	0	---	0	---	0	---	0	---	0	---	0	---
ENSG00000164124	TMEM144	6	0	0	---	0	---	0	---	0	---	0	---	0	---	0	---	0	---	0	---	0	---	0	---	0	---	0	---	0	---	0	---	0	---	0	---	0	---	0	---	0	---	0	---	0	---	0	---
ENSG00000173681	CXorf23	6	0	0	---	0	---	0	---	0	---	0	---	0	---	0	---	0	---	0	---	0	---	0	---	0	---	0	---	0	---	0	---	0	---	0	---	0	---	0	---	0	---	0	---	0	---	0	---
ENSG00000134198	TSPAN2	6	0	0	---	0	---	0	---	0	---	0	---	0	---	0	---	0	---	0	---	0	---	0	---	0	---	0	---	0	---	0	---	0	---	0	---	0	---	0	---	0	---	0	---	0	---	0	---
ENSG00000026751	SLAMF7	6	0	0	---	0	---	0	---	0	---	0	---	0	---	0	---	0	---	0	---	0	---	0	---	0	---	0	---	0	---	0	---	0	---	0	---	0	---	0	---	0	---	0	---	0	---	0	---
ENSG00000011523	CEP68	6	0	0	---	0	---	0	---	0	---	0	---	0	---	0	---	0	---	0	---	0	---	0	---	0	---	0	---	0	---	0	---	0	---	0	---	0	---	0	---	0	---	0	---	0	---	0	---
ENSG00000136842	TMOD1	6	0	0	---	0	---	0	---	0	---	0	---	0	---	0	---	0	---	0	---	0	---	0	---	0	---	0	---	0	---	0	---	0	---	0	---	0	---	0	---	0	---	0	---	0	---	0	---
ENSG00000198046	ZNF667	6	0	0	---	0	---	0	---	0	---	0	---	0	---	0	---	0	---	0	---	0	---	0	---	0	---	0	---	0	---	0	---	0	---	0	---	0	---	0	---	0	---	0	---	0	---	0	---
ENSG00000142178	SIK1	6	0	0	---	0	---	0	---	0	---	0	---	0	---	0	---	0	---	0	---	0	---	0	---	0	---	0	---	0	---	0	---	0	---	0	---	0	---	0	---	0	---	0	---	0	---	0	---
ENSG00000148411	NACC2	6	0	0	---	0	---	0	---	0	---	0	---	0	---	0	---	0	---	0	---	0	---	0	---	0	---	0	---	0	---	0	---	0	---	0	---	0	---	0	---	0	---	0	---	0	---	0	---
ENSG00000135749	PCNXL2	6	0	0	---	0	---	0	---	0	---	0	---	0	---	0	---	0	---	0	---	0	---	0	---	0	---	0	---	0	---	0	---	0	---	0	---	0	---	0	---	0	---	0	---	0	---	0	---
ENSG00000214176	PLEKHM1P	6	0	0	---	0	---	0	---	0	---	0	---	0	---	0	---	0	---	0	---	0	---	0	---	0	---	0	---	0	---	0	---	0	---	0	---	0	---	0	---	0	---	0	---	0	---	0	---
ENSG00000164220	F2RL2	6	0	0	---	0	---	0	---	0	---	0	---	0	---	0	---	0	---	0	---	0	---	0	---	0	---	0	---	0	---	0	---	0	---	0	---	0	---	0	---	0	---	0	---	0	---	0	---
ENSG00000188818	ZDHHC11	6	0	0	---	0	---	0	---	0	---	0	---	0	---	0	---	0	---	0	---	0	---	0	---	0	---	0	---	0	---	0	---	0	---	0	---	0	---	0	---	0	---	0	---	0	---	0	---
ENSG00000165757	KIAA1462	6	0	0	---	0	---	0	---	0	---	0	---	0	---	0	---	0	---	0	---	0	---	0	---	0	---	0	---	0	---	0	---	0	---	0	---	0	---	0	---	0	---	0	---	0	---	0	---
ENSG00000174456	C12orf76	6	0	0	---	0	---	0	---	0	---	0	---	0	---	0	---	0	---	0	---	0	---	0	---	0	---	0	---	0	---	0	---	0	---	0	---	0	---	0	---	0	---	0	---	0	---	0	---
ENSG00000167554	ZNF610	6	0	0	---	0	---	0	---	0	---	0	---	0	---	0	---	0	---	0	---	0	---	0	---	0	---	0	---	0	---	0	---	0	---	0	---	0	---	0	---	0	---	0	---	0	---	0	---
ENSG00000154736	ADAMTS5	6	0	0	---	0	---	0	---	0	---	0	---	0	---	0	---	0	---	0	---	0	---	0	---	0	---	0	---	0	---	0	---	0	---	0	---	0	---	0	---	0	---	0	---	0	---	0	---
ENSG00000197077	KIAA1671	6	0	0	---	0	---	0	---	0	---	0	---	0	---	0	---	0	---	0	---	0	---	0	---	0	---	0	---	0	---	0	---	0	---	0	---	0	---	0	---	0	---	0	---	0	---	0	---
ENSG00000206532	RP11-553A10.1	6	0	0	---	0	---	0	---	0	---	0	---	0	---	0	---	0	---	0	---	0	---	0	---	0	---	0	---	0	---	0	---	0	---	0	---	0	---	0	---	0	---	0	---	0	---	0	---
ENSG00000114626	ABTB1	6	0	0	---	0	---	0	---	0	---	0	---	0	---	0	---	0	---	0	---	0	---	0	---	0	---	0	---	0	---	0	---	0	---	0	---	0	---	0	---	0	---	0	---	0	---	0	---
ENSG00000120279	MYCT1	6	0	0	---	0	---	0	---	0	---	0	---	0	---	0	---	0	---	0	---	0	---	0	---	0	---	0	---	0	---	0	---	0	---	0	---	0	---	0	---	0	---	0	---	0	---	0	---
ENSG00000204257	HLA-DMA	6	0	0	---	0	---	0	---	0	---	0	---	0	---	0	---	0	---	0	---	0	---	0	---	0	---	0	---	0	---	0	---	0	---	0	---	0	---	0	---	0	---	0	---	0	---	0	---
ENSG00000147408	CSGALNACT1	6	0	0	---	0	---	0	---	0	---	0	---	0	---	0	---	0	---	0	---	0	---	0	---	0	---	0	---	0	---	0	---	0	---	0	---	0	---	0	---	0	---	0	---	0	---	0	---
ENSG00000006756	ARSD	6	0	0	---	0	---	0	---	0	---	0	---	0	---	0	---	0	---	0	---	0	---	0	---	0	---	0	---	0	---	0	---	0	---	0	---	0	---	0	---	0	---	0	---	0	---	0	---
ENSG00000184481	FOXO4	6	0	0	---	0	---	0	---	0	---	0	---	0	---	0	---	0	---	0	---	0	---	0	---	0	---	0	---	0	---	0	---	0	---	0	---	0	---	0	---	0	---	0	---	0	---	0	---
ENSG00000000003	TSPAN6	6	0	0	---	0	---	0	---	0	---	0	---	0	---	0	---	0	---	0	---	0	---	0	---	0	---	0	---	0	---	0	---	0	---	0	---	0	---	0	---	0	---	0	---	0	---	0	---
ENSG00000173947	PIFO	6	0	0	---	0	---	0	---	0	---	0	---	0	---	0	---	0	---	0	---	0	---	0	---	0	---	0	---	0	---	0	---	0	---	0	---	0	---	0	---	0	---	0	---	0	---	0	---
ENSG00000205592	MUC19	6	0	0	---	0	---	0	---	0	---	0	---	0	---	0	---	0	---	0	---	0	---	0	---	0	---	0	---	0	---	0	---	0	---	0	---	0	---	0	---	0	---	0	---	0	---	0	---
ENSG00000173221	GLRX	6	0	0	---	0	---	0	---	0	---	0	---	0	---	0	---	0	---	0	---	0	---	0	---	0	---	0	---	0	---	0	---	0	---	0	---	0	---	0	---	0	---	0	---	0	---	0	---
ENSG00000105372	RPS19	5	1	26	531	1	670	1	440	1	---	0	508	1	464	1	651	1	313	1	772	1	525	1	489	1	---	0	480	1	501	1	538	1	543	1	542	1	533	1	549	1	459	1	564	1	491	1	-192
ENSG00000132646	PCNA	5	1	23	193	1	97	1	148	1	237	1	199	1	---	0	145	1	209	1	190	1	207	1	---	0	---	0	146	1	216	1	188	1	201	1	128	1	72	1	129	1	---	0	77	1	214	1	-123
ENSG00000181513	ACBD4	5	1	19	-4861	1	-4885	1	---	0	-4911	1	-4897	1	-4894	1	-4868	1	-4896	1	-4884	1	-4979	1	---	0	---	0	---	0	-4902	1	---	0	-4944	1	-4917	1	-193	1	---	0	---	0	-4904	1	-4856	1	-4821
ENSG00000161714	PLCD3	5	1	19	-4795	1	-4819	1	---	0	-4845	1	-4831	1	-4828	1	-4802	1	-4830	1	-4818	1	-4913	1	---	0	---	0	---	0	-4836	1	---	0	-4878	1	-4851	1	729	1	---	0	---	0	-4838	1	-4790	1	-4755
ENSG00000181827	RFX7	5	1	17	-2726	1	-2798	1	-2702	1	-2657	1	---	0	---	0	-2782	1	-2707	1	-2713	1	---	0	---	0	---	0	-2706	1	-2686	1	-2688	1	-2689	1	-2692	1	-2668	1	-2675	1	-2621	1	2878	1	---	0	-2681
ENSG00000127955	GNAI1	5	1	16	-1252	1	-1252	1	---	0	---	0	---	0	---	0	-1255	1	-1256	1	-1234	1	-1216	1	---	0	---	0	---	0	-1241	1	-1243	1	-1250	1	-1231	1	---	0	---	0	---	0	-269	1	-1253	1	-1142
ENSG00000031698	SARS	5	1	16	605	1	628	1	158	1	---	0	---	0	---	0	550	1	616	1	630	1	508	1	---	0	---	0	575	1	564	1	540	1	576	1	618	1	536	1	---	0	---	0	528	1	---	0	722
ENSG00000104783	KCNN4	5	1	16	1659	1	1665	1	---	0	---	0	1618	1	---	0	1764	1	1699	1	1673	1	1701	1	---	0	---	0	---	0	1694	1	1693	1	1675	1	1687	1	1684	1	---	0	---	0	1683	1	---	0	1729
ENSG00000125124	BBS2	5	1	14	2231	1	2226	1	---	0	---	0	---	0	---	0	2257	1	2275	1	2267	1	---	0	---	0	---	0	---	0	2257	1	2264	1	2258	1	---	0	2272	1	---	0	---	0	2272	1	2300	1	2251
ENSG00000101198	NKAIN4	5	1	13	1691	1	1752	1	---	0	---	0	---	0	---	0	---	0	1645	1	1705	1	---	0	---	0	---	0	---	0	1661	1	1661	1	---	0	---	0	1772	1	---	0	---	0	1712	1	1665	1	1795
ENSG00000138449	SLC40A1	5	1	13	4763	1	4815	1	---	0	---	0	---	0	---	0	4817	1	4814	1	4841	1	---	0	---	0	---	0	---	0	4749	1	4752	1	4750	1	4758	1	4849	1	---	0	---	0	4842	1	---	0	4810
ENSG00000136144	RCBTB1	5	1	13	1726	1	1687	1	---	0	1772	1	---	0	---	0	1701	1	1723	1	1738	1	---	0	---	0	---	0	---	0	1749	1	1750	1	---	0	1754	1	1774	1	---	0	---	0	---	0	1744	1	1762
ENSG00000211584	SLC48A1	5	1	12	-4598	1	-4607	1	8035	0	-4591	1	---	0	---	0	-4581	1	---	0	-4608	1	---	0	---	0	---	0	---	0	-4582	1	-4594	1	---	0	---	0	---	0	---	0	---	0	-4583	1	-4610	1	-4594
ENSG00000198734	F5	5	1	12	-1826	1	-1756	1	---	0	-1862	1	---	0	---	0	-1866	1	---	0	-1836	1	---	0	---	0	---	0	---	0	-1851	1	-1860	1	-1855	1	---	0	-1759	1	-1829	1	-1759	1	---	0	---	0	-1798
ENSG00000101144	BMP7	5	1	11	-3243	1	-3266	1	---	0	-3285	1	---	0	---	0	---	0	---	0	-3252	1	---	0	-3246	1	---	0	---	0	-3265	1	-3265	1	---	0	---	0	-3247	1	---	0	---	0	-3267	1	-3304	1	-3361
ENSG00000120686	UFM1	5	1	11	-2867	1	-2846	1	---	0	---	0	---	0	---	0	-2804	1	-2817	1	-2827	1	---	0	---	0	---	0	---	0	-2839	1	-2831	1	---	0	---	0	-2832	1	---	0	---	0	-2801	1	---	0	-2864
ENSG00000198788	MUC2	5	1	11	-1144	1	-1121	1	---	0	---	0	---	0	---	0	---	0	---	0	-1066	1	---	0	---	0	---	0	-323	1	---	0	-1086	1	-1138	1	-1115	1	-1287	1	---	0	---	0	-1129	1	-1138	1	-1272
ENSG00000117153	KLHL12	5	1	11	-171	1	-280	1	---	0	---	0	---	0	---	0	-201	1	-285	1	-291	1	---	0	---	0	---	0	---	0	---	0	-259	1	---	0	32	1	-191	1	---	0	---	0	-157	1	---	0	-161
ENSG00000168769	TET2	5	1	11	-523	1	-457	1	---	0	---	0	---	0	---	0	-403	1	-521	1	-435	1	---	0	---	0	---	0	---	0	-440	1	-465	1	-473	1	---	0	29	1	---	0	---	0	-3	1	---	0	-419
ENSG00000138829	FBN2	5	1	11	---	0	1207	1	---	0	---	0	---	0	---	0	1146	1	1293	1	1250	1	---	0	---	0	---	0	---	0	1261	1	1246	1	---	0	1285	1	1241	1	---	0	---	0	1231	1	---	0	1208
ENSG00000198780	FAM169A	5	1	11	2749	1	2740	1	---	0	2842	1	---	0	---	0	---	0	---	0	---	0	---	0	---	0	---	0	---	0	2793	1	2748	1	2811	1	---	0	2720	1	---	0	---	0	2756	1	---	0	2696
ENSG00000176393	RNPEP	5	1	11	---	0	4482	1	229	1	---	0	---	0	---	0	4456	1	4459	1	4516	1	---	0	---	0	---	0	---	0	4493	1	---	0	---	0	171	1	4473	1	---	0	---	0	4497	1	---	0	4465
ENSG00000150394	CDH8	5	1	10	---	0	-2797	1	-2732	1	---	0	---	0	---	0	-2761	1	-2819	1	-2829	1	---	0	---	0	---	0	---	0	-2796	1	-2795	1	---	0	---	0	-2759	1	---	0	---	0	-2638	1	---	0	-2769
ENSG00000169105	CHST14	5	1	10	-2256	1	579	1	-4375	1	---	0	---	0	---	0	545	1	672	1	623	1	---	0	---	0	---	0	---	0	---	0	643	1	---	0	---	0	595	1	---	0	---	0	599	1	---	0	641
ENSG00000160323	ADAMTS13	5	1	9	---	0	3764	1	---	0	---	0	---	0	---	0	3783	1	3815	1	3812	1	---	0	---	0	---	0	---	0	---	0	---	0	---	0	3815	1	3772	1	---	0	---	0	-3826	1	---	0	3790
ENSG00000144485	HES6	5	1	9	---	0	-4404	1	---	0	---	0	---	0	---	0	-4437	1	-4416	1	-4396	1	---	0	---	0	---	0	---	0	---	0	-4440	1	---	0	---	0	-4457	1	---	0	---	0	---	0	-4426	1	-4422
ENSG00000141510	TP53	5	1	9	---	0	18	1	---	0	---	0	---	0	---	0	-32	1	23	1	14	1	---	0	---	0	---	0	---	0	647	1	---	0	---	0	---	0	90	1	---	0	---	0	---	0	-6020	0	59
ENSG00000169087	HSPBAP1	5	1	8	-3695	1	-3679	1	---	0	---	0	---	0	---	0	---	0	-3593	1	---	0	---	0	---	0	---	0	---	0	-3689	1	-3664	1	---	0	---	0	---	0	---	0	---	0	-3680	1	-3655	1	-3690
ENSG00000119760	SUPT7L	5	1	8	-53	1	-25	1	1380	1	---	0	---	0	---	0	-52	1	-31	1	2843	1	---	0	---	0	---	0	---	0	---	0	---	0	---	0	---	0	---	0	---	0	---	0	9	1	---	0	-164
ENSG00000115415	STAT1	5	1	8	22	1	7	1	-167	1	---	0	---	0	---	0	-185	1	---	0	---	0	---	0	---	0	---	0	---	0	---	0	---	0	---	0	6166	0	10	1	---	0	---	0	14	1	---	0	64
ENSG00000144040	SFXN5	5	1	8	405	1	395	1	3039	1	---	0	---	0	---	0	257	1	---	0	---	0	---	0	---	0	---	0	---	0	---	0	---	0	---	0	415	1	-17	1	---	0	---	0	377	1	---	0	6
ENSG00000080644	CHRNA3	5	1	8	-3481	1	-3485	1	---	0	---	0	---	0	---	0	---	0	-3477	1	-3489	1	---	0	---	0	---	0	---	0	---	0	-3471	1	---	0	---	0	-3474	1	---	0	---	0	---	0	-3478	1	-3459
ENSG00000124574	ABCC10	5	1	8	-3090	1	-3063	1	---	0	---	0	---	0	---	0	-3082	1	-3064	1	-3111	1	---	0	---	0	---	0	---	0	-3089	1	---	0	---	0	---	0	-3057	1	---	0	---	0	---	0	---	0	-3100
ENSG00000135297	MTO1	5	1	8	2761	1	2769	1	---	0	---	0	---	0	---	0	149	1	167	1	232	1	---	0	---	0	---	0	---	0	---	0	---	0	---	0	---	0	22	1	---	0	---	0	---	0	---	0	3
ENSG00000128805	ARHGAP22	5	1	8	---	0	187	1	---	0	---	0	---	0	---	0	139	1	-496	1	1944	1	---	0	---	0	---	0	---	0	---	0	---	0	---	0	1943	1	138	1	---	0	---	0	---	0	---	0	-518
ENSG00000180871	CXCR2	5	1	7	-34	1	-18	1	---	0	---	0	---	0	---	0	---	0	---	0	---	0	---	0	---	0	---	0	---	0	-66	1	-57	1	---	0	---	0	-62	1	---	0	---	0	-54	1	---	0	-65
ENSG00000130770	ATPIF1	5	1	7	3237	1	3241	1	209	1	---	0	---	0	---	0	3215	1	5903	0	5911	0	---	0	---	0	---	0	---	0	3228	1	5935	0	5944	0	---	0	5931	0	---	0	---	0	3197	1	---	0	3189
ENSG00000181019	NQO1	5	1	7	---	0	319	1	-8172	0	---	0	---	0	---	0	327	1	230	1	234	1	---	0	---	0	---	0	-167	1	---	0	---	0	---	0	---	0	248	1	---	0	---	0	---	0	---	0	---
ENSG00000155034	FBXL18	5	1	6	---	0	-3945	1	---	0	---	0	---	0	---	0	-3964	1	---	0	---	0	---	0	---	0	---	0	---	0	-3940	1	---	0	---	0	---	0	75	1	---	0	---	0	-3892	1	---	0	-3908
ENSG00000105643	ARRDC2	5	1	6	---	0	-1062	1	---	0	---	0	---	0	---	0	---	0	-381	1	-357	1	---	0	---	0	---	0	---	0	---	0	---	0	---	0	-1010	1	-999	1	---	0	---	0	-1008	1	---	0	---
ENSG00000126460	PRRG2	5	1	6	---	0	-645	1	---	0	---	0	---	0	---	0	---	0	---	0	---	0	---	0	---	0	---	0	---	0	---	0	---	0	---	0	-727	1	-664	1	---	0	---	0	-690	1	---	0	-645
ENSG00000140280	LYSMD2	5	1	6	1139	1	1044	1	---	0	---	0	---	0	---	0	---	0	---	0	---	0	---	0	---	0	---	0	---	0	1114	1	1102	1	---	0	---	0	214	1	---	0	---	0	-169	1	---	0	---
ENSG00000081181	ARG2	5	1	6	---	0	---	0	---	0	---	0	---	0	---	0	---	0	-215	1	-201	1	---	0	---	0	---	0	---	0	---	0	---	0	---	0	---	0	-33	1	---	0	---	0	-128	1	---	0	-160
ENSG00000189180	ZNF33A	5	1	6	-2443	1	-2447	1	---	0	---	0	---	0	---	0	---	0	---	0	---	0	---	0	---	0	---	0	---	0	---	0	-2463	1	---	0	---	0	-2425	1	---	0	---	0	---	0	---	0	-2445
ENSG00000132669	RIN2	5	1	6	-1626	1	-1599	1	---	0	---	0	---	0	---	0	-1596	1	---	0	---	0	---	0	---	0	---	0	---	0	---	0	---	0	---	0	---	0	-1631	1	---	0	---	0	---	0	---	0	-1631
ENSG00000115274	INO80B	5	1	6	---	0	-87	1	6829	0	---	0	---	0	---	0	---	0	-55	1	---	0	---	0	---	0	---	0	---	0	---	0	---	0	---	0	-53	1	-61	1	---	0	---	0	---	0	---	0	-22
ENSG00000137752	CASP1	5	1	6	---	0	62	1	---	0	---	0	---	0	---	0	50	1	90	1	65	1	---	0	---	0	---	0	---	0	---	0	---	0	---	0	41	1	76	1	---	0	---	0	---	0	---	0	---
ENSG00000115652	UXS1	5	1	5	3097	1	3116	1	---	0	---	0	---	0	---	0	---	0	---	0	---	0	---	0	---	0	---	0	---	0	---	0	---	0	---	0	---	0	-54	1	---	0	---	0	-204	1	---	0	3077
ENSG00000110925	CSRNP2	5	1	5	---	0	-110	1	---	0	---	0	---	0	---	0	---	0	---	0	---	0	---	0	---	0	---	0	---	0	---	0	---	0	---	0	-46	1	1	1	---	0	---	0	-87	1	---	0	-24
ENSG00000137693	YAP1	5	1	5	---	0	---	0	310	1	---	0	---	0	---	0	-143	1	---	0	---	0	---	0	---	0	---	0	---	0	---	0	---	0	---	0	---	0	-76	1	---	0	---	0	-85	1	---	0	---
ENSG00000092330	TINF2	5	1	5	---	0	---	0	---	0	---	0	---	0	---	0	492	1	---	0	---	0	---	0	---	0	---	0	---	0	---	0	---	0	---	0	---	0	139	1	---	0	---	0	-43	1	---	0	75
ENSG00000102908	NFAT5	5	1	5	---	0	-47	1	---	0	---	0	---	0	---	0	---	0	---	0	---	0	---	0	---	0	---	0	---	0	---	0	---	0	---	0	---	0	-66	1	---	0	---	0	-37	1	---	0	1495
ENSG00000114023	FAM162A	5	1	5	---	0	---	0	---	0	---	0	---	0	---	0	-83	1	---	0	---	0	---	0	---	0	---	0	---	0	---	0	---	0	---	0	71	1	-2	1	---	0	---	0	-23	1	---	0	---
ENSG00000186010	NDUFA13	5	1	5	---	0	59	1	-9910	0	---	0	---	0	---	0	---	0	---	0	---	0	---	0	---	0	---	0	---	0	---	0	---	0	---	0	---	0	-34	1	---	0	---	0	8	1	---	0	-20
ENSG00000197296	FITM2	5	1	5	-8604	0	-8518	0	---	0	---	0	---	0	---	0	---	0	---	0	-8523	0	---	0	---	0	---	0	---	0	---	0	---	0	---	0	-59	1	-37	1	---	0	---	0	106	1	---	0	-80
ENSG00000100554	ATP6V1D	5	1	5	---	0	136	1	4860	1	---	0	---	0	---	0	---	0	---	0	---	0	---	0	---	0	---	0	---	0	---	0	---	0	---	0	-208	1	-86	1	---	0	---	0	141	1	---	0	---
ENSG00000137478	FCHSD2	5	1	5	---	0	---	0	---	0	---	0	---	0	---	0	354	1	---	0	-344	1	---	0	---	0	---	0	---	0	---	0	---	0	---	0	---	0	-362	1	---	0	---	0	---	0	---	0	-395
ENSG00000134899	ERCC5	5	1	5	---	0	-78	1	---	0	---	0	---	0	---	0	51	1	-6872	0	---	0	---	0	---	0	---	0	---	0	---	0	---	0	---	0	-4	1	49	1	---	0	---	0	---	0	---	0	-8048
ENSG00000176809	LRRC37A3	5	1	5	---	0	50	1	---	0	---	0	---	0	---	0	32	1	---	0	---	0	---	0	---	0	---	0	---	0	---	0	---	0	---	0	102	1	83	1	---	0	---	0	---	0	---	0	---
ENSG00000163683	SMIM14	5	1	5	---	0	---	0	---	0	---	0	---	0	---	0	---	0	---	0	---	0	---	0	---	0	---	0	---	0	---	0	---	0	---	0	240	1	108	1	---	0	---	0	---	0	---	0	343
ENSG00000076043	REXO2	5	1	5	---	0	---	0	201	1	---	0	---	0	---	0	---	0	526	1	400	1	---	0	---	0	---	0	---	0	---	0	---	0	---	0	---	0	313	1	---	0	---	0	---	0	---	0	---
ENSG00000144583	MARCH4	5	1	5	---	0	1571	1	---	0	---	0	---	0	---	0	1674	1	1594	1	---	0	---	0	---	0	---	0	---	0	-8600	0	---	0	---	0	1579	1	---	0	---	0	---	0	---	0	---	0	1634
ENSG00000065618	COL17A1	5	1	5	69	1	-2554	1	-80	1	---	0	---	0	---	0	---	0	---	0	---	0	---	0	---	0	---	0	---	0	53	1	---	0	---	0	---	0	---	0	---	0	---	0	---	0	---	0	70
ENSG00000176697	BDNF	5	0	4	---	0	-2986	1	---	0	---	0	---	0	---	0	-2959	1	---	0	---	0	---	0	---	0	---	0	---	0	---	0	---	0	---	0	---	0	---	0	---	0	---	0	-3018	1	---	0	-3005
ENSG00000172007	RAB33B	5	0	4	---	0	2950	1	---	0	2952	1	---	0	---	0	---	0	597	1	---	0	---	0	---	0	---	0	---	0	---	0	---	0	---	0	---	0	---	0	---	0	---	0	-223	1	---	0	---
ENSG00000160194	NDUFV3	5	0	4	---	0	---	0	---	0	---	0	---	0	---	0	264	1	---	0	---	0	---	0	---	0	---	0	---	0	---	0	---	0	---	0	---	0	403	1	---	0	---	0	-93	1	---	0	80
ENSG00000159459	UBR1	5	0	4	---	0	-4976	1	---	0	---	0	---	0	---	0	---	0	-77	1	---	0	---	0	---	0	---	0	---	0	---	0	---	0	---	0	---	0	-35	1	---	0	---	0	-44	1	---	0	---
ENSG00000198663	C6orf89	5	0	4	---	0	---	0	---	0	---	0	---	0	---	0	---	0	---	0	---	0	---	0	---	0	---	0	---	0	---	0	---	0	---	0	---	0	37	1	---	0	---	0	124	1	---	0	23
ENSG00000103415	HMOX2	5	0	4	---	0	---	0	-5371	0	---	0	---	0	---	0	---	0	---	0	-416	1	---	0	---	0	---	0	---	0	---	0	---	0	---	0	---	0	131	1	---	0	---	0	188	1	---	0	---
ENSG00000214530	STARD10	5	0	4	181	1	---	0	---	0	---	0	---	0	---	0	---	0	---	0	---	0	---	0	---	0	---	0	---	0	---	0	---	0	---	0	325	1	199	1	---	0	---	0	260	1	---	0	---
ENSG00000123104	ITPR2	5	0	4	---	0	---	0	---	0	---	0	---	0	---	0	-238	1	---	0	---	0	---	0	---	0	---	0	---	0	---	0	---	0	---	0	---	0	246	1	---	0	---	0	924	1	---	0	-42
ENSG00000076351	SLC46A1	5	0	4	---	0	1594	1	---	0	---	0	---	0	---	0	---	0	---	0	---	0	---	0	---	0	---	0	---	0	---	0	---	0	---	0	---	0	-134	1	---	0	---	0	1614	1	---	0	1672
ENSG00000114315	HES1	5	0	4	---	0	-3528	1	1664	1	---	0	---	0	---	0	---	0	---	0	---	0	---	0	---	0	---	0	---	0	---	0	---	0	---	0	---	0	-1062	1	---	0	---	0	---	0	---	0	-3468
ENSG00000085831	TTC39A	5	0	4	5939	0	911	1	---	0	---	0	---	0	---	0	5906	0	5867	0	---	0	---	0	---	0	---	0	---	0	---	0	---	0	5917	0	-965	1	-259	1	---	0	---	0	---	0	---	0	5849
ENSG00000084070	SMAP2	5	0	4	---	0	---	0	---	0	---	0	---	0	---	0	---	0	---	0	-215	1	---	0	---	0	---	0	---	0	---	0	---	0	---	0	121	1	-105	1	---	0	---	0	---	0	---	0	143
ENSG00000087460	GNAS	5	0	4	---	0	---	0	143	1	---	0	---	0	---	0	---	0	---	0	---	0	---	0	---	0	---	0	---	0	---	0	---	0	---	0	---	0	-92	1	---	0	---	0	---	0	---	0	-2061
ENSG00000161011	SQSTM1	5	0	4	-9938	0	-73	1	204	1	---	0	---	0	---	0	---	0	---	0	---	0	---	0	---	0	---	0	---	0	---	0	---	0	---	0	---	0	-75	1	---	0	---	0	---	0	---	0	---
ENSG00000138448	ITGAV	5	0	4	---	0	---	0	206	1	---	0	---	0	---	0	49	1	---	0	---	0	---	0	---	0	---	0	---	0	---	0	---	0	---	0	---	0	61	1	---	0	---	0	---	0	---	0	---
ENSG00000073578	SDHA	5	0	4	170	1	---	0	7251	0	---	0	---	0	---	0	---	0	---	0	445	1	---	0	---	0	---	0	---	0	---	0	---	0	---	0	---	0	155	1	---	0	---	0	---	0	---	0	---
ENSG00000166311	SMPD1	5	0	4	---	0	-2005	1	---	0	---	0	---	0	---	0	-2041	1	---	0	---	0	---	0	---	0	---	0	---	0	---	0	---	0	---	0	---	0	194	1	---	0	---	0	---	0	---	0	-1900
ENSG00000215375	MYL5	5	0	4	192	1	---	0	---	0	---	0	---	0	---	0	---	0	---	0	175	1	---	0	---	0	---	0	---	0	---	0	---	0	---	0	---	0	219	1	---	0	---	0	---	0	---	0	---
ENSG00000275074	NUDT18	5	0	4	---	0	2024	1	---	0	---	0	---	0	---	0	2121	1	---	0	---	0	---	0	---	0	---	0	---	0	---	0	---	0	---	0	---	0	286	1	---	0	---	0	---	0	---	0	2118
ENSG00000111684	LPCAT3	5	0	4	---	0	516	1	---	0	---	0	---	0	---	0	---	0	---	0	---	0	---	0	---	0	---	0	---	0	---	0	---	0	---	0	419	1	387	1	---	0	---	0	---	0	---	0	-133
ENSG00000108381	ASPA	5	0	4	---	0	413	1	---	0	---	0	---	0	---	0	---	0	---	0	---	0	---	0	---	0	---	0	---	0	---	0	---	0	---	0	---	0	430	1	---	0	---	0	---	0	---	0	507
ENSG00000178467	P4HTM	5	0	4	---	0	2085	1	---	0	---	0	---	0	---	0	---	0	-112	1	---	0	---	0	---	0	---	0	---	0	---	0	---	0	---	0	---	0	731	1	---	0	---	0	---	0	---	0	2114
ENSG00000182809	CRIP2	5	0	4	---	0	-362	1	2566	1	---	0	---	0	---	0	---	0	---	0	---	0	---	0	---	0	---	0	---	0	---	0	---	0	---	0	3807	1	3820	1	---	0	---	0	---	0	---	0	---
ENSG00000189280	GJB5	5	0	4	375	1	-2475	1	2601	1	---	0	---	0	---	0	---	0	---	0	---	0	---	0	---	0	---	0	---	0	381	1	---	0	---	0	---	0	---	0	---	0	---	0	---	0	---	0	8573
ENSG00000165389	SPTSSA	5	0	4	---	0	-997	1	-101	1	---	0	---	0	---	0	---	0	-1026	1	---	0	---	0	---	0	---	0	---	0	---	0	---	0	---	0	779	1	---	0	---	0	---	0	---	0	---	0	---
ENSG00000104432	IL7	5	0	3	---	0	---	0	---	0	---	0	---	0	---	0	---	0	-1017	1	---	0	---	0	---	0	---	0	---	0	---	0	---	0	---	0	---	0	-1036	1	---	0	---	0	-576	1	---	0	---
ENSG00000113240	CLK4	5	0	3	---	0	---	0	---	0	---	0	---	0	---	0	---	0	---	0	---	0	---	0	---	0	---	0	---	0	---	0	---	0	---	0	---	0	-455	1	---	0	---	0	-292	1	---	0	3611
ENSG00000108582	CPD	5	0	3	---	0	---	0	126	1	---	0	---	0	---	0	---	0	---	0	---	0	---	0	---	0	---	0	---	0	---	0	---	0	---	0	---	0	18	1	---	0	---	0	-190	1	---	0	---
ENSG00000196083	IL1RAP	5	0	3	---	0	-6615	0	---	0	---	0	---	0	---	0	---	0	-364	1	---	0	---	0	---	0	---	0	---	0	---	0	---	0	---	0	---	0	-194	1	---	0	---	0	-170	1	---	0	---
ENSG00000137992	DBT	5	0	3	---	0	3544	1	---	0	---	0	---	0	---	0	---	0	---	0	---	0	---	0	---	0	---	0	---	0	---	0	---	0	---	0	---	0	-38	1	---	0	---	0	-143	1	---	0	---
ENSG00000135637	CCDC142	5	0	3	---	0	---	0	---	0	---	0	---	0	---	0	---	0	-363	1	---	0	---	0	---	0	---	0	---	0	---	0	---	0	---	0	---	0	-66	1	---	0	---	0	-127	1	---	0	---
ENSG00000145246	ATP10D	5	0	3	---	0	---	0	---	0	---	0	---	0	---	0	---	0	---	0	---	0	---	0	---	0	---	0	---	0	---	0	---	0	---	0	---	0	-204	1	---	0	---	0	-29	1	---	0	---
ENSG00000101199	ARFGAP1	5	0	3	---	0	---	0	3876	1	---	0	---	0	---	0	---	0	---	0	---	0	---	0	---	0	---	0	---	0	---	0	---	0	---	0	---	0	61	1	---	0	---	0	40	1	---	0	---
ENSG00000105699	LSR	5	0	3	---	0	---	0	1848	1	---	0	---	0	---	0	---	0	---	0	---	0	---	0	---	0	---	0	---	0	---	0	---	0	---	0	---	0	---	0	---	0	---	0	404	1	---	0	197
ENSG00000204634	TBC1D8	5	0	3	8270	0	8351	0	---	0	8320	0	---	0	---	0	8356	0	8374	0	8382	0	---	0	---	0	---	0	---	0	8348	0	8359	0	8379	0	1641	1	-113	1	---	0	---	0	8383	0	8336	0	349
ENSG00000042062	FAM65C	5	0	3	---	0	-593	1	---	0	---	0	---	0	---	0	8941	0	---	0	---	0	---	0	3980	1	---	0	---	0	---	0	---	0	---	0	8840	0	---	0	---	0	---	0	---	0	---	0	8903
ENSG00000182534	MXRA7	5	0	3	---	0	-260	1	-8410	0	---	0	---	0	---	0	-8253	0	-8290	0	-9019	0	---	0	---	0	---	0	---	0	---	0	---	0	---	0	---	0	-7458	0	---	0	---	0	---	0	---	0	-317
ENSG00000105427	CNFN	5	0	3	-3123	1	---	0	---	0	---	0	---	0	---	0	---	0	---	0	---	0	---	0	---	0	---	0	---	0	---	0	---	0	---	0	---	0	-3103	1	---	0	---	0	---	0	---	0	-2960
ENSG00000114573	ATP6V1A	5	0	3	7043	0	-4593	1	-937	1	---	0	---	0	---	0	---	0	7042	0	7109	0	---	0	---	0	---	0	---	0	---	0	7066	0	---	0	---	0	-758	1	---	0	---	0	---	0	---	0	---
ENSG00000101311	FERMT1	5	0	3	---	0	---	0	-559	1	---	0	---	0	---	0	---	0	---	0	---	0	---	0	---	0	---	0	---	0	3501	1	---	0	---	0	---	0	-361	1	---	0	---	0	---	0	---	0	---
ENSG00000105971	CAV2	5	0	3	---	0	---	0	221	1	---	0	---	0	---	0	---	0	---	0	---	0	---	0	---	0	---	0	---	0	---	0	---	0	---	0	---	0	-218	1	---	0	---	0	---	0	---	0	-227
ENSG00000100485	SOS2	5	0	3	---	0	---	0	---	0	---	0	---	0	---	0	---	0	---	0	---	0	---	0	---	0	---	0	---	0	---	0	---	0	---	0	612	1	-156	1	---	0	---	0	---	0	---	0	-309
ENSG00000122507	BBS9	5	0	3	---	0	---	0	---	0	---	0	---	0	---	0	---	0	---	0	---	0	---	0	---	0	---	0	---	0	---	0	---	0	---	0	-59	1	-141	1	---	0	---	0	---	0	---	0	-387
ENSG00000164002	EXO5	5	0	3	---	0	551	1	---	0	---	0	---	0	---	0	---	0	385	1	---	0	---	0	---	0	---	0	---	0	---	0	---	0	---	0	---	0	-49	1	---	0	---	0	---	0	---	0	---
ENSG00000185043	CIB1	5	0	3	---	0	6399	0	499	1	---	0	---	0	---	0	---	0	9720	0	9726	0	---	0	---	0	---	0	---	0	---	0	---	0	---	0	-377	1	-39	1	---	0	---	0	---	0	---	0	---
ENSG00000127125	PPCS	5	0	3	---	0	---	0	174	1	---	0	---	0	---	0	---	0	---	0	7304	0	---	0	---	0	---	0	---	0	---	0	---	0	---	0	---	0	-19	1	---	0	---	0	---	0	---	0	---
ENSG00000177700	POLR2L	5	0	3	---	0	---	0	-69	1	---	0	---	0	---	0	---	0	---	0	---	0	---	0	---	0	---	0	---	0	4341	1	---	0	---	0	---	0	5	1	---	0	---	0	---	0	---	0	---
ENSG00000135185	TMEM243	5	0	3	---	0	1220	1	---	0	---	0	---	0	---	0	---	0	---	0	---	0	---	0	---	0	---	0	---	0	---	0	---	0	---	0	---	0	20	1	---	0	---	0	---	0	---	0	663
ENSG00000013016	EHD3	5	0	3	---	0	---	0	---	0	---	0	---	0	---	0	77	1	---	0	---	0	---	0	---	0	---	0	---	0	---	0	---	0	---	0	---	0	29	1	---	0	---	0	---	0	---	0	---
ENSG00000125037	EMC3	5	0	3	---	0	---	0	-157	1	---	0	---	0	---	0	---	0	---	0	---	0	---	0	---	0	---	0	---	0	---	0	---	0	---	0	---	0	50	1	---	0	---	0	---	0	---	0	---
ENSG00000135862	LAMC1	5	0	3	---	0	---	0	176	1	---	0	---	0	---	0	-936	1	---	0	---	0	---	0	---	0	---	0	---	0	---	0	---	0	---	0	---	0	228	1	---	0	---	0	---	0	---	0	---
ENSG00000136367	ZFHX2	5	0	3	---	0	---	0	---	0	---	0	---	0	---	0	---	0	---	0	---	0	---	0	---	0	---	0	---	0	---	0	---	0	---	0	4627	1	321	1	---	0	---	0	---	0	---	0	294
ENSG00000168724	DNAJC21	5	0	3	---	0	---	0	---	0	---	0	---	0	---	0	---	0	---	0	691	1	---	0	---	0	---	0	---	0	---	0	---	0	---	0	---	0	426	1	---	0	---	0	---	0	---	0	---
ENSG00000132010	ZNF20	5	0	3	-3863	1	-3835	1	---	0	---	0	---	0	---	0	---	0	---	0	---	0	---	0	---	0	---	0	---	0	---	0	---	0	---	0	---	0	794	1	---	0	---	0	---	0	---	0	---
ENSG00000157168	NRG1	5	0	3	6073	0	6038	0	4757	1	---	0	---	0	---	0	6002	0	---	0	1071	1	---	0	---	0	---	0	---	0	---	0	---	0	---	0	6026	0	1022	1	---	0	---	0	---	0	---	0	6051
ENSG00000073146	MOV10L1	5	0	3	2223	1	---	0	---	0	---	0	---	0	---	0	---	0	---	0	---	0	---	0	---	0	---	0	---	0	---	0	---	0	---	0	---	0	2290	1	---	0	---	0	---	0	---	0	2099
ENSG00000172315	TP53RK	5	0	3	---	0	-897	1	---	0	---	0	---	0	---	0	---	0	---	0	-883	1	---	0	---	0	---	0	---	0	---	0	---	0	---	0	---	0	---	0	---	0	---	0	---	0	---	0	-122
ENSG00000196141	SPATS2L	5	0	3	-4945	1	-357	1	---	0	---	0	---	0	---	0	-5022	0	-5056	0	---	0	---	0	---	0	---	0	---	0	---	0	---	0	---	0	---	0	---	0	---	0	---	0	---	0	---	0	-3686
ENSG00000135506	OS9	5	0	3	---	0	-229	1	885	1	---	0	---	0	---	0	---	0	---	0	---	0	---	0	---	0	---	0	---	0	---	0	---	0	---	0	---	0	---	0	---	0	---	0	---	0	---	0	209
ENSG00000151148	UBE3B	5	0	3	---	0	-94	1	-8012	0	---	0	---	0	---	0	-96	1	---	0	---	0	---	0	---	0	---	0	---	0	---	0	---	0	---	0	---	0	---	0	---	0	---	0	---	0	---	0	-47
ENSG00000107984	DKK1	5	0	3	---	0	---	0	217	1	---	0	---	0	---	0	5038	0	---	0	---	0	---	0	---	0	---	0	---	0	---	0	---	0	---	0	60	1	---	0	---	0	---	0	---	0	---	0	4920
ENSG00000124217	MOCS3	5	0	3	---	0	---	0	---	0	---	0	---	0	---	0	---	0	---	0	---	0	---	0	---	0	---	0	---	0	---	0	---	0	---	0	127	1	---	0	---	0	---	0	---	0	---	0	113
ENSG00000156521	TYSND1	5	0	3	---	0	---	0	4057	1	---	0	---	0	---	0	---	0	259	1	---	0	---	0	---	0	---	0	---	0	---	0	---	0	---	0	---	0	---	0	---	0	---	0	---	0	---	0	253
ENSG00000152518	ZFP36L2	5	0	2	---	0	---	0	-1259	1	---	0	---	0	---	0	---	0	---	0	---	0	---	0	---	0	---	0	---	0	---	0	---	0	---	0	---	0	-492	1	---	0	---	0	-8568	0	---	0	---
ENSG00000187994	RINL	5	0	2	---	0	---	0	---	0	---	0	---	0	---	0	---	0	---	0	---	0	---	0	---	0	---	0	---	0	---	0	---	0	---	0	-8344	0	-121	1	---	0	---	0	-8293	0	---	0	-74
ENSG00000139631	CSAD	5	0	2	---	0	---	0	---	0	---	0	---	0	---	0	---	0	---	0	---	0	---	0	---	0	---	0	---	0	---	0	---	0	---	0	-41	1	5	1	---	0	---	0	-5340	0	---	0	---
ENSG00000162777	DENND2D	5	0	2	---	0	---	0	---	0	---	0	---	0	---	0	---	0	---	0	---	0	---	0	---	0	---	0	---	0	---	0	---	0	---	0	---	0	5	1	---	0	---	0	-2931	1	---	0	---
ENSG00000204611	ZNF616	5	0	2	---	0	---	0	3219	1	---	0	---	0	---	0	---	0	---	0	---	0	---	0	---	0	---	0	---	0	---	0	---	0	---	0	---	0	---	0	---	0	---	0	-1083	1	---	0	---
ENSG00000139970	RTN1	5	0	2	---	0	---	0	---	0	---	0	---	0	---	0	---	0	---	0	---	0	---	0	---	0	---	0	---	0	---	0	---	0	---	0	---	0	-59	1	---	0	---	0	-482	1	---	0	---
ENSG00000089876	DHX32	5	0	2	---	0	---	0	---	0	---	0	---	0	---	0	---	0	---	0	---	0	---	0	---	0	---	0	---	0	---	0	---	0	---	0	---	0	---	0	---	0	---	0	-467	1	---	0	-1733
ENSG00000165355	FBXO33	5	0	2	---	0	---	0	---	0	---	0	---	0	---	0	---	0	---	0	---	0	---	0	---	0	---	0	---	0	---	0	---	0	---	0	---	0	430	1	---	0	---	0	-221	1	---	0	---
ENSG00000129518	EAPP	5	0	2	---	0	8207	0	---	0	---	0	---	0	---	0	---	0	---	0	---	0	---	0	---	0	---	0	---	0	---	0	---	0	---	0	---	0	-47	1	---	0	---	0	-151	1	---	0	---
ENSG00000188690	UROS	5	0	2	---	0	---	0	379	1	---	0	---	0	---	0	---	0	---	0	---	0	---	0	---	0	---	0	---	0	---	0	---	0	---	0	---	0	---	0	---	0	---	0	-148	1	---	0	---
ENSG00000164056	SPRY1	5	0	2	---	0	---	0	---	0	---	0	---	0	---	0	---	0	---	0	---	0	---	0	---	0	---	0	---	0	---	0	---	0	---	0	---	0	36	1	---	0	-5829	0	-136	1	---	0	---
ENSG00000083812	ZNF324	5	0	2	---	0	1643	1	---	0	---	0	---	0	---	0	---	0	---	0	---	0	---	0	---	0	---	0	---	0	---	0	---	0	---	0	---	0	8745	0	---	0	---	0	-81	1	---	0	---
ENSG00000122550	KLHL7	5	0	2	---	0	---	0	---	0	---	0	---	0	---	0	---	0	---	0	---	0	---	0	---	0	---	0	---	0	---	0	---	0	---	0	---	0	39	1	---	0	---	0	-17	1	---	0	---
ENSG00000130363	RSPH3	5	0	2	---	0	---	0	---	0	---	0	---	0	---	0	---	0	---	0	---	0	---	0	---	0	---	0	---	0	---	0	---	0	---	0	---	0	11	1	---	0	---	0	45	1	---	0	---
ENSG00000147003	TMEM27	5	0	2	---	0	-416	1	---	0	---	0	---	0	---	0	---	0	---	0	---	0	---	0	---	0	---	0	---	0	---	0	---	0	---	0	---	0	---	0	---	0	---	0	73	1	---	0	---
ENSG00000112183	RBM24	5	0	2	---	0	---	0	---	0	---	0	---	0	---	0	---	0	---	0	---	0	---	0	---	0	---	0	---	0	---	0	---	0	---	0	---	0	---	0	---	0	---	0	138	1	---	0	-2760
ENSG00000114529	C3orf52	5	0	2	---	0	---	0	---	0	---	0	---	0	---	0	---	0	---	0	---	0	---	0	---	0	---	0	---	0	---	0	---	0	---	0	---	0	392	1	---	0	---	0	158	1	---	0	---
ENSG00000173230	GOLGB1	5	0	2	---	0	---	0	-8749	0	---	0	---	0	---	0	---	0	---	0	---	0	---	0	---	0	---	0	---	0	---	0	---	0	---	0	---	0	---	0	---	0	-4180	1	167	1	---	0	---
ENSG00000172794	RAB37	5	0	2	---	0	1178	1	---	0	---	0	---	0	---	0	---	0	---	0	---	0	---	0	---	0	---	0	---	0	---	0	---	0	---	0	---	0	7585	0	---	0	---	0	344	1	---	0	---
ENSG00000204642	HLA-F	5	0	2	---	0	---	0	1806	1	---	0	---	0	---	0	---	0	---	0	---	0	---	0	---	0	---	0	---	0	---	0	---	0	---	0	---	0	---	0	---	0	---	0	448	1	---	0	---
ENSG00000141579	ZNF750	5	0	2	---	0	---	0	---	0	---	0	---	0	---	0	---	0	---	0	---	0	---	0	---	0	---	0	---	0	-3769	1	---	0	---	0	---	0	---	0	---	0	---	0	606	1	---	0	---
ENSG00000053108	FSTL4	5	0	2	---	0	4487	1	---	0	---	0	---	0	---	0	---	0	---	0	---	0	---	0	---	0	---	0	---	0	---	0	---	0	---	0	---	0	---	0	---	0	---	0	4401	1	---	0	---
ENSG00000232434	C9orf172	5	0	2	5044	0	5067	0	-3576	1	---	0	5120	0	---	0	5099	0	5057	0	5078	0	---	0	---	0	---	0	5097	0	5149	0	5117	0	5126	0	5071	0	-1953	1	5149	0	---	0	5033	0	5057	0	5029
ENSG00000126432	PRDX5	5	0	2	6818	0	-6751	0	205	1	6826	0	---	0	---	0	---	0	---	0	6862	0	---	0	---	0	---	0	---	0	6760	0	---	0	---	0	---	0	144	1	---	0	---	0	6859	0	---	0	6867
ENSG00000119950	MXI1	5	0	2	---	0	---	0	---	0	---	0	---	0	---	0	---	0	---	0	7232	0	---	0	---	0	---	0	---	0	---	0	---	0	---	0	-4013	1	-44	1	---	0	---	0	7249	0	---	0	---
ENSG00000198729	PPP1R14C	5	0	2	---	0	---	0	248	1	---	0	---	0	---	0	---	0	---	0	---	0	---	0	---	0	---	0	---	0	---	0	---	0	---	0	---	0	---	0	---	0	2906	1	---	0	---	0	---
ENSG00000106330	MOSPD3	5	0	2	---	0	---	0	219	1	---	0	---	0	---	0	---	0	---	0	---	0	---	0	---	0	---	0	---	0	---	0	---	0	---	0	-9806	0	-7198	0	---	0	---	0	---	0	---	0	142
ENSG00000164920	OSR2	5	0	2	---	0	---	0	---	0	---	0	---	0	---	0	---	0	---	0	---	0	---	0	---	0	---	0	---	0	---	0	---	0	---	0	---	0	-4199	1	---	0	---	0	---	0	---	0	---
ENSG00000081059	TCF7	5	0	2	---	0	-4011	1	---	0	---	0	---	0	---	0	---	0	---	0	---	0	---	0	---	0	---	0	---	0	---	0	---	0	---	0	---	0	-4077	1	---	0	---	0	---	0	---	0	---
ENSG00000214655	ZSWIM8	5	0	2	---	0	---	0	---	0	---	0	---	0	---	0	---	0	---	0	---	0	---	0	---	0	---	0	---	0	---	0	---	0	---	0	---	0	-3625	1	---	0	---	0	---	0	---	0	-96
ENSG00000128567	PODXL	5	0	2	---	0	---	0	---	0	---	0	---	0	---	0	---	0	---	0	---	0	---	0	---	0	---	0	---	0	---	0	---	0	---	0	---	0	-2341	1	---	0	---	0	---	0	---	0	---
ENSG00000148926	ADM	5	0	2	---	0	---	0	---	0	---	0	---	0	---	0	3076	1	---	0	---	0	---	0	---	0	---	0	---	0	---	0	---	0	---	0	---	0	-2016	1	---	0	---	0	---	0	---	0	---
ENSG00000130203	APOE	5	0	2	---	0	---	0	2282	1	---	0	---	0	---	0	---	0	---	0	---	0	---	0	---	0	---	0	---	0	---	0	---	0	---	0	---	0	-1963	1	---	0	---	0	---	0	---	0	---
ENSG00000136689	IL1RN	5	0	2	---	0	-1983	1	5668	0	---	0	---	0	---	0	---	0	---	0	---	0	---	0	---	0	---	0	---	0	---	0	---	0	---	0	---	0	-1459	1	---	0	---	0	---	0	---	0	---
ENSG00000160602	NEK8	5	0	2	---	0	---	0	-4676	1	---	0	---	0	---	0	---	0	---	0	---	0	---	0	---	0	---	0	---	0	---	0	---	0	---	0	---	0	-631	1	---	0	---	0	---	0	---	0	---
ENSG00000138794	CASP6	5	0	2	---	0	---	0	---	0	---	0	---	0	---	0	---	0	---	0	---	0	---	0	---	0	---	0	---	0	---	0	---	0	---	0	---	0	-583	1	---	0	---	0	---	0	---	0	-496
ENSG00000119718	EIF2B2	5	0	2	---	0	---	0	169	1	---	0	---	0	---	0	---	0	---	0	---	0	---	0	---	0	---	0	---	0	---	0	---	0	---	0	---	0	-302	1	---	0	---	0	---	0	---	0	---
ENSG00000162236	STX5	5	0	2	9487	0	9349	0	---	0	---	0	---	0	---	0	9522	0	9344	0	---	0	---	0	---	0	---	0	---	0	---	0	---	0	---	0	9375	0	-215	1	---	0	---	0	---	0	---	0	-262
ENSG00000011243	AKAP8L	5	0	2	---	0	---	0	4009	1	---	0	---	0	---	0	---	0	---	0	---	0	---	0	---	0	---	0	---	0	---	0	---	0	---	0	---	0	-215	1	---	0	---	0	---	0	---	0	---
ENSG00000107262	BAG1	5	0	2	---	0	---	0	-338	1	---	0	---	0	---	0	---	0	---	0	---	0	---	0	---	0	---	0	---	0	---	0	---	0	---	0	---	0	-166	1	---	0	---	0	---	0	---	0	---
ENSG00000042286	AIFM2	5	0	2	---	0	-4421	1	---	0	---	0	---	0	---	0	---	0	---	0	---	0	---	0	---	0	---	0	---	0	---	0	---	0	---	0	---	0	-157	1	---	0	---	0	---	0	---	0	---
ENSG00000105825	TFPI2	5	0	2	---	0	---	0	-1848	1	---	0	---	0	---	0	---	0	---	0	---	0	---	0	---	0	---	0	---	0	---	0	---	0	---	0	---	0	-138	1	---	0	---	0	---	0	---	0	---
ENSG00000165240	ATP7A	5	0	2	---	0	---	0	-7941	0	---	0	---	0	---	0	---	0	---	0	---	0	---	0	---	0	---	0	---	0	---	0	---	0	---	0	---	0	-136	1	---	0	---	0	---	0	---	0	---
ENSG00000131979	GCH1	5	0	2	---	0	---	0	---	0	---	0	---	0	---	0	---	0	---	0	---	0	---	0	---	0	---	0	---	0	---	0	---	0	---	0	---	0	-102	1	---	0	---	0	---	0	---	0	313
ENSG00000177679	SRRM3	5	0	2	---	0	---	0	---	0	---	0	---	0	---	0	---	0	---	0	---	0	---	0	---	0	---	0	---	0	---	0	---	0	---	0	---	0	-48	1	---	0	---	0	---	0	---	0	---
ENSG00000139508	SLC46A3	5	0	2	---	0	---	0	3678	1	---	0	---	0	---	0	---	0	---	0	---	0	---	0	---	0	---	0	---	0	---	0	---	0	---	0	---	0	5	1	---	0	---	0	---	0	---	0	---
ENSG00000186106	ANKRD46	5	0	2	---	0	15	1	---	0	---	0	---	0	---	0	---	0	---	0	---	0	---	0	---	0	---	0	---	0	---	0	---	0	---	0	---	0	9	1	---	0	---	0	---	0	---	0	---
ENSG00000128335	APOL2	5	0	2	---	0	---	0	---	0	---	0	---	0	---	0	---	0	---	0	---	0	---	0	---	0	---	0	---	0	---	0	---	0	---	0	---	0	15	1	---	0	---	0	---	0	---	0	-63
ENSG00000075426	FOSL2	5	0	2	---	0	---	0	723	1	---	0	---	0	---	0	---	0	---	0	---	0	---	0	---	0	---	0	---	0	-7832	0	-7797	0	---	0	---	0	36	1	---	0	---	0	---	0	---	0	-5616
ENSG00000170791	CHCHD7	5	0	2	---	0	43	1	---	0	---	0	---	0	---	0	---	0	---	0	---	0	---	0	---	0	---	0	---	0	---	0	---	0	---	0	---	0	84	1	---	0	---	0	---	0	---	0	---
ENSG00000189067	LITAF	5	0	2	---	0	---	0	---	0	---	0	---	0	---	0	---	0	---	0	---	0	---	0	---	0	---	0	---	0	---	0	---	0	---	0	---	0	125	1	---	0	---	0	---	0	---	0	---
ENSG00000185664	PMEL	5	0	2	-9788	0	---	0	317	1	---	0	---	0	---	0	---	0	---	0	---	0	---	0	---	0	---	0	---	0	---	0	---	0	---	0	---	0	136	1	---	0	---	0	---	0	---	0	-9803
ENSG00000120129	DUSP1	5	0	2	---	0	7212	0	-100	1	---	0	---	0	---	0	---	0	---	0	---	0	---	0	---	0	---	0	---	0	---	0	---	0	---	0	---	0	170	1	---	0	---	0	---	0	---	0	7191
ENSG00000133619	KRBA1	5	0	2	---	0	---	0	---	0	---	0	---	0	---	0	---	0	---	0	813	1	---	0	---	0	---	0	---	0	---	0	---	0	---	0	---	0	895	1	---	0	---	0	---	0	---	0	---
ENSG00000179148	ALOXE3	5	0	2	---	0	---	0	---	0	---	0	---	0	---	0	---	0	---	0	---	0	---	0	---	0	---	0	---	0	---	0	---	0	---	0	1377	1	1924	1	---	0	---	0	---	0	---	0	---
ENSG00000073605	GSDMB	5	0	2	---	0	---	0	2900	1	---	0	---	0	---	0	---	0	---	0	---	0	---	0	---	0	---	0	---	0	---	0	---	0	---	0	---	0	2288	1	---	0	---	0	---	0	---	0	---
ENSG00000168936	TMEM129	5	0	2	5123	0	---	0	-2988	1	---	0	---	0	---	0	---	0	5094	0	5114	0	---	0	---	0	---	0	---	0	---	0	---	0	---	0	---	0	5099	0	---	0	---	0	---	0	---	0	---
ENSG00000132824	SERINC3	5	0	2	9815	0	---	0	-95	1	---	0	---	0	---	0	---	0	---	0	---	0	---	0	---	0	---	0	---	0	---	0	---	0	---	0	---	0	9742	0	---	0	---	0	---	0	---	0	4142
ENSG00000171345	KRT19	5	0	2	-3804	1	---	0	-320	1	---	0	---	0	---	0	---	0	---	0	---	0	---	0	---	0	---	0	---	0	-8670	0	-8668	0	---	0	---	0	---	0	---	0	---	0	---	0	---	0	-8657
ENSG00000175318	GRAMD2	5	0	2	-5405	0	-5371	0	1617	1	-5461	0	---	0	---	0	-5513	0	-5469	0	-5502	0	---	0	---	0	---	0	1615	1	-5485	0	-5501	0	---	0	5725	0	---	0	---	0	---	0	---	0	---	0	-5486
ENSG00000135480	KRT7	5	0	2	---	0	-9598	0	280	1	---	0	---	0	---	0	-9568	0	---	0	---	0	---	0	---	0	---	0	---	0	---	0	---	0	---	0	---	0	---	0	---	0	---	0	---	0	---	0	-2649
ENSG00000121851	POLR3GL	5	0	2	1306	1	1256	1	---	0	---	0	---	0	---	0	---	0	---	0	---	0	---	0	---	0	---	0	---	0	---	0	---	0	---	0	---	0	---	0	---	0	---	0	---	0	---	0	---
ENSG00000175782	SLC35E3	5	0	2	---	0	4395	1	---	0	---	0	---	0	---	0	---	0	---	0	---	0	---	0	---	0	---	0	---	0	---	0	---	0	---	0	---	0	---	0	---	0	---	0	---	0	---	0	---
ENSG00000164967	RPP25L	5	0	2	---	0	4791	1	---	0	---	0	---	0	---	0	---	0	---	0	---	0	---	0	---	0	---	0	---	0	---	0	---	0	---	0	-8243	0	---	0	---	0	---	0	---	0	---	0	---
ENSG00000143387	CTSK	5	0	2	---	0	4825	1	---	0	---	0	---	0	---	0	---	0	---	0	---	0	---	0	---	0	---	0	---	0	---	0	---	0	---	0	---	0	---	0	---	0	---	0	---	0	---	0	---
ENSG00000164318	EGFLAM	5	0	2	---	0	---	0	---	0	---	0	---	0	---	0	---	0	---	0	---	0	---	0	---	0	---	0	---	0	---	0	---	0	---	0	-3577	1	---	0	---	0	---	0	---	0	---	0	---
ENSG00000118971	CCND2	5	0	2	---	0	---	0	277	1	---	0	---	0	---	0	---	0	---	0	---	0	---	0	---	0	---	0	---	0	---	0	---	0	---	0	---	0	---	0	---	0	---	0	---	0	---	0	---
ENSG00000151929	BAG3	5	0	2	---	0	---	0	278	1	---	0	---	0	---	0	82	1	---	0	---	0	---	0	---	0	---	0	---	0	---	0	---	0	---	0	---	0	---	0	---	0	---	0	---	0	---	0	---
ENSG00000106211	HSPB1	5	0	2	---	0	---	0	309	1	---	0	---	0	---	0	---	0	---	0	---	0	---	0	---	0	---	0	448	1	---	0	---	0	---	0	---	0	---	0	---	0	---	0	---	0	---	0	---
ENSG00000166145	SPINT1	5	0	2	---	0	---	0	323	1	---	0	---	0	---	0	---	0	---	0	---	0	---	0	---	0	---	0	---	0	---	0	---	0	---	0	---	0	---	0	---	0	---	0	---	0	---	0	1524
ENSG00000102316	MAGED2	5	0	2	---	0	---	0	807	1	---	0	---	0	---	0	---	0	304	1	---	0	---	0	---	0	---	0	---	0	---	0	---	0	---	0	---	0	---	0	---	0	---	0	---	0	---	0	---
ENSG00000102265	TIMP1	5	0	2	---	0	---	0	1171	1	---	0	---	0	---	0	---	0	---	0	---	0	---	0	---	0	---	0	---	0	---	0	---	0	---	0	---	0	---	0	---	0	---	0	---	0	---	0	-8610
ENSG00000124356	STAMBP	5	0	2	---	0	---	0	1957	1	---	0	---	0	---	0	---	0	---	0	---	0	---	0	---	0	---	0	---	0	---	0	---	0	---	0	---	0	---	0	---	0	---	0	---	0	---	0	2123
ENSG00000150687	PRSS23	5	0	2	---	0	---	0	7524	0	---	0	---	0	---	0	---	0	---	0	-4130	1	---	0	---	0	---	0	---	0	---	0	---	0	---	0	---	0	---	0	---	0	---	0	---	0	---	0	-4114
ENSG00000165233	C9orf89	5	0	2	---	0	---	0	---	0	---	0	---	0	---	0	---	0	---	0	---	0	---	0	---	0	---	0	---	0	---	0	---	0	---	0	---	0	---	0	---	0	---	0	---	0	---	0	2559
ENSG00000183668	PSG9	5	0	2	---	0	---	0	---	0	---	0	---	0	---	0	-4062	1	---	0	---	0	---	0	---	0	---	0	---	0	---	0	---	0	---	0	---	0	---	0	---	0	---	0	---	0	---	0	-4142
ENSG00000128510	CPA4	5	0	2	---	0	---	0	---	0	---	0	---	0	---	0	-84	1	---	0	---	0	---	0	---	0	---	0	---	0	---	0	---	0	---	0	---	0	---	0	---	0	---	0	---	0	---	0	-2176
ENSG00000135111	TBX3	5	0	2	---	0	---	0	---	0	---	0	---	0	---	0	631	1	---	0	---	0	---	0	---	0	---	0	---	0	---	0	---	0	---	0	---	0	---	0	---	0	---	0	---	0	---	0	267
ENSG00000239382	ALKBH6	5	0	1	---	0	---	0	---	0	---	0	---	0	---	0	---	0	---	0	---	0	---	0	---	0	---	0	---	0	---	0	---	0	---	0	---	0	---	0	---	0	---	0	-4898	1	---	0	---
ENSG00000198909	MAP3K3	5	0	1	---	0	---	0	---	0	---	0	---	0	---	0	---	0	---	0	---	0	---	0	---	0	---	0	---	0	---	0	---	0	---	0	---	0	---	0	---	0	---	0	-620	1	---	0	---
ENSG00000134762	DSC3	5	0	1	---	0	---	0	---	0	---	0	---	0	---	0	---	0	---	0	---	0	---	0	---	0	---	0	---	0	---	0	---	0	---	0	---	0	---	0	---	0	---	0	31	1	---	0	---
ENSG00000112276	BVES	5	0	1	---	0	---	0	---	0	---	0	---	0	---	0	---	0	---	0	---	0	---	0	---	0	---	0	---	0	---	0	---	0	---	0	---	0	---	0	---	0	---	0	63	1	---	0	---
ENSG00000132623	ANKEF1	5	0	1	---	0	5434	0	---	0	---	0	---	0	---	0	---	0	---	0	5534	0	---	0	---	0	---	0	---	0	---	0	---	0	---	0	---	0	---	0	---	0	---	0	132	1	---	0	5336
ENSG00000182916	TCEAL7	5	0	1	---	0	---	0	---	0	---	0	---	0	---	0	---	0	---	0	---	0	---	0	---	0	---	0	---	0	---	0	---	0	---	0	---	0	---	0	---	0	---	0	2351	1	---	0	---
ENSG00000153208	MERTK	5	0	1	---	0	---	0	---	0	---	0	---	0	---	0	---	0	---	0	---	0	---	0	---	0	---	0	---	0	---	0	---	0	---	0	---	0	---	0	---	0	---	0	4593	1	---	0	---
ENSG00000128487	SPECC1	5	0	1	8424	0	8423	0	---	0	8447	0	---	0	---	0	---	0	---	0	---	0	---	0	---	0	---	0	---	0	---	0	---	0	---	0	8394	0	-33	1	---	0	---	0	9919	0	---	0	8402
ENSG00000197405	C5AR1	5	0	1	---	0	---	0	---	0	---	0	---	0	---	0	---	0	---	0	---	0	---	0	---	0	---	0	---	0	---	0	---	0	---	0	---	0	-4301	1	---	0	---	0	---	0	---	0	---
ENSG00000183153	GJD3	5	0	1	---	0	---	0	---	0	---	0	---	0	---	0	---	0	---	0	---	0	---	0	---	0	---	0	---	0	---	0	---	0	---	0	---	0	-1863	1	---	0	---	0	---	0	---	0	-6107
ENSG00000127415	IDUA	5	0	1	---	0	---	0	---	0	---	0	---	0	---	0	---	0	---	0	---	0	---	0	---	0	---	0	---	0	---	0	---	0	---	0	---	0	-1687	1	---	0	---	0	---	0	---	0	---
ENSG00000213903	LTB4R	5	0	1	---	0	---	0	---	0	---	0	---	0	---	0	---	0	---	0	---	0	---	0	---	0	---	0	---	0	---	0	---	0	---	0	---	0	-548	1	---	0	---	0	---	0	---	0	---
ENSG00000167107	ACSF2	5	0	1	---	0	---	0	---	0	---	0	---	0	---	0	---	0	---	0	---	0	---	0	---	0	---	0	---	0	---	0	---	0	---	0	---	0	-373	1	---	0	---	0	---	0	---	0	---
ENSG00000197860	SGTB	5	0	1	---	0	---	0	---	0	---	0	---	0	---	0	---	0	---	0	---	0	---	0	---	0	---	0	---	0	---	0	---	0	---	0	---	0	-312	1	---	0	---	0	---	0	---	0	---
ENSG00000225830	ERCC6	5	0	1	---	0	---	0	---	0	---	0	---	0	---	0	---	0	---	0	---	0	---	0	---	0	---	0	---	0	---	0	---	0	---	0	---	0	-283	1	---	0	---	0	---	0	---	0	---
ENSG00000021355	SERPINB1	5	0	1	---	0	---	0	-8170	0	---	0	---	0	---	0	---	0	---	0	---	0	---	0	---	0	---	0	---	0	---	0	---	0	---	0	---	0	-201	1	---	0	---	0	---	0	---	0	---
ENSG00000007047	MARK4	5	0	1	---	0	---	0	---	0	---	0	---	0	---	0	---	0	---	0	---	0	---	0	---	0	---	0	---	0	---	0	---	0	---	0	---	0	-168	1	---	0	---	0	---	0	---	0	---
ENSG00000177556	ATOX1	5	0	1	---	0	---	0	---	0	---	0	---	0	---	0	---	0	---	0	---	0	---	0	---	0	---	0	---	0	---	0	---	0	---	0	---	0	-164	1	---	0	---	0	---	0	---	0	---
ENSG00000136878	USP20	5	0	1	---	0	---	0	---	0	---	0	---	0	---	0	---	0	---	0	---	0	---	0	---	0	---	0	---	0	---	0	---	0	---	0	---	0	-113	1	---	0	---	0	---	0	---	0	---
ENSG00000144802	NFKBIZ	5	0	1	---	0	---	0	---	0	---	0	---	0	---	0	---	0	---	0	---	0	---	0	---	0	---	0	---	0	---	0	---	0	---	0	---	0	-97	1	---	0	---	0	---	0	---	0	-6767
ENSG00000044090	CUL7	5	0	1	---	0	---	0	---	0	---	0	---	0	---	0	---	0	---	0	---	0	---	0	---	0	---	0	---	0	---	0	---	0	---	0	---	0	-96	1	---	0	---	0	---	0	---	0	---
ENSG00000183111	ARHGEF37	5	0	1	---	0	---	0	---	0	---	0	---	0	---	0	---	0	---	0	---	0	---	0	---	0	---	0	---	0	---	0	---	0	---	0	---	0	-76	1	---	0	---	0	---	0	---	0	---
ENSG00000133805	AMPD3	5	0	1	---	0	---	0	---	0	---	0	---	0	---	0	---	0	---	0	---	0	---	0	---	0	---	0	---	0	---	0	---	0	---	0	---	0	-71	1	---	0	---	0	---	0	---	0	---
ENSG00000110455	ACCS	5	0	1	---	0	---	0	---	0	---	0	---	0	---	0	---	0	---	0	---	0	---	0	---	0	---	0	---	0	---	0	---	0	---	0	---	0	-30	1	---	0	---	0	---	0	---	0	---
ENSG00000144597	EAF1	5	0	1	---	0	---	0	---	0	---	0	---	0	---	0	---	0	---	0	---	0	---	0	---	0	---	0	---	0	---	0	---	0	---	0	---	0	-7	1	---	0	---	0	---	0	---	0	---
ENSG00000121542	SEC22A	5	0	1	---	0	---	0	---	0	---	0	---	0	---	0	---	0	---	0	---	0	---	0	---	0	---	0	---	0	---	0	---	0	---	0	---	0	8	1	---	0	---	0	---	0	---	0	---
ENSG00000072062	PRKACA	5	0	1	---	0	---	0	---	0	---	0	---	0	---	0	---	0	---	0	---	0	---	0	---	0	---	0	---	0	---	0	---	0	---	0	---	0	28	1	---	0	---	0	---	0	---	0	---
ENSG00000128604	IRF5	5	0	1	---	0	---	0	---	0	---	0	---	0	---	0	---	0	---	0	---	0	---	0	---	0	---	0	---	0	---	0	---	0	---	0	---	0	40	1	---	0	---	0	---	0	---	0	---
ENSG00000183354	KIAA2026	5	0	1	---	0	---	0	---	0	---	0	---	0	---	0	---	0	---	0	---	0	---	0	---	0	---	0	---	0	---	0	---	0	---	0	---	0	73	1	---	0	---	0	---	0	---	0	---
ENSG00000215271	HOMEZ	5	0	1	---	0	---	0	---	0	---	0	---	0	---	0	---	0	---	0	---	0	---	0	---	0	---	0	---	0	---	0	---	0	---	0	---	0	109	1	---	0	---	0	---	0	---	0	---
ENSG00000141562	NARF	5	0	1	---	0	---	0	---	0	---	0	---	0	---	0	---	0	---	0	---	0	---	0	---	0	---	0	---	0	---	0	---	0	---	0	---	0	126	1	---	0	---	0	---	0	---	0	---
ENSG00000137714	FDX1	5	0	1	---	0	---	0	---	0	---	0	---	0	---	0	---	0	---	0	---	0	---	0	---	0	---	0	---	0	---	0	---	0	---	0	---	0	127	1	---	0	---	0	---	0	---	0	---
ENSG00000165516	KLHDC2	5	0	1	---	0	8723	0	---	0	---	0	---	0	---	0	---	0	---	0	---	0	---	0	---	0	---	0	---	0	---	0	---	0	---	0	---	0	131	1	---	0	---	0	---	0	---	0	---
ENSG00000095203	EPB41L4B	5	0	1	---	0	---	0	---	0	---	0	---	0	---	0	---	0	---	0	---	0	---	0	---	0	---	0	---	0	---	0	---	0	---	0	---	0	143	1	---	0	---	0	---	0	---	0	---
ENSG00000167566	NCKAP5L	5	0	1	---	0	---	0	---	0	---	0	---	0	---	0	---	0	---	0	---	0	---	0	---	0	---	0	---	0	---	0	---	0	---	0	---	0	204	1	---	0	---	0	---	0	---	0	---
ENSG00000102934	PLLP	5	0	1	-6917	0	-6955	0	---	0	---	0	---	0	---	0	---	0	---	0	---	0	---	0	---	0	---	0	---	0	-6960	0	---	0	---	0	---	0	205	1	---	0	---	0	---	0	---	0	-6913
ENSG00000177058	SLC38A9	5	0	1	---	0	---	0	---	0	---	0	---	0	---	0	---	0	---	0	---	0	---	0	---	0	---	0	---	0	---	0	---	0	---	0	---	0	299	1	---	0	---	0	---	0	---	0	---
ENSG00000184060	ADAP2	5	0	1	---	0	---	0	---	0	---	0	---	0	---	0	---	0	---	0	---	0	---	0	---	0	---	0	---	0	---	0	---	0	---	0	---	0	312	1	---	0	---	0	---	0	---	0	---
ENSG00000203618	GP1BB	5	0	1	---	0	---	0	---	0	---	0	---	0	---	0	-5451	0	---	0	---	0	---	0	---	0	---	0	---	0	---	0	---	0	---	0	---	0	646	1	---	0	---	0	---	0	---	0	-5691
ENSG00000166188	ZNF319	5	0	1	---	0	-6175	0	---	0	---	0	---	0	---	0	---	0	---	0	---	0	---	0	---	0	---	0	---	0	---	0	---	0	---	0	---	0	708	1	---	0	---	0	---	0	---	0	---
ENSG00000187479	C11orf96	5	0	1	9316	0	9344	0	---	0	---	0	---	0	---	0	---	0	---	0	9252	0	---	0	---	0	---	0	---	0	---	0	---	0	---	0	---	0	2375	1	---	0	---	0	---	0	---	0	---
ENSG00000159788	RGS12	5	0	1	---	0	---	0	---	0	---	0	---	0	---	0	---	0	---	0	---	0	---	0	---	0	---	0	---	0	---	0	---	0	---	0	---	0	3208	1	---	0	---	0	---	0	---	0	---
ENSG00000159314	ARHGAP27	5	0	1	---	0	-2055	1	---	0	---	0	---	0	---	0	---	0	---	0	---	0	---	0	---	0	---	0	---	0	---	0	---	0	---	0	---	0	8100	0	---	0	---	0	---	0	---	0	---
ENSG00000079393	DUSP13	5	0	1	---	0	---	0	8252	0	---	0	---	0	---	0	---	0	---	0	---	0	---	0	---	0	---	0	---	0	---	0	4675	1	---	0	---	0	---	0	---	0	---	0	---	0	---	0	---
ENSG00000130768	SMPDL3B	5	0	1	---	0	-841	1	---	0	---	0	---	0	---	0	---	0	---	0	---	0	---	0	---	0	---	0	---	0	---	0	---	0	---	0	---	0	---	0	---	0	---	0	---	0	---	0	---
ENSG00000203697	CAPN8	5	0	1	---	0	1882	1	---	0	---	0	---	0	---	0	---	0	---	0	---	0	---	0	---	0	---	0	---	0	---	0	---	0	---	0	---	0	---	0	---	0	---	0	---	0	---	0	---
ENSG00000183723	CMTM4	5	0	1	---	0	4832	1	---	0	---	0	---	0	---	0	---	0	---	0	---	0	---	0	---	0	---	0	---	0	---	0	---	0	---	0	---	0	---	0	---	0	---	0	---	0	---	0	---
ENSG00000169213	RAB3B	5	0	1	---	0	---	0	---	0	---	0	---	0	---	0	---	0	---	0	---	0	---	0	---	0	---	0	---	0	---	0	---	0	---	0	---	0	---	0	---	0	---	0	---	0	---	0	---
ENSG00000130703	OSBPL2	5	0	1	---	0	---	0	---	0	---	0	---	0	---	0	---	0	---	0	---	0	---	0	---	0	---	0	---	0	---	0	---	0	---	0	-265	1	---	0	---	0	---	0	---	0	---	0	---
ENSG00000182473	EXOC7	5	0	1	---	0	---	0	---	0	---	0	---	0	---	0	---	0	---	0	---	0	---	0	---	0	---	0	---	0	---	0	---	0	---	0	-263	1	---	0	---	0	---	0	---	0	---	0	---
ENSG00000066135	KDM4A	5	0	1	---	0	---	0	---	0	---	0	---	0	---	0	---	0	---	0	---	0	---	0	---	0	---	0	---	0	---	0	---	0	---	0	414	1	---	0	---	0	---	0	---	0	---	0	---
ENSG00000184292	TACSTD2	5	0	1	---	0	---	0	-1093	1	---	0	---	0	---	0	7203	0	---	0	---	0	---	0	---	0	---	0	---	0	---	0	---	0	---	0	7207	0	---	0	---	0	---	0	---	0	---	0	7234
ENSG00000165169	DYNLT3	5	0	1	---	0	---	0	-7979	0	---	0	---	0	---	0	---	0	---	0	---	0	---	0	---	0	---	0	---	0	---	0	---	0	---	0	---	0	---	0	---	0	---	0	---	0	---	0	---
ENSG00000139531	SUOX	5	0	1	---	0	---	0	-3224	1	---	0	---	0	---	0	---	0	---	0	---	0	---	0	---	0	---	0	---	0	---	0	---	0	---	0	---	0	---	0	---	0	---	0	---	0	---	0	---
ENSG00000006118	TMEM132A	5	0	1	---	0	---	0	-2316	1	---	0	---	0	---	0	---	0	---	0	---	0	---	0	---	0	---	0	---	0	---	0	---	0	---	0	---	0	---	0	---	0	---	0	---	0	---	0	---
ENSG00000124587	PEX6	5	0	1	---	0	---	0	-572	1	---	0	---	0	---	0	---	0	---	0	---	0	---	0	---	0	---	0	---	0	---	0	---	0	---	0	---	0	---	0	---	0	---	0	---	0	---	0	---
ENSG00000137699	TRIM29	5	0	1	---	0	---	0	-486	1	---	0	---	0	---	0	---	0	---	0	---	0	---	0	---	0	---	0	---	0	---	0	---	0	---	0	---	0	---	0	---	0	---	0	---	0	---	0	---
ENSG00000120875	DUSP4	5	0	1	---	0	---	0	-444	1	---	0	---	0	---	0	---	0	---	0	---	0	---	0	---	0	---	0	---	0	---	0	---	0	---	0	---	0	---	0	---	0	---	0	---	0	---	0	---
ENSG00000139112	GABARAPL1	5	0	1	---	0	---	0	169	1	---	0	---	0	---	0	---	0	---	0	---	0	---	0	---	0	---	0	---	0	---	0	---	0	---	0	---	0	---	0	---	0	---	0	---	0	---	0	-7526
ENSG00000115457	IGFBP2	5	0	1	---	0	---	0	325	1	---	0	---	0	---	0	---	0	---	0	---	0	---	0	---	0	---	0	---	0	---	0	---	0	---	0	---	0	---	0	---	0	---	0	---	0	---	0	---
ENSG00000062038	CDH3	5	0	1	---	0	---	0	1431	1	---	0	---	0	---	0	---	0	---	0	---	0	---	0	---	0	---	0	---	0	---	0	---	0	---	0	---	0	---	0	---	0	---	0	---	0	---	0	---
ENSG00000126217	MCF2L	5	0	1	---	0	---	0	---	0	---	0	---	0	---	0	---	0	---	0	---	0	---	0	---	0	---	0	---	0	---	0	---	0	---	0	---	0	---	0	---	0	---	0	---	0	---	0	-231
ENSG00000138650	PCDH10	5	0	1	---	0	---	0	---	0	---	0	---	0	---	0	---	0	---	0	---	0	---	0	---	0	---	0	---	0	---	0	---	0	---	0	---	0	---	0	---	0	---	0	---	0	---	0	---
ENSG00000087076	HSD17B14	5	0	1	---	0	---	0	---	0	---	0	---	0	---	0	---	0	---	0	---	0	---	0	---	0	---	0	---	0	---	0	---	0	---	0	---	0	---	0	---	0	---	0	---	0	---	0	---
ENSG00000174227	PIGG	5	0	1	---	0	---	0	---	0	---	0	---	0	---	0	---	0	---	0	---	0	---	0	---	0	---	0	---	0	---	0	---	0	---	0	---	0	---	0	---	0	---	0	---	0	---	0	---
ENSG00000164796	CSMD3	5	0	1	---	0	---	0	---	0	---	0	---	0	---	0	---	0	---	0	---	0	---	0	---	0	---	0	---	0	---	0	---	0	---	0	---	0	---	0	---	0	---	0	---	0	---	0	---
ENSG00000095752	IL11	5	0	1	---	0	---	0	---	0	---	0	---	0	---	0	---	0	---	0	---	0	---	0	---	0	---	0	---	0	---	0	---	0	---	0	---	0	---	0	---	0	---	0	---	0	---	0	---
ENSG00000128512	DOCK4	5	0	1	---	0	---	0	---	0	---	0	---	0	---	0	---	0	---	0	---	0	---	0	---	0	---	0	---	0	---	0	---	0	---	0	---	0	---	0	---	0	---	0	---	0	---	0	-20
ENSG00000137074	APTX	5	0	1	---	0	---	0	---	0	---	0	---	0	---	0	---	0	---	0	---	0	---	0	---	0	---	0	---	0	---	0	---	0	---	0	---	0	---	0	---	0	---	0	---	0	---	0	-13
ENSG00000130948	HSD17B3	5	0	1	---	0	---	0	---	0	---	0	---	0	---	0	---	0	---	0	---	0	---	0	---	0	---	0	---	0	---	0	---	0	---	0	---	0	---	0	---	0	---	0	---	0	---	0	0
ENSG00000107201	DDX58	5	0	1	---	0	---	0	---	0	---	0	---	0	---	0	---	0	---	0	---	0	---	0	---	0	---	0	---	0	---	0	---	0	---	0	---	0	---	0	---	0	---	0	---	0	---	0	17
ENSG00000013588	GPRC5A	5	0	1	---	0	---	0	---	0	---	0	---	0	---	0	---	0	---	0	---	0	---	0	---	0	---	0	---	0	---	0	---	0	---	0	---	0	---	0	---	0	---	0	---	0	---	0	374
ENSG00000164283	ESM1	5	0	1	---	0	---	0	---	0	---	0	---	0	---	0	---	0	---	0	---	0	---	0	---	0	---	0	---	0	---	0	---	0	---	0	---	0	---	0	---	0	---	0	---	0	---	0	426
ENSG00000109436	TBC1D9	5	0	1	---	0	---	0	---	0	---	0	---	0	---	0	---	0	---	0	---	0	---	0	---	0	---	0	---	0	---	0	---	0	---	0	---	0	---	0	---	0	---	0	---	0	---	0	769
ENSG00000130787	HIP1R	5	0	1	---	0	---	0	---	0	---	0	---	0	---	0	---	0	---	0	---	0	---	0	---	0	---	0	---	0	---	0	---	0	---	0	---	0	---	0	---	0	---	0	---	0	---	0	907
ENSG00000108846	ABCC3	5	0	1	---	0	---	0	---	0	---	0	---	0	---	0	---	0	---	0	---	0	---	0	---	0	---	0	---	0	---	0	---	0	---	0	---	0	---	0	---	0	---	0	---	0	---	0	4501
ENSG00000127329	PTPRB	5	0	1	---	0	---	0	---	0	---	0	---	0	---	0	---	0	---	0	-514	1	---	0	---	0	---	0	---	0	---	0	---	0	---	0	---	0	---	0	---	0	---	0	---	0	---	0	8589
ENSG00000108691	CCL2	5	0	1	---	0	---	0	---	0	---	0	---	0	---	0	-2484	1	---	0	---	0	---	0	---	0	---	0	---	0	---	0	---	0	---	0	---	0	---	0	---	0	---	0	---	0	---	0	---
ENSG00000164066	INTU	5	0	0	---	0	---	0	---	0	---	0	---	0	---	0	---	0	---	0	-9514	0	---	0	---	0	---	0	---	0	---	0	---	0	---	0	-9435	0	---	0	---	0	---	0	-9919	0	---	0	---
ENSG00000130720	FIBCD1	5	0	0	---	0	---	0	---	0	---	0	---	0	-9297	0	---	0	---	0	---	0	---	0	---	0	---	0	---	0	---	0	---	0	---	0	---	0	---	0	---	0	---	0	-6550	0	---	0	---
ENSG00000125734	GPR108	5	0	0	6413	0	6398	0	---	0	---	0	---	0	---	0	6418	0	---	0	---	0	---	0	---	0	---	0	---	0	6356	0	---	0	6390	0	---	0	---	0	---	0	---	0	6340	0	---	0	6397
ENSG00000213983	AP1G2	5	0	0	---	0	---	0	---	0	---	0	---	0	---	0	---	0	---	0	---	0	---	0	---	0	---	0	---	0	---	0	---	0	---	0	---	0	---	0	---	0	---	0	9353	0	---	0	---
ENSG00000157064	NMNAT2	5	0	0	9543	0	-5596	0	---	0	---	0	---	0	---	0	---	0	9526	0	9581	0	---	0	---	0	---	0	---	0	9548	0	9581	0	---	0	---	0	---	0	---	0	---	0	9574	0	---	0	---
ENSG00000175356	SCUBE2	5	0	0	---	0	---	0	---	0	---	0	---	0	---	0	---	0	---	0	---	0	---	0	---	0	---	0	---	0	---	0	---	0	---	0	---	0	---	0	---	0	-9619	0	---	0	---	0	---
ENSG00000169155	ZBTB43	5	0	0	---	0	---	0	---	0	---	0	---	0	---	0	---	0	---	0	---	0	---	0	---	0	---	0	---	0	---	0	---	0	---	0	---	0	---	0	---	0	9243	0	---	0	---	0	---
ENSG00000175315	CST6	5	0	0	---	0	-9702	0	-8194	0	---	0	---	0	---	0	-9712	0	---	0	-9820	0	---	0	---	0	---	0	---	0	---	0	---	0	---	0	-9757	0	-9762	0	---	0	---	0	---	0	---	0	-9750
ENSG00000172828	CES3	5	0	0	-7679	0	-7631	0	---	0	-7645	0	---	0	---	0	-7646	0	---	0	---	0	---	0	---	0	---	0	---	0	---	0	-7654	0	---	0	---	0	-7656	0	---	0	---	0	---	0	-7664	0	-7630
ENSG00000128891	C15orf57	5	0	0	-6462	0	---	0	---	0	---	0	---	0	---	0	---	0	---	0	---	0	---	0	---	0	---	0	---	0	-6411	0	-6425	0	---	0	---	0	-6434	0	---	0	---	0	---	0	---	0	---
ENSG00000198720	ANKRD13B	5	0	0	-6276	0	-6276	0	---	0	---	0	---	0	---	0	---	0	---	0	---	0	---	0	---	0	---	0	---	0	-6245	0	-6285	0	---	0	---	0	-6257	0	---	0	---	0	---	0	---	0	-6288
ENSG00000112655	PTK7	5	0	0	---	0	---	0	---	0	---	0	---	0	---	0	---	0	---	0	---	0	---	0	---	0	---	0	---	0	---	0	---	0	---	0	---	0	-6135	0	---	0	---	0	---	0	---	0	---
ENSG00000165813	CCDC186	5	0	0	---	0	7112	0	---	0	---	0	---	0	---	0	---	0	---	0	---	0	---	0	---	0	---	0	---	0	---	0	---	0	---	0	---	0	7169	0	---	0	---	0	---	0	---	0	---
ENSG00000136114	THSD1	5	0	0	8681	0	8879	0	8711	0	8673	0	---	0	---	0	8723	0	8635	0	8739	0	---	0	---	0	---	0	---	0	8645	0	8684	0	---	0	8668	0	---	0	---	0	---	0	---	0	---	0	8795
ENSG00000182568	SATB1	5	0	0	5083	0	5070	0	---	0	---	0	---	0	---	0	---	0	---	0	---	0	---	0	---	0	---	0	---	0	5051	0	---	0	---	0	---	0	---	0	---	0	---	0	---	0	---	0	5138
ENSG00000187017	ESPN	5	0	0	---	0	-9946	0	---	0	---	0	---	0	---	0	---	0	---	0	---	0	---	0	---	0	---	0	---	0	---	0	---	0	---	0	---	0	---	0	---	0	---	0	---	0	---	0	---
ENSG00000176771	NCKAP5	5	0	0	---	0	-7138	0	---	0	---	0	---	0	---	0	---	0	---	0	---	0	---	0	---	0	---	0	---	0	---	0	---	0	---	0	---	0	---	0	---	0	---	0	---	0	---	0	---
ENSG00000003400	CASP10	5	0	0	---	0	-6107	0	---	0	---	0	---	0	---	0	---	0	---	0	---	0	---	0	---	0	---	0	---	0	---	0	---	0	---	0	---	0	---	0	---	0	---	0	---	0	---	0	-6019
ENSG00000165868	HSPA12A	5	0	0	5622	0	5642	0	---	0	---	0	---	0	---	0	5636	0	5717	0	5658	0	---	0	---	0	---	0	---	0	---	0	---	0	---	0	5654	0	---	0	---	0	---	0	---	0	---	0	5671
ENSG00000213694	S1PR3	5	0	0	---	0	9010	0	---	0	---	0	---	0	---	0	---	0	---	0	---	0	---	0	---	0	---	0	---	0	---	0	---	0	---	0	9642	0	---	0	---	0	---	0	---	0	---	0	9067
ENSG00000251322	SHANK3	5	0	0	---	0	9502	0	---	0	---	0	---	0	---	0	---	0	---	0	---	0	---	0	---	0	---	0	---	0	---	0	---	0	---	0	---	0	---	0	---	0	---	0	---	0	---	0	-5873
ENSG00000006282	SPATA20	5	0	0	-6971	0	---	0	8590	0	---	0	---	0	---	0	---	0	---	0	---	0	---	0	---	0	---	0	---	0	---	0	---	0	---	0	---	0	---	0	---	0	---	0	---	0	---	0	-6946
ENSG00000180660	MAB21L1	5	0	0	---	0	---	0	---	0	---	0	---	0	---	0	---	0	---	0	---	0	---	0	---	0	---	0	---	0	---	0	---	0	---	0	-5406	0	---	0	---	0	---	0	---	0	---	0	---
ENSG00000170190	SLC16A5	5	0	0	---	0	---	0	---	0	---	0	---	0	---	0	---	0	---	0	---	0	---	0	---	0	---	0	---	0	---	0	---	0	---	0	8437	0	---	0	---	0	---	0	---	0	---	0	8351
ENSG00000213658	LAT	5	0	0	---	0	---	0	-9791	0	---	0	---	0	---	0	---	0	---	0	---	0	---	0	---	0	---	0	---	0	---	0	---	0	---	0	---	0	---	0	---	0	---	0	---	0	---	0	---
ENSG00000186567	CEACAM19	5	0	0	---	0	---	0	-8188	0	---	0	---	0	---	0	---	0	---	0	---	0	---	0	---	0	---	0	---	0	---	0	---	0	---	0	---	0	---	0	---	0	---	0	---	0	---	0	---
ENSG00000177427	MIEF2	5	0	0	---	0	---	0	-6886	0	---	0	---	0	---	0	---	0	---	0	---	0	---	0	---	0	---	0	---	0	---	0	---	0	---	0	---	0	---	0	---	0	---	0	---	0	---	0	---
ENSG00000118402	ELOVL4	5	0	0	---	0	---	0	5449	0	---	0	---	0	---	0	---	0	---	0	---	0	---	0	---	0	---	0	---	0	---	0	---	0	---	0	---	0	---	0	---	0	---	0	---	0	---	0	---
ENSG00000174343	CHRNA9	5	0	0	---	0	---	0	---	0	---	0	---	0	---	0	---	0	---	0	---	0	---	0	---	0	---	0	---	0	---	0	---	0	---	0	---	0	---	0	---	0	---	0	---	0	---	0	-9847
ENSG00000164236	ANKRD33B	5	0	0	---	0	---	0	---	0	---	0	---	0	---	0	---	0	---	0	---	0	---	0	---	0	---	0	---	0	---	0	---	0	---	0	---	0	---	0	---	0	---	0	---	0	---	0	-8750
ENSG00000118898	PPL	5	0	0	---	0	---	0	---	0	---	0	---	0	---	0	6321	0	---	0	---	0	---	0	---	0	---	0	---	0	---	0	---	0	---	0	---	0	---	0	---	0	---	0	---	0	---	0	6319
ENSG00000176928	GCNT4	5	0	0	---	0	---	0	---	0	---	0	---	0	---	0	---	0	---	0	---	0	---	0	---	0	---	0	---	0	---	0	---	0	---	0	---	0	---	0	---	0	---	0	---	0	---	0	6395
ENSG00000149573	MPZL2	5	0	0	---	0	---	0	---	0	---	0	---	0	---	0	---	0	---	0	---	0	---	0	---	0	---	0	---	0	---	0	---	0	---	0	---	0	---	0	---	0	---	0	---	0	---	0	---
ENSG00000185305	ARL15	5	0	0	---	0	---	0	---	0	---	0	---	0	---	0	---	0	---	0	---	0	---	0	---	0	---	0	---	0	---	0	---	0	---	0	---	0	---	0	---	0	---	0	---	0	---	0	---
ENSG00000188015	S100A3	5	0	0	---	0	---	0	---	0	---	0	---	0	---	0	---	0	---	0	---	0	---	0	---	0	---	0	---	0	---	0	---	0	---	0	---	0	---	0	---	0	---	0	---	0	---	0	---
ENSG00000140022	STON2	5	0	0	---	0	---	0	---	0	---	0	---	0	---	0	---	0	---	0	---	0	---	0	---	0	---	0	---	0	---	0	---	0	---	0	---	0	---	0	---	0	---	0	---	0	---	0	---
ENSG00000169635	HIC2	5	0	0	---	0	---	0	---	0	---	0	---	0	---	0	---	0	---	0	---	0	---	0	---	0	---	0	---	0	---	0	---	0	---	0	---	0	---	0	---	0	---	0	---	0	---	0	---
ENSG00000165698	C9orf9	5	0	0	---	0	---	0	---	0	---	0	---	0	---	0	---	0	---	0	---	0	---	0	---	0	---	0	---	0	---	0	---	0	---	0	---	0	---	0	---	0	---	0	---	0	---	0	---
ENSG00000135378	PRRG4	5	0	0	---	0	---	0	---	0	---	0	---	0	---	0	---	0	---	0	---	0	---	0	---	0	---	0	---	0	---	0	---	0	---	0	---	0	---	0	---	0	---	0	---	0	---	0	---
ENSG00000197912	SPG7	5	0	0	---	0	---	0	---	0	---	0	---	0	---	0	---	0	---	0	---	0	---	0	---	0	---	0	---	0	---	0	---	0	---	0	---	0	---	0	---	0	---	0	---	0	---	0	---
ENSG00000106733	NMRK1	5	0	0	---	0	---	0	---	0	---	0	---	0	---	0	---	0	---	0	---	0	---	0	---	0	---	0	---	0	---	0	---	0	---	0	---	0	---	0	---	0	---	0	---	0	---	0	---
ENSG00000151136	BTBD11	5	0	0	---	0	---	0	---	0	---	0	---	0	---	0	---	0	---	0	---	0	---	0	---	0	---	0	---	0	---	0	---	0	---	0	---	0	---	0	---	0	---	0	---	0	---	0	---
ENSG00000143507	DUSP10	5	0	0	---	0	---	0	---	0	---	0	---	0	---	0	---	0	---	0	---	0	---	0	---	0	---	0	---	0	---	0	---	0	---	0	---	0	---	0	---	0	---	0	---	0	---	0	---
ENSG00000162512	SDC3	5	0	0	---	0	---	0	---	0	---	0	---	0	---	0	---	0	---	0	---	0	---	0	---	0	---	0	---	0	---	0	---	0	---	0	---	0	---	0	---	0	---	0	---	0	---	0	---
ENSG00000184012	TMPRSS2	5	0	0	---	0	---	0	---	0	---	0	---	0	---	0	---	0	---	0	---	0	---	0	---	0	---	0	---	0	---	0	---	0	---	0	---	0	---	0	---	0	---	0	---	0	---	0	---
ENSG00000163898	LIPH	5	0	0	---	0	---	0	---	0	---	0	---	0	---	0	---	0	---	0	---	0	---	0	---	0	---	0	---	0	---	0	---	0	---	0	---	0	---	0	---	0	---	0	---	0	---	0	---
ENSG00000146707	POMZP3	5	0	0	---	0	---	0	---	0	---	0	---	0	---	0	---	0	---	0	---	0	---	0	---	0	---	0	---	0	---	0	---	0	---	0	---	0	---	0	---	0	---	0	---	0	---	0	---
ENSG00000196814	MVB12B	5	0	0	---	0	---	0	---	0	---	0	---	0	---	0	---	0	---	0	---	0	---	0	---	0	---	0	---	0	---	0	---	0	---	0	---	0	---	0	---	0	---	0	---	0	---	0	---
ENSG00000133135	RNF128	5	0	0	---	0	---	0	---	0	---	0	---	0	---	0	---	0	---	0	---	0	---	0	---	0	---	0	---	0	---	0	---	0	---	0	---	0	---	0	---	0	---	0	---	0	---	0	---
ENSG00000183508	FAM46C	5	0	0	---	0	---	0	---	0	---	0	---	0	---	0	---	0	---	0	---	0	---	0	---	0	---	0	---	0	---	0	---	0	---	0	---	0	---	0	---	0	---	0	---	0	---	0	---
ENSG00000119242	CCDC92	5	0	0	---	0	---	0	---	0	---	0	---	0	---	0	---	0	---	0	---	0	---	0	---	0	---	0	---	0	---	0	---	0	---	0	---	0	---	0	---	0	---	0	---	0	---	0	---
ENSG00000168824	D4S234E	5	0	0	---	0	---	0	---	0	---	0	---	0	---	0	---	0	---	0	---	0	---	0	---	0	---	0	---	0	---	0	---	0	---	0	---	0	---	0	---	0	---	0	---	0	---	0	---
ENSG00000143622	RIT1	5	0	0	---	0	---	0	---	0	---	0	---	0	---	0	---	0	---	0	---	0	---	0	---	0	---	0	---	0	---	0	---	0	---	0	---	0	---	0	---	0	---	0	---	0	---	0	---
ENSG00000164168	TMEM184C	5	0	0	---	0	---	0	---	0	---	0	---	0	---	0	---	0	---	0	---	0	---	0	---	0	---	0	---	0	---	0	---	0	---	0	---	0	---	0	---	0	---	0	---	0	---	0	---
ENSG00000173320	STOX2	5	0	0	---	0	---	0	---	0	---	0	---	0	---	0	---	0	---	0	---	0	---	0	---	0	---	0	---	0	---	0	---	0	---	0	---	0	---	0	---	0	---	0	---	0	---	0	---
ENSG00000162616	DNAJB4	5	0	0	---	0	---	0	---	0	---	0	---	0	---	0	---	0	---	0	---	0	---	0	---	0	---	0	---	0	---	0	---	0	---	0	---	0	---	0	---	0	---	0	---	0	---	0	---
ENSG00000106483	SFRP4	5	0	0	---	0	---	0	---	0	---	0	---	0	---	0	---	0	---	0	---	0	---	0	---	0	---	0	---	0	---	0	---	0	---	0	---	0	---	0	---	0	---	0	---	0	---	0	---
ENSG00000130821	SLC6A8	5	0	0	---	0	---	0	---	0	---	0	---	0	---	0	---	0	---	0	---	0	---	0	---	0	---	0	---	0	---	0	---	0	---	0	---	0	---	0	---	0	---	0	---	0	---	0	---
ENSG00000239887	C1orf226	5	0	0	---	0	---	0	---	0	---	0	---	0	---	0	---	0	---	0	---	0	---	0	---	0	---	0	---	0	---	0	---	0	---	0	---	0	---	0	---	0	---	0	---	0	---	0	---
ENSG00000135870	RC3H1	5	0	0	---	0	---	0	---	0	---	0	---	0	---	0	---	0	---	0	---	0	---	0	---	0	---	0	---	0	---	0	---	0	---	0	---	0	---	0	---	0	---	0	---	0	---	0	---
ENSG00000198208	RPS6KL1	5	0	0	---	0	---	0	---	0	---	0	---	0	---	0	---	0	---	0	---	0	---	0	---	0	---	0	---	0	---	0	---	0	---	0	---	0	---	0	---	0	---	0	---	0	---	0	---
ENSG00000141542	RAB40B	5	0	0	---	0	---	0	---	0	---	0	---	0	---	0	---	0	---	0	---	0	---	0	---	0	---	0	---	0	---	0	---	0	---	0	---	0	---	0	---	0	---	0	---	0	---	0	---
ENSG00000163132	MSX1	5	0	0	---	0	---	0	---	0	---	0	---	0	---	0	---	0	---	0	---	0	---	0	---	0	---	0	---	0	---	0	---	0	---	0	---	0	---	0	---	0	---	0	---	0	---	0	---
ENSG00000013288	MAN2B2	5	0	0	---	0	---	0	---	0	---	0	---	0	---	0	---	0	---	0	---	0	---	0	---	0	---	0	---	0	---	0	---	0	---	0	---	0	---	0	---	0	---	0	---	0	---	0	---
ENSG00000204252	HLA-DOA	5	0	0	---	0	---	0	---	0	---	0	---	0	---	0	---	0	---	0	---	0	---	0	---	0	---	0	---	0	---	0	---	0	---	0	---	0	---	0	---	0	---	0	---	0	---	0	---
ENSG00000244694	PTCHD4	5	0	0	---	0	---	0	---	0	---	0	---	0	---	0	---	0	---	0	---	0	---	0	---	0	---	0	---	0	---	0	---	0	---	0	---	0	---	0	---	0	---	0	---	0	---	0	---
ENSG00000105967	TFEC	5	0	0	---	0	---	0	---	0	---	0	---	0	---	0	---	0	---	0	---	0	---	0	---	0	---	0	---	0	---	0	---	0	---	0	---	0	---	0	---	0	---	0	---	0	---	0	---
ENSG00000005238	FAM214B	5	0	0	---	0	---	0	---	0	---	0	---	0	---	0	---	0	---	0	---	0	---	0	---	0	---	0	---	0	---	0	---	0	---	0	---	0	---	0	---	0	---	0	---	0	---	0	---
ENSG00000179532	DNHD1	5	0	0	---	0	---	0	---	0	---	0	---	0	---	0	---	0	---	0	---	0	---	0	---	0	---	0	---	0	---	0	---	0	---	0	---	0	---	0	---	0	---	0	---	0	---	0	---
ENSG00000170412	GPRC5C	5	0	0	---	0	---	0	---	0	---	0	---	0	---	0	---	0	---	0	---	0	---	0	---	0	---	0	---	0	---	0	---	0	---	0	---	0	---	0	---	0	---	0	---	0	---	0	---
ENSG00000114923	SLC4A3	5	0	0	---	0	---	0	---	0	---	0	---	0	---	0	---	0	---	0	---	0	---	0	---	0	---	0	---	0	---	0	---	0	---	0	---	0	---	0	---	0	---	0	---	0	---	0	---
ENSG00000128394	APOBEC3F	5	0	0	---	0	---	0	---	0	---	0	---	0	---	0	---	0	---	0	---	0	---	0	---	0	---	0	---	0	---	0	---	0	---	0	---	0	---	0	---	0	---	0	---	0	---	0	---
ENSG00000158125	XDH	5	0	0	---	0	---	0	---	0	---	0	---	0	---	0	---	0	---	0	---	0	---	0	---	0	---	0	---	0	---	0	---	0	---	0	---	0	---	0	---	0	---	0	---	0	---	0	---
ENSG00000179674	ARL14	5	0	0	---	0	---	0	---	0	---	0	---	0	---	0	---	0	---	0	---	0	---	0	---	0	---	0	---	0	---	0	---	0	---	0	---	0	---	0	---	0	---	0	---	0	---	0	---
ENSG00000006747	SCIN	5	0	0	---	0	---	0	---	0	---	0	---	0	---	0	---	0	---	0	---	0	---	0	---	0	---	0	---	0	---	0	---	0	---	0	---	0	---	0	---	0	---	0	---	0	---	0	---
ENSG00000133874	RNF122	5	0	0	---	0	---	0	---	0	---	0	---	0	---	0	---	0	---	0	---	0	---	0	---	0	---	0	---	0	---	0	---	0	---	0	---	0	---	0	---	0	---	0	---	0	---	0	---
ENSG00000110169	HPX	5	0	0	---	0	---	0	---	0	---	0	---	0	---	0	---	0	---	0	---	0	---	0	---	0	---	0	---	0	---	0	---	0	---	0	---	0	---	0	---	0	---	0	---	0	---	0	---
ENSG00000174080	CTSF	5	0	0	---	0	---	0	---	0	---	0	---	0	---	0	---	0	---	0	---	0	---	0	---	0	---	0	---	0	---	0	---	0	---	0	---	0	---	0	---	0	---	0	---	0	---	0	---
ENSG00000263465	SRSF8	4	0	23	-1319	1	-1391	1	-1359	1	-1310	1	-1323	1	---	0	-1301	1	-1301	1	-1346	1	-1336	1	---	0	---	0	-1328	1	-1321	1	-1330	1	-1329	1	-1317	1	-1329	1	-1379	1	-1280	1	-1326	1	-1331	1	-1330
ENSG00000125779	PANK2	4	0	21	3833	1	3792	1	3769	1	3809	1	3775	1	3822	1	3830	1	3799	1	3816	1	3790	1	---	0	---	0	---	0	3790	1	3794	1	3825	1	3828	1	3846	1	---	0	---	0	45	1	3796	1	3828
ENSG00000171219	CDC42BPG	4	0	20	-1407	1	-1473	1	8657	0	-1355	1	-1340	1	---	0	-1398	1	-1428	1	-1432	1	-1386	1	---	0	---	0	-1418	1	-1424	1	-1360	1	-1435	1	-1387	1	-1376	1	---	0	---	0	-1415	1	-1373	1	-1383
ENSG00000198673	FAM19A2	4	0	20	198	1	209	1	209	1	230	1	---	0	---	0	158	1	167	1	230	1	155	1	---	0	---	0	---	0	170	1	216	1	146	1	146	1	161	1	---	0	180	1	124	1	118	1	185
ENSG00000149485	FADS1	4	0	19	3224	1	3188	1	---	0	3281	1	3287	1	---	0	3233	1	3206	1	3181	1	3265	1	---	0	---	0	---	0	3271	1	3286	1	3244	1	3251	1	3269	1	---	0	3276	1	---	0	3259	1	3261
ENSG00000205076	LGALS7	4	0	18	2145	1	2054	1	-1550	1	2127	1	---	0	---	0	2147	1	2066	1	2066	1	---	0	---	0	---	0	---	0	2108	1	2116	1	2054	1	2119	1	2077	1	---	0	---	0	2070	1	2110	1	2122
ENSG00000175592	FOSL1	4	0	17	-1286	1	-200	1	-214	1	---	0	---	0	---	0	-159	1	-1272	1	-1295	1	---	0	---	0	---	0	-1288	1	-1295	1	-1277	1	-1276	1	-1291	1	-172	1	-1276	1	---	0	-1192	1	---	0	-1190
ENSG00000169252	ADRB2	4	0	17	-390	1	-403	1	824	1	---	0	---	0	---	0	-391	1	-403	1	-378	1	-387	1	---	0	---	0	---	0	-346	1	-396	1	-355	1	-399	1	-314	1	---	0	---	0	-397	1	---	0	-405
ENSG00000115561	CHMP3	4	0	17	87	1	73	1	---	0	---	0	---	0	---	0	129	1	72	1	96	1	157	1	---	0	---	0	---	0	89	1	52	1	98	1	-18	1	-31	1	---	0	---	0	118	1	57	1	36
ENSG00000176890	TYMS	4	0	17	631	1	630	1	---	0	---	0	---	0	---	0	512	1	609	1	633	1	---	0	---	0	---	0	645	1	681	1	---	0	640	1	630	1	580	1	661	1	---	0	252	1	680	1	595
ENSG00000149480	MTA2	4	0	16	-1755	1	-1816	1	-184	1	-1749	1	---	0	---	0	-1781	1	-1773	1	-1731	1	---	0	---	0	---	0	---	0	-1759	1	-1741	1	-1809	1	-1759	1	-1748	1	---	0	-1673	1	-1667	1	---	0	-1804
ENSG00000107438	PDLIM1	4	0	15	4064	1	4084	1	-228	1	4057	1	---	0	---	0	4150	1	4117	1	4158	1	---	0	---	0	---	0	---	0	4082	1	4089	1	---	0	4107	1	4140	1	4093	1	4067	1	4147	1	---	0	4114
ENSG00000161896	IP6K3	4	0	13	-2312	1	-2307	1	---	0	---	0	---	0	---	0	-2307	1	-2369	1	-2304	1	---	0	---	0	---	0	---	0	-2301	1	---	0	---	0	-2286	1	-2324	1	-2406	1	---	0	-2322	1	-2290	1	-2307
ENSG00000168944	CEP120	4	0	12	-285	1	-290	1	---	0	---	0	---	0	---	0	-219	1	-220	1	-269	1	---	0	---	0	---	0	-308	1	---	0	-343	1	---	0	-215	1	-58	1	---	0	---	0	-314	1	---	0	-252
ENSG00000177098	SCN4B	4	0	12	---	0	384	1	---	0	---	0	---	0	---	0	303	1	399	1	403	1	---	0	---	0	---	0	---	0	416	1	449	1	---	0	---	0	72	1	---	0	---	0	412	1	461	1	417
ENSG00000183735	TBK1	4	0	12	1066	1	1080	1	---	0	1109	1	---	0	---	0	1105	1	1079	1	1100	1	---	0	---	0	---	0	---	0	---	0	1116	1	---	0	1075	1	482	1	---	0	---	0	---	0	---	0	1068
ENSG00000165799	RNASE7	4	0	12	-21	1	-46	1	---	0	---	0	---	0	---	0	---	0	-88	1	-69	1	---	0	---	0	---	0	---	0	-41	1	-15	1	-71	1	---	0	-32	1	---	0	---	0	---	0	-41	1	-39
ENSG00000140104	C14orf79	4	0	11	-3394	1	-3333	1	---	0	---	0	---	0	---	0	---	0	-3338	1	-3322	1	---	0	---	0	---	0	-3331	1	-3364	1	-3339	1	-3309	1	---	0	-3463	1	---	0	---	0	-3339	1	---	0	-3355
ENSG00000178385	PLEKHM3	4	0	11	63	1	17	1	---	0	---	0	---	0	---	0	1	1	49	1	99	1	---	0	---	0	---	0	---	0	---	0	---	0	---	0	-91	1	52	1	---	0	---	0	-28	1	---	0	67
ENSG00000124222	STX16	4	0	11	-77	1	22	1	---	0	---	0	---	0	---	0	-7	1	28	1	-70	1	---	0	---	0	---	0	---	0	---	0	-45	1	---	0	-86	1	-31	1	---	0	---	0	70	1	---	0	-17
ENSG00000186642	PDE2A	4	0	11	1373	1	1335	1	---	0	---	0	---	0	---	0	1313	1	1393	1	1357	1	---	0	---	0	---	0	---	0	---	0	---	0	---	0	1315	1	713	1	---	0	---	0	646	1	1385	1	1371
ENSG00000196196	HRCT1	4	0	11	-61	1	-57	1	---	0	-53	1	---	0	---	0	-103	1	-70	1	-33	1	---	0	---	0	---	0	---	0	---	0	---	0	---	0	-43	1	---	0	---	0	---	0	---	0	---	0	-48
ENSG00000185101	ANO9	4	0	10	-1930	1	-1971	1	8519	0	-6398	0	---	0	---	0	-1930	1	-1914	1	-1986	1	---	0	---	0	---	0	---	0	-1928	1	-1954	1	---	0	-1956	1	-1963	1	---	0	---	0	-1847	1	---	0	---
ENSG00000137486	ARRB1	4	0	10	4854	1	4856	1	---	0	4881	1	---	0	---	0	---	0	4849	1	4851	1	---	0	---	0	---	0	---	0	---	0	4838	1	---	0	4892	1	---	0	---	0	---	0	---	0	---	0	-1008
ENSG00000129636	ITFG1	4	0	10	-1760	1	-1773	1	---	0	---	0	---	0	---	0	-1745	1	-1807	1	-1836	1	---	0	---	0	---	0	---	0	-1759	1	-1738	1	-1754	1	---	0	-1757	1	---	0	---	0	---	0	---	0	-1800
ENSG00000164904	ALDH7A1	4	0	9	4601	1	4571	1	-250	1	4587	1	---	0	---	0	---	0	4618	1	---	0	---	0	---	0	---	0	---	0	4604	1	4576	1	---	0	---	0	5515	0	---	0	---	0	-93	1	---	0	4606
ENSG00000133059	DSTYK	4	0	9	---	0	139	1	---	0	---	0	---	0	---	0	120	1	-296	1	104	1	---	0	---	0	---	0	---	0	---	0	---	0	---	0	49	1	122	1	---	0	---	0	-50	1	---	0	95
ENSG00000136295	TTYH3	4	0	9	1385	1	1599	1	189	1	---	0	---	0	---	0	1379	1	---	0	1539	1	---	0	---	0	---	0	---	0	---	0	---	0	---	0	---	0	1434	1	---	0	---	0	1550	1	---	0	1177
ENSG00000185189	NRBP2	4	0	8	-4449	1	-4414	1	---	0	---	0	---	0	---	0	---	0	5895	0	5880	0	---	0	---	0	---	0	---	0	-4407	1	5929	0	-4439	1	-4416	1	-4381	1	---	0	---	0	-4467	1	---	0	---
ENSG00000118197	DDX59	4	0	8	---	0	-194	1	---	0	---	0	---	0	---	0	-214	1	-232	1	---	0	---	0	---	0	---	0	---	0	---	0	---	0	---	0	-313	1	-124	1	---	0	---	0	-304	1	---	0	548
ENSG00000197362	ZNF786	4	0	8	59	1	88	1	---	0	---	0	---	0	---	0	139	1	---	0	766	1	---	0	---	0	---	0	---	0	---	0	---	0	---	0	143	1	12	1	---	0	---	0	-212	1	---	0	---
ENSG00000085998	POMGNT1	4	0	8	-1663	1	-1638	1	---	0	---	0	---	0	---	0	---	0	---	0	---	0	---	0	---	0	---	0	---	0	-1632	1	-1660	1	---	0	---	0	-1660	1	---	0	---	0	-158	1	-1646	1	-1641
ENSG00000136827	TOR1A	4	0	8	-30	1	-27	1	---	0	---	0	---	0	---	0	-54	1	---	0	---	0	---	0	---	0	---	0	---	0	---	0	---	0	---	0	32	1	-35	1	---	0	---	0	-14	1	---	0	-41
ENSG00000198265	HELZ	4	0	8	261	1	265	1	---	0	---	0	---	0	---	0	221	1	---	0	238	1	---	0	---	0	---	0	296	1	---	0	---	0	---	0	---	0	201	1	---	0	---	0	212	1	---	0	295
ENSG00000112701	SENP6	4	0	8	---	0	844	1	773	1	---	0	---	0	---	0	814	1	---	0	---	0	---	0	---	0	---	0	---	0	---	0	---	0	---	0	880	1	331	1	---	0	---	0	731	1	---	0	948
ENSG00000124380	SNRNP27	4	0	8	5	1	-7	1	1222	1	---	0	---	0	---	0	-6	1	---	0	-8	1	---	0	---	0	---	0	---	0	---	0	---	0	---	0	0	1	100	1	---	0	---	0	---	0	---	0	12
ENSG00000172548	NIPAL4	4	0	8	4782	1	4819	1	---	0	---	0	---	0	---	0	4709	1	4785	1	4687	1	---	0	---	0	---	0	---	0	---	0	---	0	---	0	4727	1	4672	1	---	0	---	0	---	0	---	0	4715
ENSG00000183496	MEX3B	4	0	7	---	0	-1743	1	---	0	---	0	---	0	---	0	-1806	1	---	0	-1711	1	---	0	---	0	---	0	---	0	---	0	---	0	---	0	---	0	638	1	---	0	---	0	-1718	1	---	0	-1769
ENSG00000204682	CASC10	4	0	7	---	0	-1422	1	---	0	---	0	---	0	---	0	-2526	1	4907	1	4896	1	---	0	---	0	---	0	---	0	---	0	4882	1	---	0	---	0	-1413	1	---	0	---	0	-1522	1	---	0	---
ENSG00000137731	FXYD2	4	0	7	-123	1	-140	1	---	0	---	0	---	0	---	0	-118	1	-138	1	---	0	---	0	---	0	---	0	---	0	---	0	---	0	---	0	---	0	-120	1	---	0	---	0	-120	1	---	0	-118
ENSG00000119446	RBM18	4	0	7	-217	1	-176	1	---	0	---	0	---	0	---	0	---	0	-270	1	---	0	---	0	---	0	---	0	---	0	---	0	---	0	---	0	---	0	-121	1	---	0	---	0	-37	1	---	0	-133
ENSG00000173614	NMNAT1	4	0	7	---	0	-11	1	-222	1	---	0	---	0	---	0	---	0	---	0	---	0	---	0	---	0	---	0	---	0	---	0	---	0	---	0	16	1	-41	1	---	0	---	0	40	1	---	0	-18
ENSG00000058262	SEC61A1	4	0	7	---	0	32	1	123	1	---	0	---	0	---	0	184	1	---	0	---	0	---	0	---	0	---	0	---	0	---	0	---	0	---	0	8904	0	-3	1	---	0	---	0	105	1	---	0	179
ENSG00000177984	LCN15	4	0	7	312	1	297	1	---	0	---	0	---	0	---	0	---	0	---	0	372	1	---	0	---	0	---	0	---	0	---	0	328	1	---	0	---	0	303	1	---	0	---	0	292	1	---	0	374
ENSG00000112659	CUL9	4	0	7	4664	1	4694	1	-2911	1	---	0	---	0	---	0	---	0	---	0	---	0	---	0	---	0	---	0	---	0	4702	1	4707	1	---	0	---	0	4805	1	---	0	---	0	4669	1	---	0	---
ENSG00000020181	ADGRA2	4	0	7	-4390	1	-4395	1	---	0	---	0	---	0	---	0	---	0	-4386	1	-4412	1	---	0	---	0	---	0	---	0	---	0	---	0	-4391	1	---	0	-4404	1	---	0	---	0	---	0	---	0	-4318
ENSG00000012061	ERCC1	4	0	7	574	1	567	1	-161	1	---	0	---	0	---	0	580	1	---	0	---	0	---	0	---	0	---	0	---	0	---	0	---	0	---	0	548	1	-3894	1	---	0	---	0	---	0	---	0	572
ENSG00000239779	WBP1	4	0	7	---	0	-3464	1	3452	1	---	0	---	0	---	0	---	0	-3432	1	---	0	---	0	---	0	---	0	---	0	---	0	---	0	---	0	-3430	1	-3438	1	---	0	---	0	---	0	---	0	-3399
ENSG00000196924	FLNA	4	0	7	-931	1	---	0	-3533	1	---	0	---	0	---	0	---	0	-2412	1	-2482	1	---	0	---	0	---	0	---	0	---	0	-2448	1	---	0	---	0	-2456	1	---	0	---	0	---	0	---	0	3430
ENSG00000108262	GIT1	4	0	7	-2360	1	-2360	1	---	0	---	0	---	0	---	0	---	0	---	0	---	0	---	0	---	0	---	0	---	0	-2329	1	-2369	1	---	0	---	0	-2341	1	---	0	---	0	---	0	---	0	-2372
ENSG00000167653	PSCA	4	0	7	-4194	1	-296	1	---	0	---	0	---	0	---	0	-4185	1	---	0	---	0	---	0	---	0	---	0	---	0	---	0	---	0	---	0	1502	1	-313	1	---	0	---	0	---	0	---	0	1205
ENSG00000027847	B4GALT7	4	0	7	---	0	-132	1	-4517	1	---	0	---	0	---	0	-122	1	---	0	---	0	---	0	---	0	---	0	---	0	---	0	-106	1	---	0	-103	1	-26	1	---	0	---	0	---	0	---	0	---
ENSG00000167971	CASKIN1	4	0	7	2174	1	2186	1	---	0	---	0	---	0	---	0	---	0	2202	1	2236	1	---	0	---	0	---	0	---	0	2262	1	---	0	2245	1	---	0	8925	0	---	0	---	0	---	0	---	0	2137
ENSG00000169641	LUZP1	4	0	6	---	0	-3464	1	---	0	---	0	---	0	---	0	-1176	1	-1160	1	-1242	1	---	0	---	0	---	0	---	0	---	0	---	0	---	0	---	0	-1096	1	---	0	---	0	-1230	1	---	0	---
ENSG00000095794	CREM	4	0	6	---	0	---	0	---	0	---	0	---	0	---	0	---	0	---	0	---	0	---	0	---	0	---	0	---	0	---	0	---	0	---	0	145	1	179	1	---	0	-8208	0	172	1	---	0	-94
ENSG00000107731	UNC5B	4	0	6	4977	1	4984	1	---	0	---	0	---	0	---	0	5005	0	4919	1	5000	1	---	0	---	0	---	0	---	0	---	0	---	0	---	0	4983	1	5026	0	---	0	---	0	4979	1	---	0	5012
ENSG00000139597	N4BP2L1	4	0	6	---	0	4770	1	---	0	4824	1	---	0	---	0	---	0	---	0	---	0	---	0	---	0	---	0	---	0	4797	1	4824	1	---	0	---	0	8	1	---	0	---	0	---	0	---	0	4751
ENSG00000104881	PPP1R13L	4	0	6	-4613	1	167	1	3163	1	---	0	---	0	---	0	---	0	---	0	---	0	---	0	---	0	---	0	---	0	-4615	1	-4637	1	---	0	---	0	-687	1	---	0	---	0	---	0	---	0	---
ENSG00000188747	NOXA1	4	0	6	-208	1	-192	1	---	0	---	0	---	0	---	0	-131	1	---	0	---	0	---	0	---	0	---	0	---	0	---	0	---	0	---	0	---	0	-135	1	---	0	---	0	---	0	---	0	985
ENSG00000167733	HSD11B1L	4	0	6	2273	1	2266	1	-1094	1	---	0	---	0	---	0	9498	0	---	0	---	0	---	0	---	0	---	0	---	0	2327	1	---	0	---	0	-132	1	-8	1	---	0	---	0	---	0	---	0	---
ENSG00000106086	PLEKHA8	4	0	6	---	0	-36	1	---	0	---	0	---	0	---	0	19	1	---	0	---	0	---	0	---	0	---	0	---	0	---	0	---	0	---	0	18	1	43	1	---	0	---	0	---	0	---	0	-55
ENSG00000084207	GSTP1	4	0	6	---	0	138	1	1597	1	---	0	---	0	---	0	---	0	1048	1	1122	1	---	0	---	0	---	0	---	0	---	0	1199	1	---	0	---	0	59	1	---	0	---	0	---	0	---	0	---
ENSG00000130592	LSP1	4	0	6	---	0	2884	1	---	0	---	0	---	0	---	0	-1452	1	---	0	---	0	-7966	0	---	0	---	0	---	0	---	0	---	0	---	0	-1499	1	84	1	---	0	---	0	---	0	---	0	-1444
ENSG00000117298	ECE1	4	0	6	---	0	---	0	---	0	---	0	---	0	---	0	-453	1	-564	1	-590	1	---	0	---	0	---	0	---	0	---	0	---	0	---	0	---	0	188	1	---	0	---	0	---	0	---	0	275
ENSG00000227234	SPANXB1	4	0	5	-4765	1	-4823	1	---	0	---	0	---	0	---	0	---	0	---	0	-4972	1	---	0	---	0	---	0	---	0	---	0	---	0	---	0	---	0	---	0	---	0	---	0	-4884	1	---	0	-4821
ENSG00000187024	PTRH1	4	0	5	-2273	1	-2286	1	---	0	---	0	---	0	---	0	---	0	-2268	1	---	0	---	0	---	0	---	0	---	0	---	0	---	0	---	0	---	0	-2271	1	---	0	---	0	-2307	1	---	0	---
ENSG00000049283	EPN3	4	0	5	1994	1	-1999	1	4196	1	---	0	---	0	---	0	---	0	---	0	---	0	---	0	---	0	---	0	---	0	---	0	---	0	---	0	---	0	---	0	---	0	---	0	-1990	1	---	0	1981
ENSG00000151474	FRMD4A	4	0	5	---	0	-1358	1	---	0	---	0	---	0	---	0	---	0	---	0	-1407	1	---	0	---	0	---	0	---	0	-1366	1	---	0	---	0	---	0	---	0	---	0	---	0	-912	1	---	0	-1356
ENSG00000152242	C18orf25	4	0	5	---	0	-27	1	---	0	---	0	---	0	---	0	-47	1	---	0	---	0	---	0	---	0	---	0	---	0	---	0	---	0	---	0	-79	1	62	1	---	0	---	0	-532	1	---	0	---
ENSG00000266173	STRADA	4	0	5	---	0	---	0	3513	1	---	0	---	0	---	0	---	0	---	0	---	0	---	0	---	0	---	0	---	0	---	0	---	0	---	0	23	1	-30	1	---	0	---	0	-320	1	---	0	---
ENSG00000165572	KBTBD6	4	0	5	---	0	---	0	6324	0	---	0	---	0	---	0	---	0	---	0	---	0	---	0	---	0	---	0	---	0	---	0	---	0	---	0	84	1	15	1	---	0	---	0	-317	1	---	0	4726
ENSG00000240303	ACAD11	4	0	5	9036	0	9142	0	456	1	---	0	---	0	---	0	9087	0	---	0	9060	0	---	0	---	0	---	0	---	0	9055	0	9045	0	---	0	---	0	235	1	---	0	---	0	83	1	---	0	104
ENSG00000112695	COX7A2	4	0	5	---	0	---	0	-6020	0	---	0	---	0	---	0	---	0	---	0	---	0	---	0	---	0	---	0	---	0	---	0	---	0	---	0	-238	1	-26	1	---	0	---	0	84	1	---	0	-3
ENSG00000122912	SLC25A16	4	0	5	---	0	1634	1	---	0	---	0	---	0	---	0	---	0	---	0	---	0	---	0	---	0	---	0	---	0	---	0	1604	1	---	0	-14	1	-36	1	---	0	---	0	97	1	---	0	---
ENSG00000196411	EPHB4	4	0	5	---	0	---	0	-4979	1	---	0	---	0	---	0	341	1	---	0	---	0	---	0	---	0	---	0	---	0	---	0	---	0	---	0	9899	0	9955	0	---	0	---	0	334	1	---	0	414
ENSG00000123124	WWP1	4	0	5	---	0	---	0	---	0	---	0	---	0	---	0	---	0	503	1	417	1	---	0	---	0	---	0	---	0	---	0	---	0	---	0	---	0	248	1	---	0	---	0	465	1	---	0	484
ENSG00000117676	RPS6KA1	4	0	5	---	0	1595	1	132	1	---	0	---	0	---	0	---	0	---	0	---	0	---	0	---	0	---	0	---	0	---	0	---	0	---	0	---	0	-3423	1	---	0	---	0	1622	1	---	0	810
ENSG00000122786	CALD1	4	0	5	-9644	0	4035	1	---	0	---	0	---	0	---	0	-7348	0	-7402	0	4066	1	---	0	---	0	---	0	---	0	---	0	---	0	---	0	---	0	4074	1	---	0	---	0	3912	1	---	0	-7388
ENSG00000170367	CST5	4	0	5	---	0	1107	1	---	0	1110	1	---	0	---	0	---	0	---	0	---	0	---	0	---	0	---	0	---	0	---	0	---	0	---	0	---	0	1090	1	---	0	---	0	---	0	1122	1	1063
ENSG00000123178	SPRYD7	4	0	5	---	0	---	0	---	0	---	0	---	0	---	0	-193	1	---	0	---	0	---	0	---	0	---	0	---	0	---	0	---	0	---	0	-153	1	-203	1	---	0	---	0	---	0	---	0	-153
ENSG00000048707	VPS13D	4	0	5	2425	1	-83	1	---	0	---	0	---	0	---	0	---	0	---	0	---	0	---	0	---	0	---	0	---	0	---	0	---	0	---	0	---	0	-68	1	---	0	---	0	---	0	---	0	2388
ENSG00000170315	UBB	4	0	5	---	0	-51	1	817	1	---	0	---	0	---	0	---	0	---	0	---	0	---	0	---	0	---	0	503	1	---	0	---	0	---	0	---	0	-67	1	---	0	---	0	---	0	---	0	---
ENSG00000213928	IRF9	4	0	5	---	0	-42	1	3591	1	---	0	---	0	---	0	---	0	---	0	---	0	---	0	---	0	---	0	---	0	---	0	---	0	---	0	-44	1	-13	1	---	0	---	0	---	0	---	0	---
ENSG00000005486	RHBDD2	4	0	5	-3153	1	-3188	1	3043	1	---	0	---	0	---	0	---	0	---	0	---	0	---	0	---	0	---	0	---	0	---	0	-3158	1	---	0	---	0	---	0	---	0	---	0	---	0	---	0	-3162
ENSG00000099840	IZUMO4	4	0	4	-589	1	-618	1	4844	1	---	0	---	0	---	0	-586	1	-7549	0	-7552	0	---	0	---	0	---	0	---	0	-7569	0	-7557	0	-7568	0	-7540	0	-7537	0	---	0	---	0	-7547	0	-7539	0	-7573
ENSG00000132510	KDM6B	4	0	4	-2920	1	-2920	1	---	0	---	0	---	0	---	0	---	0	---	0	---	0	---	0	---	0	---	0	---	0	---	0	---	0	---	0	---	0	---	0	---	0	---	0	-2932	1	---	0	---
ENSG00000072778	ACADVL	4	0	4	---	0	---	0	2889	1	---	0	---	0	---	0	---	0	-2136	1	---	0	---	0	---	0	---	0	---	0	---	0	---	0	---	0	---	0	208	1	---	0	---	0	-1922	1	---	0	---
ENSG00000175984	DENND2C	4	0	4	---	0	---	0	---	0	---	0	---	0	---	0	---	0	---	0	---	0	---	0	---	0	---	0	---	0	---	0	---	0	---	0	381	1	-256	1	---	0	---	0	-232	1	---	0	-260
ENSG00000104325	DECR1	4	0	4	-116	1	---	0	---	0	---	0	---	0	---	0	---	0	---	0	---	0	---	0	---	0	---	0	---	0	---	0	---	0	---	0	---	0	-26	1	---	0	---	0	-167	1	---	0	-254
ENSG00000145901	TNIP1	4	0	4	---	0	6088	0	-90	1	---	0	---	0	---	0	-168	1	---	0	---	0	---	0	---	0	---	0	---	0	---	0	---	0	---	0	---	0	53	1	---	0	---	0	-145	1	---	0	6059
ENSG00000139173	TMEM117	4	0	4	---	0	---	0	---	0	---	0	---	0	---	0	---	0	---	0	---	0	---	0	---	0	---	0	---	0	---	0	---	0	---	0	0	1	90	1	---	0	---	0	-137	1	---	0	-188
ENSG00000179941	BBS10	4	0	4	---	0	---	0	5576	0	---	0	---	0	---	0	---	0	-177	1	---	0	---	0	---	0	---	0	---	0	---	0	---	0	---	0	-196	1	-169	1	---	0	---	0	-108	1	---	0	---
ENSG00000165630	PRPF18	4	0	4	---	0	---	0	---	0	---	0	---	0	---	0	-47	1	---	0	---	0	---	0	---	0	---	0	---	0	---	0	---	0	---	0	-3	1	-54	1	---	0	---	0	-32	1	---	0	---
ENSG00000158445	KCNB1	4	0	4	---	0	-3705	1	---	0	---	0	---	0	---	0	---	0	---	0	---	0	---	0	---	0	---	0	---	0	---	0	---	0	---	0	---	0	---	0	---	0	---	0	195	1	---	0	280
ENSG00000157326	DHRS4	4	0	4	---	0	476	1	---	0	---	0	---	0	---	0	---	0	-44	1	---	0	---	0	---	0	---	0	---	0	---	0	---	0	---	0	---	0	-50	1	---	0	---	0	255	1	---	0	---
ENSG00000115841	RMDN2	4	0	4	---	0	---	0	---	0	---	0	---	0	---	0	-4502	1	---	0	---	0	---	0	---	0	---	0	---	0	---	0	---	0	---	0	---	0	203	1	---	0	---	0	325	1	---	0	---
ENSG00000106789	CORO2A	4	0	4	---	0	2420	1	6666	0	---	0	---	0	---	0	---	0	---	0	---	0	---	0	---	0	---	0	---	0	---	0	-4554	1	---	0	---	0	---	0	---	0	---	0	2360	1	---	0	2272
ENSG00000168621	GDNF	4	0	4	8349	0	833	1	8437	0	8422	0	8379	0	8400	0	8405	0	-3134	1	-3029	1	8407	0	8415	0	8399	0	8373	0	8393	0	8380	0	8404	0	8366	0	8427	0	8359	0	8386	0	8346	0	8391	0	1647
ENSG00000089163	SIRT4	4	0	4	-9333	0	124	1	---	0	---	0	---	0	-2937	1	-9276	0	---	0	---	0	---	0	---	0	---	0	---	0	---	0	---	0	---	0	119	1	-9192	0	---	0	---	0	---	0	---	0	36
ENSG00000112936	C7	4	0	4	---	0	-3047	1	---	0	---	0	---	0	---	0	-3015	1	---	0	---	0	---	0	---	0	---	0	---	0	---	0	---	0	---	0	---	0	-3047	1	---	0	---	0	---	0	---	0	-3030
ENSG00000128016	ZFP36	4	0	4	---	0	---	0	1278	1	---	0	---	0	---	0	---	0	---	0	---	0	---	0	---	0	---	0	---	0	---	0	---	0	---	0	-3069	1	-2789	1	---	0	---	0	---	0	---	0	-2857
ENSG00000198728	LDB1	4	0	4	-1654	1	-1615	1	-6817	0	---	0	---	0	---	0	---	0	---	0	---	0	---	0	---	0	---	0	---	0	-1684	1	---	0	---	0	---	0	-1656	1	---	0	---	0	---	0	---	0	---
ENSG00000103404	USP31	4	0	4	---	0	---	0	---	0	---	0	---	0	---	0	---	0	529	1	556	1	---	0	---	0	---	0	---	0	---	0	---	0	---	0	---	0	-197	1	---	0	---	0	---	0	---	0	563
ENSG00000166710	B2M	4	0	4	---	0	---	0	4074	1	---	0	---	0	---	0	---	0	---	0	490	1	---	0	---	0	---	0	---	0	---	0	---	0	---	0	---	0	-145	1	---	0	---	0	---	0	---	0	1280
ENSG00000188033	ZNF490	4	0	4	---	0	---	0	---	0	---	0	---	0	---	0	---	0	---	0	---	0	---	0	---	0	---	0	---	0	---	0	---	0	---	0	-58	1	-88	1	---	0	---	0	---	0	---	0	263
ENSG00000103353	UBFD1	4	0	4	-9734	0	-9728	0	577	1	---	0	---	0	---	0	---	0	---	0	-9700	0	---	0	---	0	---	0	---	0	---	0	---	0	-9717	0	-23	1	-63	1	---	0	---	0	---	0	---	0	-24
ENSG00000255398	HCAR3	4	0	4	---	0	4377	1	---	0	---	0	---	0	---	0	---	0	---	0	---	0	---	0	---	0	---	0	---	0	4373	1	---	0	---	0	---	0	-48	1	---	0	---	0	---	0	---	0	4318
ENSG00000168397	ATG4B	4	0	4	---	0	-8806	0	-4221	1	---	0	---	0	---	0	---	0	---	0	---	0	---	0	---	0	---	0	---	0	---	0	---	0	---	0	-9	1	-46	1	---	0	---	0	---	0	---	0	---
ENSG00000175416	CLTB	4	0	4	96	1	---	0	-222	1	---	0	---	0	---	0	---	0	---	0	---	0	---	0	---	0	---	0	---	0	---	0	---	0	---	0	---	0	-2	1	---	0	---	0	---	0	---	0	---
ENSG00000248487	ABHD14A	4	0	4	---	0	---	0	-4954	1	---	0	---	0	---	0	191	1	7959	0	---	0	---	0	---	0	---	0	---	0	---	0	---	0	---	0	---	0	105	1	---	0	---	0	---	0	---	0	-9281
ENSG00000100599	RIN3	4	0	4	---	0	-2152	1	---	0	---	0	---	0	---	0	-2133	1	---	0	---	0	---	0	---	0	---	0	---	0	---	0	---	0	---	0	---	0	121	1	---	0	---	0	---	0	---	0	-2151
ENSG00000159720	ATP6V0D1	4	0	4	159	1	---	0	-121	1	---	0	---	0	---	0	---	0	---	0	---	0	---	0	---	0	---	0	---	0	---	0	---	0	---	0	---	0	197	1	---	0	---	0	---	0	---	0	173
ENSG00000163728	TTC14	4	0	4	---	0	---	0	---	0	---	0	---	0	---	0	-83	1	---	0	---	0	---	0	---	0	---	0	---	0	---	0	---	0	---	0	7	1	210	1	---	0	---	0	---	0	---	0	---
ENSG00000102910	LONP2	4	0	4	---	0	---	0	---	0	---	0	---	0	---	0	288	1	---	0	---	0	---	0	---	0	---	0	---	0	---	0	---	0	---	0	92	1	238	1	---	0	---	0	---	0	---	0	---
ENSG00000174684	B4GAT1	4	0	4	---	0	-2599	1	-9979	0	---	0	---	0	---	0	---	0	---	0	---	0	---	0	---	0	---	0	---	0	---	0	---	0	---	0	---	0	469	1	---	0	---	0	---	0	---	0	468
ENSG00000171161	ZNF672	4	0	4	---	0	-2465	1	-1961	1	---	0	---	0	---	0	428	1	---	0	---	0	---	0	---	0	---	0	---	0	---	0	---	0	---	0	---	0	526	1	---	0	---	0	---	0	---	0	---
ENSG00000168010	ATG16L2	4	0	4	---	0	1397	1	---	0	---	0	---	0	---	0	---	0	---	0	---	0	---	0	---	0	---	0	---	0	---	0	---	0	---	0	-1284	1	1403	1	---	0	---	0	---	0	---	0	---
ENSG00000188883	KLRG2	4	0	4	-9070	0	1160	1	---	0	---	0	---	0	---	0	---	0	---	0	---	0	---	0	---	0	---	0	---	0	1154	1	1189	1	---	0	---	0	---	0	---	0	---	0	---	0	---	0	1183
ENSG00000143816	WNT9A	4	0	4	---	0	-1303	1	---	0	---	0	---	0	---	0	---	0	---	0	---	0	5974	0	---	0	---	0	---	0	---	0	---	0	---	0	-1212	1	---	0	---	0	---	0	---	0	---	0	-1599
ENSG00000130598	TNNI2	4	0	3	-8140	0	-8176	0	---	0	-8175	0	-8139	0	---	0	-8202	0	-8121	0	-8116	0	4802	1	---	0	---	0	-8149	0	-8144	0	-8173	0	-8155	0	---	0	-8157	0	---	0	-8190	0	-8160	0	-8176	0	-8151
ENSG00000188396	TCTEX1D4	4	0	3	-7214	0	337	1	---	0	-7313	0	-7297	0	---	0	55	1	-7300	0	-7278	0	-7328	0	-7356	0	---	0	-7315	0	-7268	0	-7293	0	-7285	0	-7276	0	-6844	0	-7278	0	-7242	0	-7291	0	-7274	0	596
ENSG00000117318	ID3	4	0	3	---	0	---	0	-462	1	---	0	---	0	---	0	-5076	0	---	0	---	0	---	0	---	0	---	0	---	0	---	0	---	0	---	0	---	0	-350	1	---	0	---	0	-3686	1	---	0	---
ENSG00000183762	KREMEN1	4	0	3	---	0	---	0	---	0	---	0	---	0	---	0	-1446	1	---	0	---	0	---	0	---	0	---	0	---	0	---	0	---	0	---	0	---	0	-1488	1	---	0	---	0	-1482	1	---	0	---
ENSG00000125814	NAPB	4	0	3	---	0	-1470	1	---	0	---	0	---	0	---	0	---	0	---	0	---	0	---	0	---	0	---	0	---	0	---	0	---	0	---	0	---	0	10	1	---	0	---	0	-952	1	---	0	---
ENSG00000156858	PRR14	4	0	3	---	0	---	0	---	0	---	0	---	0	---	0	592	1	---	0	---	0	---	0	---	0	---	0	---	0	---	0	---	0	---	0	---	0	618	1	---	0	---	0	-250	1	---	0	---
ENSG00000213614	HEXA	4	0	3	---	0	---	0	---	0	---	0	---	0	---	0	---	0	---	0	---	0	---	0	---	0	---	0	---	0	---	0	---	0	---	0	---	0	-123	1	---	0	---	0	-183	1	---	0	-93
ENSG00000167608	TMC4	4	0	3	-197	1	---	0	658	1	---	0	---	0	---	0	---	0	---	0	---	0	---	0	---	0	---	0	---	0	---	0	---	0	---	0	---	0	---	0	---	0	---	0	-99	1	---	0	---
ENSG00000106993	CDC37L1	4	0	3	---	0	---	0	---	0	---	0	---	0	---	0	111	1	---	0	---	0	---	0	---	0	---	0	---	0	---	0	---	0	---	0	---	0	8	1	---	0	---	0	-85	1	---	0	---
ENSG00000267673	FDX1L	4	0	3	---	0	---	0	---	0	---	0	---	0	---	0	---	0	---	0	---	0	---	0	---	0	---	0	---	0	---	0	---	0	---	0	-35	1	-147	1	---	0	---	0	-48	1	---	0	---
ENSG00000119899	SLC17A5	4	0	3	---	0	---	0	---	0	---	0	---	0	---	0	---	0	---	0	---	0	---	0	---	0	---	0	---	0	---	0	---	0	---	0	---	0	159	1	---	0	---	0	100	1	---	0	110
ENSG00000198743	SLC5A3	4	0	3	---	0	---	0	-7896	0	---	0	---	0	---	0	---	0	---	0	---	0	---	0	---	0	---	0	---	0	---	0	---	0	---	0	---	0	70	1	---	0	---	0	133	1	---	0	---
ENSG00000107554	DNMBP	4	0	3	---	0	---	0	---	0	---	0	---	0	---	0	---	0	---	0	---	0	---	0	---	0	---	0	---	0	---	0	---	0	---	0	---	0	142	1	---	0	---	0	218	1	---	0	-3330
ENSG00000144357	UBR3	4	0	3	---	0	-3841	1	-5494	0	---	0	---	0	---	0	---	0	---	0	---	0	---	0	---	0	---	0	---	0	---	0	---	0	---	0	---	0	-2587	1	---	0	---	0	262	1	---	0	---
ENSG00000122877	EGR2	4	0	3	305	1	---	0	---	0	---	0	---	0	---	0	---	0	---	0	---	0	---	0	---	0	---	0	---	0	---	0	---	0	---	0	---	0	-341	1	---	0	---	0	337	1	---	0	---
ENSG00000145675	PIK3R1	4	0	3	---	0	---	0	---	0	---	0	---	0	---	0	---	0	---	0	---	0	---	0	---	0	---	0	---	0	---	0	---	0	---	0	---	0	16	1	---	0	---	0	498	1	---	0	-1816
ENSG00000026297	RNASET2	4	0	3	---	0	---	0	-195	1	---	0	---	0	---	0	---	0	---	0	---	0	-1313	1	---	0	---	0	---	0	---	0	---	0	---	0	---	0	-1314	1	---	0	---	0	---	0	---	0	---
ENSG00000141699	FAM134C	4	0	3	---	0	---	0	5627	0	---	0	---	0	---	0	---	0	---	0	---	0	---	0	---	0	---	0	---	0	---	0	---	0	---	0	---	0	183	1	---	0	-4301	1	---	0	---	0	-192
ENSG00000166963	MAP1A	4	0	3	---	0	-686	1	---	0	---	0	---	0	---	0	-716	1	---	0	-733	1	---	0	---	0	---	0	---	0	---	0	---	0	---	0	-6987	0	-6530	0	---	0	---	0	---	0	---	0	---
ENSG00000128340	RAC2	4	0	3	---	0	---	0	-94	1	---	0	---	0	---	0	---	0	---	0	---	0	---	0	---	0	---	0	---	0	---	0	---	0	---	0	---	0	-1696	1	---	0	---	0	---	0	---	0	---
ENSG00000183770	FOXL2	4	0	3	---	0	-808	1	---	0	---	0	---	0	---	0	---	0	---	0	-739	1	---	0	---	0	---	0	---	0	---	0	---	0	---	0	---	0	-776	1	---	0	---	0	---	0	---	0	---
ENSG00000247596	TWF2	4	0	3	---	0	-754	1	-7130	0	---	0	---	0	---	0	---	0	-548	1	---	0	---	0	---	0	---	0	---	0	---	0	---	0	---	0	---	0	-692	1	---	0	---	0	---	0	---	0	---
ENSG00000117280	RAB29	4	0	3	---	0	389	1	---	0	---	0	---	0	---	0	---	0	---	0	444	1	---	0	---	0	---	0	---	0	---	0	---	0	---	0	---	0	-629	1	---	0	---	0	---	0	---	0	---
ENSG00000125089	SH3TC1	4	0	3	---	0	6910	0	---	0	---	0	---	0	---	0	---	0	---	0	---	0	---	0	---	0	---	0	---	0	6901	0	---	0	---	0	---	0	-438	1	---	0	---	0	---	0	---	0	6949
ENSG00000164574	GALNT10	4	0	3	---	0	443	1	---	0	---	0	---	0	---	0	---	0	---	0	414	1	---	0	---	0	---	0	---	0	---	0	---	0	---	0	---	0	-314	1	---	0	---	0	---	0	---	0	---
ENSG00000163378	EOGT	4	0	3	---	0	---	0	---	0	---	0	---	0	---	0	---	0	---	0	-1218	1	---	0	---	0	---	0	---	0	---	0	---	0	---	0	---	0	-238	1	---	0	---	0	---	0	---	0	-1325
ENSG00000166507	NDST2	4	0	3	---	0	-102	1	2136	1	---	0	---	0	---	0	---	0	---	0	---	0	---	0	---	0	---	0	---	0	---	0	---	0	---	0	---	0	-205	1	---	0	---	0	---	0	---	0	---
ENSG00000156253	RWDD2B	4	0	3	---	0	---	0	---	0	---	0	---	0	---	0	---	0	---	0	---	0	---	0	---	0	---	0	---	0	---	0	---	0	---	0	5886	0	-162	1	---	0	---	0	---	0	---	0	37
ENSG00000156050	FAM161B	4	0	3	8354	0	8336	0	---	0	---	0	---	0	---	0	---	0	---	0	---	0	---	0	---	0	---	0	---	0	---	0	---	0	---	0	359	1	-96	1	---	0	---	0	---	0	---	0	15
ENSG00000166908	PIP4K2C	4	0	3	---	0	22	1	189	1	---	0	---	0	---	0	---	0	---	0	---	0	---	0	---	0	---	0	---	0	---	0	---	0	---	0	---	0	-46	1	---	0	---	0	---	0	---	0	---
ENSG00000151729	SLC25A4	4	0	3	---	0	---	0	1644	1	---	0	---	0	---	0	---	0	---	0	---	0	---	0	---	0	---	0	---	0	---	0	---	0	---	0	---	0	4	1	---	0	---	0	---	0	---	0	---
ENSG00000137414	FAM8A1	4	0	3	---	0	---	0	---	0	---	0	---	0	---	0	---	0	---	0	---	0	---	0	---	0	---	0	---	0	---	0	---	0	---	0	-98	1	20	1	---	0	---	0	---	0	---	0	---
ENSG00000152223	EPG5	4	0	3	---	0	6520	0	---	0	---	0	---	0	---	0	---	0	---	0	---	0	---	0	---	0	---	0	---	0	---	0	---	0	---	0	---	0	38	1	---	0	---	0	---	0	---	0	-61
ENSG00000150457	LATS2	4	0	3	---	0	---	0	---	0	---	0	---	0	---	0	8179	0	---	0	---	0	---	0	---	0	---	0	---	0	---	0	---	0	---	0	65	1	45	1	---	0	---	0	---	0	---	0	---
ENSG00000119723	COQ6	4	0	3	8517	0	8499	0	---	0	---	0	---	0	---	0	---	0	---	0	---	0	---	0	---	0	---	0	---	0	---	0	---	0	---	0	522	1	67	1	---	0	---	0	---	0	---	0	-66
ENSG00000118369	USP35	4	0	3	---	0	---	0	---	0	---	0	---	0	---	0	---	0	---	0	---	0	---	0	---	0	---	0	---	0	---	0	---	0	---	0	-2819	1	101	1	---	0	---	0	---	0	---	0	-25
ENSG00000121064	SCPEP1	4	0	3	---	0	---	0	---	0	---	0	---	0	---	0	---	0	---	0	---	0	---	0	---	0	---	0	---	0	4497	1	---	0	---	0	---	0	102	1	---	0	---	0	---	0	---	0	---
ENSG00000105726	ATP13A1	4	0	3	---	0	-4756	1	---	0	---	0	---	0	---	0	---	0	-843	1	---	0	---	0	---	0	---	0	---	0	---	0	---	0	---	0	---	0	114	1	---	0	---	0	---	0	---	0	---
ENSG00000070501	POLB	4	0	3	---	0	---	0	3916	1	---	0	---	0	---	0	---	0	---	0	---	0	---	0	---	0	---	0	---	0	---	0	---	0	---	0	---	0	114	1	---	0	---	0	---	0	---	0	418
ENSG00000160908	ZNF394	4	0	3	---	0	66	1	---	0	---	0	---	0	---	0	---	0	---	0	---	0	---	0	---	0	---	0	---	0	---	0	---	0	---	0	27	1	118	1	---	0	---	0	---	0	---	0	---
ENSG00000116005	PCYOX1	4	0	3	-9063	0	-9085	0	1353	1	---	0	---	0	---	0	---	0	---	0	---	0	---	0	---	0	---	0	---	0	---	0	---	0	---	0	---	0	166	1	---	0	---	0	---	0	---	0	-9096
ENSG00000123989	CHPF	4	0	3	---	0	---	0	-1110	1	---	0	---	0	---	0	---	0	---	0	---	0	---	0	---	0	---	0	---	0	---	0	---	0	---	0	---	0	212	1	---	0	---	0	---	0	---	0	186
ENSG00000166848	TERF2IP	4	0	3	7394	0	7457	0	235	1	---	0	---	0	---	0	---	0	---	0	---	0	---	0	---	0	---	0	---	0	---	0	---	0	---	0	---	0	308	1	---	0	---	0	---	0	---	0	1041
ENSG00000178821	TMEM52	4	0	3	---	0	---	0	---	0	---	0	---	0	---	0	---	0	---	0	---	0	---	0	---	0	---	0	---	0	---	0	---	0	---	0	---	0	429	1	---	0	---	0	---	0	---	0	411
ENSG00000168795	ZBTB5	4	0	3	3359	1	---	0	---	0	---	0	---	0	---	0	---	0	---	0	---	0	---	0	---	0	---	0	---	0	---	0	3360	1	---	0	---	0	3342	1	---	0	---	0	---	0	---	0	---
ENSG00000167772	ANGPTL4	4	0	3	---	0	-8194	0	225	1	---	0	---	0	---	0	-1962	1	-8257	0	---	0	---	0	---	0	---	0	---	0	---	0	---	0	---	0	-8225	0	---	0	---	0	---	0	---	0	---	0	-1953
ENSG00000243137	PSG4	4	0	3	---	0	-4675	1	---	0	---	0	---	0	---	0	---	0	---	0	---	0	---	0	---	0	---	0	---	0	---	0	---	0	---	0	---	0	---	0	---	0	---	0	---	0	---	0	-4242
ENSG00000171992	SYNPO	4	0	3	4944	1	-2918	1	8303	0	---	0	---	0	---	0	49	1	---	0	---	0	---	0	---	0	---	0	---	0	---	0	---	0	---	0	---	0	---	0	---	0	---	0	---	0	---	0	---
ENSG00000162572	SCNN1D	4	0	3	-1474	1	-1471	1	---	0	---	0	---	0	---	0	---	0	---	0	---	0	---	0	---	0	---	0	---	0	---	0	---	0	-1509	1	---	0	---	0	---	0	---	0	---	0	---	0	---
ENSG00000172123	SLFN12	4	0	3	---	0	243	1	---	0	---	0	---	0	---	0	---	0	446	1	---	0	---	0	---	0	---	0	---	0	---	0	---	0	---	0	---	0	---	0	---	0	---	0	---	0	---	0	544
ENSG00000165072	MAMDC2	4	0	3	---	0	2983	1	-5200	0	---	0	---	0	---	0	---	0	---	0	1438	1	---	0	---	0	---	0	---	0	---	0	---	0	---	0	---	0	---	0	---	0	---	0	---	0	---	0	3023
ENSG00000130724	CHMP2A	4	0	3	---	0	4267	1	-866	1	---	0	---	0	---	0	4	1	---	0	---	0	---	0	---	0	---	0	---	0	---	0	---	0	---	0	---	0	---	0	---	0	---	0	---	0	---	0	---
ENSG00000173153	ESRRA	4	0	3	---	0	5110	0	1098	1	---	0	---	0	---	0	---	0	---	0	---	0	---	0	---	0	---	0	---	0	---	0	---	0	---	0	-4785	1	---	0	---	0	---	0	---	0	---	0	---
ENSG00000167700	MFSD3	4	0	3	-335	1	---	0	146	1	---	0	---	0	---	0	---	0	---	0	---	0	---	0	---	0	---	0	---	0	---	0	---	0	---	0	---	0	---	0	---	0	---	0	---	0	---	0	-6848
ENSG00000109846	CRYAB	4	0	3	---	0	---	0	---	0	---	0	---	0	---	0	-15	1	---	0	---	0	---	0	---	0	---	0	---	0	---	0	---	0	---	0	65	1	---	0	---	0	---	0	---	0	---	0	-83
ENSG00000167779	IGFBP6	4	0	3	---	0	---	0	110	1	---	0	---	0	---	0	---	0	---	0	---	0	---	0	---	0	---	0	---	0	---	0	---	0	---	0	1884	1	---	0	---	0	---	0	---	0	---	0	1154
ENSG00000137877	SPTBN5	4	0	3	---	0	---	0	6870	0	---	0	---	0	---	0	---	0	1166	1	---	0	---	0	---	0	---	0	---	0	---	0	---	0	---	0	---	0	---	0	---	0	---	0	---	0	---	0	1161
ENSG00000166741	NNMT	4	0	3	---	0	---	0	---	0	---	0	---	0	---	0	---	0	---	0	---	0	---	0	---	0	---	0	---	0	---	0	---	0	---	0	---	0	---	0	---	0	---	0	---	0	-652	1	-716
ENSG00000185716	C16orf52	4	0	2	-9400	0	-9452	0	4857	1	-9417	0	---	0	---	0	-9411	0	-9412	0	-9394	0	---	0	---	0	---	0	---	0	-9386	0	-9387	0	-9398	0	---	0	-83	1	---	0	---	0	-9438	0	---	0	-9371
ENSG00000114395	CYB561D2	4	0	2	---	0	---	0	4696	1	---	0	---	0	---	0	---	0	---	0	---	0	---	0	---	0	---	0	---	0	---	0	---	0	---	0	---	0	-5682	0	---	0	---	0	-5617	0	---	0	622
ENSG00000177675	CD163L1	4	0	2	---	0	---	0	---	0	---	0	---	0	---	0	---	0	---	0	---	0	---	0	---	0	---	0	---	0	---	0	---	0	---	0	---	0	---	0	---	0	---	0	-4012	1	---	0	---
ENSG00000111846	GCNT2	4	0	2	---	0	200	1	---	0	---	0	---	0	---	0	---	0	---	0	---	0	---	0	---	0	---	0	---	0	---	0	---	0	---	0	---	0	---	0	---	0	---	0	-2387	1	---	0	---
ENSG00000117592	PRDX6	4	0	2	---	0	---	0	4068	1	---	0	---	0	---	0	---	0	---	0	---	0	---	0	---	0	---	0	---	0	---	0	---	0	---	0	---	0	---	0	---	0	---	0	-468	1	---	0	---
ENSG00000158793	NIT1	4	0	2	---	0	---	0	---	0	---	0	---	0	---	0	---	0	---	0	---	0	---	0	---	0	---	0	---	0	---	0	---	0	---	0	---	0	-20	1	---	0	---	0	-423	1	---	0	---
ENSG00000009780	FAM76A	4	0	2	---	0	---	0	---	0	---	0	---	0	---	0	---	0	---	0	---	0	---	0	---	0	---	0	---	0	---	0	---	0	---	0	---	0	---	0	---	0	---	0	-367	1	---	0	---
ENSG00000107960	OBFC1	4	0	2	---	0	---	0	---	0	---	0	---	0	---	0	---	0	---	0	---	0	---	0	---	0	---	0	---	0	---	0	---	0	---	0	-9866	0	-61	1	---	0	---	0	-327	1	---	0	-9850
ENSG00000112584	FAM120B	4	0	2	---	0	---	0	---	0	---	0	---	0	---	0	---	0	---	0	---	0	---	0	---	0	---	0	---	0	---	0	---	0	---	0	---	0	80	1	---	0	---	0	-275	1	---	0	---
ENSG00000173542	MOB1B	4	0	2	---	0	---	0	---	0	---	0	---	0	---	0	---	0	---	0	---	0	---	0	---	0	---	0	---	0	---	0	---	0	---	0	---	0	416	1	---	0	---	0	-205	1	---	0	---
ENSG00000166189	HPS6	4	0	2	-9058	0	---	0	---	0	---	0	---	0	---	0	-9139	0	---	0	---	0	---	0	---	0	---	0	---	0	---	0	---	0	---	0	-9017	0	-102	1	---	0	---	0	-136	1	---	0	-9016
ENSG00000124104	SNX21	4	0	2	---	0	-8395	0	---	0	---	0	---	0	---	0	---	0	---	0	---	0	---	0	---	0	---	0	---	0	---	0	---	0	---	0	-115	1	---	0	---	0	---	0	126	1	---	0	---
ENSG00000067715	SYT1	4	0	2	---	0	2538	1	---	0	---	0	---	0	---	0	---	0	---	0	---	0	---	0	---	0	---	0	---	0	---	0	---	0	---	0	---	0	---	0	---	0	---	0	138	1	---	0	---
ENSG00000197977	ELOVL2	4	0	2	---	0	---	0	4435	1	---	0	---	0	---	0	---	0	---	0	---	0	---	0	---	0	---	0	---	0	---	0	---	0	---	0	---	0	---	0	---	0	---	0	205	1	---	0	---
ENSG00000127995	CASD1	4	0	2	---	0	---	0	---	0	---	0	---	0	---	0	---	0	---	0	---	0	---	0	---	0	---	0	---	0	---	0	---	0	---	0	---	0	209	1	---	0	---	0	310	1	---	0	---
ENSG00000162885	B3GALNT2	4	0	2	---	0	---	0	---	0	---	0	---	0	---	0	---	0	---	0	---	0	---	0	---	0	---	0	---	0	---	0	---	0	---	0	---	0	-632	1	---	0	---	0	480	1	---	0	7549
ENSG00000166886	NAB2	4	0	2	7354	0	-2145	1	7338	0	7415	0	7400	0	---	0	7369	0	7393	0	7385	0	7426	0	---	0	---	0	7426	0	7396	0	7403	0	7389	0	7391	0	7362	0	---	0	---	0	7399	0	7434	0	-2165
ENSG00000142156	COL6A1	4	0	2	---	0	---	0	---	0	---	0	---	0	---	0	---	0	---	0	---	0	-915	1	---	0	---	0	---	0	---	0	---	0	---	0	-6655	0	---	0	---	0	---	0	---	0	---	0	---
ENSG00000206503	HLA-A	4	0	2	---	0	---	0	410	1	---	0	---	0	---	0	---	0	---	0	---	0	---	0	---	0	---	0	---	0	---	0	---	0	---	0	---	0	43	1	---	0	-6460	0	---	0	---	0	---
ENSG00000111252	SH2B3	4	0	2	-5685	0	4143	1	---	0	---	0	---	0	---	0	---	0	---	0	-5693	0	---	0	---	0	---	0	---	0	---	0	---	0	---	0	-8748	0	-8816	0	---	0	---	0	---	0	---	0	3176
ENSG00000099953	MMP11	4	0	2	---	0	-3211	1	---	0	---	0	---	0	---	0	---	0	---	0	---	0	---	0	---	0	---	0	---	0	---	0	---	0	---	0	---	0	-4350	1	---	0	---	0	---	0	---	0	---
ENSG00000124766	SOX4	4	0	2	---	0	---	0	---	0	---	0	---	0	---	0	---	0	---	0	-4945	1	---	0	---	0	---	0	---	0	---	0	---	0	---	0	---	0	-4317	1	---	0	---	0	---	0	---	0	---
ENSG00000126368	NR1D1	4	0	2	---	0	7724	0	---	0	---	0	---	0	---	0	-1667	1	---	0	---	0	---	0	---	0	---	0	---	0	---	0	---	0	---	0	---	0	-4274	1	---	0	---	0	---	0	---	0	7637
ENSG00000169228	RAB24	4	0	2	---	0	---	0	199	1	---	0	---	0	---	0	---	0	---	0	---	0	---	0	---	0	---	0	---	0	---	0	---	0	---	0	---	0	-3309	1	---	0	---	0	---	0	---	0	---
ENSG00000176973	FAM89B	4	0	2	---	0	---	0	1150	1	---	0	---	0	---	0	---	0	---	0	---	0	---	0	---	0	---	0	---	0	---	0	---	0	---	0	---	0	-2140	1	---	0	---	0	---	0	---	0	---
ENSG00000128585	MKLN1	4	0	2	---	0	---	0	---	0	---	0	---	0	---	0	---	0	---	0	---	0	---	0	---	0	---	0	---	0	---	0	---	0	---	0	---	0	-2089	1	---	0	---	0	---	0	---	0	---
ENSG00000167378	IRGQ	4	0	2	---	0	---	0	---	0	---	0	---	0	---	0	---	0	---	0	---	0	---	0	---	0	---	0	---	0	---	0	---	0	---	0	---	0	-1250	1	---	0	---	0	---	0	---	0	359
ENSG00000240386	LCE1F	4	0	2	9808	0	9803	0	---	0	9812	0	---	0	---	0	---	0	---	0	9785	0	---	0	---	0	---	0	---	0	9820	0	9843	0	9857	0	---	0	-1248	1	---	0	---	0	---	0	---	0	9863
ENSG00000100036	SLC35E4	4	0	2	6799	0	6765	0	---	0	---	0	---	0	---	0	---	0	---	0	---	0	---	0	---	0	---	0	---	0	---	0	---	0	---	0	---	0	-1184	1	---	0	---	0	---	0	---	0	1070
ENSG00000117394	SLC2A1	4	0	2	---	0	---	0	-423	1	---	0	---	0	---	0	---	0	---	0	---	0	---	0	---	0	---	0	---	0	---	0	---	0	---	0	8099	0	-828	1	---	0	---	0	---	0	---	0	8121
ENSG00000119729	RHOQ	4	0	2	---	0	---	0	386	1	---	0	---	0	---	0	---	0	---	0	---	0	---	0	---	0	---	0	---	0	---	0	---	0	---	0	---	0	-795	1	---	0	---	0	---	0	---	0	---
ENSG00000105647	PIK3R2	4	0	2	---	0	---	0	2559	1	---	0	---	0	---	0	---	0	---	0	---	0	---	0	---	0	---	0	---	0	---	0	---	0	---	0	---	0	-654	1	---	0	---	0	---	0	---	0	---
ENSG00000174032	SLC25A30	4	0	2	---	0	---	0	---	0	---	0	---	0	---	0	-467	1	---	0	---	0	---	0	---	0	---	0	---	0	---	0	---	0	---	0	---	0	-531	1	---	0	---	0	---	0	---	0	---
ENSG00000137203	TFAP2A	4	0	2	---	0	-5595	0	-2278	1	---	0	---	0	---	0	---	0	---	0	---	0	---	0	---	0	---	0	---	0	---	0	---	0	---	0	---	0	-503	1	---	0	---	0	---	0	---	0	---
ENSG00000142330	CAPN10	4	0	2	---	0	---	0	---	0	---	0	---	0	---	0	---	0	---	0	---	0	---	0	---	0	---	0	---	0	---	0	---	0	---	0	---	0	-433	1	---	0	---	0	---	0	---	0	---
ENSG00000162413	KLHL21	4	0	2	---	0	---	0	-720	1	---	0	---	0	---	0	---	0	---	0	---	0	---	0	---	0	---	0	---	0	---	0	---	0	---	0	---	0	-385	1	---	0	---	0	---	0	---	0	---
ENSG00000130758	MAP3K10	4	0	2	---	0	---	0	---	0	---	0	---	0	---	0	---	0	---	0	-559	1	---	0	---	0	---	0	---	0	---	0	---	0	---	0	---	0	-354	1	---	0	---	0	---	0	---	0	---
ENSG00000133858	ZFC3H1	4	0	2	---	0	---	0	---	0	---	0	---	0	---	0	---	0	---	0	---	0	---	0	---	0	---	0	---	0	---	0	---	0	---	0	314	1	-197	1	---	0	---	0	---	0	---	0	---
ENSG00000130254	SAFB2	4	0	2	---	0	---	0	316	1	---	0	---	0	---	0	---	0	---	0	---	0	---	0	---	0	---	0	---	0	---	0	---	0	---	0	---	0	-166	1	---	0	---	0	---	0	---	0	---
ENSG00000124299	PEPD	4	0	2	---	0	---	0	---	0	---	0	---	0	---	0	---	0	---	0	---	0	---	0	---	0	---	0	---	0	---	0	---	0	---	0	---	0	-132	1	---	0	---	0	---	0	---	0	---
ENSG00000103160	HSDL1	4	0	2	---	0	---	0	---	0	---	0	---	0	---	0	---	0	---	0	---	0	---	0	---	0	---	0	---	0	---	0	---	0	---	0	---	0	-108	1	---	0	---	0	---	0	---	0	---
ENSG00000166147	FBN1	4	0	2	---	0	1785	1	---	0	---	0	---	0	---	0	---	0	---	0	---	0	---	0	---	0	---	0	---	0	---	0	---	0	---	0	---	0	-99	1	---	0	---	0	---	0	---	0	---
ENSG00000123700	KCNJ2	4	0	2	---	0	---	0	---	0	---	0	---	0	---	0	---	0	---	0	---	0	---	0	---	0	---	0	---	0	---	0	---	0	---	0	---	0	-90	1	---	0	---	0	---	0	---	0	---
ENSG00000175567	UCP2	4	0	2	---	0	---	0	---	0	---	0	---	0	---	0	---	0	---	0	---	0	---	0	---	0	---	0	---	0	---	0	---	0	---	0	365	1	-85	1	---	0	---	0	---	0	---	0	---
ENSG00000101350	KIF3B	4	0	2	---	0	---	0	---	0	---	0	---	0	---	0	---	0	---	0	---	0	---	0	---	0	---	0	---	0	---	0	---	0	---	0	-88	1	-84	1	---	0	---	0	---	0	---	0	---
ENSG00000104883	PEX11G	4	0	2	---	0	---	0	---	0	---	0	---	0	---	0	---	0	---	0	---	0	---	0	---	0	---	0	---	0	---	0	---	0	---	0	---	0	-82	1	---	0	---	0	---	0	---	0	---
ENSG00000171160	MORN4	4	0	2	---	0	---	0	---	0	---	0	---	0	---	0	---	0	---	0	---	0	---	0	---	0	---	0	---	0	---	0	---	0	---	0	-162	1	-73	1	---	0	---	0	---	0	---	0	---
ENSG00000187838	TMEM256-PLSCR3	4	0	2	---	0	---	0	-1964	1	---	0	---	0	---	0	---	0	---	0	---	0	---	0	---	0	---	0	---	0	---	0	---	0	---	0	---	0	-68	1	---	0	---	0	---	0	---	0	---
ENSG00000119917	IFIT3	4	0	2	---	0	---	0	6274	0	---	0	---	0	-5390	0	---	0	---	0	---	0	---	0	---	0	---	0	---	0	---	0	---	0	---	0	---	0	-33	1	---	0	---	0	---	0	---	0	---
ENSG00000139117	CPNE8	4	0	2	---	0	---	0	---	0	---	0	---	0	---	0	---	0	---	0	---	0	---	0	---	0	---	0	---	0	---	0	---	0	---	0	---	0	-18	1	---	0	---	0	---	0	---	0	---
ENSG00000164402	39692	4	0	2	---	0	---	0	---	0	---	0	---	0	---	0	---	0	---	0	---	0	---	0	---	0	---	0	---	0	---	0	---	0	---	0	---	0	-10	1	---	0	---	0	---	0	---	0	-1000
ENSG00000110057	UNC93B1	4	0	2	---	0	-1894	1	---	0	---	0	---	0	---	0	---	0	---	0	---	0	---	0	---	0	---	0	---	0	---	0	---	0	---	0	---	0	-9	1	---	0	---	0	---	0	---	0	---
ENSG00000166750	SLFN5	4	0	2	---	0	---	0	-3790	1	---	0	---	0	---	0	---	0	---	0	---	0	---	0	---	0	---	0	---	0	---	0	---	0	---	0	---	0	3	1	---	0	---	0	---	0	---	0	---
ENSG00000141503	MINK1	4	0	2	---	0	---	0	188	1	---	0	---	0	---	0	---	0	---	0	---	0	---	0	---	0	---	0	---	0	---	0	---	0	---	0	---	0	6	1	---	0	---	0	---	0	---	0	---
ENSG00000106261	ZKSCAN1	4	0	2	---	0	---	0	---	0	---	0	---	0	---	0	---	0	---	0	---	0	---	0	---	0	---	0	---	0	---	0	---	0	---	0	---	0	6	1	---	0	---	0	---	0	---	0	45
ENSG00000221909	FAM200A	4	0	2	9407	0	9440	0	---	0	---	0	---	0	---	0	9435	0	---	0	9402	0	---	0	---	0	---	0	---	0	9434	0	9432	0	---	0	---	0	20	1	---	0	---	0	---	0	---	0	-57
ENSG00000162139	NEU3	4	0	2	---	0	---	0	---	0	---	0	---	0	---	0	---	0	---	0	---	0	---	0	---	0	---	0	---	0	---	0	---	0	---	0	---	0	28	1	---	0	---	0	---	0	---	0	117
ENSG00000107521	HPS1	4	0	2	---	0	---	0	---	0	---	0	---	0	---	0	---	0	---	0	---	0	---	0	---	0	---	0	---	0	---	0	---	0	---	0	---	0	31	1	---	0	---	0	---	0	---	0	---
ENSG00000119638	NEK9	4	0	2	---	0	---	0	5611	0	---	0	---	0	---	0	---	0	---	0	---	0	---	0	---	0	---	0	---	0	---	0	---	0	---	0	---	0	72	1	---	0	---	0	---	0	---	0	-86
ENSG00000222011	FAM185A	4	0	2	---	0	---	0	---	0	---	0	---	0	---	0	---	0	---	0	---	0	---	0	---	0	---	0	---	0	---	0	---	0	---	0	---	0	78	1	---	0	---	0	---	0	---	0	-40
ENSG00000169826	CSGALNACT2	4	0	2	---	0	---	0	---	0	---	0	---	0	---	0	---	0	---	0	---	0	---	0	---	0	---	0	---	0	---	0	---	0	---	0	---	0	81	1	---	0	---	0	---	0	---	0	-116
ENSG00000137494	ANKRD42	4	0	2	---	0	---	0	---	0	---	0	---	0	---	0	---	0	---	0	---	0	---	0	---	0	---	0	---	0	---	0	---	0	---	0	947	1	90	1	---	0	---	0	---	0	---	0	---
ENSG00000243147	MRPL33	4	0	2	---	0	---	0	7830	0	---	0	---	0	---	0	---	0	---	0	---	0	---	0	---	0	---	0	---	0	---	0	---	0	---	0	---	0	97	1	---	0	---	0	---	0	---	0	106
ENSG00000147044	CASK	4	0	2	---	0	---	0	---	0	---	0	---	0	---	0	---	0	---	0	-1394	1	---	0	---	0	---	0	---	0	---	0	---	0	---	0	---	0	103	1	---	0	---	0	---	0	---	0	---
ENSG00000185475	TMEM179B	4	0	2	---	0	-8215	0	---	0	---	0	---	0	---	0	---	0	---	0	---	0	---	0	---	0	---	0	---	0	---	0	---	0	---	0	---	0	113	1	---	0	---	0	---	0	---	0	4374
ENSG00000158717	RNF166	4	0	2	---	0	---	0	9276	0	---	0	---	0	---	0	---	0	---	0	---	0	---	0	---	0	---	0	---	0	---	0	---	0	---	0	---	0	124	1	---	0	---	0	---	0	---	0	---
ENSG00000150787	PTS	4	0	2	---	0	---	0	---	0	---	0	---	0	---	0	---	0	684	1	---	0	---	0	---	0	---	0	---	0	---	0	---	0	---	0	---	0	189	1	---	0	---	0	---	0	---	0	---
ENSG00000221978	CCNL2	4	0	2	---	0	---	0	2799	1	---	0	---	0	---	0	---	0	---	0	---	0	---	0	---	0	---	0	---	0	---	0	---	0	---	0	---	0	220	1	---	0	---	0	---	0	---	0	---
ENSG00000242028	HYPK	4	0	2	---	0	---	0	281	1	---	0	---	0	---	0	---	0	---	0	---	0	---	0	---	0	---	0	-6611	0	---	0	---	0	---	0	---	0	233	1	---	0	---	0	---	0	---	0	---
ENSG00000154930	ACSS1	4	0	2	---	0	295	1	---	0	---	0	---	0	---	0	---	0	---	0	---	0	---	0	---	0	---	0	---	0	---	0	---	0	---	0	---	0	259	1	---	0	---	0	---	0	---	0	7024
ENSG00000128886	ELL3	4	0	2	---	0	---	0	-6029	0	---	0	---	0	---	0	---	0	---	0	---	0	---	0	---	0	---	0	-6027	0	---	0	---	0	---	0	225	1	275	1	---	0	---	0	---	0	---	0	---
ENSG00000165434	PGM2L1	4	0	2	---	0	---	0	---	0	---	0	---	0	---	0	---	0	---	0	---	0	---	0	---	0	---	0	---	0	---	0	---	0	---	0	---	0	308	1	---	0	---	0	---	0	---	0	387
ENSG00000132205	EMILIN2	4	0	2	---	0	---	0	---	0	---	0	---	0	---	0	---	0	---	0	---	0	---	0	---	0	---	0	---	0	---	0	---	0	---	0	---	0	358	1	---	0	---	0	---	0	---	0	-204
ENSG00000080371	RAB21	4	0	2	---	0	---	0	---	0	---	0	---	0	---	0	---	0	---	0	---	0	---	0	---	0	---	0	---	0	---	0	---	0	---	0	---	0	397	1	---	0	---	0	---	0	---	0	-7757
ENSG00000151468	CCDC3	4	0	2	---	0	---	0	---	0	---	0	---	0	---	0	---	0	-492	1	---	0	---	0	---	0	---	0	---	0	---	0	---	0	---	0	---	0	413	1	---	0	---	0	---	0	---	0	---
ENSG00000158555	GDPD5	4	0	2	---	0	---	0	---	0	---	0	---	0	---	0	---	0	---	0	---	0	---	0	---	0	---	0	---	0	---	0	---	0	---	0	6933	0	428	1	---	0	---	0	---	0	---	0	---
ENSG00000162585	C1orf86	4	0	2	---	0	---	0	-988	1	---	0	---	0	---	0	-5057	0	---	0	---	0	---	0	---	0	---	0	---	0	---	0	---	0	---	0	---	0	559	1	---	0	---	0	---	0	---	0	---
ENSG00000148450	MSRB2	4	0	2	---	0	---	0	---	0	---	0	---	0	---	0	117	1	---	0	---	0	---	0	---	0	---	0	---	0	---	0	---	0	---	0	---	0	897	1	---	0	---	0	---	0	---	0	---
ENSG00000135916	ITM2C	4	0	2	---	0	---	0	109	1	---	0	---	0	---	0	---	0	---	0	---	0	---	0	---	0	---	0	---	0	---	0	---	0	---	0	395	1	8776	0	---	0	---	0	---	0	---	0	---
ENSG00000116661	FBXO2	4	0	2	---	0	---	0	-4187	1	---	0	---	0	---	0	---	0	---	0	---	0	---	0	---	0	---	0	---	0	---	0	---	0	---	0	---	0	9373	0	---	0	---	0	---	0	---	0	-1508
ENSG00000054598	FOXC1	4	0	2	---	0	---	0	1805	1	---	0	---	0	---	0	---	0	---	0	---	0	---	0	---	0	---	0	---	0	---	0	---	0	---	0	---	0	9623	0	---	0	---	0	---	0	---	0	---
ENSG00000131100	ATP6V1E1	4	0	2	---	0	9661	0	-145	1	---	0	---	0	---	0	---	0	---	0	---	0	---	0	---	0	---	0	---	0	---	0	---	0	---	0	---	0	9835	0	---	0	---	0	---	0	---	0	4508
ENSG00000197124	ZNF682	4	0	2	---	0	-2377	1	---	0	---	0	---	0	---	0	---	0	---	0	---	0	---	0	---	0	---	0	---	0	---	0	-2423	1	---	0	---	0	---	0	---	0	---	0	---	0	---	0	---
ENSG00000182871	COL18A1	4	0	2	---	0	-2819	1	---	0	---	0	---	0	---	0	---	0	---	0	---	0	---	0	---	0	---	0	---	0	---	0	---	0	---	0	---	0	---	0	---	0	---	0	---	0	---	0	---
ENSG00000106484	MEST	4	0	2	-1467	1	-1453	1	---	0	---	0	---	0	---	0	---	0	---	0	---	0	---	0	---	0	---	0	---	0	---	0	---	0	---	0	---	0	---	0	---	0	---	0	---	0	---	0	---
ENSG00000088387	DOCK9	4	0	2	---	0	145	1	---	0	---	0	---	0	---	0	---	0	---	0	-101	1	---	0	---	0	---	0	---	0	---	0	---	0	---	0	---	0	---	0	---	0	---	0	---	0	---	0	---
ENSG00000111144	LTA4H	4	0	2	---	0	219	1	-173	1	---	0	---	0	---	0	---	0	---	0	---	0	---	0	---	0	---	0	---	0	---	0	---	0	---	0	---	0	---	0	---	0	---	0	---	0	---	0	---
ENSG00000170425	ADORA2B	4	0	2	---	0	2370	1	---	0	---	0	---	0	---	0	---	0	---	0	---	0	---	0	---	0	---	0	---	0	---	0	---	0	---	0	---	0	---	0	---	0	---	0	---	0	---	0	2440
ENSG00000172273	HINFP	4	0	2	4207	1	4189	1	---	0	---	0	---	0	---	0	---	0	---	0	---	0	---	0	---	0	---	0	---	0	---	0	---	0	---	0	---	0	---	0	---	0	---	0	---	0	---	0	---
ENSG00000100311	PDGFB	4	0	2	---	0	---	0	---	0	---	0	---	0	---	0	---	0	---	0	---	0	---	0	---	0	---	0	---	0	---	0	---	0	---	0	---	0	---	0	---	0	---	0	---	0	---	0	-1544
ENSG00000173214	KIAA1919	4	0	2	---	0	---	0	---	0	---	0	---	0	---	0	---	0	---	0	---	0	---	0	---	0	---	0	---	0	---	0	---	0	---	0	-41	1	---	0	---	0	---	0	---	0	---	0	---
ENSG00000197013	ZNF429	4	0	2	---	0	---	0	---	0	---	0	---	0	---	0	---	0	148	1	---	0	---	0	---	0	---	0	---	0	---	0	---	0	---	0	93	1	---	0	---	0	---	0	---	0	---	0	---
ENSG00000174132	FAM174A	4	0	2	---	0	---	0	558	1	---	0	---	0	---	0	---	0	---	0	---	0	---	0	---	0	---	0	---	0	---	0	---	0	---	0	136	1	---	0	---	0	---	0	---	0	---	0	---
ENSG00000118515	SGK1	4	0	2	---	0	---	0	---	0	---	0	---	0	---	0	---	0	---	0	---	0	---	0	---	0	---	0	---	0	---	0	---	0	---	0	749	1	---	0	---	0	---	0	---	0	---	0	---
ENSG00000131435	PDLIM4	4	0	2	---	0	---	0	---	0	---	0	---	0	---	0	---	0	---	0	---	0	---	0	---	0	---	0	---	0	---	0	---	0	---	0	1753	1	---	0	---	0	---	0	---	0	---	0	3265
ENSG00000163874	ZC3H12A	4	0	2	---	0	---	0	---	0	---	0	---	0	---	0	---	0	---	0	---	0	---	0	---	0	---	0	---	0	---	0	---	0	---	0	---	0	---	0	---	0	---	0	---	0	---	0	-2579
ENSG00000121310	ECHDC2	4	0	1	---	0	---	0	---	0	---	0	---	0	---	0	---	0	---	0	---	0	---	0	---	0	---	0	---	0	---	0	---	0	---	0	---	0	-8	1	---	0	---	0	-8027	0	---	0	---
ENSG00000169435	RASSF6	4	0	1	---	0	---	0	---	0	---	0	---	0	---	0	---	0	---	0	---	0	---	0	---	0	---	0	---	0	---	0	---	0	---	0	---	0	---	0	---	0	---	0	-4754	1	---	0	---
ENSG00000004799	PDK4	4	0	1	---	0	---	0	---	0	---	0	---	0	---	0	---	0	---	0	---	0	---	0	---	0	---	0	---	0	---	0	---	0	---	0	---	0	---	0	---	0	---	0	-647	1	---	0	---
ENSG00000168591	TMUB2	4	0	1	6599	0	6544	0	---	0	---	0	---	0	---	0	6574	0	6522	0	6539	0	---	0	---	0	---	0	---	0	6544	0	6554	0	---	0	---	0	6534	0	---	0	---	0	-441	1	6501	0	6570
ENSG00000115073	ACTR1B	4	0	1	---	0	---	0	---	0	---	0	---	0	---	0	---	0	---	0	---	0	---	0	---	0	---	0	---	0	---	0	---	0	---	0	---	0	---	0	---	0	---	0	-349	1	---	0	---
ENSG00000008311	AASS	4	0	1	---	0	---	0	---	0	---	0	---	0	---	0	---	0	---	0	---	0	---	0	---	0	---	0	---	0	---	0	---	0	---	0	---	0	---	0	---	0	---	0	-310	1	---	0	---
ENSG00000127241	MASP1	4	0	1	---	0	---	0	---	0	---	0	---	0	---	0	---	0	---	0	---	0	---	0	---	0	---	0	---	0	---	0	---	0	---	0	---	0	---	0	---	0	---	0	-291	1	---	0	---
ENSG00000127452	FBXL12	4	0	1	---	0	---	0	---	0	---	0	---	0	---	0	---	0	---	0	---	0	---	0	---	0	---	0	---	0	---	0	---	0	---	0	---	0	---	0	---	0	---	0	-231	1	---	0	---
ENSG00000147027	TMEM47	4	0	1	---	0	---	0	---	0	---	0	---	0	---	0	---	0	---	0	---	0	---	0	---	0	---	0	---	0	---	0	---	0	---	0	---	0	---	0	---	0	---	0	-31	1	---	0	---
ENSG00000177692	DNAJC28	4	0	1	---	0	---	0	---	0	---	0	---	0	---	0	---	0	---	0	---	0	---	0	---	0	---	0	---	0	---	0	---	0	---	0	---	0	---	0	---	0	---	0	12	1	---	0	---
ENSG00000156574	NODAL	4	0	1	---	0	---	0	---	0	---	0	---	0	---	0	---	0	---	0	---	0	---	0	---	0	---	0	---	0	---	0	---	0	---	0	---	0	---	0	---	0	---	0	162	1	---	0	---
ENSG00000138356	AOX1	4	0	1	---	0	---	0	---	0	---	0	---	0	---	0	---	0	---	0	---	0	---	0	---	0	---	0	---	0	---	0	---	0	---	0	---	0	---	0	---	0	---	0	262	1	---	0	---
ENSG00000137691	C11orf70	4	0	1	---	0	---	0	---	0	---	0	---	0	---	0	---	0	---	0	---	0	---	0	---	0	---	0	---	0	---	0	---	0	---	0	---	0	---	0	---	0	---	0	277	1	---	0	---
ENSG00000145569	FAM105A	4	0	1	---	0	---	0	---	0	---	0	---	0	---	0	---	0	---	0	---	0	---	0	---	0	---	0	---	0	---	0	---	0	---	0	---	0	---	0	---	0	---	0	445	1	---	0	---
ENSG00000184156	KCNQ3	4	0	1	---	0	---	0	---	0	---	0	---	0	---	0	---	0	---	0	---	0	---	0	---	0	---	0	---	0	---	0	---	0	---	0	---	0	---	0	---	0	---	0	516	1	---	0	---
ENSG00000169991	IFFO2	4	0	1	---	0	---	0	---	0	---	0	---	0	---	0	---	0	---	0	---	0	---	0	---	0	---	0	---	0	---	0	---	0	---	0	---	0	---	0	---	0	---	0	829	1	---	0	9388
ENSG00000071054	MAP4K4	4	0	1	6105	0	6071	0	6141	0	6140	0	6142	0	6143	0	6085	0	6151	0	6159	0	6147	0	6172	0	---	0	6168	0	6144	0	6155	0	6161	0	6161	0	6142	0	6156	0	6175	0	6159	0	6155	0	6145
ENSG00000178150	ZNF114	4	0	1	---	0	---	0	---	0	---	0	---	0	---	0	---	0	---	0	---	0	---	0	---	0	---	0	---	0	---	0	---	0	---	0	---	0	-9836	0	---	0	---	0	---	0	---	0	161
ENSG00000162711	NLRP3	4	0	1	---	0	---	0	---	0	---	0	---	0	---	0	---	0	---	0	---	0	---	0	---	0	---	0	---	0	---	0	---	0	---	0	---	0	-8686	0	---	0	---	0	---	0	---	0	-67
ENSG00000169495	HTRA4	4	0	1	---	0	5279	0	-1857	1	---	0	---	0	---	0	---	0	---	0	5243	0	---	0	---	0	---	0	---	0	---	0	---	0	---	0	---	0	-7552	0	---	0	---	0	---	0	---	0	---
ENSG00000135974	C2orf49	4	0	1	-8678	0	-8583	0	---	0	---	0	---	0	---	0	---	0	---	0	---	0	---	0	---	0	---	0	---	0	---	0	---	0	---	0	---	0	-7548	0	---	0	---	0	---	0	---	0	45
ENSG00000135722	FBXL8	4	0	1	---	0	---	0	---	0	---	0	---	0	---	0	---	0	---	0	---	0	---	0	---	0	---	0	---	0	---	0	---	0	---	0	---	0	-4457	1	---	0	---	0	---	0	---	0	---
ENSG00000160190	SLC37A1	4	0	1	---	0	---	0	---	0	---	0	---	0	---	0	---	0	---	0	---	0	---	0	---	0	---	0	---	0	---	0	---	0	---	0	---	0	-3221	1	---	0	---	0	---	0	---	0	---
ENSG00000114841	DNAH1	4	0	1	---	0	---	0	---	0	---	0	---	0	---	0	---	0	---	0	---	0	---	0	---	0	---	0	---	0	---	0	---	0	---	0	---	0	-2404	1	---	0	---	0	---	0	---	0	---
ENSG00000136490	LIMD2	4	0	1	---	0	---	0	---	0	---	0	---	0	---	0	---	0	---	0	---	0	---	0	---	0	---	0	---	0	---	0	---	0	---	0	---	0	-2126	1	---	0	---	0	---	0	---	0	---
ENSG00000197857	ZNF44	4	0	1	---	0	---	0	---	0	---	0	---	0	---	0	---	0	---	0	---	0	---	0	---	0	---	0	---	0	---	0	---	0	---	0	---	0	-983	1	---	0	---	0	---	0	---	0	---
ENSG00000119686	FLVCR2	4	0	1	---	0	---	0	-9601	0	---	0	---	0	---	0	---	0	---	0	---	0	---	0	---	0	---	0	---	0	---	0	---	0	---	0	---	0	-739	1	---	0	---	0	---	0	---	0	---
ENSG00000162552	WNT4	4	0	1	---	0	---	0	---	0	---	0	---	0	---	0	---	0	---	0	---	0	---	0	---	0	---	0	---	0	---	0	---	0	---	0	---	0	-688	1	---	0	---	0	---	0	---	0	---
ENSG00000116815	CD58	4	0	1	---	0	---	0	5002	0	---	0	---	0	---	0	---	0	---	0	---	0	---	0	---	0	---	0	---	0	---	0	---	0	---	0	---	0	-649	1	---	0	---	0	---	0	---	0	---
ENSG00000143126	CELSR2	4	0	1	---	0	---	0	---	0	---	0	---	0	---	0	---	0	---	0	---	0	---	0	---	0	---	0	---	0	---	0	---	0	---	0	---	0	-528	1	---	0	---	0	---	0	---	0	---
ENSG00000135596	MICAL1	4	0	1	---	0	---	0	---	0	---	0	---	0	---	0	---	0	---	0	---	0	---	0	---	0	---	0	---	0	---	0	---	0	---	0	---	0	-353	1	---	0	---	0	---	0	---	0	---
ENSG00000166823	MESP1	4	0	1	---	0	---	0	---	0	---	0	---	0	---	0	---	0	---	0	---	0	---	0	---	0	---	0	---	0	---	0	---	0	---	0	---	0	-305	1	---	0	---	0	---	0	---	0	---
ENSG00000145491	ROPN1L	4	0	1	---	0	---	0	---	0	---	0	---	0	---	0	---	0	---	0	---	0	---	0	---	0	---	0	---	0	---	0	---	0	---	0	---	0	-213	1	---	0	---	0	---	0	---	0	---
ENSG00000198324	FAM109A	4	0	1	---	0	---	0	---	0	---	0	---	0	---	0	---	0	---	0	---	0	---	0	---	0	---	0	---	0	---	0	---	0	---	0	---	0	-203	1	---	0	---	0	---	0	---	0	---
ENSG00000102755	FLT1	4	0	1	---	0	---	0	---	0	---	0	---	0	---	0	---	0	---	0	---	0	---	0	---	0	---	0	---	0	---	0	---	0	---	0	---	0	-202	1	---	0	---	0	---	0	---	0	---
ENSG00000136161	RCBTB2	4	0	1	---	0	---	0	---	0	---	0	---	0	---	0	---	0	---	0	---	0	---	0	---	0	---	0	---	0	---	0	---	0	---	0	---	0	-193	1	---	0	---	0	---	0	---	0	---
ENSG00000134874	DZIP1	4	0	1	---	0	---	0	---	0	---	0	---	0	---	0	---	0	---	0	---	0	---	0	---	0	---	0	---	0	---	0	---	0	---	0	---	0	-161	1	---	0	---	0	---	0	---	0	---
ENSG00000163820	FYCO1	4	0	1	---	0	---	0	---	0	---	0	---	0	---	0	---	0	---	0	---	0	---	0	---	0	---	0	---	0	---	0	---	0	---	0	---	0	-110	1	---	0	---	0	---	0	---	0	---
ENSG00000167123	CERCAM	4	0	1	---	0	---	0	---	0	---	0	---	0	---	0	---	0	---	0	---	0	---	0	---	0	---	0	---	0	---	0	---	0	---	0	---	0	-85	1	---	0	---	0	---	0	---	0	---
ENSG00000172661	FAM21C	4	0	1	---	0	---	0	---	0	---	0	---	0	---	0	---	0	---	0	---	0	---	0	---	0	---	0	---	0	---	0	---	0	---	0	---	0	-72	1	---	0	---	0	---	0	---	0	---
ENSG00000095587	TLL2	4	0	1	---	0	---	0	8201	0	---	0	---	0	---	0	---	0	---	0	---	0	---	0	---	0	---	0	---	0	---	0	---	0	---	0	---	0	-61	1	---	0	---	0	---	0	---	0	---
ENSG00000141034	GID4	4	0	1	---	0	---	0	---	0	---	0	---	0	---	0	---	0	---	0	---	0	---	0	---	0	---	0	---	0	---	0	---	0	---	0	---	0	-55	1	---	0	---	0	---	0	---	0	-5613
ENSG00000171608	PIK3CD	4	0	1	---	0	---	0	---	0	---	0	---	0	---	0	---	0	---	0	---	0	---	0	---	0	---	0	---	0	---	0	---	0	---	0	---	0	-53	1	---	0	---	0	---	0	---	0	---
ENSG00000137824	RMDN3	4	0	1	---	0	---	0	---	0	---	0	---	0	---	0	---	0	---	0	---	0	---	0	---	0	---	0	---	0	---	0	---	0	---	0	---	0	-46	1	---	0	---	0	---	0	---	0	---
ENSG00000198794	SCAMP5	4	0	1	-5065	0	-5013	0	---	0	-5061	0	---	0	---	0	---	0	---	0	---	0	---	0	---	0	---	0	---	0	---	0	---	0	---	0	---	0	-40	1	---	0	---	0	---	0	---	0	-5206
ENSG00000146833	TRIM4	4	0	1	6952	0	6932	0	---	0	6929	0	---	0	---	0	---	0	---	0	---	0	---	0	---	0	---	0	---	0	6917	0	6932	0	---	0	---	0	-39	1	---	0	---	0	---	0	---	0	6923
ENSG00000143443	C1orf56	4	0	1	---	0	---	0	5204	0	---	0	---	0	---	0	---	0	---	0	---	0	---	0	---	0	---	0	---	0	---	0	---	0	---	0	---	0	-31	1	---	0	---	0	---	0	---	0	---
ENSG00000267680	ZNF224	4	0	1	---	0	---	0	---	0	---	0	---	0	---	0	---	0	---	0	---	0	---	0	---	0	---	0	---	0	---	0	---	0	---	0	---	0	-20	1	---	0	---	0	---	0	---	0	---
ENSG00000103042	SLC38A7	4	0	1	---	0	---	0	---	0	---	0	---	0	---	0	---	0	---	0	---	0	---	0	---	0	---	0	---	0	---	0	---	0	---	0	---	0	0	1	---	0	---	0	---	0	---	0	---
ENSG00000167785	ZNF558	4	0	1	---	0	---	0	---	0	---	0	---	0	---	0	---	0	---	0	---	0	---	0	---	0	---	0	---	0	---	0	---	0	---	0	---	0	17	1	---	0	---	0	---	0	---	0	---
ENSG00000013392	RWDD2A	4	0	1	---	0	---	0	---	0	---	0	---	0	---	0	---	0	---	0	---	0	---	0	---	0	---	0	---	0	---	0	---	0	---	0	---	0	22	1	---	0	---	0	---	0	---	0	---
ENSG00000188010	MORN2	4	0	1	---	0	---	0	---	0	---	0	---	0	---	0	---	0	---	0	---	0	---	0	---	0	---	0	---	0	---	0	---	0	---	0	---	0	27	1	---	0	---	0	---	0	---	0	---
ENSG00000112561	TFEB	4	0	1	---	0	---	0	---	0	---	0	---	0	---	0	---	0	---	0	---	0	---	0	---	0	---	0	---	0	---	0	---	0	---	0	---	0	32	1	---	0	---	0	---	0	---	0	---
ENSG00000160570	DEDD2	4	0	1	---	0	---	0	---	0	---	0	---	0	---	0	---	0	---	0	---	0	---	0	---	0	---	0	---	0	---	0	---	0	---	0	---	0	46	1	---	0	---	0	---	0	---	0	---
ENSG00000100263	RHBDD3	4	0	1	---	0	---	0	---	0	---	0	---	0	---	0	---	0	---	0	---	0	---	0	---	0	---	0	---	0	---	0	---	0	---	0	---	0	47	1	---	0	---	0	---	0	---	0	---
ENSG00000117691	NENF	4	0	1	---	0	---	0	---	0	---	0	---	0	---	0	---	0	---	0	---	0	---	0	---	0	---	0	---	0	---	0	---	0	---	0	---	0	55	1	---	0	---	0	---	0	---	0	---
ENSG00000160188	RSPH1	4	0	1	---	0	---	0	---	0	---	0	---	0	---	0	---	0	---	0	---	0	---	0	---	0	---	0	---	0	---	0	---	0	---	0	---	0	56	1	---	0	---	0	---	0	---	0	---
ENSG00000197653	DNAH10	4	0	1	---	0	---	0	---	0	---	0	---	0	---	0	---	0	---	0	---	0	---	0	---	0	---	0	---	0	---	0	---	0	---	0	---	0	61	1	---	0	---	0	---	0	---	0	---
ENSG00000120306	CYSTM1	4	0	1	---	0	---	0	---	0	---	0	---	0	---	0	---	0	---	0	---	0	---	0	---	0	---	0	---	0	---	0	---	0	---	0	---	0	78	1	---	0	---	0	---	0	---	0	---
ENSG00000213995	CARKD	4	0	1	---	0	---	0	---	0	---	0	---	0	---	0	---	0	---	0	---	0	---	0	---	0	---	0	---	0	---	0	---	0	---	0	---	0	80	1	---	0	---	0	---	0	---	0	---
ENSG00000111670	GNPTAB	4	0	1	---	0	---	0	---	0	---	0	---	0	---	0	---	0	9149	0	---	0	---	0	---	0	---	0	---	0	---	0	---	0	---	0	---	0	95	1	---	0	---	0	---	0	---	0	---
ENSG00000121680	PEX16	4	0	1	---	0	---	0	---	0	---	0	---	0	---	0	---	0	---	0	---	0	---	0	---	0	---	0	---	0	---	0	---	0	---	0	---	0	98	1	---	0	---	0	---	0	---	0	---
ENSG00000182732	RGS6	4	0	1	---	0	---	0	---	0	---	0	---	0	---	0	---	0	---	0	---	0	---	0	---	0	---	0	---	0	---	0	---	0	---	0	---	0	100	1	---	0	---	0	---	0	---	0	---
ENSG00000133794	ARNTL	4	0	1	---	0	-8613	0	---	0	---	0	---	0	---	0	---	0	---	0	---	0	---	0	---	0	---	0	---	0	---	0	---	0	---	0	---	0	102	1	---	0	---	0	---	0	---	0	---
ENSG00000112679	DUSP22	4	0	1	---	0	---	0	---	0	---	0	---	0	---	0	---	0	---	0	---	0	---	0	---	0	---	0	---	0	---	0	---	0	---	0	---	0	107	1	---	0	---	0	---	0	---	0	---
ENSG00000078401	EDN1	4	0	1	---	0	---	0	---	0	---	0	---	0	---	0	---	0	---	0	---	0	---	0	---	0	---	0	---	0	---	0	---	0	---	0	---	0	112	1	---	0	---	0	---	0	---	0	---
ENSG00000178802	MPI	4	0	1	---	0	---	0	---	0	---	0	---	0	---	0	---	0	---	0	---	0	---	0	---	0	---	0	---	0	---	0	---	0	---	0	---	0	117	1	---	0	---	0	---	0	---	0	---
ENSG00000110492	MDK	4	0	1	---	0	---	0	-5225	0	---	0	---	0	---	0	---	0	---	0	---	0	---	0	---	0	---	0	---	0	---	0	---	0	---	0	---	0	119	1	---	0	---	0	---	0	---	0	---
ENSG00000155330	C16orf87	4	0	1	---	0	---	0	---	0	---	0	---	0	---	0	---	0	---	0	---	0	---	0	---	0	---	0	---	0	---	0	---	0	---	0	---	0	128	1	---	0	---	0	---	0	---	0	---
ENSG00000048471	SNX29	4	0	1	---	0	---	0	---	0	---	0	---	0	---	0	---	0	---	0	---	0	---	0	---	0	---	0	---	0	---	0	---	0	---	0	---	0	150	1	---	0	---	0	---	0	---	0	---
ENSG00000068878	PSME4	4	0	1	-8791	0	-8745	0	---	0	---	0	---	0	---	0	---	0	---	0	---	0	---	0	---	0	---	0	---	0	-8755	0	---	0	---	0	---	0	168	1	---	0	---	0	---	0	---	0	-8784
ENSG00000168310	IRF2	4	0	1	---	0	---	0	---	0	---	0	---	0	---	0	---	0	---	0	---	0	---	0	---	0	---	0	---	0	---	0	---	0	---	0	---	0	176	1	---	0	---	0	---	0	---	0	---
ENSG00000180953	ST20	4	0	1	---	0	---	0	---	0	---	0	---	0	---	0	---	0	---	0	---	0	---	0	---	0	---	0	---	0	---	0	---	0	---	0	---	0	218	1	---	0	---	0	---	0	---	0	---
ENSG00000116198	CEP104	4	0	1	---	0	---	0	---	0	---	0	---	0	---	0	---	0	---	0	---	0	---	0	---	0	---	0	---	0	---	0	---	0	---	0	---	0	251	1	---	0	---	0	---	0	---	0	---
ENSG00000181481	RNF135	4	0	1	---	0	---	0	---	0	---	0	---	0	---	0	---	0	---	0	---	0	---	0	---	0	---	0	---	0	---	0	---	0	---	0	---	0	437	1	---	0	---	0	---	0	---	0	---
ENSG00000149292	TTC12	4	0	1	---	0	---	0	---	0	---	0	---	0	---	0	---	0	---	0	---	0	---	0	---	0	---	0	---	0	---	0	---	0	---	0	---	0	453	1	---	0	---	0	---	0	---	0	---
ENSG00000106415	GLCCI1	4	0	1	---	0	---	0	---	0	---	0	---	0	---	0	---	0	---	0	---	0	---	0	---	0	---	0	---	0	---	0	---	0	---	0	---	0	487	1	---	0	---	0	---	0	---	0	---
ENSG00000163624	CDS1	4	0	1	---	0	---	0	---	0	---	0	---	0	---	0	---	0	---	0	---	0	---	0	---	0	---	0	---	0	---	0	---	0	---	0	---	0	525	1	---	0	---	0	---	0	---	0	-9346
ENSG00000155254	MARVELD1	4	0	1	---	0	---	0	---	0	---	0	---	0	---	0	---	0	---	0	---	0	---	0	---	0	---	0	---	0	---	0	---	0	---	0	---	0	577	1	---	0	---	0	---	0	---	0	---
ENSG00000108551	RASD1	4	0	1	---	0	---	0	---	0	---	0	---	0	---	0	---	0	---	0	---	0	---	0	---	0	---	0	---	0	---	0	---	0	---	0	---	0	597	1	---	0	---	0	---	0	---	0	---
ENSG00000259642	ST20-AS1	4	0	1	---	0	---	0	---	0	---	0	---	0	---	0	---	0	---	0	---	0	---	0	---	0	---	0	---	0	---	0	---	0	---	0	---	0	1202	1	---	0	---	0	---	0	---	0	---
ENSG00000123453	SARDH	4	0	1	---	0	---	0	---	0	---	0	---	0	---	0	---	0	---	0	---	0	---	0	---	0	---	0	---	0	---	0	---	0	---	0	---	0	3191	1	---	0	---	0	---	0	---	0	---
ENSG00000213145	CRIP1	4	0	1	---	0	---	0	-7108	0	---	0	---	0	---	0	---	0	---	0	---	0	---	0	---	0	---	0	---	0	---	0	---	0	---	0	-5867	0	3855	1	---	0	---	0	---	0	---	0	---
ENSG00000188215	DCUN1D3	4	0	1	---	0	---	0	---	0	---	0	---	0	---	0	---	0	---	0	---	0	---	0	---	0	---	0	---	0	---	0	---	0	---	0	---	0	4423	1	---	0	---	0	---	0	---	0	6401
ENSG00000178935	ZNF552	4	0	1	---	0	---	0	---	0	---	0	---	0	---	0	---	0	---	0	---	0	---	0	---	0	---	0	---	0	---	0	---	0	---	0	---	0	4649	1	---	0	---	0	---	0	---	0	---
ENSG00000185561	TLCD2	4	0	1	---	0	---	0	2742	1	---	0	---	0	---	0	---	0	---	0	---	0	---	0	---	0	---	0	---	0	---	0	---	0	---	0	5861	0	5821	0	---	0	---	0	---	0	---	0	---
ENSG00000216490	IFI30	4	0	1	---	0	---	0	-4041	1	---	0	---	0	---	0	---	0	---	0	---	0	---	0	---	0	---	0	---	0	---	0	---	0	---	0	---	0	6998	0	---	0	---	0	---	0	---	0	---
ENSG00000189143	CLDN4	4	0	1	7918	0	7916	0	447	1	---	0	---	0	---	0	-8075	0	---	0	---	0	---	0	---	0	---	0	---	0	7942	0	7934	0	---	0	---	0	7910	0	---	0	---	0	---	0	---	0	7917
ENSG00000140323	DISP2	4	0	1	---	0	1957	1	---	0	---	0	---	0	---	0	---	0	---	0	---	0	---	0	---	0	---	0	---	0	---	0	---	0	---	0	---	0	9963	0	---	0	---	0	---	0	---	0	---
ENSG00000100359	SGSM3	4	0	1	-8085	0	-8117	0	-5618	0	---	0	---	0	---	0	---	0	---	0	---	0	---	0	---	0	---	0	---	0	---	0	---	0	---	0	---	0	---	0	---	0	---	0	---	0	---	0	12
ENSG00000197208	SLC22A4	4	0	1	---	0	-6970	0	---	0	---	0	---	0	---	0	---	0	---	0	-6977	0	---	0	---	0	---	0	---	0	---	0	---	0	---	0	---	0	---	0	---	0	---	0	---	0	---	0	-438
ENSG00000197429	IPP	4	0	1	---	0	-6941	0	---	0	---	0	---	0	---	0	---	0	---	0	---	0	---	0	---	0	---	0	---	0	---	0	---	0	---	0	---	0	---	0	---	0	---	0	---	0	---	0	35
ENSG00000076513	ANKRD13A	4	0	1	---	0	-207	1	---	0	---	0	---	0	---	0	---	0	---	0	---	0	---	0	---	0	---	0	---	0	---	0	---	0	---	0	---	0	---	0	---	0	---	0	---	0	---	0	---
ENSG00000177875	CCDC184	4	0	1	---	0	-77	1	---	0	---	0	---	0	---	0	---	0	---	0	---	0	---	0	---	0	---	0	---	0	---	0	---	0	---	0	---	0	---	0	---	0	---	0	---	0	---	0	---
ENSG00000123342	MMP19	4	0	1	---	0	30	1	---	0	---	0	---	0	---	0	---	0	---	0	---	0	---	0	---	0	---	0	---	0	---	0	---	0	---	0	5132	0	---	0	---	0	---	0	---	0	---	0	---
ENSG00000115738	ID2	4	0	1	---	0	182	1	---	0	---	0	---	0	---	0	---	0	---	0	-5074	0	---	0	---	0	---	0	---	0	---	0	---	0	---	0	---	0	---	0	---	0	---	0	---	0	---	0	---
ENSG00000129757	CDKN1C	4	0	1	---	0	2819	1	---	0	---	0	---	0	---	0	---	0	---	0	---	0	---	0	---	0	---	0	---	0	---	0	---	0	---	0	---	0	---	0	---	0	---	0	---	0	---	0	---
ENSG00000179862	CITED4	4	0	1	5114	0	5139	0	-116	1	---	0	---	0	---	0	---	0	---	0	---	0	---	0	---	0	---	0	---	0	---	0	---	0	---	0	---	0	---	0	---	0	---	0	---	0	---	0	---
ENSG00000078399	HOXA9	4	0	1	5839	0	5882	0	---	0	---	0	---	0	---	0	---	0	---	0	---	0	---	0	---	0	---	0	---	0	---	0	---	0	---	0	---	0	---	0	---	0	---	0	---	0	---	0	22
ENSG00000023839	ABCC2	4	0	1	715	1	---	0	---	0	---	0	---	0	---	0	---	0	---	0	---	0	---	0	---	0	---	0	---	0	---	0	---	0	---	0	---	0	---	0	---	0	---	0	---	0	---	0	-6505
ENSG00000124839	RAB17	4	0	1	951	1	---	0	---	0	---	0	---	0	---	0	---	0	---	0	---	0	---	0	---	0	---	0	---	0	---	0	---	0	---	0	---	0	---	0	---	0	---	0	---	0	---	0	---
ENSG00000162430	SEPN1	4	0	1	---	0	---	0	---	0	---	0	---	0	---	0	---	0	---	0	---	0	---	0	---	0	---	0	---	0	---	0	---	0	---	0	-4397	1	---	0	---	0	---	0	---	0	---	0	---
ENSG00000005243	COPZ2	4	0	1	---	0	---	0	---	0	---	0	---	0	---	0	---	0	---	0	---	0	---	0	---	0	---	0	---	0	---	0	---	0	---	0	-657	1	---	0	---	0	---	0	---	0	---	0	---
ENSG00000177125	ZBTB34	4	0	1	---	0	---	0	---	0	---	0	---	0	---	0	---	0	---	0	---	0	---	0	---	0	---	0	---	0	---	0	---	0	---	0	-311	1	---	0	---	0	---	0	---	0	---	0	---
ENSG00000143434	SEMA6C	4	0	1	---	0	---	0	---	0	---	0	---	0	---	0	---	0	---	0	---	0	---	0	---	0	---	0	---	0	---	0	---	0	---	0	295	1	---	0	---	0	---	0	---	0	---	0	---
ENSG00000083750	RRAGB	4	0	1	---	0	---	0	---	0	---	0	---	0	---	0	---	0	---	0	---	0	---	0	---	0	---	0	---	0	---	0	---	0	---	0	441	1	---	0	---	0	---	0	---	0	---	0	---
ENSG00000117984	CTSD	4	0	1	---	0	---	0	-142	1	---	0	---	0	---	0	---	0	---	0	---	0	---	0	---	0	---	0	---	0	---	0	---	0	---	0	8630	0	---	0	---	0	---	0	---	0	---	0	---
ENSG00000148344	PTGES	4	0	1	---	0	---	0	-93	1	---	0	---	0	---	0	---	0	---	0	---	0	---	0	---	0	---	0	---	0	---	0	---	0	---	0	9658	0	---	0	---	0	---	0	---	0	---	0	---
ENSG00000124120	TTPAL	4	0	1	---	0	---	0	-9176	0	---	0	---	0	---	0	---	0	---	0	---	0	---	0	---	0	---	0	---	0	---	0	---	0	---	0	---	0	---	0	---	0	---	0	---	0	---	0	---
ENSG00000102226	USP11	4	0	1	---	0	---	0	-4026	1	---	0	---	0	---	0	---	0	---	0	---	0	---	0	---	0	---	0	---	0	---	0	---	0	---	0	---	0	---	0	---	0	---	0	---	0	---	0	---
ENSG00000156467	UQCRB	4	0	1	---	0	---	0	-3768	1	---	0	---	0	---	0	---	0	---	0	---	0	---	0	---	0	---	0	---	0	---	0	---	0	---	0	---	0	---	0	---	0	---	0	---	0	---	0	---
ENSG00000146674	IGFBP3	4	0	1	---	0	---	0	-374	1	---	0	---	0	---	0	---	0	---	0	---	0	---	0	---	0	---	0	---	0	---	0	---	0	---	0	---	0	---	0	---	0	---	0	---	0	---	0	---
ENSG00000139636	LMBR1L	4	0	1	---	0	---	0	-237	1	---	0	---	0	---	0	---	0	---	0	---	0	---	0	---	0	---	0	---	0	---	0	---	0	---	0	---	0	---	0	---	0	---	0	---	0	---	0	---
ENSG00000198467	TPM2	4	0	1	---	0	---	0	-231	1	---	0	---	0	---	0	---	0	---	0	---	0	---	0	---	0	---	0	---	0	---	0	---	0	---	0	---	0	---	0	---	0	---	0	---	0	---	0	---
ENSG00000138119	MYOF	4	0	1	---	0	---	0	-59	1	---	0	---	0	---	0	---	0	---	0	---	0	---	0	---	0	---	0	---	0	---	0	---	0	---	0	---	0	---	0	---	0	---	0	---	0	---	0	-6303
ENSG00000178363	CALML3	4	0	1	---	0	---	0	564	1	---	0	---	0	---	0	---	0	---	0	---	0	---	0	---	0	---	0	---	0	---	0	---	0	---	0	---	0	---	0	---	0	---	0	---	0	---	0	---
ENSG00000167555	ZNF528	4	0	1	---	0	---	0	810	1	---	0	---	0	---	0	---	0	---	0	---	0	---	0	---	0	---	0	---	0	---	0	---	0	---	0	---	0	---	0	---	0	---	0	---	0	---	0	---
ENSG00000188910	GJB3	4	0	1	---	0	---	0	2856	1	---	0	---	0	---	0	---	0	---	0	---	0	---	0	---	0	---	0	---	0	---	0	---	0	---	0	---	0	---	0	---	0	---	0	---	0	---	0	---
ENSG00000117245	KIF17	4	0	1	---	0	---	0	3062	1	---	0	---	0	---	0	---	0	---	0	---	0	---	0	---	0	---	0	---	0	---	0	---	0	---	0	---	0	---	0	---	0	---	0	---	0	---	0	---
ENSG00000075826	SEC31B	4	0	1	---	0	---	0	4026	1	---	0	---	0	---	0	---	0	9851	0	---	0	---	0	---	0	---	0	---	0	---	0	---	0	---	0	---	0	---	0	---	0	---	0	---	0	---	0	---
ENSG00000134363	FST	4	0	1	---	0	---	0	4681	1	---	0	---	0	---	0	---	0	---	0	---	0	---	0	---	0	---	0	---	0	---	0	---	0	---	0	---	0	---	0	---	0	---	0	---	0	---	0	---
ENSG00000241935	HOGA1	4	0	1	---	0	---	0	---	0	---	0	---	0	---	0	---	0	---	0	---	0	---	0	---	0	---	0	---	0	---	0	---	0	---	0	---	0	---	0	---	0	---	0	---	0	---	0	-9713
ENSG00000157214	STEAP2	4	0	1	---	0	---	0	---	0	---	0	---	0	---	0	---	0	---	0	---	0	---	0	---	0	---	0	---	0	---	0	---	0	---	0	---	0	---	0	---	0	---	0	---	0	---	0	---
ENSG00000116675	DNAJC6	4	0	1	---	0	---	0	---	0	---	0	---	0	---	0	---	0	---	0	---	0	---	0	---	0	---	0	---	0	---	0	---	0	---	0	---	0	---	0	---	0	---	0	---	0	---	0	---
ENSG00000135241	PNPLA8	4	0	1	---	0	---	0	---	0	---	0	---	0	---	0	---	0	---	0	---	0	---	0	---	0	---	0	---	0	---	0	---	0	---	0	---	0	---	0	---	0	---	0	---	0	---	0	---
ENSG00000150347	ARID5B	4	0	1	---	0	---	0	---	0	---	0	---	0	---	0	---	0	---	0	---	0	---	0	---	0	---	0	---	0	---	0	---	0	---	0	---	0	---	0	---	0	---	0	---	0	---	0	-3075
ENSG00000197497	ZNF665	4	0	1	---	0	---	0	---	0	---	0	---	0	---	0	---	0	---	0	---	0	---	0	---	0	---	0	---	0	---	0	---	0	---	0	---	0	---	0	---	0	---	0	---	0	---	0	-531
ENSG00000101473	ACOT8	4	0	1	---	0	---	0	---	0	---	0	---	0	---	0	---	0	---	0	---	0	---	0	---	0	---	0	---	0	---	0	---	0	---	0	---	0	---	0	---	0	---	0	---	0	---	0	-363
ENSG00000149761	NUDT22	4	0	1	---	0	---	0	---	0	---	0	---	0	---	0	---	0	---	0	---	0	---	0	---	0	---	0	---	0	---	0	---	0	---	0	---	0	---	0	---	0	---	0	---	0	---	0	-360
ENSG00000068903	SIRT2	4	0	1	---	0	---	0	---	0	---	0	---	0	---	0	---	0	---	0	---	0	---	0	---	0	---	0	---	0	---	0	---	0	---	0	---	0	---	0	---	0	---	0	---	0	---	0	-107
ENSG00000149743	TRPT1	4	0	1	---	0	---	0	---	0	---	0	---	0	---	0	---	0	---	0	---	0	---	0	---	0	---	0	---	0	---	0	---	0	---	0	---	0	---	0	---	0	---	0	---	0	---	0	28
ENSG00000150551	LYPD1	4	0	1	---	0	---	0	---	0	---	0	---	0	---	0	---	0	---	0	---	0	---	0	---	0	---	0	---	0	---	0	---	0	---	0	---	0	---	0	---	0	---	0	---	0	---	0	165
ENSG00000082996	RNF13	4	0	1	---	0	---	0	---	0	---	0	---	0	---	0	---	0	---	0	---	0	---	0	---	0	---	0	---	0	---	0	---	0	---	0	---	0	---	0	---	0	---	0	---	0	---	0	385
ENSG00000085733	CTTN	4	0	1	---	0	---	0	---	0	---	0	---	0	---	0	---	0	---	0	---	0	---	0	---	0	---	0	---	0	---	0	---	0	---	0	---	0	---	0	---	0	---	0	---	0	---	0	1455
ENSG00000204539	CDSN	4	0	1	---	0	---	0	---	0	---	0	---	0	---	0	---	0	---	0	---	0	---	0	---	0	---	0	---	0	---	0	---	0	---	0	---	0	---	0	---	0	---	0	---	0	---	0	2604
ENSG00000166866	MYO1A	4	0	1	---	0	---	0	---	0	---	0	---	0	---	0	---	0	---	0	-1816	1	---	0	---	0	---	0	---	0	---	0	---	0	---	0	---	0	---	0	---	0	---	0	---	0	---	0	---
ENSG00000167105	TMEM92	4	0	1	---	0	---	0	---	0	---	0	---	0	---	0	-2322	1	---	0	---	0	---	0	---	0	---	0	---	0	---	0	---	0	---	0	---	0	---	0	---	0	---	0	---	0	---	0	---
ENSG00000100739	BDKRB1	4	0	1	---	0	---	0	---	0	---	0	---	0	---	0	-157	1	---	0	---	0	---	0	---	0	---	0	---	0	---	0	---	0	---	0	---	0	---	0	---	0	---	0	---	0	---	0	---
ENSG00000162869	PPP1R21	4	0	1	---	0	---	0	---	0	---	0	---	0	---	0	---	0	272	1	---	0	---	0	---	0	---	0	---	0	---	0	---	0	---	0	---	0	---	0	---	0	---	0	---	0	---	0	---
ENSG00000107798	LIPA	4	0	0	---	0	---	0	---	0	---	0	---	0	---	0	---	0	-9992	0	-9996	0	---	0	---	0	---	0	---	0	-9991	0	---	0	---	0	---	0	8512	0	---	0	---	0	-9911	0	---	0	-9960
ENSG00000224389	C4B	4	0	0	---	0	---	0	---	0	---	0	---	0	---	0	---	0	---	0	---	0	---	0	---	0	---	0	---	0	---	0	---	0	---	0	---	0	---	0	---	0	---	0	-9908	0	---	0	-9596
ENSG00000111275	ALDH2	4	0	0	---	0	-8379	0	---	0	---	0	---	0	---	0	---	0	---	0	---	0	---	0	---	0	---	0	---	0	-8329	0	---	0	---	0	---	0	7250	0	---	0	---	0	-8337	0	---	0	-8378
ENSG00000128596	CCDC136	4	0	0	---	0	---	0	---	0	---	0	---	0	---	0	---	0	---	0	---	0	---	0	---	0	---	0	---	0	---	0	---	0	---	0	---	0	-7937	0	---	0	---	0	-7937	0	---	0	---
ENSG00000072818	ACAP1	4	0	0	---	0	---	0	---	0	---	0	---	0	---	0	---	0	---	0	---	0	---	0	---	0	---	0	---	0	---	0	---	0	---	0	-7044	0	-6910	0	---	0	---	0	-6939	0	---	0	---
ENSG00000132357	CARD6	4	0	0	---	0	-5992	0	-6764	0	---	0	---	0	---	0	-6043	0	---	0	---	0	---	0	---	0	---	0	-6772	0	---	0	---	0	---	0	-5958	0	-5981	0	---	0	---	0	-5928	0	---	0	-6015
ENSG00000129654	FOXJ1	4	0	0	-8506	0	-8933	0	---	0	-8868	0	---	0	---	0	---	0	---	0	---	0	-8933	0	---	0	---	0	---	0	-8901	0	-8901	0	-8903	0	---	0	-8927	0	---	0	---	0	-5268	0	-8898	0	-8451
ENSG00000206561	COLQ	4	0	0	---	0	---	0	---	0	---	0	---	0	---	0	---	0	---	0	---	0	---	0	---	0	---	0	---	0	---	0	---	0	---	0	---	0	5385	0	---	0	---	0	5347	0	---	0	---
ENSG00000177169	ULK1	4	0	0	5841	0	---	0	---	0	---	0	---	0	---	0	---	0	---	0	5787	0	---	0	---	0	---	0	---	0	---	0	5801	0	---	0	---	0	5781	0	---	0	---	0	5767	0	---	0	---
ENSG00000111199	TRPV4	4	0	0	6350	0	6303	0	6328	0	6331	0	---	0	---	0	6312	0	6304	0	6316	0	6327	0	---	0	---	0	---	0	6316	0	6310	0	6334	0	6325	0	6355	0	---	0	---	0	6326	0	6304	0	6324
ENSG00000145439	CBR4	4	0	0	---	0	---	0	---	0	---	0	---	0	---	0	---	0	---	0	---	0	---	0	---	0	---	0	---	0	---	0	---	0	---	0	---	0	---	0	---	0	---	0	7984	0	---	0	---
ENSG00000187796	CARD9	4	0	0	---	0	-9809	0	---	0	---	0	---	0	---	0	---	0	---	0	---	0	---	0	---	0	---	0	---	0	---	0	---	0	---	0	---	0	-9872	0	---	0	---	0	---	0	---	0	---
ENSG00000131096	PYY	4	0	0	---	0	---	0	---	0	---	0	---	0	---	0	---	0	---	0	---	0	---	0	---	0	---	0	---	0	---	0	---	0	---	0	---	0	-9469	0	---	0	---	0	---	0	---	0	---
ENSG00000130584	ZBTB46	4	0	0	---	0	---	0	---	0	---	0	---	0	---	0	---	0	---	0	---	0	---	0	---	0	---	0	---	0	---	0	---	0	---	0	---	0	-9196	0	---	0	---	0	---	0	---	0	---
ENSG00000148290	SURF1	4	0	0	---	0	-8192	0	-5172	0	---	0	---	0	---	0	---	0	---	0	---	0	---	0	---	0	---	0	-6431	0	---	0	---	0	---	0	---	0	-8308	0	---	0	---	0	---	0	---	0	---
ENSG00000136206	SPDYE1	4	0	0	---	0	---	0	---	0	---	0	---	0	---	0	---	0	---	0	---	0	---	0	---	0	---	0	---	0	---	0	---	0	---	0	---	0	-7814	0	---	0	---	0	---	0	---	0	---
ENSG00000130751	NPAS1	4	0	0	---	0	---	0	---	0	---	0	---	0	---	0	---	0	---	0	---	0	---	0	---	0	---	0	---	0	---	0	---	0	---	0	---	0	-7767	0	---	0	---	0	---	0	---	0	---
ENSG00000162975	KCNF1	4	0	0	---	0	---	0	---	0	-6595	0	---	0	---	0	---	0	-6575	0	-6676	0	---	0	---	0	---	0	---	0	---	0	-6692	0	---	0	---	0	-6569	0	---	0	---	0	---	0	-6588	0	-6490
ENSG00000133943	C14orf159	4	0	0	---	0	---	0	---	0	---	0	---	0	---	0	---	0	---	0	---	0	---	0	---	0	---	0	---	0	---	0	---	0	---	0	---	0	-5495	0	---	0	---	0	---	0	---	0	---
ENSG00000166922	SCG5	4	0	0	---	0	---	0	---	0	---	0	---	0	---	0	---	0	---	0	---	0	---	0	---	0	---	0	---	0	---	0	---	0	---	0	---	0	-5356	0	---	0	---	0	---	0	---	0	---
ENSG00000171303	KCNK3	4	0	0	-5159	0	---	0	---	0	---	0	---	0	---	0	---	0	---	0	---	0	---	0	---	0	---	0	---	0	---	0	---	0	---	0	---	0	-5169	0	---	0	---	0	---	0	---	0	---
ENSG00000184545	DUSP8	4	0	0	5118	0	5168	0	---	0	5114	0	---	0	---	0	5076	0	---	0	---	0	5209	0	---	0	---	0	---	0	5098	0	5145	0	5117	0	---	0	5126	0	---	0	---	0	---	0	---	0	5143
ENSG00000169896	ITGAM	4	0	0	---	0	---	0	---	0	---	0	---	0	---	0	---	0	---	0	---	0	---	0	---	0	---	0	---	0	---	0	---	0	---	0	---	0	5708	0	---	0	---	0	---	0	---	0	---
ENSG00000126456	IRF3	4	0	0	---	0	---	0	-7590	0	---	0	---	0	---	0	---	0	---	0	---	0	---	0	---	0	---	0	---	0	---	0	---	0	---	0	---	0	6614	0	---	0	---	0	---	0	---	0	---
ENSG00000119632	IFI27L2	4	0	0	---	0	---	0	---	0	---	0	---	0	---	0	---	0	---	0	---	0	---	0	---	0	---	0	---	0	---	0	---	0	---	0	---	0	7192	0	---	0	---	0	---	0	---	0	---
ENSG00000160796	NBEAL2	4	0	0	---	0	---	0	---	0	---	0	---	0	---	0	---	0	---	0	---	0	---	0	---	0	---	0	---	0	---	0	---	0	---	0	---	0	8262	0	---	0	---	0	---	0	---	0	---
ENSG00000087495	PHACTR3	4	0	0	---	0	---	0	---	0	---	0	---	0	---	0	---	0	---	0	---	0	---	0	---	0	---	0	---	0	---	0	---	0	---	0	---	0	8632	0	---	0	---	0	---	0	---	0	-5924
ENSG00000213918	DNASE1	4	0	0	---	0	---	0	---	0	---	0	---	0	---	0	---	0	8675	0	8847	0	---	0	---	0	---	0	---	0	---	0	---	0	---	0	---	0	8769	0	---	0	---	0	---	0	---	0	---
ENSG00000065809	FAM107B	4	0	0	-9272	0	-9215	0	---	0	---	0	---	0	---	0	---	0	-9211	0	-9160	0	---	0	---	0	---	0	---	0	---	0	-9173	0	---	0	---	0	---	0	---	0	---	0	---	0	---	0	-9131
ENSG00000197375	SLC22A5	4	0	0	---	0	-7450	0	---	0	---	0	---	0	---	0	---	0	---	0	---	0	---	0	---	0	---	0	---	0	-7421	0	---	0	---	0	---	0	---	0	---	0	---	0	---	0	---	0	---
ENSG00000107338	SHB	4	0	0	---	0	-8876	0	---	0	---	0	---	0	---	0	---	0	---	0	---	0	---	0	---	0	---	0	---	0	---	0	---	0	---	0	---	0	---	0	---	0	---	0	---	0	---	0	---
ENSG00000223547	ZNF844	4	0	0	---	0	---	0	---	0	---	0	---	0	---	0	---	0	---	0	---	0	---	0	---	0	---	0	---	0	---	0	---	0	---	0	-5045	0	---	0	---	0	---	0	---	0	---	0	---
ENSG00000005001	PRSS22	4	0	0	---	0	---	0	---	0	---	0	---	0	---	0	---	0	9764	0	9865	0	---	0	---	0	---	0	---	0	---	0	---	0	---	0	9969	0	---	0	---	0	---	0	---	0	---	0	9934
ENSG00000013563	DNASE1L1	4	0	0	---	0	---	0	-8469	0	---	0	---	0	---	0	---	0	---	0	---	0	---	0	---	0	---	0	---	0	---	0	---	0	---	0	---	0	---	0	---	0	---	0	---	0	---	0	---
ENSG00000181035	SLC25A42	4	0	0	---	0	---	0	-6134	0	---	0	---	0	---	0	---	0	---	0	---	0	---	0	---	0	---	0	---	0	---	0	---	0	---	0	---	0	---	0	---	0	---	0	---	0	---	0	---
ENSG00000103811	CTSH	4	0	0	---	0	---	0	-5825	0	---	0	---	0	---	0	---	0	---	0	---	0	---	0	---	0	---	0	---	0	---	0	---	0	---	0	---	0	---	0	---	0	---	0	---	0	---	0	---
ENSG00000213022	KLK9	4	0	0	---	0	---	0	5020	0	---	0	---	0	---	0	---	0	---	0	---	0	---	0	---	0	---	0	---	0	---	0	---	0	---	0	---	0	---	0	---	0	---	0	---	0	---	0	---
ENSG00000197448	GSTK1	4	0	0	---	0	---	0	5491	0	---	0	---	0	---	0	---	0	---	0	---	0	---	0	---	0	---	0	---	0	---	0	---	0	---	0	---	0	---	0	---	0	---	0	---	0	---	0	---
ENSG00000151365	THRSP	4	0	0	---	0	---	0	6076	0	---	0	---	0	---	0	---	0	---	0	---	0	---	0	---	0	---	0	---	0	---	0	---	0	---	0	---	0	---	0	---	0	---	0	---	0	---	0	---
ENSG00000089639	GMIP	4	0	0	---	0	---	0	6174	0	---	0	---	0	---	0	---	0	---	0	---	0	---	0	---	0	---	0	---	0	---	0	---	0	---	0	---	0	---	0	---	0	---	0	---	0	---	0	---
ENSG00000204248	COL11A2	4	0	0	---	0	---	0	8603	0	---	0	---	0	---	0	---	0	---	0	---	0	---	0	---	0	---	0	---	0	---	0	---	0	---	0	---	0	---	0	---	0	---	0	---	0	---	0	---
ENSG00000223573	TINCR	4	0	0	---	0	---	0	8802	0	---	0	---	0	---	0	---	0	---	0	---	0	---	0	---	0	---	0	---	0	---	0	---	0	---	0	---	0	---	0	---	0	---	0	---	0	---	0	---
ENSG00000116032	GRIN3B	4	0	0	---	0	---	0	9523	0	---	0	---	0	---	0	---	0	---	0	---	0	---	0	---	0	---	0	---	0	---	0	---	0	---	0	---	0	---	0	---	0	---	0	---	0	---	0	---
ENSG00000198929	NOS1AP	4	0	0	---	0	---	0	---	0	---	0	---	0	---	0	---	0	---	0	---	0	---	0	---	0	---	0	---	0	---	0	---	0	---	0	---	0	---	0	---	0	---	0	---	0	---	0	---
ENSG00000107140	TESK1	4	0	0	---	0	---	0	---	0	---	0	---	0	---	0	---	0	---	0	---	0	---	0	---	0	---	0	---	0	---	0	---	0	---	0	---	0	---	0	---	0	---	0	---	0	---	0	---
ENSG00000118946	PCDH17	4	0	0	---	0	---	0	---	0	---	0	---	0	---	0	---	0	---	0	---	0	---	0	---	0	---	0	---	0	---	0	---	0	---	0	---	0	---	0	---	0	---	0	---	0	---	0	-6665
ENSG00000213699	SLC35F6	4	0	0	---	0	---	0	---	0	---	0	---	0	---	0	---	0	---	0	---	0	---	0	---	0	---	0	---	0	---	0	---	0	---	0	---	0	---	0	---	0	---	0	---	0	---	0	-6105
ENSG00000154553	PDLIM3	4	0	0	---	0	---	0	---	0	---	0	---	0	---	0	---	0	---	0	---	0	---	0	---	0	---	0	---	0	---	0	---	0	---	0	---	0	---	0	---	0	---	0	---	0	---	0	5937
ENSG00000087510	TFAP2C	4	0	0	---	0	---	0	---	0	---	0	---	0	---	0	---	0	---	0	---	0	---	0	---	0	---	0	---	0	---	0	---	0	---	0	---	0	---	0	---	0	---	0	---	0	---	0	7474
ENSG00000225968	ELFN1	4	0	0	---	0	---	0	---	0	---	0	---	0	---	0	---	0	---	0	---	0	---	0	---	0	---	0	---	0	---	0	---	0	---	0	---	0	---	0	---	0	---	0	---	0	---	0	7562
ENSG00000197746	PSAP	4	0	0	---	0	---	0	---	0	---	0	---	0	---	0	9316	0	---	0	---	0	---	0	---	0	---	0	---	0	---	0	---	0	---	0	---	0	---	0	---	0	---	0	---	0	---	0	9295
ENSG00000123999	INHA	4	0	0	---	0	---	0	---	0	---	0	---	0	---	0	---	0	---	0	---	0	---	0	---	0	---	0	---	0	---	0	---	0	---	0	---	0	---	0	---	0	---	0	---	0	---	0	---
ENSG00000179454	KLHL28	4	0	0	---	0	---	0	---	0	---	0	---	0	---	0	---	0	---	0	---	0	---	0	---	0	---	0	---	0	---	0	---	0	---	0	---	0	---	0	---	0	---	0	---	0	---	0	---
ENSG00000153294	ADGRF4	4	0	0	---	0	---	0	---	0	---	0	---	0	---	0	---	0	---	0	---	0	---	0	---	0	---	0	---	0	---	0	---	0	---	0	---	0	---	0	---	0	---	0	---	0	---	0	---
ENSG00000174514	MFSD4	4	0	0	---	0	---	0	---	0	---	0	---	0	---	0	---	0	---	0	---	0	---	0	---	0	---	0	---	0	---	0	---	0	---	0	---	0	---	0	---	0	---	0	---	0	---	0	---
ENSG00000198001	IRAK4	4	0	0	---	0	---	0	---	0	---	0	---	0	---	0	---	0	---	0	---	0	---	0	---	0	---	0	---	0	---	0	---	0	---	0	---	0	---	0	---	0	---	0	---	0	---	0	---
ENSG00000019186	CYP24A1	4	0	0	---	0	---	0	---	0	---	0	---	0	---	0	---	0	---	0	---	0	---	0	---	0	---	0	---	0	---	0	---	0	---	0	---	0	---	0	---	0	---	0	---	0	---	0	---
ENSG00000168938	PPIC	4	0	0	---	0	---	0	---	0	---	0	---	0	---	0	---	0	---	0	---	0	---	0	---	0	---	0	---	0	---	0	---	0	---	0	---	0	---	0	---	0	---	0	---	0	---	0	---
ENSG00000165458	INPPL1	4	0	0	---	0	---	0	---	0	---	0	---	0	---	0	---	0	---	0	---	0	---	0	---	0	---	0	---	0	---	0	---	0	---	0	---	0	---	0	---	0	---	0	---	0	---	0	---
ENSG00000143845	ETNK2	4	0	0	---	0	---	0	---	0	---	0	---	0	---	0	---	0	---	0	---	0	---	0	---	0	---	0	---	0	---	0	---	0	---	0	---	0	---	0	---	0	---	0	---	0	---	0	---
ENSG00000089094	KDM2B	4	0	0	---	0	---	0	---	0	---	0	---	0	---	0	---	0	---	0	---	0	---	0	---	0	---	0	---	0	---	0	---	0	---	0	---	0	---	0	---	0	---	0	---	0	---	0	---
ENSG00000267796	LIN37	4	0	0	---	0	---	0	---	0	---	0	---	0	---	0	---	0	---	0	---	0	---	0	---	0	---	0	---	0	---	0	---	0	---	0	---	0	---	0	---	0	---	0	---	0	---	0	---
ENSG00000123836	PFKFB2	4	0	0	---	0	---	0	---	0	---	0	---	0	---	0	---	0	---	0	---	0	---	0	---	0	---	0	---	0	---	0	---	0	---	0	---	0	---	0	---	0	---	0	---	0	---	0	---
ENSG00000141084	RANBP10	4	0	0	---	0	---	0	---	0	---	0	---	0	---	0	---	0	---	0	---	0	---	0	---	0	---	0	---	0	---	0	---	0	---	0	---	0	---	0	---	0	---	0	---	0	---	0	---
ENSG00000112964	GHR	4	0	0	---	0	---	0	---	0	---	0	---	0	---	0	---	0	---	0	---	0	---	0	---	0	---	0	---	0	---	0	---	0	---	0	---	0	---	0	---	0	---	0	---	0	---	0	---
ENSG00000143631	FLG	4	0	0	---	0	---	0	---	0	---	0	---	0	---	0	---	0	---	0	---	0	---	0	---	0	---	0	---	0	---	0	---	0	---	0	---	0	---	0	---	0	---	0	---	0	---	0	---
ENSG00000133789	SWAP70	4	0	0	---	0	---	0	---	0	---	0	---	0	---	0	---	0	---	0	---	0	---	0	---	0	---	0	---	0	---	0	---	0	---	0	---	0	---	0	---	0	---	0	---	0	---	0	---
ENSG00000186300	ZNF555	4	0	0	---	0	---	0	---	0	---	0	---	0	---	0	---	0	---	0	---	0	---	0	---	0	---	0	---	0	---	0	---	0	---	0	---	0	---	0	---	0	---	0	---	0	---	0	---
ENSG00000196872	KIAA1211L	4	0	0	---	0	---	0	---	0	---	0	---	0	---	0	---	0	---	0	---	0	---	0	---	0	---	0	---	0	---	0	---	0	---	0	---	0	---	0	---	0	---	0	---	0	---	0	---
ENSG00000144596	GRIP2	4	0	0	---	0	---	0	---	0	---	0	---	0	---	0	---	0	---	0	---	0	---	0	---	0	---	0	---	0	---	0	---	0	---	0	---	0	---	0	---	0	---	0	---	0	---	0	---
ENSG00000130449	ZSWIM6	4	0	0	---	0	---	0	---	0	---	0	---	0	---	0	---	0	---	0	---	0	---	0	---	0	---	0	---	0	---	0	---	0	---	0	---	0	---	0	---	0	---	0	---	0	---	0	---
ENSG00000120925	RNF170	4	0	0	---	0	---	0	---	0	---	0	---	0	---	0	---	0	---	0	---	0	---	0	---	0	---	0	---	0	---	0	---	0	---	0	---	0	---	0	---	0	---	0	---	0	---	0	---
ENSG00000133138	TBC1D8B	4	0	0	---	0	---	0	---	0	---	0	---	0	---	0	---	0	---	0	---	0	---	0	---	0	---	0	---	0	---	0	---	0	---	0	---	0	---	0	---	0	---	0	---	0	---	0	---
ENSG00000110375	UPK2	4	0	0	---	0	---	0	---	0	---	0	---	0	---	0	---	0	---	0	---	0	---	0	---	0	---	0	---	0	---	0	---	0	---	0	---	0	---	0	---	0	---	0	---	0	---	0	---
ENSG00000151117	TMEM86A	4	0	0	---	0	---	0	---	0	---	0	---	0	---	0	---	0	---	0	---	0	---	0	---	0	---	0	---	0	---	0	---	0	---	0	---	0	---	0	---	0	---	0	---	0	---	0	---
ENSG00000166863	TAC3	4	0	0	---	0	---	0	---	0	---	0	---	0	---	0	---	0	---	0	---	0	---	0	---	0	---	0	---	0	---	0	---	0	---	0	---	0	---	0	---	0	---	0	---	0	---	0	---
ENSG00000142694	EVA1B	4	0	0	---	0	---	0	---	0	---	0	---	0	---	0	---	0	---	0	---	0	---	0	---	0	---	0	---	0	---	0	---	0	---	0	---	0	---	0	---	0	---	0	---	0	---	0	---
ENSG00000164008	C1orf50	4	0	0	---	0	---	0	---	0	---	0	---	0	---	0	---	0	---	0	---	0	---	0	---	0	---	0	---	0	---	0	---	0	---	0	---	0	---	0	---	0	---	0	---	0	---	0	---
ENSG00000006016	CRLF1	4	0	0	---	0	---	0	---	0	---	0	---	0	---	0	---	0	---	0	---	0	---	0	---	0	---	0	---	0	---	0	---	0	---	0	---	0	---	0	---	0	---	0	---	0	---	0	---
ENSG00000196268	ZNF493	4	0	0	---	0	---	0	---	0	---	0	---	0	---	0	---	0	---	0	---	0	---	0	---	0	---	0	---	0	---	0	---	0	---	0	---	0	---	0	---	0	---	0	---	0	---	0	---
ENSG00000167637	ZNF283	4	0	0	---	0	---	0	---	0	---	0	---	0	---	0	---	0	---	0	---	0	---	0	---	0	---	0	---	0	---	0	---	0	---	0	---	0	---	0	---	0	---	0	---	0	---	0	---
ENSG00000176945	MUC20	4	0	0	---	0	---	0	---	0	---	0	---	0	---	0	---	0	---	0	---	0	---	0	---	0	---	0	---	0	---	0	---	0	---	0	---	0	---	0	---	0	---	0	---	0	---	0	---
ENSG00000068078	FGFR3	4	0	0	---	0	---	0	---	0	---	0	---	0	---	0	---	0	---	0	---	0	---	0	---	0	---	0	---	0	---	0	---	0	---	0	---	0	---	0	---	0	---	0	---	0	---	0	---
ENSG00000163644	PPM1K	4	0	0	---	0	---	0	---	0	---	0	---	0	---	0	---	0	---	0	---	0	---	0	---	0	---	0	---	0	---	0	---	0	---	0	---	0	---	0	---	0	---	0	---	0	---	0	---
ENSG00000130045	NXNL2	4	0	0	---	0	---	0	---	0	---	0	---	0	---	0	---	0	---	0	---	0	---	0	---	0	---	0	---	0	---	0	---	0	---	0	---	0	---	0	---	0	---	0	---	0	---	0	---
ENSG00000100604	CHGA	4	0	0	---	0	---	0	---	0	---	0	---	0	---	0	---	0	---	0	---	0	---	0	---	0	---	0	---	0	---	0	---	0	---	0	---	0	---	0	---	0	---	0	---	0	---	0	---
ENSG00000114423	CBLB	4	0	0	---	0	---	0	---	0	---	0	---	0	---	0	---	0	---	0	---	0	---	0	---	0	---	0	---	0	---	0	---	0	---	0	---	0	---	0	---	0	---	0	---	0	---	0	---
ENSG00000065534	MYLK	4	0	0	---	0	---	0	---	0	---	0	---	0	---	0	---	0	---	0	---	0	---	0	---	0	---	0	---	0	---	0	---	0	---	0	---	0	---	0	---	0	---	0	---	0	---	0	---
ENSG00000178537	SLC25A20	4	0	0	---	0	---	0	---	0	---	0	---	0	---	0	---	0	---	0	---	0	---	0	---	0	---	0	---	0	---	0	---	0	---	0	---	0	---	0	---	0	---	0	---	0	---	0	---
ENSG00000154153	FAM134B	4	0	0	---	0	---	0	---	0	---	0	---	0	---	0	---	0	---	0	---	0	---	0	---	0	---	0	---	0	---	0	---	0	---	0	---	0	---	0	---	0	---	0	---	0	---	0	---
ENSG00000157514	TSC22D3	4	0	0	---	0	---	0	---	0	---	0	---	0	---	0	---	0	---	0	---	0	---	0	---	0	---	0	---	0	---	0	---	0	---	0	---	0	---	0	---	0	---	0	---	0	---	0	---
ENSG00000123191	ATP7B	4	0	0	---	0	---	0	---	0	---	0	---	0	---	0	---	0	---	0	---	0	---	0	---	0	---	0	---	0	---	0	---	0	---	0	---	0	---	0	---	0	---	0	---	0	---	0	---
ENSG00000103089	FA2H	4	0	0	---	0	---	0	---	0	---	0	---	0	---	0	---	0	---	0	---	0	---	0	---	0	---	0	---	0	---	0	---	0	---	0	---	0	---	0	---	0	---	0	---	0	---	0	---
ENSG00000077943	ITGA8	4	0	0	---	0	---	0	---	0	---	0	---	0	---	0	---	0	---	0	---	0	---	0	---	0	---	0	---	0	---	0	---	0	---	0	---	0	---	0	---	0	---	0	---	0	---	0	---
ENSG00000108176	DNAJC12	4	0	0	---	0	---	0	---	0	---	0	---	0	---	0	---	0	---	0	---	0	---	0	---	0	---	0	---	0	---	0	---	0	---	0	---	0	---	0	---	0	---	0	---	0	---	0	---
ENSG00000188026	RILPL1	4	0	0	---	0	---	0	---	0	---	0	---	0	---	0	---	0	---	0	---	0	---	0	---	0	---	0	---	0	---	0	---	0	---	0	---	0	---	0	---	0	---	0	---	0	---	0	---
ENSG00000172551	MUCL1	4	0	0	---	0	---	0	---	0	---	0	---	0	---	0	---	0	---	0	---	0	---	0	---	0	---	0	---	0	---	0	---	0	---	0	---	0	---	0	---	0	---	0	---	0	---	0	---
ENSG00000139835	GRTP1	4	0	0	---	0	---	0	---	0	---	0	---	0	---	0	---	0	---	0	---	0	---	0	---	0	---	0	---	0	---	0	---	0	---	0	---	0	---	0	---	0	---	0	---	0	---	0	---
ENSG00000092096	SLC22A17	4	0	0	---	0	---	0	---	0	---	0	---	0	---	0	---	0	---	0	---	0	---	0	---	0	---	0	---	0	---	0	---	0	---	0	---	0	---	0	---	0	---	0	---	0	---	0	---
ENSG00000175265	GOLGA8A	4	0	0	---	0	---	0	---	0	---	0	---	0	---	0	---	0	---	0	---	0	---	0	---	0	---	0	---	0	---	0	---	0	---	0	---	0	---	0	---	0	---	0	---	0	---	0	---
ENSG00000092529	CAPN3	4	0	0	---	0	---	0	---	0	---	0	---	0	---	0	---	0	---	0	---	0	---	0	---	0	---	0	---	0	---	0	---	0	---	0	---	0	---	0	---	0	---	0	---	0	---	0	---
ENSG00000006210	CX3CL1	4	0	0	---	0	---	0	---	0	---	0	---	0	---	0	---	0	---	0	---	0	---	0	---	0	---	0	---	0	---	0	---	0	---	0	---	0	---	0	---	0	---	0	---	0	---	0	---
ENSG00000212901	KRTAP3-1	4	0	0	---	0	---	0	---	0	---	0	---	0	---	0	---	0	---	0	---	0	---	0	---	0	---	0	---	0	---	0	---	0	---	0	---	0	---	0	---	0	---	0	---	0	---	0	---
ENSG00000212725	KRTAP2-1	4	0	0	---	0	---	0	---	0	---	0	---	0	---	0	---	0	---	0	---	0	---	0	---	0	---	0	---	0	---	0	---	0	---	0	---	0	---	0	---	0	---	0	---	0	---	0	---
ENSG00000120088	CRHR1	4	0	0	---	0	---	0	---	0	---	0	---	0	---	0	---	0	---	0	---	0	---	0	---	0	---	0	---	0	---	0	---	0	---	0	---	0	---	0	---	0	---	0	---	0	---	0	---
ENSG00000160111	CPAMD8	4	0	0	---	0	---	0	---	0	---	0	---	0	---	0	---	0	---	0	---	0	---	0	---	0	---	0	---	0	---	0	---	0	---	0	---	0	---	0	---	0	---	0	---	0	---	0	---
ENSG00000125740	FOSB	4	0	0	---	0	---	0	---	0	---	0	---	0	---	0	---	0	---	0	---	0	---	0	---	0	---	0	---	0	---	0	---	0	---	0	---	0	---	0	---	0	---	0	---	0	---	0	---
ENSG00000144908	ALDH1L1	4	0	0	---	0	---	0	---	0	---	0	---	0	---	0	---	0	---	0	---	0	---	0	---	0	---	0	---	0	---	0	---	0	---	0	---	0	---	0	---	0	---	0	---	0	---	0	---
ENSG00000145882	PCYOX1L	4	0	0	---	0	---	0	---	0	---	0	---	0	---	0	---	0	---	0	---	0	---	0	---	0	---	0	---	0	---	0	---	0	---	0	---	0	---	0	---	0	---	0	---	0	---	0	---
ENSG00000164867	NOS3	4	0	0	---	0	---	0	---	0	---	0	---	0	---	0	---	0	---	0	---	0	---	0	---	0	---	0	---	0	---	0	---	0	---	0	---	0	---	0	---	0	---	0	---	0	---	0	---
ENSG00000147050	KDM6A	4	0	0	---	0	---	0	---	0	---	0	---	0	---	0	---	0	---	0	---	0	---	0	---	0	---	0	---	0	---	0	---	0	---	0	---	0	---	0	---	0	---	0	---	0	---	0	---
ENSG00000188100	FAM25A	4	0	0	---	0	---	0	---	0	---	0	---	0	---	0	---	0	---	0	---	0	---	0	---	0	---	0	---	0	---	0	---	0	---	0	---	0	---	0	---	0	---	0	---	0	---	0	---
ENSG00000095464	PDE6C	4	0	0	---	0	---	0	---	0	---	0	---	0	---	0	---	0	---	0	---	0	---	0	---	0	---	0	---	0	---	0	---	0	---	0	---	0	---	0	---	0	---	0	---	0	---	0	---
ENSG00000121691	CAT	4	0	0	---	0	---	0	---	0	---	0	---	0	---	0	---	0	---	0	---	0	---	0	---	0	---	0	---	0	---	0	---	0	---	0	---	0	---	0	---	0	---	0	---	0	---	0	---
ENSG00000137474	MYO7A	4	0	0	---	0	---	0	---	0	---	0	---	0	---	0	---	0	---	0	---	0	---	0	---	0	---	0	---	0	---	0	---	0	---	0	---	0	---	0	---	0	---	0	---	0	---	0	---
ENSG00000136425	CIB2	4	0	0	---	0	---	0	---	0	---	0	---	0	---	0	---	0	---	0	---	0	---	0	---	0	---	0	---	0	---	0	---	0	---	0	---	0	---	0	---	0	---	0	---	0	---	0	---
ENSG00000169992	NLGN2	4	0	0	---	0	---	0	---	0	---	0	---	0	---	0	---	0	---	0	---	0	---	0	---	0	---	0	---	0	---	0	---	0	---	0	---	0	---	0	---	0	---	0	---	0	---	0	---
ENSG00000129646	QRICH2	4	0	0	---	0	---	0	---	0	---	0	---	0	---	0	---	0	---	0	---	0	---	0	---	0	---	0	---	0	---	0	---	0	---	0	---	0	---	0	---	0	---	0	---	0	---	0	---
ENSG00000263002	ZNF234	4	0	0	---	0	---	0	---	0	---	0	---	0	---	0	---	0	---	0	---	0	---	0	---	0	---	0	---	0	---	0	---	0	---	0	---	0	---	0	---	0	---	0	---	0	---	0	---
ENSG00000003137	CYP26B1	4	0	0	---	0	---	0	---	0	---	0	---	0	---	0	---	0	---	0	---	0	---	0	---	0	---	0	---	0	---	0	---	0	---	0	---	0	---	0	---	0	---	0	---	0	---	0	---
ENSG00000007402	CACNA2D2	4	0	0	---	0	---	0	---	0	---	0	---	0	---	0	---	0	---	0	---	0	---	0	---	0	---	0	---	0	---	0	---	0	---	0	---	0	---	0	---	0	---	0	---	0	---	0	---
ENSG00000183072	NKX2-5	4	0	0	---	0	---	0	---	0	---	0	---	0	---	0	---	0	---	0	---	0	---	0	---	0	---	0	---	0	---	0	---	0	---	0	---	0	---	0	---	0	---	0	---	0	---	0	---
ENSG00000179344	HLA-DQB1	4	0	0	---	0	---	0	---	0	---	0	---	0	---	0	---	0	---	0	---	0	---	0	---	0	---	0	---	0	---	0	---	0	---	0	---	0	---	0	---	0	---	0	---	0	---	0	---
ENSG00000065491	TBC1D22B	4	0	0	---	0	---	0	---	0	---	0	---	0	---	0	---	0	---	0	---	0	---	0	---	0	---	0	---	0	---	0	---	0	---	0	---	0	---	0	---	0	---	0	---	0	---	0	---
ENSG00000058404	CAMK2B	4	0	0	---	0	---	0	---	0	---	0	---	0	---	0	---	0	---	0	---	0	---	0	---	0	---	0	---	0	---	0	---	0	---	0	---	0	---	0	---	0	---	0	---	0	---	0	---
ENSG00000164638	SLC29A4	4	0	0	---	0	---	0	---	0	---	0	---	0	---	0	---	0	---	0	---	0	---	0	---	0	---	0	---	0	---	0	---	0	---	0	---	0	---	0	---	0	---	0	---	0	---	0	---
ENSG00000196126	HLA-DRB1	4	0	0	---	0	---	0	---	0	---	0	---	0	---	0	---	0	---	0	---	0	---	0	---	0	---	0	---	0	---	0	---	0	---	0	---	0	---	0	---	0	---	0	---	0	---	0	---
ENSG00000133134	BEX2	4	0	0	---	0	---	0	---	0	---	0	---	0	---	0	---	0	---	0	---	0	---	0	---	0	---	0	---	0	---	0	---	0	---	0	---	0	---	0	---	0	---	0	---	0	---	0	---
ENSG00000147119	CHST7	4	0	0	---	0	---	0	---	0	---	0	---	0	---	0	---	0	---	0	---	0	---	0	---	0	---	0	---	0	---	0	---	0	---	0	---	0	---	0	---	0	---	0	---	0	---	0	---
ENSG00000049769	PPP1R3F	4	0	0	---	0	---	0	---	0	---	0	---	0	---	0	---	0	---	0	---	0	---	0	---	0	---	0	---	0	---	0	---	0	---	0	---	0	---	0	---	0	---	0	---	0	---	0	---
ENSG00000124313	IQSEC2	4	0	0	---	0	---	0	---	0	---	0	---	0	---	0	---	0	---	0	---	0	---	0	---	0	---	0	---	0	---	0	---	0	---	0	---	0	---	0	---	0	---	0	---	0	---	0	---
ENSG00000257950;ENSG00000083454	P2RX5-TAX1BP3	4	0	0	---	0	---	0	---	0	---	0	---	0	---	0	---	0	---	0	---	0	---	0	---	0	---	0	---	0	---	0	---	0	---	0	---	0	---	0	---	0	---	0	---	0	---	0	---
ENSG00000147573	TRIM55	3	0	27	-2560	1	-2585	1	-2581	1	-2566	1	-2598	1	---	0	-2726	1	-2580	1	-2606	1	-2602	1	-2603	1	-2576	1	-2605	1	-2600	1	-2578	1	-2597	1	-2680	1	-2601	1	-2641	1	-2634	1	-2593	1	-2605	1	-2768
ENSG00000184640	40057	3	0	21	4805	1	760	1	-2716	1	4839	1	4836	1	---	0	117	1	986	1	216	1	4841	1	4831	1	4864	1	4867	1	950	1	4852	1	4824	1	840	1	-28	1	---	0	---	0	1007	1	4821	1	-1595
ENSG00000160870	CYP3A7	3	0	21	2709	1	2525	1	2731	1	2703	1	---	0	---	0	2661	1	2708	1	2665	1	---	0	---	0	---	0	2663	1	2708	1	2702	1	2684	1	2696	1	2707	1	---	0	2639	1	2711	1	2702	1	2682
ENSG00000115827	DCAF17	3	0	20	-3033	1	-3032	1	-3022	1	-3022	1	-3025	1	---	0	-3065	1	-3010	1	-3038	1	---	0	---	0	---	0	---	0	-3032	1	-3039	1	-3043	1	-3060	1	-3026	1	---	0	-3110	1	-3069	1	-3017	1	-3048
ENSG00000186409	CCDC30	3	0	20	-1519	1	-1529	1	-1558	1	-1559	1	-1614	1	---	0	-1479	1	-1548	1	-1531	1	-1586	1	---	0	---	0	---	0	-1498	1	-1558	1	-1535	1	-1492	1	-1516	1	---	0	---	0	-1625	1	-1607	1	-1215
ENSG00000149043	SYT8	3	0	19	-3447	1	-3483	1	---	0	-3482	1	-3446	1	---	0	-3509	1	-3428	1	-3423	1	---	0	---	0	---	0	-3456	1	-3451	1	-3480	1	-3462	1	---	0	-3464	1	---	0	-3497	1	-3467	1	-3483	1	-3458
ENSG00000120158	RCL1	3	0	18	-4018	1	-4005	1	---	0	-3925	1	-3964	1	---	0	-3947	1	-3987	1	-4006	1	-3941	1	---	0	---	0	---	0	-3935	1	-3959	1	-3977	1	-3972	1	-3946	1	---	0	---	0	-3958	1	-3947	1	-3939
ENSG00000185432	METTL7A	3	0	18	3801	1	3792	1	3810	1	3813	1	---	0	---	0	3784	1	3826	1	3803	1	---	0	---	0	---	0	---	0	3793	1	3801	1	3793	1	3777	1	3800	1	---	0	3793	1	3787	1	3772	1	3795
ENSG00000178934	LGALS7B	3	0	17	-2367	1	-2329	1	1542	1	4104	1	---	0	---	0	-2420	1	-2220	1	-2040	1	---	0	---	0	---	0	---	0	-2429	1	-2438	1	-2439	1	4079	1	-2173	1	---	0	---	0	-2409	1	4110	1	-2439
ENSG00000105371	ICAM4	3	0	17	-791	1	-807	1	---	0	-785	1	---	0	---	0	-771	1	-777	1	-783	1	-712	1	---	0	---	0	---	0	-789	1	-768	1	-762	1	---	0	-760	1	---	0	-744	1	-753	1	-765	1	-707
ENSG00000121101	TEX14	3	0	17	1377	1	1395	1	---	0	---	0	---	0	---	0	1345	1	1371	1	1426	1	1370	1	---	0	---	0	1359	1	1373	1	---	0	1405	1	808	1	1405	1	---	0	---	0	742	1	1394	1	568
ENSG00000062725	APPBP2	3	0	17	3778	1	3721	1	---	0	3822	1	---	0	---	0	3700	1	3759	1	3771	1	---	0	3774	1	---	0	3765	1	3794	1	3800	1	3796	1	3795	1	---	0	---	0	---	0	3777	1	3778	1	3726
ENSG00000118046	STK11	3	0	17	4797	1	4722	1	4895	1	4816	1	---	0	---	0	4778	1	4758	1	4768	1	---	0	---	0	---	0	---	0	4764	1	4769	1	4790	1	4786	1	4810	1	---	0	---	0	4676	1	4801	1	4781
ENSG00000078699	CBFA2T2	3	0	16	-4729	1	-3055	1	---	0	---	0	---	0	---	0	-4720	1	-4772	1	-4724	1	---	0	---	0	---	0	-4684	1	-4711	1	-4698	1	-4702	1	-4705	1	-4736	1	---	0	---	0	-4705	1	-4742	1	-4747
ENSG00000166562	SEC11C	3	0	16	4708	1	4697	1	---	0	---	0	---	0	---	0	4676	1	4649	1	4698	1	---	0	---	0	---	0	---	0	4717	1	4684	1	4675	1	4705	1	4691	1	4798	1	---	0	4660	1	4674	1	4704
ENSG00000168209	DDIT4	3	0	15	-3143	1	-3155	1	362	1	---	0	---	0	---	0	-3133	1	-3162	1	-3125	1	---	0	---	0	---	0	---	0	-3154	1	-3148	1	-3140	1	-915	1	79	1	---	0	---	0	-3179	1	-3175	1	-3173
ENSG00000232070	TMEM253	3	0	15	-1548	1	-59	1	-6299	0	-1547	1	---	0	---	0	-1554	1	-78	1	-1589	1	---	0	---	0	---	0	---	0	---	0	-1585	1	-1526	1	-104	1	4767	1	---	0	---	0	-1542	1	-1534	1	-52
ENSG00000081154	PCNP	3	0	15	208	1	-14	1	2505	1	---	0	---	0	---	0	263	1	311	1	273	1	---	0	---	0	---	0	---	0	225	1	257	1	228	1	261	1	-64	1	159	1	---	0	260	1	161	1	235
ENSG00000196693	ZNF33B	3	0	15	2213	1	2196	1	---	0	2215	1	---	0	---	0	---	0	2190	1	2177	1	---	0	---	0	---	0	---	0	2203	1	2219	1	2212	1	---	0	2205	1	---	0	---	0	2173	1	2227	1	2169
ENSG00000178209	PLEC	3	0	15	538	1	-1823	1	-107	1	---	0	---	0	---	0	-1992	1	-1853	1	-1872	1	---	0	---	0	---	0	---	0	-1817	1	-1806	1	---	0	-2954	1	1347	1	266	1	---	0	3016	1	---	0	452
ENSG00000227471	AKR1B15	3	0	13	-2796	1	-2762	1	---	0	-2800	1	---	0	---	0	-2788	1	-2808	1	-2818	1	---	0	---	0	---	0	---	0	-2785	1	-2797	1	-2790	1	-2779	1	-2759	1	---	0	---	0	-2747	1	---	0	-2807
ENSG00000118308	LRMP	3	0	13	2128	1	2171	1	---	0	2046	1	---	0	---	0	2089	1	---	0	---	0	---	0	---	0	---	0	---	0	2047	1	2028	1	2052	1	---	0	2053	1	---	0	2481	1	---	0	2034	1	2110
ENSG00000138674	SEC31A	3	0	12	3598	1	3533	1	3552	1	---	0	---	0	---	0	3568	1	3576	1	3606	1	---	0	---	0	---	0	---	0	3593	1	3600	1	3583	1	-3722	1	-36	1	---	0	---	0	---	0	---	0	3592
ENSG00000101444	AHCY	3	0	11	-361	1	-342	1	-7911	0	---	0	---	0	---	0	-380	1	-325	1	---	0	-459	1	---	0	---	0	---	0	---	0	---	0	---	0	1027	1	-36	1	---	0	---	0	-348	1	---	0	-352
ENSG00000152056	AP1S3	3	0	11	-2999	1	-2961	1	---	0	---	0	---	0	---	0	-2980	1	-2979	1	---	0	---	0	---	0	---	0	---	0	-2958	1	-2978	1	-3017	1	9241	0	-3025	1	---	0	---	0	-185	1	-2932	1	-2972
ENSG00000129474	AJUBA	3	0	11	188	1	205	1	-248	1	---	0	---	0	---	0	167	1	227	1	231	1	---	0	---	0	---	0	---	0	---	0	---	0	---	0	102	1	147	1	---	0	---	0	122	1	---	0	297
ENSG00000106404	CLDN15	3	0	11	3028	1	2978	1	954	1	---	0	---	0	---	0	---	0	3077	1	3027	1	---	0	---	0	---	0	---	0	3016	1	2982	1	---	0	5614	0	3021	1	---	0	---	0	3044	1	2999	1	2976
ENSG00000188372	ZP3	3	0	10	-1325	1	-1308	1	---	0	---	0	---	0	---	0	-1292	1	-1168	1	---	0	---	0	---	0	---	0	---	0	---	0	-1323	1	---	0	---	0	-4283	1	---	0	---	0	-719	1	---	0	-1408
ENSG00000221821	C6orf226	3	0	10	-434	1	---	0	-2033	1	---	0	---	0	---	0	-162	1	-576	1	334	1	---	0	---	0	---	0	---	0	---	0	---	0	---	0	216	1	-238	1	---	0	---	0	-214	1	---	0	58
ENSG00000117450	PRDX1	3	0	10	-18	1	-82	1	-2936	1	---	0	---	0	---	0	---	0	-161	1	---	0	---	0	---	0	---	0	---	0	---	0	---	0	---	0	-20	1	-103	1	---	0	---	0	-63	1	---	0	-50
ENSG00000188177	ZC3H6	3	0	10	-129	1	-96	1	---	0	---	0	---	0	---	0	-136	1	-75	1	---	0	---	0	---	0	---	0	---	0	---	0	---	0	---	0	-4	1	-80	1	---	0	---	0	-24	1	---	0	-86
ENSG00000235098	ANKRD65	3	0	10	86	1	47	1	-2026	1	---	0	---	0	---	0	---	0	42	1	55	1	---	0	---	0	---	0	---	0	72	1	44	1	---	0	---	0	4	1	---	0	---	0	44	1	---	0	90
ENSG00000073711	PPP2R3A	3	0	10	151	1	141	1	---	0	---	0	---	0	---	0	---	0	191	1	181	1	---	0	---	0	---	0	---	0	150	1	168	1	---	0	---	0	143	1	---	0	---	0	98	1	---	0	142
ENSG00000106367	AP1S1	3	0	10	---	0	890	1	2274	1	---	0	---	0	---	0	927	1	798	1	1017	1	---	0	---	0	---	0	---	0	---	0	---	0	---	0	869	1	73	1	---	0	---	0	800	1	---	0	875
ENSG00000109736	MFSD10	3	0	10	2627	1	---	0	-4518	1	2652	1	---	0	---	0	---	0	---	0	---	0	---	0	---	0	---	0	---	0	2614	1	2613	1	---	0	---	0	2580	1	2726	1	---	0	2592	1	---	0	2630
ENSG00000120899	PTK2B	3	0	10	774	1	754	1	---	0	---	0	---	0	---	0	-1637	1	724	1	725	1	---	0	---	0	---	0	---	0	---	0	768	1	---	0	-1664	1	811	1	---	0	---	0	---	0	718	1	-1633
ENSG00000197321	SVIL	3	0	10	403	1	273	1	397	1	---	0	---	0	---	0	327	1	343	1	426	1	---	0	---	0	---	0	---	0	393	1	416	1	---	0	419	1	---	0	---	0	---	0	---	0	---	0	391
ENSG00000168743	NPNT	3	0	9	-972	1	-974	1	---	0	---	0	---	0	---	0	---	0	-974	1	-924	1	---	0	---	0	---	0	---	0	-1018	1	-996	1	-1002	1	---	0	-968	1	---	0	---	0	-1035	1	---	0	---
ENSG00000074266	EED	3	0	9	535	1	517	1	---	0	---	0	---	0	---	0	474	1	568	1	631	1	---	0	---	0	---	0	---	0	---	0	---	0	---	0	476	1	461	1	---	0	---	0	487	1	---	0	525
ENSG00000141337	ARSG	3	0	9	4820	1	4758	1	-8877	0	---	0	---	0	---	0	4812	1	---	0	4671	1	---	0	---	0	---	0	---	0	---	0	---	0	4780	1	---	0	586	1	---	0	---	0	555	1	---	0	4748
ENSG00000197562	RAB40C	3	0	9	-1359	1	-1322	1	---	0	---	0	---	0	---	0	-1353	1	---	0	-1399	1	---	0	---	0	---	0	---	0	2506	1	2517	1	---	0	---	0	-1394	1	---	0	---	0	---	0	-1402	1	-1318
ENSG00000160868	CYP3A4	3	0	9	2641	1	2702	1	---	0	---	0	---	0	---	0	---	0	2653	1	2674	1	---	0	---	0	---	0	---	0	2709	1	2721	1	---	0	---	0	2721	1	---	0	---	0	---	0	2714	1	2723
ENSG00000151135	TMEM263	3	0	9	3148	1	3124	1	---	0	---	0	---	0	---	0	3144	1	3112	1	3158	1	---	0	---	0	---	0	---	0	3160	1	3131	1	---	0	3127	1	3134	1	---	0	---	0	---	0	---	0	---
ENSG00000125877	ITPA	3	0	8	---	0	92	1	---	0	---	0	---	0	---	0	212	1	140	1	195	1	---	0	---	0	---	0	---	0	141	1	227	1	---	0	---	0	9183	0	---	0	---	0	-244	1	---	0	201
ENSG00000279257	C17orf100	3	0	8	---	0	3611	1	---	0	---	0	---	0	---	0	3544	1	3547	1	3577	1	---	0	---	0	---	0	---	0	3594	1	3552	1	---	0	---	0	3596	1	---	0	---	0	3470	1	---	0	---
ENSG00000161328	LRRC56	3	0	8	---	0	---	0	-3985	1	---	0	---	0	---	0	-2703	1	-2821	1	-2881	1	---	0	---	0	---	0	---	0	---	0	-2755	1	---	0	---	0	-2736	1	---	0	---	0	---	0	---	0	-2793
ENSG00000008988	RPS20	3	0	8	20	1	-113	1	-127	1	---	0	---	0	---	0	-20	1	---	0	---	0	---	0	---	0	---	0	---	0	---	0	---	0	---	0	-66	1	-90	1	---	0	---	0	---	0	---	0	-81
ENSG00000197084	LCE1C	3	0	8	4583	1	4610	1	---	0	---	0	---	0	---	0	---	0	---	0	---	0	---	0	---	0	---	0	---	0	4618	1	4622	1	---	0	---	0	79	1	---	0	---	0	---	0	---	0	4595
ENSG00000181915	ADO	3	0	8	-59	1	-58	1	1498	1	---	0	---	0	---	0	---	0	535	1	---	0	---	0	---	0	---	0	---	0	---	0	---	0	---	0	-296	1	194	1	---	0	---	0	---	0	---	0	-148
ENSG00000063601	MTMR1	3	0	8	-4567	1	1168	1	---	0	---	0	---	0	---	0	-4443	1	-4581	1	-4560	1	---	0	---	0	---	0	---	0	---	0	---	0	---	0	---	0	549	1	---	0	---	0	---	0	---	0	-4530
ENSG00000166595	FAM96B	3	0	7	-6332	0	-6435	0	-123	1	-6334	0	-6330	0	---	0	947	1	-6274	0	853	1	-6322	0	---	0	---	0	---	0	984	1	-6331	0	-6339	0	962	1	1170	1	-6360	0	-6330	0	-6312	0	-6320	0	930
ENSG00000180891	CUEDC1	3	0	7	1191	1	---	0	---	0	---	0	---	0	---	0	---	0	1229	1	---	0	---	0	---	0	---	0	---	0	---	0	-1789	1	---	0	---	0	1173	1	---	0	---	0	-1782	1	---	0	-1775
ENSG00000183784	C9orf66	3	0	7	-973	1	-958	1	---	0	---	0	---	0	---	0	---	0	---	0	-988	1	---	0	---	0	---	0	---	0	---	0	-1016	1	---	0	---	0	-958	1	---	0	---	0	-1063	1	---	0	-953
ENSG00000176102	CSTF3	3	0	7	---	0	-311	1	---	0	---	0	---	0	---	0	-252	1	-1220	1	-314	1	---	0	---	0	---	0	---	0	---	0	---	0	---	0	---	0	132	1	---	0	---	0	-119	1	---	0	-201
ENSG00000166225	FRS2	3	0	7	677	1	672	1	---	0	---	0	---	0	---	0	512	1	647	1	---	0	---	0	---	0	---	0	---	0	---	0	---	0	---	0	---	0	---	0	---	0	---	0	126	1	---	0	607
ENSG00000152939	MARVELD2	3	0	7	1835	1	1792	1	5043	0	---	0	---	0	---	0	---	0	1860	1	---	0	---	0	---	0	---	0	---	0	1793	1	1755	1	---	0	---	0	-91	1	---	0	---	0	1896	1	---	0	---
ENSG00000167676	PLIN4	3	0	7	2353	1	---	0	---	0	---	0	---	0	742	1	2299	1	---	0	---	0	---	0	---	0	---	0	---	0	---	0	---	0	---	0	---	0	2364	1	---	0	---	0	2347	1	---	0	2349
ENSG00000198573	SPANXC	3	0	7	4817	1	4824	1	---	0	---	0	---	0	---	0	4723	1	4698	1	4729	1	---	0	---	0	---	0	---	0	---	0	---	0	---	0	---	0	---	0	---	0	---	0	4861	1	---	0	4840
ENSG00000197343	ZNF655	3	0	7	2717	1	2750	1	5336	0	---	0	---	0	---	0	2745	1	---	0	2712	1	---	0	---	0	---	0	---	0	2744	1	2742	1	---	0	---	0	-6267	0	---	0	---	0	---	0	---	0	2694
ENSG00000163900	TMEM41A	3	0	7	-96	1	-43	1	---	0	---	0	---	0	---	0	-24	1	---	0	---	0	---	0	---	0	---	0	---	0	-9482	0	-9479	0	---	0	19	1	-55	1	---	0	---	0	---	0	---	0	-57
ENSG00000107036	RIC1	3	0	7	-2419	1	-2416	1	---	0	---	0	---	0	---	0	626	1	-2286	1	-2239	1	---	0	---	0	---	0	---	0	---	0	---	0	---	0	---	0	612	1	---	0	---	0	---	0	---	0	636
ENSG00000182718	ANXA2	3	0	7	-4772	1	-4806	1	---	0	---	0	---	0	---	0	-4807	1	1065	1	---	0	---	0	---	0	---	0	---	0	---	0	1043	1	---	0	---	0	---	0	---	0	---	0	---	0	---	0	4491
ENSG00000205129	C4orf47	3	0	6	---	0	-3292	1	---	0	---	0	---	0	---	0	---	0	---	0	---	0	---	0	---	0	---	0	---	0	---	0	---	0	---	0	-3276	1	-3108	1	---	0	---	0	-2965	1	---	0	-3284
[truncated: 16,846 more rows]
[truncated: 11 more columns]
